# Supplementary material for: Decoding the Chemical Language of Ribosomally Synthesized and Post‐Translationally Modified Peptides from the Untapped Archaea Domain
Source: Angew Chem Int Ed Engl. 2025 Apr 14;64(24):e202501074. doi: 10.1002/anie.202501074 (PMC12144867; doi:10.1002/anie.202501074)
Supplement: Supplementary file 2 — Supporting Information [file ANIE-64-e202501074-s001.zip]

Archive with 8 entries (7 files):
- Supplementary datasets 1-6/
- Supplementary datasets 1-6/Legends_of_Supplementary_data.docx
- Supplementary datasets 1-6/Supplementary data 1.xlsx
- Supplementary datasets 1-6/Supplementary data 2.xlsx
- Supplementary datasets 1-6/Supplementary data 3.xlsx
- Supplementary datasets 1-6/Supplementary data 4.xlsx
- Supplementary datasets 1-6/Supplementary data 5.xlsx
- Supplementary datasets 1-6/Supplementary data 6.xlsx
