# Supplementary material for: Decoding the Chemical Language of Ribosomally Synthesized and Post‐Translationally Modified Peptides from the Untapped Archaea Domain
Source: Angew Chem Int Ed Engl. 2025 Apr 14;64(24):e202501074. doi: 10.1002/anie.202501074 (PMC12144867; doi:10.1002/anie.202501074)
Supplement: Supplementary file 2 — Supporting Information [file ANIE-64-e202501074-s001.zip › Supplementary datasets 1-6/Supplementary data 1.xlsx]

## Sheet: Summary
Overview of Supplementary data 1
Sheet1: The distribution, diversity and novelty of archaeal biosynthetic gene clusters
Sheet2: The distribution of archaeal RiPP BGCs per genome at the class level

## Sheet: sheet1
name	Genome	Contig	Region_start	Region_end	GBK	Type	BGC_Class	Kingdom	Phylum	Class	Order	Family	Genus	Species	Organism	GCC_cluster_0.8	distance_to_MiBIG
GCA_000007185.1/AE009439.1.region001	GCA_000007185.1	AE009439.1	105026	116160	AE009439.1.region001.gbk	RiPP-like	RiPPs	Archaea	Methanobacteriota_A	Methanopyri	Methanopyrales	Methanopyraceae	Methanopyrus	Methanopyrus kandleri	Methanopyrus kandleri	clan_52	0.721981
GCA_000007345.1/AE010299.1.region001	GCA_000007345.1	AE010299.1	180782	206425	AE010299.1.region001.gbk	thioamitides,thiopeptide	RiPPs	Archaea	Halobacteriota	Methanosarcinia	Methanosarcinales	Methanosarcinaceae	Methanosarcina	Methanosarcina acetivorans	Methanosarcina acetivorans	clan_52	0.571155
GCA_000007345.1/AE010299.1.region002	GCA_000007345.1	AE010299.1	4692809	4703718	AE010299.1.region002.gbk	RiPP-like	RiPPs	Archaea	Halobacteriota	Methanosarcinia	Methanosarcinales	Methanosarcinaceae	Methanosarcina	Methanosarcina acetivorans	Methanosarcina acetivorans	clan_36	1
GCA_000008265.1/AE017261.1.region001	GCA_000008265.1	AE017261.1	1529216	1545895	AE017261.1.region001.gbk	terpene	Terpene	Archaea	Thermoplasmatota	Thermoplasmata	Thermoplasmatales	Thermoplasmataceae	Picrophilus	Picrophilus oshimae	Picrophilus oshimae	clan_6	0.659793
GCA_000009185.1/AM180088.1.region001	GCA_000009185.1	AM180088.1	1587374	1607511	AM180088.1.region001.gbk	terpene	Terpene	Archaea	Halobacteriota	Halobacteria	Halobacteriales	Haloferacaceae	Haloquadratum	Haloquadratum walsbyi	Haloquadratum walsbyi	clan_51	0.833076
GCA_000009185.1/AM180088.1.region002	GCA_000009185.1	AM180088.1	2093501	2105295	AM180088.1.region002.gbk	RiPP-like	RiPPs	Archaea	Halobacteriota	Halobacteria	Halobacteriales	Haloferacaceae	Haloquadratum	Haloquadratum walsbyi	Haloquadratum walsbyi	clan_12	0.684211
GCA_000009185.1/AM180088.1.region003	GCA_000009185.1	AM180088.1	2157496	2178537	AM180088.1.region003.gbk	terpene	Terpene	Archaea	Halobacteriota	Halobacteria	Halobacteriales	Haloferacaceae	Haloquadratum	Haloquadratum walsbyi	Haloquadratum walsbyi	clan_6	0.631036
GCA_000009965.1/AP006878.1.region001	GCA_000009965.1	AP006878.1	1578072	1598438	AP006878.1.region001.gbk	RRE-containing	RiPPs	Archaea	Methanobacteriota_B	Thermococci	Thermococcales	Thermococcaceae	Thermococcus	Thermococcus kodakarensis	Thermococcus kodakarensis	clan_66	0.7889
GCA_000011005.1/AP011532.1.region001	GCA_000011005.1	AP011532.1	211022	255030	AP011532.1.region001.gbk	NRPS	NRPS	Archaea	Halobacteriota	Methanocellia	Methanocellales	Methanocellaceae	Methanocella	Methanocella paludicola	Methanocella paludicola	clan_120	0.683255
GCA_000011005.1/AP011532.1.region002	GCA_000011005.1	AP011532.1	527038	548897	AP011532.1.region002.gbk	thioamitides	RiPPs	Archaea	Halobacteriota	Methanocellia	Methanocellales	Methanocellaceae	Methanocella	Methanocella paludicola	Methanocella paludicola	clan_52	0.563564
GCA_000011005.1/AP011532.1.region003	GCA_000011005.1	AP011532.1	871752	894275	AP011532.1.region003.gbk	ranthipeptide	RiPPs	Archaea	Halobacteriota	Methanocellia	Methanocellales	Methanocellaceae	Methanocella	Methanocella paludicola	Methanocella paludicola	clan_3	0.609872
GCA_000011005.1/AP011532.1.region004	GCA_000011005.1	AP011532.1	1555982	1576360	AP011532.1.region004.gbk	RRE-containing	RiPPs	Archaea	Halobacteriota	Methanocellia	Methanocellales	Methanocellaceae	Methanocella	Methanocella paludicola	Methanocella paludicola	clan_27	0.707491
GCA_000011205.1/BA000023.2.region001	GCA_000011205.1	BA000023.2	492551	512833	BA000023.2.region001.gbk	RRE-containing	RiPPs	Archaea	Thermoproteota	Thermoproteia	Sulfolobales	Sulfolobaceae	Sulfurisphaera	Sulfurisphaera tokodaii	Sulfurisphaera tokodaii	clan_30	0.833333
GCA_000011205.1/BA000023.2.region002	GCA_000011205.1	BA000023.2	965534	976566	BA000023.2.region002.gbk	RiPP-like	RiPPs	Archaea	Thermoproteota	Thermoproteia	Sulfolobales	Sulfolobaceae	Sulfurisphaera	Sulfurisphaera tokodaii	Sulfurisphaera tokodaii	clan_36	0.689913
GCA_000011585.1/BX950229.1.region001	GCA_000011585.1	BX950229.1	148020	180445	BX950229.1.region001.gbk	betalactone	Betalactone	Archaea	Methanobacteriota_A	Methanococci	Methanococcales	Methanococcaceae	Methanococcus	Methanococcus maripaludis	Methanococcus maripaludis	clan_72	0.79774
GCA_000011585.1/BX950229.1.region002	GCA_000011585.1	BX950229.1	1041563	1052766	BX950229.1.region002.gbk	RiPP-like	RiPPs	Archaea	Methanobacteriota_A	Methanococci	Methanococcales	Methanococcaceae	Methanococcus	Methanococcus maripaludis	Methanococcus maripaludis	clan_52	0.70179
GCA_000012545.1/CP000102.1.region001	GCA_000012545.1	CP000102.1	1321905	1333096	CP000102.1.region001.gbk	RiPP-like	RiPPs	Archaea	Methanobacteriota	Methanobacteria	Methanobacteriales	Methanobacteriaceae	Methanosphaera	Methanosphaera stadtmanae	Methanosphaera stadtmanae	clan_52	0.651845
GCA_000013445.1/CP000254.1.region001	GCA_000013445.1	CP000254.1	593386	615202	CP000254.1.region001.gbk	thioamitides	RiPPs	Archaea	Halobacteriota	Methanomicrobia	Methanomicrobiales	Methanospirillaceae	Methanospirillum	Methanospirillum hungatei	Methanospirillum hungatei	clan_52	0.528595
GCA_000013725.1/CP000300.1.region001	GCA_000013725.1	CP000300.1	2164109	2199302	CP000300.1.region001.gbk	thioamitides,thiopeptide	RiPPs	Archaea	Halobacteriota	Methanosarcinia	Methanosarcinales	Methanosarcinaceae	Methanococcoides	Methanococcoides burtonii	Methanococcoides burtonii	clan_52	0.679744
GCA_000014945.1/CP000477.1.region001	GCA_000014945.1	CP000477.1	1471865	1513401	CP000477.1.region001.gbk	LAP,thioamitides	RiPPs	Archaea	Halobacteriota	Methanosarcinia	Methanotrichales	Methanotrichaceae	Methanothrix_B	Methanothrix_B thermoacetophila	Methanothrix_B thermoacetophila	clan_52	0.642783
GCA_000015205.1/CP000504.1.region001	GCA_000015205.1	CP000504.1	1282074	1293133	CP000504.1.region001.gbk	RiPP-like	RiPPs	Archaea	Thermoproteota	Thermoproteia	Thermoproteales	Thermoproteaceae	Pyrobaculum	Pyrobaculum islandicum	Pyrobaculum islandicum	clan_36	0.910913
GCA_000015765.1/CP000559.1.region001	GCA_000015765.1	CP000559.1	540527	572046	CP000559.1.region001.gbk	thioamitides,thiopeptide	RiPPs	Archaea	Halobacteriota	Methanomicrobia	Methanomicrobiales	Methanocorpusculaceae	Methanocorpusculum	Methanocorpusculum labreanum	Methanocorpusculum labreanum	clan_52	0.711325
GCA_000015805.1/CP000561.1.region001	GCA_000015805.1	CP000561.1	1160841	1171921	CP000561.1.region001.gbk	RiPP-like	RiPPs	Archaea	Thermoproteota	Thermoproteia	Thermoproteales	Thermoproteaceae	Pyrobaculum	Pyrobaculum calidifontis	Pyrobaculum calidifontis	clan_36	0.854521
GCA_000015825.1/CP000562.1.region001	GCA_000015825.1	CP000562.1	98490	119315	CP000562.1.region001.gbk	terpene	Terpene	Archaea	Halobacteriota	Methanomicrobia	Methanomicrobiales	Methanoculleaceae	Methanoculleus	Methanoculleus marisnigri	Methanoculleus marisnigri	clan_6	0.541268
GCA_000015825.1/CP000562.1.region002	GCA_000015825.1	CP000562.1	1307278	1329106	CP000562.1.region002.gbk	thioamitides	RiPPs	Archaea	Halobacteriota	Methanomicrobia	Methanomicrobiales	Methanoculleaceae	Methanoculleus	Methanoculleus marisnigri	Methanoculleus marisnigri	clan_52	0.509902
GCA_000015825.1/CP000562.1.region003	GCA_000015825.1	CP000562.1	2226745	2237939	CP000562.1.region003.gbk	RiPP-like	RiPPs	Archaea	Halobacteriota	Methanomicrobia	Methanomicrobiales	Methanoculleaceae	Methanoculleus	Methanoculleus marisnigri	Methanoculleus marisnigri	clan_52	0.6886
GCA_000016125.1/CP000609.1.region001	GCA_000016125.1	CP000609.1	488286	499489	CP000609.1.region001.gbk	RiPP-like	RiPPs	Archaea	Methanobacteriota_A	Methanococci	Methanococcales	Methanococcaceae	Methanococcus	Methanococcus maripaludis_D	Methanococcus maripaludis_D	clan_52	0.701858
GCA_000016125.1/CP000609.1.region002	GCA_000016125.1	CP000609.1	1446948	1479311	CP000609.1.region002.gbk	betalactone	Betalactone	Archaea	Methanobacteriota_A	Methanococci	Methanococcales	Methanococcaceae	Methanococcus	Methanococcus maripaludis_D	Methanococcus maripaludis_D	clan_72	0.804302
GCA_000016385.1/CP000660.1.region001	GCA_000016385.1	CP000660.1	182826	193544	CP000660.1.region001.gbk	RiPP-like	RiPPs	Archaea	Thermoproteota	Thermoproteia	Thermoproteales	Thermoproteaceae	Pyrobaculum	Pyrobaculum arsenaticum	Pyrobaculum arsenaticum	clan_36	0.769231
GCA_000016385.1/CP000660.1.region002	GCA_000016385.1	CP000660.1	347984	368293	CP000660.1.region002.gbk	terpene	Terpene	Archaea	Thermoproteota	Thermoproteia	Thermoproteales	Thermoproteaceae	Pyrobaculum	Pyrobaculum arsenaticum	Pyrobaculum arsenaticum	clan_6	0.727228
GCA_000016385.1/CP000660.1.region003	GCA_000016385.1	CP000660.1	605344	615695	CP000660.1.region003.gbk	RiPP-like	RiPPs	Archaea	Thermoproteota	Thermoproteia	Thermoproteales	Thermoproteaceae	Pyrobaculum	Pyrobaculum arsenaticum	Pyrobaculum arsenaticum	clan_12	0.5
GCA_000016385.1/CP000660.1.region004	GCA_000016385.1	CP000660.1	1860142	1900720	CP000660.1.region004.gbk	2dos	Others	Archaea	Thermoproteota	Thermoproteia	Thermoproteales	Thermoproteaceae	Pyrobaculum	Pyrobaculum arsenaticum	Pyrobaculum arsenaticum	clan_60	0.755952
GCA_000016525.1/CP000678.1.region001	GCA_000016525.1	CP000678.1	443899	465759	CP000678.1.region001.gbk	thioamitides	RiPPs	Archaea	Methanobacteriota	Methanobacteria	Methanobacteriales	Methanobacteriaceae	Methanobrevibacter_A	Methanobrevibacter_A smithii	Methanobrevibacter_A smithii	clan_52	0.70206
GCA_000017165.1/CP000742.1.region001	GCA_000017165.1	CP000742.1	427875	439087	CP000742.1.region001.gbk	RiPP-like	RiPPs	Archaea	Methanobacteriota_A	Methanococci	Methanococcales	Methanococcaceae	Methanococcus	Methanococcus vannielii	Methanococcus vannielii	clan_52	0.6151
GCA_000017165.1/CP000742.1.region002	GCA_000017165.1	CP000742.1	1163464	1190115	CP000742.1.region002.gbk	betalactone	Betalactone	Archaea	Methanobacteriota_A	Methanococci	Methanococcales	Methanococcaceae	Methanococcus	Methanococcus vannielii	Methanococcus vannielii	clan_72	0.769911
GCA_000017185.1/CP000743.1.region001	GCA_000017185.1	CP000743.1	853873	880711	CP000743.1.region001.gbk	thiopeptide	RiPPs	Archaea	Methanobacteriota_A	Methanococci	Methanococcales	Methanococcaceae	Methanothermococcus_A	Methanothermococcus_A aeolicus	Methanothermococcus_A aeolicus	clan_18	0.771988
GCA_000017625.1/CP000780.1.region001	GCA_000017625.1	CP000780.1	1085747	1093878	CP000780.1.region001.gbk	RiPP-like	RiPPs	Archaea	Halobacteriota	Methanomicrobia	Methanomicrobiales	Methanoregulaceae	Methanoregula	Methanoregula boonei	Methanoregula boonei	clan_36	0.525658
GCA_000017625.1/CP000780.1.region002	GCA_000017625.1	CP000780.1	2010333	2052253	CP000780.1.region002.gbk	thioamitides,thiopeptide	RiPPs	Archaea	Halobacteriota	Methanomicrobia	Methanomicrobiales	Methanoregulaceae	Methanoregula	Methanoregula boonei	Methanoregula boonei	clan_52	0.714226
GCA_000017945.1/CP000816.1.region001	GCA_000017945.1	CP000816.1	211173	236707	CP000816.1.region001.gbk	betalactone	Betalactone	Archaea	Thermoproteota	Thermoproteia	Sulfolobales	Ignicoccaceae	Ignicoccus_A	Ignicoccus_A hospitalis	Ignicoccus_A hospitalis	clan_72	0.793441
GCA_000018365.1/CP000855.1.region001	GCA_000018365.1	CP000855.1	1641986	1662322	CP000855.1.region001.gbk	RRE-containing	RiPPs	Archaea	Methanobacteriota_B	Thermococci	Thermococcales	Thermococcaceae	Thermococcus	Thermococcus onnurineus	Thermococcus onnurineus	clan_66	0.753817
GCA_000018465.1/CP000866.1.region001	GCA_000018465.1	CP000866.1	119567	170616	CP000866.1.region001.gbk	RRE-containing,betalactone,phosphonate	Others	Archaea	Thermoproteota	Nitrososphaeria	Nitrososphaerales	Nitrosopumilaceae	Nitrosopumilus	Nitrosopumilus maritimus	Nitrosopumilus maritimus	clan_27	0.659063
GCA_000018465.1/CP000866.1.region002	GCA_000018465.1	CP000866.1	1226746	1237133	CP000866.1.region002.gbk	ectoine	Others	Archaea	Thermoproteota	Nitrososphaeria	Nitrososphaerales	Nitrosopumilaceae	Nitrosopumilus	Nitrosopumilus maritimus	Nitrosopumilus maritimus	clan_85	0.294976
GCA_000019605.1/CP000968.1.region001	GCA_000019605.1	CP000968.1	597138	608218	CP000968.1.region001.gbk	RiPP-like	RiPPs	Archaea	Thermoproteota	Korarchaeia	Korarchaeales	Korarchaeaceae	Korarchaeum	Korarchaeum cryptofilum	Korarchaeum cryptofilum	clan_36	0.599778
GCA_000019805.1/CP001014.1.region001	GCA_000019805.1	CP001014.1	1652458	1663535	CP001014.1.region001.gbk	RiPP-like	RiPPs	Archaea	Thermoproteota	Thermoproteia	Thermoproteales	Thermoproteaceae	Pyrobaculum	Pyrobaculum neutrophilum	Pyrobaculum neutrophilum	clan_36	0.825922
GCA_000020905.1/CP001140.1.region001	GCA_000020905.1	CP001140.1	557712	568786	CP001140.1.region001.gbk	RiPP-like	RiPPs	Archaea	Thermoproteota	Thermoproteia	Sulfolobales	Desulfurococcaceae	Desulfurococcus	Desulfurococcus amylolyticus	Desulfurococcus amylolyticus	clan_36	0.760954
GCA_000021965.1/CP001338.1.region001	GCA_000021965.1	CP001338.1	591670	602005	CP001338.1.region001.gbk	RiPP-like	RiPPs	Archaea	Halobacteriota	Methanomicrobia	Methanomicrobiales	Methanosphaerulaceae	Methanosphaerula	Methanosphaerula palustris	Methanosphaerula palustris	clan_52	0.645396
GCA_000021965.1/CP001338.1.region002	GCA_000021965.1	CP001338.1	1223844	1257078	CP001338.1.region002.gbk	LAP,thioamitides	RiPPs	Archaea	Halobacteriota	Methanomicrobia	Methanomicrobiales	Methanosphaerulaceae	Methanosphaerula	Methanosphaerula palustris	Methanosphaerula palustris	clan_52	0.70206
GCA_000021965.1/CP001338.1.region003	GCA_000021965.1	CP001338.1	1306811	1317603	CP001338.1.region003.gbk	RiPP-like	RiPPs	Archaea	Halobacteriota	Methanomicrobia	Methanomicrobiales	Methanosphaerulaceae	Methanosphaerula	Methanosphaerula palustris	Methanosphaerula palustris	clan_36	0.857143
GCA_000022205.1/CP001365.1.region001	GCA_000022205.1	CP001365.1	1205155	1225156	CP001365.1.region001.gbk	terpene	Terpene	Archaea	Halobacteriota	Halobacteria	Halobacteriales	Haloferacaceae	Halorubrum	Halorubrum lacusprofundi	Halorubrum lacusprofundi	clan_51	0.703704
GCA_000022205.1/CP001365.1.region002	GCA_000022205.1	CP001365.1	2002225	2040072	CP001365.1.region002.gbk	thiopeptide	RiPPs	Archaea	Halobacteriota	Halobacteria	Halobacteriales	Haloferacaceae	Halorubrum	Halorubrum lacusprofundi	Halorubrum lacusprofundi	clan_12	0.754642
GCA_000022205.1/CP001365.1.region003	GCA_000022205.1	CP001365.1	2444181	2465147	CP001365.1.region003.gbk	terpene	Terpene	Archaea	Halobacteriota	Halobacteria	Halobacteriales	Haloferacaceae	Halorubrum	Halorubrum lacusprofundi	Halorubrum lacusprofundi	clan_8	0.764706
GCA_000022425.1/CP001401.1.region001	GCA_000022425.1	CP001401.1	132943	153225	CP001401.1.region001.gbk	RRE-containing	RiPPs	Archaea	Thermoproteota	Thermoproteia	Sulfolobales	Sulfolobaceae	Saccharolobus	Saccharolobus islandicus	Saccharolobus islandicus	clan_30	0.785627
GCA_000022425.1/CP001401.1.region002	GCA_000022425.1	CP001401.1	368980	389817	CP001401.1.region002.gbk	terpene	Terpene	Archaea	Thermoproteota	Thermoproteia	Sulfolobales	Sulfolobaceae	Saccharolobus	Saccharolobus islandicus	Saccharolobus islandicus	clan_61	0.718037
GCA_000022425.1/CP001401.1.region003	GCA_000022425.1	CP001401.1	2472751	2483792	CP001401.1.region003.gbk	RiPP-like	RiPPs	Archaea	Thermoproteota	Thermoproteia	Sulfolobales	Sulfolobaceae	Saccharolobus	Saccharolobus islandicus	Saccharolobus islandicus	clan_36	0.713554
GCA_000022485.1/CP001404.1.region001	GCA_000022485.1	CP001404.1	123749	134790	CP001404.1.region001.gbk	RiPP-like	RiPPs	Archaea	Thermoproteota	Thermoproteia	Sulfolobales	Sulfolobaceae	Saccharolobus	Saccharolobus islandicus	Saccharolobus islandicus	clan_36	0.692308
GCA_000022485.1/CP001404.1.region002	GCA_000022485.1	CP001404.1	802630	823527	CP001404.1.region002.gbk	terpene	Terpene	Archaea	Thermoproteota	Thermoproteia	Sulfolobales	Sulfolobaceae	Saccharolobus	Saccharolobus islandicus	Saccharolobus islandicus	clan_6	0.667436
GCA_000022485.1/CP001404.1.region003	GCA_000022485.1	CP001404.1	2438222	2458504	CP001404.1.region003.gbk	RRE-containing	RiPPs	Archaea	Thermoproteota	Thermoproteia	Sulfolobales	Sulfolobaceae	Saccharolobus	Saccharolobus islandicus	Saccharolobus islandicus	clan_30	0.782197
GCA_000022545.1/CP001463.1.region001	GCA_000022545.1	CP001463.1	1763351	1784821	CP001463.1.region001.gbk	ranthipeptide	RiPPs	Archaea	Methanobacteriota_B	Thermococci	Thermococcales	Thermococcaceae	Thermococcus_A	Thermococcus_A sibiricus	Thermococcus_A sibiricus	clan_3	0.603544
GCA_000023945.1/CP001687.1.region001	GCA_000023945.1	CP001687.1	132293	150730	CP001687.1.region001.gbk	terpene	Terpene	Archaea	Halobacteriota	Halobacteria	Halobacteriales	Haloarculaceae	Halorhabdus	Halorhabdus utahensis	Halorhabdus utahensis	clan_8	0.789958
GCA_000023945.1/CP001687.1.region002	GCA_000023945.1	CP001687.1	891138	912185	CP001687.1.region002.gbk	terpene	Terpene	Archaea	Halobacteriota	Halobacteria	Halobacteriales	Haloarculaceae	Halorhabdus	Halorhabdus utahensis	Halorhabdus utahensis	clan_51	0.823223
GCA_000023945.1/CP001687.1.region003	GCA_000023945.1	CP001687.1	3006292	3049136	CP001687.1.region003.gbk	thiopeptide	RiPPs	Archaea	Halobacteriota	Halobacteria	Halobacteriales	Haloarculaceae	Halorhabdus	Halorhabdus utahensis	Halorhabdus utahensis	clan_12	0.688195
GCF_000023965.1/CP001688.1.region001	GCF_000023965.1	CP001688.1	261412	279775	CP001688.1.region001.gbk	terpene	Terpene	Archaea	Halobacteriota	Halobacteria	Halobacteriales	Haloarculaceae	Halomicrobium	Halomicrobium mukohataei	Halomicrobium mukohataei	clan_8	0.823223
GCF_000023965.1/CP001688.1.region002	GCF_000023965.1	CP001688.1	743323	766548	CP001688.1.region002.gbk	lanthipeptide-class-ii	RiPPs	Archaea	Halobacteriota	Halobacteria	Halobacteriales	Haloarculaceae	Halomicrobium	Halomicrobium mukohataei	Halomicrobium mukohataei	clan_11	0.474774
GCF_000023965.1/CP001688.1.region003	GCF_000023965.1	CP001688.1	857090	878146	CP001688.1.region003.gbk	terpene	Terpene	Archaea	Halobacteriota	Halobacteria	Halobacteriales	Haloarculaceae	Halomicrobium	Halomicrobium mukohataei	Halomicrobium mukohataei	clan_51	0.655876
GCF_000023965.1/CP001688.1.region004	GCF_000023965.1	CP001688.1	2127580	2139314	CP001688.1.region004.gbk	RiPP-like	RiPPs	Archaea	Halobacteriota	Halobacteria	Halobacteriales	Haloarculaceae	Halomicrobium	Halomicrobium mukohataei	Halomicrobium mukohataei	clan_12	0.584971
GCF_000023965.1/CP001689.1.region001	GCF_000023965.1	CP001689.1	130360	150917	CP001689.1.region001.gbk	NI-siderophore	Siderophore	Archaea	Halobacteriota	Halobacteria	Halobacteriales	Haloarculaceae	Halomicrobium	Halomicrobium mukohataei	Halomicrobium mukohataei	clan_37	0.406184
GCA_000023985.1/CP001696.1.region001	GCA_000023985.1	CP001696.1	1243569	1293593	CP001696.1.region001.gbk	thiopeptide	RiPPs	Archaea	Methanobacteriota_A	Methanococci	Methanococcales	Methanocaldococcaceae	Methanocaldococcus	Methanocaldococcus fervens	Methanocaldococcus fervens	clan_52	0.706261
GCA_000024185.1/CP001719.1.region001	GCA_000024185.1	CP001719.1	84289	129886	CP001719.1.region001.gbk	NRPS	NRPS	Archaea	Methanobacteriota	Methanobacteria	Methanobacteriales	Methanobacteriaceae	Methanobrevibacter	Methanobrevibacter ruminantium	Methanobrevibacter ruminantium	clan_25	0.61349
GCA_000024185.1/CP001719.1.region002	GCA_000024185.1	CP001719.1	486385	538949	CP001719.1.region002.gbk	NRPS	NRPS	Archaea	Methanobacteriota	Methanobacteria	Methanobacteriales	Methanobacteriaceae	Methanobrevibacter	Methanobrevibacter ruminantium	Methanobrevibacter ruminantium	clan_25	0.651813
GCA_000024185.1/CP001719.1.region003	GCA_000024185.1	CP001719.1	859885	881786	CP001719.1.region003.gbk	thioamitides	RiPPs	Archaea	Methanobacteriota	Methanobacteria	Methanobacteriales	Methanobacteriaceae	Methanobrevibacter	Methanobrevibacter ruminantium	Methanobrevibacter ruminantium	clan_52	0.494819
GCA_000024625.1/CP001787.1.region001	GCA_000024625.1	CP001787.1	1431654	1453754	CP001787.1.region001.gbk	thiopeptide	RiPPs	Archaea	Methanobacteriota_A	Methanococci	Methanococcales	Methanocaldococcaceae	Methanocaldococcus	Methanocaldococcus vulcanius	Methanocaldococcus vulcanius	clan_52	0.781782
GCA_000025285.1/CP001857.1.region001	GCA_000025285.1	CP001857.1	1274946	1285753	CP001857.1.region001.gbk	RiPP-like	RiPPs	Archaea	Halobacteriota	Archaeoglobi	Archaeoglobales	Archaeoglobaceae	Archaeoglobus_B	Archaeoglobus_B profundus	Archaeoglobus_B profundus	clan_36	1
GCA_000025325.1/CP001860.1.region001	GCA_000025325.1	CP001860.1	231613	246792	CP001860.1.region001.gbk	NI-siderophore	Siderophore	Archaea	Halobacteriota	Halobacteria	Halobacteriales	Natrialbaceae	Haloterrigena	Haloterrigena turkmenica	Haloterrigena turkmenica	clan_37	0.360398
GCA_000025325.1/CP001860.1.region002	GCA_000025325.1	CP001860.1	900655	912818	CP001860.1.region002.gbk	NI-siderophore	Siderophore	Archaea	Halobacteriota	Halobacteria	Halobacteriales	Natrialbaceae	Haloterrigena	Haloterrigena turkmenica	Haloterrigena turkmenica	clan_46	0.745486
GCA_000025325.1/CP001860.1.region003	GCA_000025325.1	CP001860.1	1219301	1239364	CP001860.1.region003.gbk	terpene	Terpene	Archaea	Halobacteriota	Halobacteria	Halobacteriales	Natrialbaceae	Haloterrigena	Haloterrigena turkmenica	Haloterrigena turkmenica	clan_51	0.747162
GCA_000025325.1/CP001860.1.region004	GCA_000025325.1	CP001860.1	2005996	2017760	CP001860.1.region004.gbk	RiPP-like	RiPPs	Archaea	Halobacteriota	Halobacteria	Halobacteriales	Natrialbaceae	Haloterrigena	Haloterrigena turkmenica	Haloterrigena turkmenica	clan_12	0.558058
GCA_000025325.1/CP001860.1.region005	GCA_000025325.1	CP001860.1	2763905	2784856	CP001860.1.region005.gbk	terpene	Terpene	Archaea	Halobacteriota	Halobacteria	Halobacteriales	Natrialbaceae	Haloterrigena	Haloterrigena turkmenica	Haloterrigena turkmenica	clan_6	0.636197
GCA_000025325.1/CP001860.1.region006	GCA_000025325.1	CP001860.1	3092502	3113084	CP001860.1.region006.gbk	linaridin	RiPPs	Archaea	Halobacteriota	Halobacteria	Halobacteriales	Natrialbaceae	Haloterrigena	Haloterrigena turkmenica	Haloterrigena turkmenica	clan_56	0.622859
GCA_000025325.1/CP001861.1.region001	GCA_000025325.1	CP001861.1	83804	105006	CP001861.1.region001.gbk	ranthipeptide	RiPPs	Archaea	Halobacteriota	Halobacteria	Halobacteriales	Natrialbaceae	Haloterrigena	Haloterrigena turkmenica	Haloterrigena turkmenica	clan_57	0.672965
GCA_000025505.1/CP001899.1.region001	GCA_000025505.1	CP001899.1	1950146	1961166	CP001899.1.region001.gbk	RiPP-like	RiPPs	Archaea	Halobacteriota	Archaeoglobi	Archaeoglobales	Archaeoglobaceae	Ferroglobus	Ferroglobus placidus	Ferroglobus placidus	clan_36	0.881952
GCA_000025525.1/CP001901.1.region001	GCA_000025525.1	CP001901.1	142527	164581	CP001901.1.region001.gbk	thiopeptide	RiPPs	Archaea	Methanobacteriota_A	Methanococci	Methanococcales	Methanocaldococcaceae	Methanocaldococcus	Methanocaldococcus sp000025525	Methanocaldococcus sp000025525	clan_52	0.766667
GCA_000025625.1/CP001932.1.region001	GCA_000025625.1	CP001932.1	644952	656755	CP001932.1.region001.gbk	RiPP-like	RiPPs	Archaea	Halobacteriota	Halobacteria	Halobacteriales	Natrialbaceae	Natrialba	Natrialba magadii	Natrialba magadii	clan_12	0.665923
GCA_000025625.1/CP001932.1.region002	GCA_000025625.1	CP001932.1	1015596	1035176	CP001932.1.region002.gbk	terpene	Terpene	Archaea	Halobacteriota	Halobacteria	Halobacteriales	Natrialbaceae	Natrialba	Natrialba magadii	Natrialba magadii	clan_6	0.598714
GCA_000025625.1/CP001932.1.region003	GCA_000025625.1	CP001932.1	2350799	2371852	CP001932.1.region003.gbk	terpene	Terpene	Archaea	Halobacteriota	Halobacteria	Halobacteriales	Natrialbaceae	Natrialba	Natrialba magadii	Natrialba magadii	clan_51	0.749741
GCA_000025625.1/CP001933.1.region001	GCA_000025625.1	CP001933.1	292022	313003	CP001933.1.region001.gbk	terpene	Terpene	Archaea	Halobacteriota	Halobacteria	Halobacteriales	Natrialbaceae	Natrialba	Natrialba magadii	Natrialba magadii	clan_8	0.786799
GCA_000025685.1/CP001953.1.region001	GCA_000025685.1	CP001953.1	41366	57003	CP001953.1.region001.gbk	NI-siderophore	Siderophore	Archaea	Halobacteriota	Halobacteria	Halobacteriales	Haloferacaceae	Haloferax	Haloferax volcanii	Haloferax volcanii	clan_37	0.347209
GCA_000025685.1/CP001956.1.region001	GCA_000025685.1	CP001956.1	1031563	1050838	CP001956.1.region001.gbk	terpene	Terpene	Archaea	Halobacteriota	Halobacteria	Halobacteriales	Haloferacaceae	Haloferax	Haloferax volcanii	Haloferax volcanii	clan_51	0.758175
GCA_000025685.1/CP001956.1.region002	GCA_000025685.1	CP001956.1	2379503	2400523	CP001956.1.region002.gbk	terpene	Terpene	Archaea	Halobacteriota	Halobacteria	Halobacteriales	Haloferacaceae	Haloferax	Haloferax volcanii	Haloferax volcanii	clan_6	0.6459
GCA_000025685.1/CP001956.1.region003	GCA_000025685.1	CP001956.1	2692666	2704355	CP001956.1.region003.gbk	RiPP-like	RiPPs	Archaea	Halobacteriota	Halobacteria	Halobacteriales	Haloferacaceae	Haloferax	Haloferax volcanii	Haloferax volcanii	clan_12	0.618229
GCA_000025865.1/CP001994.1.region001	GCA_000025865.1	CP001994.1	279464	313425	CP001994.1.region001.gbk	thioamitides,thiopeptide	RiPPs	Archaea	Halobacteriota	Methanosarcinia	Methanosarcinales	Methanosarcinaceae	Methanohalophilus	Methanohalophilus mahii	Methanohalophilus mahii	clan_52	0.727525
GCA_000026045.1/CR936257.1.region001	GCA_000026045.1	CR936257.1	1246155	1257844	CR936257.1.region001.gbk	RiPP-like	RiPPs	Archaea	Halobacteriota	Halobacteria	Halobacteriales	Haloarculaceae	Natronomonas	Natronomonas pharaonis	Natronomonas pharaonis	clan_12	0.6875
GCA_000026045.1/CR936257.1.region002	GCA_000026045.1	CR936257.1	2324127	2345084	CR936257.1.region002.gbk	terpene	Terpene	Archaea	Halobacteriota	Halobacteria	Halobacteriales	Haloarculaceae	Natronomonas	Natronomonas pharaonis	Natronomonas pharaonis	clan_6	0.58167
GCA_000063445.1/AM114193.2.region001	GCA_000063445.1	AM114193.2	115400	136144	AM114193.2.region001.gbk	phenazine	Others	Archaea	Halobacteriota	Methanocellia	Methanocellales	Methanocellaceae	Methanocella_A	Methanocella_A arvoryzae	Methanocella_A arvoryzae	clan_44	0.736477
GCA_000063445.1/AM114193.2.region002	GCA_000063445.1	AM114193.2	1010831	1050174	AM114193.2.region002.gbk	thioamitides,thiopeptide	RiPPs	Archaea	Halobacteriota	Methanocellia	Methanocellales	Methanocellaceae	Methanocella_A	Methanocella_A arvoryzae	Methanocella_A arvoryzae	clan_52	0.701858
GCA_000063445.1/AM114193.2.region003	GCA_000063445.1	AM114193.2	2892575	2912956	AM114193.2.region003.gbk	RRE-containing	RiPPs	Archaea	Halobacteriota	Methanocellia	Methanocellales	Methanocellaceae	Methanocella_A	Methanocella_A arvoryzae	Methanocella_A arvoryzae	clan_27	0.555556
GCA_000091665.1/L77117.1.region001	GCA_000091665.1	L77117.1	1020875	1043049	L77117.1.region001.gbk	thiopeptide	RiPPs	Archaea	Methanobacteriota_A	Methanococci	Methanococcales	Methanocaldococcaceae	Methanocaldococcus	Methanocaldococcus jannaschii	Methanocaldococcus jannaschii	clan_52	0.636197
GCA_000092185.1/CP001939.1.region001	GCA_000092185.1	CP001939.1	1049750	1060809	CP001939.1.region001.gbk	RiPP-like	RiPPs	Archaea	Thermoproteota	Thermoproteia	Sulfolobales	Desulfurococcaceae	Thermosphaera	Thermosphaera aggregans	Thermosphaera aggregans	clan_36	0.698489
GCA_000092305.1/CP002009.1.region001	GCA_000092305.1	CP002009.1	1273498	1284644	CP002009.1.region001.gbk	RiPP-like	RiPPs	Archaea	Methanobacteriota_A	Methanococci	Methanococcales	Methanocaldococcaceae	Methanocaldococcus_A	Methanocaldococcus_A infernus	Methanocaldococcus_A infernus	clan_52	0.528595
GCA_000144915.1/CP001742.1.region001	GCA_000144915.1	CP001742.1	710482	721538	CP001742.1.region001.gbk	RiPP-like	RiPPs	Archaea	Thermoproteota	Thermoproteia	Sulfolobales	Acidilobaceae	Acidilobus	Acidilobus saccharovorans	Acidilobus saccharovorans	clan_36	0.898985
GCA_000145985.1/CP002098.1.region001	GCA_000145985.1	CP002098.1	1152707	1163781	CP002098.1.region001.gbk	RiPP-like	RiPPs	Archaea	Thermoproteota	Thermoproteia	Sulfolobales	Ignisphaeraceae	Ignisphaera	Ignisphaera aggregans	Ignisphaera aggregans	clan_36	0.945446
GCA_000147875.1/CP002117.1.region001	GCA_000147875.1	CP002117.1	96765	107287	CP002117.1.region001.gbk	RiPP-like	RiPPs	Archaea	Halobacteriota	Methanomicrobia	Methanomicrobiales	Methanomicrobiaceae	Methanolacinia	Methanolacinia petrolearia	Methanolacinia petrolearia	clan_52	0.645541
GCA_000147875.1/CP002117.1.region002	GCA_000147875.1	CP002117.1	406138	432598	CP002117.1.region002.gbk	betalactone	Betalactone	Archaea	Halobacteriota	Methanomicrobia	Methanomicrobiales	Methanomicrobiaceae	Methanolacinia	Methanolacinia petrolearia	Methanolacinia petrolearia	clan_72	0.777625
GCA_000147875.1/CP002117.1.region003	GCA_000147875.1	CP002117.1	1082331	1109253	CP002117.1.region003.gbk	betalactone	Betalactone	Archaea	Halobacteriota	Methanomicrobia	Methanomicrobiales	Methanomicrobiaceae	Methanolacinia	Methanolacinia petrolearia	Methanolacinia petrolearia	clan_72	0.713466
GCA_000147875.1/CP002117.1.region004	GCA_000147875.1	CP002117.1	1354290	1366087	CP002117.1.region004.gbk	RiPP-like	RiPPs	Archaea	Halobacteriota	Methanomicrobia	Methanomicrobiales	Methanomicrobiaceae	Methanolacinia	Methanolacinia petrolearia	Methanolacinia petrolearia	clan_123	0.59107
GCA_000148385.1/CP002100.1.region001	GCA_000148385.1	CP002100.1	2083864	2094992	CP002100.1.region001.gbk	RiPP-like	RiPPs	Archaea	Thermoproteota	Thermoproteia	Thermoproteales	Thermocladiaceae	Vulcanisaeta	Vulcanisaeta distributa	Vulcanisaeta distributa	clan_36	0.940972
GCA_000151225.1/GG704759.1.region001	GCA_000151225.1	GG704759.1	109318	131178	GG704759.1.region001.gbk	thioamitides	RiPPs	Archaea	Methanobacteriota	Methanobacteria	Methanobacteriales	Methanobacteriaceae	Methanobrevibacter_A	Methanobrevibacter_A smithii	Methanobrevibacter_A smithii	clan_52	0.725014
GCA_000151245.1/DS996913.1.region001	GCA_000151245.1	DS996913.1	51184	73044	DS996913.1.region001.gbk	thioamitides	RiPPs	Archaea	Methanobacteriota	Methanobacteria	Methanobacteriales	Methanobacteriaceae	Methanobrevibacter_A	Methanobrevibacter_A smithii	Methanobrevibacter_A smithii	clan_52	0.722432
GCA_000166095.1/CP002278.1.region001	GCA_000166095.1	CP002278.1	455014	466214	CP002278.1.region001.gbk	RiPP-like	RiPPs	Archaea	Methanobacteriota	Methanobacteria	Methanobacteriales	Methanothermaceae	Methanothermus	Methanothermus fervidus	Methanothermus fervidus	clan_52	0.679744
GCA_000172995.2/CP001690.1.region001	GCA_000172995.2	CP001690.1	979602	998646	CP001690.1.region001.gbk	terpene	Terpene	Archaea	Halobacteriota	Halobacteria	Halobacteriales	Haloferacaceae	Halogeometricum	Halogeometricum borinquense	Halogeometricum borinquense	clan_6	0.625649
GCA_000172995.2/CP001690.1.region002	GCA_000172995.2	CP001690.1	1074261	1094552	CP001690.1.region002.gbk	RRE-containing	RiPPs	Archaea	Halobacteriota	Halobacteria	Halobacteriales	Haloferacaceae	Halogeometricum	Halogeometricum borinquense	Halogeometricum borinquense	clan_17	0.71309
GCA_000172995.2/CP001690.1.region003	GCA_000172995.2	CP001690.1	1280765	1292475	CP001690.1.region003.gbk	RiPP-like	RiPPs	Archaea	Halobacteriota	Halobacteria	Halobacteriales	Haloferacaceae	Halogeometricum	Halogeometricum borinquense	Halogeometricum borinquense	clan_12	0.584971
GCA_000172995.2/CP001690.1.region004	GCA_000172995.2	CP001690.1	1997079	2018150	CP001690.1.region004.gbk	terpene	Terpene	Archaea	Halobacteriota	Halobacteria	Halobacteriales	Haloferacaceae	Halogeometricum	Halogeometricum borinquense	Halogeometricum borinquense	clan_51	0.699624
GCA_000172995.2/CP001693.1.region001	GCA_000172995.2	CP001693.1	25092	48272	CP001693.1.region001.gbk	NI-siderophore	Siderophore	Archaea	Halobacteriota	Halobacteria	Halobacteriales	Haloferacaceae	Halogeometricum	Halogeometricum borinquense	Halogeometricum borinquense	clan_37	0.597985
GCA_000179575.2/CP002792.1.region001	GCA_000179575.2	CP002792.1	446619	457831	CP002792.1.region001.gbk	RiPP-like	RiPPs	Archaea	Methanobacteriota_A	Methanococci	Methanococcales	Methanococcaceae	Methanothermococcus_A	Methanothermococcus_A okinawensis	Methanothermococcus_A okinawensis	clan_18	0.688812
GCA_000189575.1/CP002426.1.region001	GCA_000189575.1	CP002426.1	133626	153908	CP002426.1.region001.gbk	RRE-containing	RiPPs	Archaea	Thermoproteota	Thermoproteia	Sulfolobales	Sulfolobaceae	Saccharolobus	Saccharolobus islandicus	Saccharolobus islandicus	clan_30	0.785627
GCA_000189575.1/CP002426.1.region002	GCA_000189575.1	CP002426.1	2416113	2427154	CP002426.1.region002.gbk	RiPP-like	RiPPs	Archaea	Thermoproteota	Thermoproteia	Sulfolobales	Sulfolobaceae	Saccharolobus	Saccharolobus islandicus	Saccharolobus islandicus	clan_36	0.713554
GCA_000189855.2/AELN01000011.1.region001	GCA_000189855.2	AELN01000011.1	0	12835	AELN01000011.1.region001.gbk	thioamitides	RiPPs	Archaea	Methanobacteriota	Methanobacteria	Methanobacteriales	Methanobacteriaceae	Methanobrevibacter_A	Methanobrevibacter_A smithii	Methanobrevibacter_A smithii	clan_52	0.691842
GCA_000189975.2/AELT01000007.1.region001	GCA_000189975.2	AELT01000007.1	111897	133757	AELT01000007.1.region001.gbk	thioamitides	RiPPs	Archaea	Methanobacteriota	Methanobacteria	Methanobacteriales	Methanobacteriaceae	Methanobrevibacter_A	Methanobrevibacter_A smithii_A	Methanobrevibacter_A smithii_A	clan_52	0.69557
GCA_000190075.2/AELY01000008.1.region001	GCA_000190075.2	AELY01000008.1	106547	128407	AELY01000008.1.region001.gbk	thioamitides	RiPPs	Archaea	Methanobacteriota	Methanobacteria	Methanobacteriales	Methanobacteriaceae	Methanobrevibacter_A	Methanobrevibacter_A smithii_A	Methanobrevibacter_A smithii_A	clan_52	0.69557
GCA_000190315.1/CP002529.1.region001	GCA_000190315.1	CP002529.1	807332	818463	CP002529.1.region001.gbk	RiPP-like	RiPPs	Archaea	Thermoproteota	Thermoproteia	Thermoproteales	Thermocladiaceae	Vulcanisaeta	Vulcanisaeta moutnovskia	Vulcanisaeta moutnovskia	clan_36	0.760954
GCA_000191585.1/CP002551.1.region001	GCA_000191585.1	CP002551.1	248458	291266	CP002551.1.region001.gbk	NRPS-like	NRPS-like	Archaea	Methanobacteriota	Methanobacteria	Methanobacteriales	Methanobacteriaceae	Methanobacterium_B	Methanobacterium_B lacus	Methanobacterium_B lacus	clan_145	0.698375
GCA_000191585.1/CP002551.1.region002	GCA_000191585.1	CP002551.1	382477	393677	CP002551.1.region002.gbk	RiPP-like	RiPPs	Archaea	Methanobacteriota	Methanobacteria	Methanobacteriales	Methanobacteriaceae	Methanobacterium_B	Methanobacterium_B lacus	Methanobacterium_B lacus	clan_52	0.691393
GCA_000191585.1/CP002551.1.region003	GCA_000191585.1	CP002551.1	796125	823428	CP002551.1.region003.gbk	lassopeptide	RiPPs	Archaea	Methanobacteriota	Methanobacteria	Methanobacteriales	Methanobacteriaceae	Methanobacterium_B	Methanobacterium_B lacus	Methanobacterium_B lacus	clan_47	0.490573
GCA_000196655.1/CP002069.1.region001	GCA_000196655.1	CP002069.1	509231	534876	CP002069.1.region001.gbk	betalactone	Betalactone	Archaea	Halobacteriota	Methanosarcinia	Methanosarcinales	Methanosarcinaceae	Methanohalobium	Methanohalobium evestigatum	Methanohalobium evestigatum	clan_29	0.749419
GCA_000196655.1/CP002069.1.region002	GCA_000196655.1	CP002069.1	2069460	2091412	CP002069.1.region002.gbk	thioamitides	RiPPs	Archaea	Halobacteriota	Methanosarcinia	Methanosarcinales	Methanosarcinaceae	Methanohalobium	Methanohalobium evestigatum	Methanohalobium evestigatum	clan_52	0.585219
GCA_000196895.1/CP002062.1.region001	GCA_000196895.1	CP002062.1	1022187	1032475	CP002062.1.region001.gbk	RiPP-like	RiPPs	Archaea	Halobacteriota	Halobacteria	Halobacteriales	Halalkalicoccaceae	Halalkalicoccus	Halalkalicoccus jeotgali	Halalkalicoccus jeotgali	clan_36	1
GCA_000196895.1/CP002062.1.region002	GCA_000196895.1	CP002062.1	1106155	1124314	CP002062.1.region002.gbk	terpene	Terpene	Archaea	Halobacteriota	Halobacteria	Halobacteriales	Halalkalicoccaceae	Halalkalicoccus	Halalkalicoccus jeotgali	Halalkalicoccus jeotgali	clan_8	0.76906
GCA_000196895.1/CP002062.1.region003	GCA_000196895.1	CP002062.1	1651510	1663217	CP002062.1.region003.gbk	RiPP-like	RiPPs	Archaea	Halobacteriota	Halobacteria	Halobacteriales	Halalkalicoccaceae	Halalkalicoccus	Halalkalicoccus jeotgali	Halalkalicoccus jeotgali	clan_12	0.584971
GCA_000196895.1/CP002062.1.region004	GCA_000196895.1	CP002062.1	2112030	2133098	CP002062.1.region004.gbk	terpene	Terpene	Archaea	Halobacteriota	Halobacteria	Halobacteriales	Halalkalicoccaceae	Halalkalicoccus	Halalkalicoccus jeotgali	Halalkalicoccus jeotgali	clan_51	0.648475
GCA_000196895.1/CP002063.1.region001	GCA_000196895.1	CP002063.1	94322	106161	CP002063.1.region001.gbk	NI-siderophore	Siderophore	Archaea	Halobacteriota	Halobacteria	Halobacteriales	Halalkalicoccaceae	Halalkalicoccus	Halalkalicoccus jeotgali	Halalkalicoccus jeotgali	clan_37	0.447229
GCA_000200715.1/DP000238.1.region001	GCA_000200715.1	DP000238.1	1937719	1958343	DP000238.1.region001.gbk	RRE-containing	RiPPs	Archaea	Thermoproteota	Nitrososphaeria	Nitrososphaerales	Nitrosopumilaceae	Cenarchaeum	Cenarchaeum symbiosum	Cenarchaeum symbiosum	clan_27	0.790343
GCA_000204415.1/CP002565.1.region001	GCA_000204415.1	CP002565.1	1025727	1036189	CP002565.1.region001.gbk	ectoine	Others	Archaea	Halobacteriota	Methanosarcinia	Methanotrichales	Methanotrichaceae	Methanothrix	Methanothrix soehngenii	Methanothrix soehngenii	clan_85	0.237287
GCA_000204415.1/CP002565.1.region002	GCA_000204415.1	CP002565.1	2346140	2382988	CP002565.1.region002.gbk	thioamitides,thiopeptide	RiPPs	Archaea	Halobacteriota	Methanosarcinia	Methanotrichales	Methanotrichaceae	Methanothrix	Methanothrix soehngenii	Methanothrix soehngenii	clan_52	0.743131
GCA_000204585.1/CM001158.1.region001	GCA_000204585.1	CM001158.1	1121973	1142612	CM001158.1.region001.gbk	RRE-containing	RiPPs	Archaea	Thermoproteota	Nitrososphaeria	Nitrososphaerales	Nitrosopumilaceae	Nitrosarchaeum	Nitrosarchaeum limnae	Nitrosarchaeum limnae	clan_27	0.800746
GCA_000204585.1/CM001158.1.region002	GCA_000204585.1	CM001158.1	1653646	1673866	CM001158.1.region002.gbk	phosphonate	Others	Archaea	Thermoproteota	Nitrososphaeria	Nitrososphaerales	Nitrosopumilaceae	Nitrosarchaeum	Nitrosarchaeum limnae	Nitrosarchaeum limnae	clan_20	0.743252
GCA_000204925.1/CP002656.1.region001	GCA_000204925.1	CP002656.1	942544	963393	CP002656.1.region001.gbk	terpene	Terpene	Archaea	Thermoproteota	Thermoproteia	Sulfolobales	Sulfolobaceae	Metallosphaera	Metallosphaera cuprina	Metallosphaera cuprina	clan_6	0.638322
GCA_000204925.1/CP002656.1.region002	GCA_000204925.1	CP002656.1	1048758	1059796	CP002656.1.region002.gbk	RiPP-like	RiPPs	Archaea	Thermoproteota	Thermoproteia	Sulfolobales	Sulfolobaceae	Metallosphaera	Metallosphaera cuprina	Metallosphaera cuprina	clan_36	0.947295
GCA_000204925.1/CP002656.1.region003	GCA_000204925.1	CP002656.1	1075127	1095274	CP002656.1.region003.gbk	cyanobactin	RiPPs	Archaea	Thermoproteota	Thermoproteia	Sulfolobales	Sulfolobaceae	Metallosphaera	Metallosphaera cuprina	Metallosphaera cuprina	clan_99	0.67028
GCA_000204925.1/CP002656.1.region004	GCA_000204925.1	CP002656.1	1247643	1267997	CP002656.1.region004.gbk	RRE-containing	RiPPs	Archaea	Thermoproteota	Thermoproteia	Sulfolobales	Sulfolobaceae	Metallosphaera	Metallosphaera cuprina	Metallosphaera cuprina	clan_30	0.719842
GCA_000211475.1/CP002670.1.region001	GCA_000211475.1	CP002670.1	876708	897032	CP002670.1.region001.gbk	RRE-containing	RiPPs	Archaea	Methanobacteriota_B	Thermococci	Thermococcales	Thermococcaceae	Pyrococcus	Pyrococcus sp000211475	Pyrococcus sp000211475	clan_30	0.69683
GCA_000211475.1/CP002670.1.region002	GCA_000211475.1	CP002670.1	1481155	1492193	CP002670.1.region002.gbk	RiPP-like	RiPPs	Archaea	Methanobacteriota_B	Thermococci	Thermococcales	Thermococcaceae	Pyrococcus	Pyrococcus sp000211475	Pyrococcus sp000211475	clan_36	0.839872
GCA_000213215.1/CP002535.1.region001	GCA_000213215.1	CP002535.1	1509547	1520540	CP002535.1.region001.gbk	RiPP-like	RiPPs	Archaea	Thermoproteota	Thermoproteia	Sulfolobales	Sulfolobaceae	Acidianus	Acidianus hospitalis	Acidianus hospitalis	clan_36	0.764298
GCA_000213215.1/CP002535.1.region002	GCA_000213215.1	CP002535.1	1959206	1979488	CP002535.1.region002.gbk	RRE-containing	RiPPs	Archaea	Thermoproteota	Thermoproteia	Sulfolobales	Sulfolobaceae	Acidianus	Acidianus hospitalis	Acidianus hospitalis	clan_30	0.79399
GCA_000214415.1/CP002737.1.region001	GCA_000214415.1	CP002737.1	720999	754881	CP002737.1.region001.gbk	thiopeptide	RiPPs	Archaea	Methanobacteriota_A	Methanococci	Methanococcales	Methanococcaceae	Methanotorris	Methanotorris igneus	Methanotorris igneus	clan_18	0.754413
GCA_000214725.1/CP002772.1.region001	GCA_000214725.1	CP002772.1	1477802	1501506	CP002772.1.region001.gbk	RRE-containing,lassopeptide	RiPPs	Archaea	Methanobacteriota	Methanobacteria	Methanobacteriales	Methanobacteriaceae	Methanobacterium_C	Methanobacterium_C paludis	Methanobacterium_C paludis	clan_47	0.165378
GCA_000214725.1/CP002772.1.region002	GCA_000214725.1	CP002772.1	1751438	1761673	CP002772.1.region002.gbk	RiPP-like	RiPPs	Archaea	Methanobacteriota	Methanobacteria	Methanobacteriales	Methanobacteriaceae	Methanobacterium_C	Methanobacterium_C paludis	Methanobacterium_C paludis	clan_36	1
GCA_000214725.1/CP002772.1.region003	GCA_000214725.1	CP002772.1	2035011	2046202	CP002772.1.region003.gbk	RiPP-like	RiPPs	Archaea	Methanobacteriota	Methanobacteria	Methanobacteriales	Methanobacteriaceae	Methanobacterium_C	Methanobacterium_C paludis	Methanobacterium_C paludis	clan_52	0.651845
GCA_000214725.1/CP002772.1.region004	GCA_000214725.1	CP002772.1	2239002	2282017	CP002772.1.region004.gbk	NRPS-like	NRPS-like	Archaea	Methanobacteriota	Methanobacteria	Methanobacteriales	Methanobacteriaceae	Methanobacterium_C	Methanobacterium_C paludis	Methanobacterium_C paludis	clan_145	0.737568
GCA_000215995.1/CP002779.1.region001	GCA_000215995.1	CP002779.1	1493093	1513420	CP002779.1.region001.gbk	RRE-containing	RiPPs	Archaea	Methanobacteriota_B	Thermococci	Thermococcales	Thermococcaceae	Pyrococcus	Pyrococcus yayanosii	Pyrococcus yayanosii	clan_34	0.69857
GCA_000217715.1/CP002839.1.region001	GCA_000217715.1	CP002839.1	1534005	1554169	CP002839.1.region001.gbk	terpene	Terpene	Archaea	Halobacteriota	Halobacteria	Halobacteriales	Natrialbaceae	Halopiger	Halopiger xanaduensis	Halopiger xanaduensis	clan_6	0.647546
GCA_000217715.1/CP002839.1.region002	GCA_000217715.1	CP002839.1	1956797	1977844	CP002839.1.region002.gbk	terpene	Terpene	Archaea	Halobacteriota	Halobacteria	Halobacteriales	Natrialbaceae	Halopiger	Halopiger xanaduensis	Halopiger xanaduensis	clan_51	0.738721
GCA_000217715.1/CP002839.1.region003	GCA_000217715.1	CP002839.1	3635249	3647028	CP002839.1.region003.gbk	RiPP-like	RiPPs	Archaea	Halobacteriota	Halobacteria	Halobacteriales	Natrialbaceae	Halopiger	Halopiger xanaduensis	Halopiger xanaduensis	clan_12	0.665923
GCA_000217715.1/CP002840.1.region001	GCA_000217715.1	CP002840.1	12873	35552	CP002840.1.region001.gbk	RRE-containing,lassopeptide	RiPPs	Archaea	Halobacteriota	Halobacteria	Halobacteriales	Natrialbaceae	Halopiger	Halopiger xanaduensis	Halopiger xanaduensis	clan_47	0.379495
GCA_000217995.1/CP002101.1.region001	GCA_000217995.1	CP002101.1	1028684	1049578	CP002101.1.region001.gbk	terpene	Terpene	Archaea	Halobacteriota	Methanosarcinia	Methanosarcinales	Methanosarcinaceae	Methanosalsum	Methanosalsum zhilinae	Methanosalsum zhilinae	clan_6	0.624674
GCA_000217995.1/CP002101.1.region002	GCA_000217995.1	CP002101.1	1621894	1664107	CP002101.1.region002.gbk	thioamitides,thiopeptide	RiPPs	Archaea	Halobacteriota	Methanosarcinia	Methanosarcinales	Methanosarcinaceae	Methanosalsum	Methanosalsum zhilinae	Methanosalsum zhilinae	clan_52	0.696178
GCA_000220175.2/AFPU01000001.1.region001	GCA_000220175.2	AFPU01000001.1	104913	125552	AFPU01000001.1.region001.gbk	RRE-containing	RiPPs	Archaea	Thermoproteota	Nitrososphaeria	Nitrososphaerales	Nitrosopumilaceae	Nitrosarchaeum	Nitrosarchaeum koreense	Nitrosarchaeum koreense	clan_27	0.809739
GCA_000220375.1/GL982576.1.region001	GCA_000220375.1	GL982576.1	292305	313133	GL982576.1.region001.gbk	terpene	Terpene	Archaea	Nanohaloarchaeota	Nanosalinia	Nanosalinales	Nanosalinaceae	Nanosalina	Nanosalina sp000220375	Nanosalina sp000220375	clan_6	0.605945
GCA_000220645.1/CP002913.1.region001	GCA_000220645.1	CP002913.1	142845	175276	CP002913.1.region001.gbk	betalactone	Betalactone	Archaea	Methanobacteriota_A	Methanococci	Methanococcales	Methanococcaceae	Methanococcus	Methanococcus maripaludis	Methanococcus maripaludis	clan_72	0.8
GCA_000220645.1/CP002913.1.region002	GCA_000220645.1	CP002913.1	1135669	1146872	CP002913.1.region002.gbk	RiPP-like	RiPPs	Archaea	Methanobacteriota_A	Methanococci	Methanococcales	Methanococcaceae	Methanococcus	Methanococcus maripaludis	Methanococcus maripaludis	clan_52	0.701858
GCA_000221185.1/CP002920.1.region001	GCA_000221185.1	CP002920.1	1186363	1206699	CP002920.1.region001.gbk	RRE-containing	RiPPs	Archaea	Methanobacteriota_B	Thermococci	Thermococcales	Thermococcaceae	Thermococcus	Thermococcus sp000221185	Thermococcus sp000221185	clan_66	0.432038
GCA_000224475.1/CP002988.1.region001	GCA_000224475.1	CP002988.1	721811	741053	CP002988.1.region001.gbk	terpene	Terpene	Archaea	Halobacteriota	Halobacteria	Halobacteriales	Haloferacaceae	Halolamina	Halolamina sp000224475	Halolamina sp000224475	clan_51	0.726406
GCA_000224475.1/CP002988.1.region002	GCA_000224475.1	CP002988.1	983064	994765	CP002988.1.region002.gbk	RiPP-like	RiPPs	Archaea	Halobacteriota	Halobacteria	Halobacteriales	Haloferacaceae	Halolamina	Halolamina sp000224475	Halolamina sp000224475	clan_12	0.707881
GCA_000224475.1/CP002988.1.region003	GCA_000224475.1	CP002988.1	1348752	1369706	CP002988.1.region003.gbk	terpene	Terpene	Archaea	Halobacteriota	Halobacteria	Halobacteriales	Haloferacaceae	Halolamina	Halolamina sp000224475	Halolamina sp000224475	clan_6	0.641146
GCA_000226975.3/CP019285.1.region001	GCA_000226975.3	CP019285.1	1809745	1829345	CP019285.1.region001.gbk	terpene	Terpene	Archaea	Halobacteriota	Halobacteria	Halobacteriales	Natrialbaceae	Halobiforma	Halobiforma lacisalsi	Halobiforma lacisalsi	clan_6	0.622195
GCA_000226975.3/CP019285.1.region002	GCA_000226975.3	CP019285.1	2671695	2706034	CP019285.1.region002.gbk	thiopeptide	RiPPs	Archaea	Halobacteriota	Halobacteria	Halobacteriales	Natrialbaceae	Halobiforma	Halobiforma lacisalsi	Halobiforma lacisalsi	clan_12	0.683772
GCA_000226975.3/CP019285.1.region003	GCA_000226975.3	CP019285.1	3331761	3352112	CP019285.1.region003.gbk	RRE-containing	RiPPs	Archaea	Halobacteriota	Halobacteria	Halobacteriales	Natrialbaceae	Halobiforma	Halobiforma lacisalsi	Halobiforma lacisalsi	clan_34	0.682446
GCA_000226975.3/CP019285.1.region004	GCA_000226975.3	CP019285.1	3929607	3950666	CP019285.1.region004.gbk	terpene	Terpene	Archaea	Halobacteriota	Halobacteria	Halobacteriales	Natrialbaceae	Halobiforma	Halobiforma lacisalsi	Halobiforma lacisalsi	clan_51	0.769429
GCA_000226975.3/CP019286.1.region001	GCA_000226975.3	CP019286.1	89607	112868	CP019286.1.region001.gbk	lanthipeptide-class-ii	RiPPs	Archaea	Halobacteriota	Halobacteria	Halobacteriales	Natrialbaceae	Halobiforma	Halobiforma lacisalsi	Halobiforma lacisalsi	clan_11	0.057191
GCA_000230715.3/CP003377.1.region001	GCA_000230715.3	CP003377.1	39502	60210	CP003377.1.region001.gbk	terpene	Terpene	Archaea	Halobacteriota	Halobacteria	Halobacteriales	Natrialbaceae	Natronobacterium	Natronobacterium gregoryi	Natronobacterium gregoryi	clan_51	0.741801
GCA_000230715.3/CP003377.1.region002	GCA_000230715.3	CP003377.1	1830631	1839927	CP003377.1.region002.gbk	RiPP-like	RiPPs	Archaea	Halobacteriota	Halobacteria	Halobacteriales	Natrialbaceae	Natronobacterium	Natronobacterium gregoryi	Natronobacterium gregoryi	clan_36	1
GCA_000230715.3/CP003377.1.region003	GCA_000230715.3	CP003377.1	2147092	2168055	CP003377.1.region003.gbk	terpene	Terpene	Archaea	Halobacteriota	Halobacteria	Halobacteriales	Natrialbaceae	Natronobacterium	Natronobacterium gregoryi	Natronobacterium gregoryi	clan_6	0.65742
GCA_000230715.3/CP003377.1.region004	GCA_000230715.3	CP003377.1	2757671	2769429	CP003377.1.region004.gbk	RiPP-like	RiPPs	Archaea	Halobacteriota	Halobacteria	Halobacteriales	Natrialbaceae	Natronobacterium	Natronobacterium gregoryi	Natronobacterium gregoryi	clan_12	0.653312
GCA_000230715.3/CP003377.1.region005	GCA_000230715.3	CP003377.1	3588776	3609838	CP003377.1.region005.gbk	2dos	Others	Archaea	Halobacteriota	Halobacteria	Halobacteriales	Natrialbaceae	Natronobacterium	Natronobacterium gregoryi	Natronobacterium gregoryi	clan_19	0.753525
GCA_000230735.3/CP003372.1.region001	GCA_000230735.3	CP003372.1	1040801	1061631	CP003372.1.region001.gbk	terpene	Terpene	Archaea	Halobacteriota	Halobacteria	Halobacteriales	Natrialbaceae	Natrinema	Natrinema pellirubrum	Natrinema pellirubrum	clan_6	0.600725
GCA_000230735.3/CP003372.1.region002	GCA_000230735.3	CP003372.1	2143684	2155448	CP003372.1.region002.gbk	RiPP-like	RiPPs	Archaea	Halobacteriota	Halobacteria	Halobacteriales	Natrialbaceae	Natrinema	Natrinema pellirubrum	Natrinema pellirubrum	clan_12	0.618229
GCA_000230735.3/CP003372.1.region003	GCA_000230735.3	CP003372.1	2438870	2459236	CP003372.1.region003.gbk	RRE-containing	RiPPs	Archaea	Halobacteriota	Halobacteria	Halobacteriales	Natrialbaceae	Natrinema	Natrinema pellirubrum	Natrinema pellirubrum	clan_34	0.658247
GCA_000230735.3/CP003372.1.region004	GCA_000230735.3	CP003372.1	2785355	2806414	CP003372.1.region004.gbk	terpene	Terpene	Archaea	Halobacteriota	Halobacteria	Halobacteriales	Natrialbaceae	Natrinema	Natrinema pellirubrum	Natrinema pellirubrum	clan_51	0.730516
GCA_000230735.3/CP003372.1.region005	GCA_000230735.3	CP003372.1	3663186	3679059	CP003372.1.region005.gbk	NI-siderophore	Siderophore	Archaea	Halobacteriota	Halobacteria	Halobacteriales	Natrialbaceae	Natrinema	Natrinema pellirubrum	Natrinema pellirubrum	clan_37	0.343512
GCA_000230955.3/CP007060.1.region001	GCA_000230955.3	CP007060.1	1156531	1176094	CP007060.1.region001.gbk	terpene	Terpene	Archaea	Halobacteriota	Halobacteria	Halobacteriales	Halobacteriaceae	Halobacterium	Halobacterium sp000230955	Halobacterium sp000230955	clan_51	0.7104
GCA_000230955.3/CP007060.1.region002	GCA_000230955.3	CP007060.1	1998589	2010287	CP007060.1.region002.gbk	RiPP-like	RiPPs	Archaea	Halobacteriota	Halobacteria	Halobacteriales	Halobacteriaceae	Halobacterium	Halobacterium sp000230955	Halobacterium sp000230955	clan_12	0.5158
GCA_000230955.3/CP007060.1.region003	GCA_000230955.3	CP007060.1	2180214	2201159	CP007060.1.region003.gbk	terpene	Terpene	Archaea	Halobacteriota	Halobacteria	Halobacteriales	Halobacteriaceae	Halobacterium	Halobacterium sp000230955	Halobacterium sp000230955	clan_6	0.566539
GCA_000231015.3/CP003321.1.region001	GCA_000231015.3	CP003321.1	663864	674944	CP003321.1.region001.gbk	RiPP-like	RiPPs	Archaea	Thermoproteota	Thermoproteia	Sulfolobales	Desulfurococcaceae	Desulfurococcus	Desulfurococcus amylolyticus	Desulfurococcus amylolyticus	clan_36	0.760954
GCA_000234805.1/CP003098.1.region001	GCA_000234805.1	CP003098.1	1622870	1633920	CP003098.1.region001.gbk	RiPP-like	RiPPs	Archaea	Thermoproteota	Thermoproteia	Thermoproteales	Thermoproteaceae	Pyrobaculum	Pyrobaculum ferrireducens	Pyrobaculum ferrireducens	clan_36	0.949035
GCA_000235565.1/CP003117.1.region001	GCA_000235565.1	CP003117.1	1347072	1381474	CP003117.1.region001.gbk	thioamitides,thiopeptide	RiPPs	Archaea	Halobacteriota	Methanosarcinia	Methanotrichales	Methanotrichaceae	Methanothrix_A	Methanothrix_A harundinacea_E	Methanothrix_A harundinacea_E	clan_52	0.592444
GCA_000235565.1/CP003117.1.region002	GCA_000235565.1	CP003117.1	1564951	1575443	CP003117.1.region002.gbk	ectoine	Others	Archaea	Halobacteriota	Methanosarcinia	Methanotrichales	Methanotrichaceae	Methanothrix_A	Methanothrix_A harundinacea_E	Methanothrix_A harundinacea_E	clan_85	0.327327
GCA_000237865.1/FR746099.1.region001	GCA_000237865.1	FR746099.1	1598833	1617737	FR746099.1.region001.gbk	terpene	Terpene	Archaea	Halobacteriota	Halobacteria	Halobacteriales	Haloferacaceae	Haloquadratum	Haloquadratum walsbyi	Haloquadratum walsbyi	clan_51	0.823529
GCA_000237865.1/FR746099.1.region002	GCA_000237865.1	FR746099.1	2183377	2195171	FR746099.1.region002.gbk	RiPP-like	RiPPs	Archaea	Halobacteriota	Halobacteria	Halobacteriales	Haloferacaceae	Haloquadratum	Haloquadratum walsbyi	Haloquadratum walsbyi	clan_12	0.644591
GCA_000237865.1/FR746099.1.region003	GCA_000237865.1	FR746099.1	2261546	2282587	FR746099.1.region003.gbk	terpene	Terpene	Archaea	Halobacteriota	Halobacteria	Halobacteriales	Haloferacaceae	Haloquadratum	Haloquadratum walsbyi	Haloquadratum walsbyi	clan_6	0.631036
GCA_000243255.1/CM001436.1.region001	GCA_000243255.1	CM001436.1	1264917	1275545	CM001436.1.region001.gbk	RiPP-like	RiPPs	Archaea	Halobacteriota	Methanomicrobia	Methanomicrobiales	Methanomicrobiaceae	Methanoplanus	Methanoplanus limicola	Methanoplanus limicola	clan_52	0.645541
GCA_000243255.1/CM001436.1.region002	GCA_000243255.1	CM001436.1	1472098	1496514	CM001436.1.region002.gbk	LAP,thioamitides	RiPPs	Archaea	Halobacteriota	Methanomicrobia	Methanomicrobiales	Methanomicrobiaceae	Methanoplanus	Methanoplanus limicola	Methanoplanus limicola	clan_52	0.658435
GCA_000243315.1/JH597755.1.region001	GCA_000243315.1	JH597755.1	81689	92766	JH597755.1.region001.gbk	RiPP-like	RiPPs	Archaea	Thermoproteota	Thermoproteia	Sulfolobales	Sulfolobaceae	Metallosphaera	Metallosphaera yellowstonensis	Metallosphaera yellowstonensis	clan_36	0.711325
GCA_000243315.1/JH597761.1.region001	GCA_000243315.1	JH597761.1	2747	23587	JH597761.1.region001.gbk	terpene	Terpene	Archaea	Thermoproteota	Thermoproteia	Sulfolobales	Sulfolobaceae	Metallosphaera	Metallosphaera yellowstonensis	Metallosphaera yellowstonensis	clan_146	0.766417
GCA_000243315.1/JH597761.1.region002	GCA_000243315.1	JH597761.1	836907	857189	JH597761.1.region002.gbk	RRE-containing	RiPPs	Archaea	Thermoproteota	Thermoproteia	Sulfolobales	Sulfolobaceae	Metallosphaera	Metallosphaera yellowstonensis	Metallosphaera yellowstonensis	clan_30	0.762174
GCA_000243455.2/AGJL01000009.1.region001	GCA_000243455.2	AGJL01000009.1	12442	23615	AGJL01000009.1.region001.gbk	RiPP-like	RiPPs	Archaea	Methanobacteriota_A	Methanococci	Methanococcales	Methanococcaceae	Methanotorris	Methanotorris formicicus	Methanotorris formicicus	clan_52	0.666667
GCA_000246735.1/CM001443.1.region001	GCA_000246735.1	CM001443.1	777744	799358	CM001443.1.region001.gbk	terpene	Terpene	Archaea	Thermoplasmatota	Poseidoniia	Poseidoniales	Poseidoniaceae	MGIIa-L1	MGIIa-L1 sp000246735	MGIIa-L1 sp000246735	clan_0	0.752406
GCA_000246735.1/CM001443.1.region002	GCA_000246735.1	CM001443.1	1832860	1853868	CM001443.1.region002.gbk	terpene	Terpene	Archaea	Thermoplasmatota	Poseidoniia	Poseidoniales	Poseidoniaceae	MGIIa-L1	MGIIa-L1 sp000246735	MGIIa-L1 sp000246735	clan_67	0.746891
GCA_000246735.1/CM001443.1.region003	GCA_000246735.1	CM001443.1	1865068	1913894	CM001443.1.region003.gbk	T1PKS	T1PKS	Archaea	Thermoplasmatota	Poseidoniia	Poseidoniales	Poseidoniaceae	MGIIa-L1	MGIIa-L1 sp000246735	MGIIa-L1 sp000246735	clan_53	0.442952
GCA_000246985.3/CP006670.1.region001	GCA_000246985.3	CP006670.1	106930	138768	CP006670.1.region001.gbk	LAP,thiopeptide	RiPPs	Archaea	Methanobacteriota_B	Thermococci	Thermococcales	Thermococcaceae	Thermococcus_A	Thermococcus_A litoralis	Thermococcus_A litoralis	clan_12	0.600296
GCA_000246985.3/CP006670.1.region002	GCA_000246985.3	CP006670.1	1117136	1128177	CP006670.1.region002.gbk	RiPP-like	RiPPs	Archaea	Methanobacteriota_B	Thermococci	Thermococcales	Thermococcaceae	Thermococcus_A	Thermococcus_A litoralis	Thermococcus_A litoralis	clan_36	0.713554
GCA_000247545.1/CP003316.1.region001	GCA_000247545.1	CP003316.1	1687829	1708627	CP003316.1.region001.gbk	terpene	Terpene	Archaea	Thermoproteota	Thermoproteia	Thermoproteales	Thermoproteaceae	Pyrobaculum	Pyrobaculum oguniense	Pyrobaculum oguniense	clan_6	0.611091
GCA_000247545.1/CP003316.1.region002	GCA_000247545.1	CP003316.1	1944566	1955688	CP003316.1.region002.gbk	RiPP-like	RiPPs	Archaea	Thermoproteota	Thermoproteia	Thermoproteales	Thermoproteaceae	Pyrobaculum	Pyrobaculum oguniense	Pyrobaculum oguniense	clan_36	0.879614
GCA_000251105.1/CP003243.1.region001	GCA_000251105.1	CP003243.1	924481	954975	CP003243.1.region001.gbk	thioamitides,thiopeptide	RiPPs	Archaea	Halobacteriota	Methanocellia	Methanocellales	Methanocellaceae	Methanocella	Methanocella conradii	Methanocella conradii	clan_52	0.620337
GCA_000251105.1/CP003243.1.region002	GCA_000251105.1	CP003243.1	1718208	1738586	CP003243.1.region002.gbk	RRE-containing	RiPPs	Archaea	Halobacteriota	Methanocellia	Methanocellales	Methanocellaceae	Methanocella	Methanocella conradii	Methanocella conradii	clan_34	0.626998
GCA_000253055.1/FN869859.1.region001	GCA_000253055.1	FN869859.1	420463	431516	FN869859.1.region001.gbk	RiPP-like	RiPPs	Archaea	Thermoproteota	Thermoproteia	Thermoproteales	Thermoproteaceae	Thermoproteus	Thermoproteus tenax	Thermoproteus tenax	clan_36	0.622036
GCA_000253055.1/FN869859.1.region002	GCA_000253055.1	FN869859.1	1499086	1520076	FN869859.1.region002.gbk	2dos	Others	Archaea	Thermoproteota	Thermoproteia	Thermoproteales	Thermoproteaceae	Thermoproteus	Thermoproteus tenax	Thermoproteus tenax	clan_60	0.636639
GCA_000258425.1/CP003423.1.region001	GCA_000258425.1	CP003423.1	1093837	1104920	CP003423.1.region001.gbk	RiPP-like	RiPPs	Archaea	Thermoproteota	Thermoproteia	Sulfolobales	Fervidicoccaceae	Fervidicoccus	Fervidicoccus fontis	Fervidicoccus fontis	clan_36	0.798198
GCA_000258515.1/AJLF01000001.1.region001	GCA_000258515.1	AJLF01000001.1	1042727	1058616	AJLF01000001.1.region001.gbk	RRE-containing	RiPPs	Archaea	Methanobacteriota_B	Thermococci	Thermococcales	Thermococcaceae	Thermococcus	Thermococcus zilligii	Thermococcus zilligii	clan_66	0.782197
GCA_000264495.1/CP003531.1.region001	GCA_000264495.1	CP003531.1	900462	911518	CP003531.1.region001.gbk	RiPP-like	RiPPs	Archaea	Thermoproteota	Thermoproteia	Sulfolobales	Desulfurococcaceae	Thermogladius	Thermogladius calderae	Thermogladius calderae	clan_36	0.679744
GCA_000265525.1/CP003651.1.region001	GCA_000265525.1	CP003651.1	848716	869079	CP003651.1.region001.gbk	RRE-containing	RiPPs	Archaea	Methanobacteriota_B	Thermococci	Thermococcales	Thermococcaceae	Thermococcus	Thermococcus cleftensis	Thermococcus cleftensis	clan_66	0.774811
GCA_000270325.1/BA000048.1.region001	GCA_000270325.1	BA000048.1	242285	264296	BA000048.1.region001.gbk	betalactone	Betalactone	Archaea	Thermoproteota	Nitrososphaeria_A	Caldarchaeales	Caldarchaeaceae	Caldarchaeum	Caldarchaeum subterraneum_A	Caldarchaeum subterraneum_A	clan_26	0.746815
GCA_000270325.1/BA000048.1.region002	GCA_000270325.1	BA000048.1	545332	566217	BA000048.1.region002.gbk	terpene	Terpene	Archaea	Thermoproteota	Nitrososphaeria_A	Caldarchaeales	Caldarchaeaceae	Caldarchaeum	Caldarchaeum subterraneum_A	Caldarchaeum subterraneum_A	clan_6	0.54181
GCA_000270325.1/BA000048.1.region003	GCA_000270325.1	BA000048.1	1084229	1104496	BA000048.1.region003.gbk	RRE-containing	RiPPs	Archaea	Thermoproteota	Nitrososphaeria_A	Caldarchaeales	Caldarchaeaceae	Caldarchaeum	Caldarchaeum subterraneum_A	Caldarchaeum subterraneum_A	clan_14	0.645541
GCA_000270325.1/BA000048.1.region004	GCA_000270325.1	BA000048.1	1477962	1507841	BA000048.1.region004.gbk	betalactone	Betalactone	Archaea	Thermoproteota	Nitrososphaeria_A	Caldarchaeales	Caldarchaeaceae	Caldarchaeum	Caldarchaeum subterraneum_A	Caldarchaeum subterraneum_A	clan_72	0.745615
GCA_000275605.1/CP003685.1.region001	GCA_000275605.1	CP003685.1	934062	944492	CP003685.1.region001.gbk	RiPP-like	RiPPs	Archaea	Methanobacteriota_B	Thermococci	Thermococcales	Thermococcaceae	Pyrococcus	Pyrococcus furiosus	Pyrococcus furiosus	clan_36	0.764706
GCA_000275605.1/CP003685.1.region002	GCA_000275605.1	CP003685.1	1481874	1508972	CP003685.1.region002.gbk	LAP,thiopeptide	RiPPs	Archaea	Methanobacteriota_B	Thermococci	Thermococcales	Thermococcaceae	Pyrococcus	Pyrococcus furiosus	Pyrococcus furiosus	clan_12	0.620464
GCA_000275865.1/CM001555.1.region001	GCA_000275865.1	CM001555.1	2401199	2412372	CM001555.1.region001.gbk	RiPP-like	RiPPs	Archaea	Halobacteriota	Methanomicrobia	Methanomicrobiales	Methanofollaceae	Methanofollis	Methanofollis liminatans	Methanofollis liminatans	clan_52	0.661498
GCF_000281695.1/CP003412.1.region001	GCF_000281695.1	CP003412.1	35473	58653	CP003412.1.region001.gbk	lanthipeptide-class-ii	RiPPs	Archaea	Halobacteriota	Halobacteria	Halobacteriales	Natrialbaceae	Natrinema	Natrinema gari	Natrinema gari	clan_24	0.496885
GCF_000281695.1/CP003412.1.region002	GCF_000281695.1	CP003412.1	303689	319599	CP003412.1.region002.gbk	NI-siderophore	Siderophore	Archaea	Halobacteriota	Halobacteria	Halobacteriales	Natrialbaceae	Natrinema	Natrinema gari	Natrinema gari	clan_37	0.355342
GCF_000281695.1/CP003412.1.region003	GCF_000281695.1	CP003412.1	711087	752710	CP003412.1.region003.gbk	thiopeptide	RiPPs	Archaea	Halobacteriota	Halobacteria	Halobacteriales	Natrialbaceae	Natrinema	Natrinema gari	Natrinema gari	clan_12	0.681272
GCF_000281695.1/CP003412.1.region004	GCF_000281695.1	CP003412.1	1431718	1451926	CP003412.1.region004.gbk	terpene	Terpene	Archaea	Halobacteriota	Halobacteria	Halobacteriales	Natrialbaceae	Natrinema	Natrinema gari	Natrinema gari	clan_6	0.656548
GCF_000281695.1/CP003412.1.region005	GCF_000281695.1	CP003412.1	2935108	2955474	CP003412.1.region005.gbk	RRE-containing	RiPPs	Archaea	Halobacteriota	Halobacteria	Halobacteriales	Natrialbaceae	Natrinema	Natrinema gari	Natrinema gari	clan_34	0.719944
GCF_000281695.1/CP003412.1.region006	GCF_000281695.1	CP003412.1	3153617	3174664	CP003412.1.region006.gbk	terpene	Terpene	Archaea	Halobacteriota	Halobacteria	Halobacteriales	Natrialbaceae	Natrinema	Natrinema gari	Natrinema gari	clan_51	0.775101
GCA_000283335.1/ALJD01000002.1.region001	GCA_000283335.1	ALJD01000002.1	564130	585135	ALJD01000002.1.region001.gbk	terpene	Terpene	Archaea	Halobacteriota	Halobacteria	Halobacteriales	Haloferacaceae	Halogranum	Halogranum rubrum	Halogranum rubrum	clan_51	0.734503
GCA_000283335.1/ALJD01000006.1.region001	GCA_000283335.1	ALJD01000006.1	89308	101033	ALJD01000006.1.region001.gbk	RiPP-like	RiPPs	Archaea	Halobacteriota	Halobacteria	Halobacteriales	Haloferacaceae	Halogranum	Halogranum rubrum	Halogranum rubrum	clan_12	0.583333
GCA_000283335.1/ALJD01000006.1.region002	GCA_000283335.1	ALJD01000006.1	155901	171748	ALJD01000006.1.region002.gbk	NI-siderophore	Siderophore	Archaea	Halobacteriota	Halobacteria	Halobacteriales	Haloferacaceae	Halogranum	Halogranum rubrum	Halogranum rubrum	clan_37	0.453599
GCA_000283335.1/ALJD01000008.1.region001	GCA_000283335.1	ALJD01000008.1	0	15152	ALJD01000008.1.region001.gbk	terpene	Terpene	Archaea	Halobacteriota	Halobacteria	Halobacteriales	Haloferacaceae	Halogranum	Halogranum rubrum	Halogranum rubrum	clan_6	0.678161
GCA_000299365.1/CP003842.1.region001	GCA_000299365.1	CP003842.1	99610	120249	CP003842.1.region001.gbk	RRE-containing	RiPPs	Archaea	Thermoproteota	Nitrososphaeria	Nitrososphaerales	Nitrosopumilaceae	Nitrosopumilus	Nitrosopumilus koreensis	Nitrosopumilus koreensis	clan_27	0.627092
GCA_000299365.1/CP003842.1.region002	GCA_000299365.1	CP003842.1	1000090	1010492	CP003842.1.region002.gbk	ectoine	Others	Archaea	Thermoproteota	Nitrososphaeria	Nitrososphaerales	Nitrosopumilaceae	Nitrosopumilus	Nitrosopumilus koreensis	Nitrosopumilus koreensis	clan_85	0.235294
GCA_000299395.1/CP003843.1.region001	GCA_000299395.1	CP003843.1	53387	74026	CP003843.1.region001.gbk	RRE-containing	RiPPs	Archaea	Thermoproteota	Nitrososphaeria	Nitrososphaerales	Nitrosopumilaceae	Nitrosopumilus	Nitrosopumilus sediminis	Nitrosopumilus sediminis	clan_27	0.673213
GCA_000299395.1/CP003843.1.region002	GCA_000299395.1	CP003843.1	339928	350318	CP003843.1.region002.gbk	ectoine	Others	Archaea	Thermoproteota	Nitrososphaeria	Nitrososphaerales	Nitrosopumilaceae	Nitrosopumilus	Nitrosopumilus sediminis	Nitrosopumilus sediminis	clan_85	0.256839
GCA_000302455.1/AMPO01000001.1.region001	GCA_000302455.1	AMPO01000001.1	9324	52183	AMPO01000001.1.region001.gbk	NRPS-like	NRPS-like	Archaea	Methanobacteriota	Methanobacteria	Methanobacteriales	Methanobacteriaceae	Methanobacterium	Methanobacterium formicicum_A	Methanobacterium formicicum_A	clan_145	0.792678
GCA_000302455.1/AMPO01000004.1.region001	GCA_000302455.1	AMPO01000004.1	0	19551	AMPO01000004.1.region001.gbk	lassopeptide	RiPPs	Archaea	Methanobacteriota	Methanobacteria	Methanobacteriales	Methanobacteriaceae	Methanobacterium	Methanobacterium formicicum_A	Methanobacterium formicicum_A	clan_47	0.221019
GCA_000302455.1/AMPO01000004.1.region002	GCA_000302455.1	AMPO01000004.1	180122	200974	AMPO01000004.1.region002.gbk	terpene	Terpene	Archaea	Methanobacteriota	Methanobacteria	Methanobacteriales	Methanobacteriaceae	Methanobacterium	Methanobacterium formicicum_A	Methanobacterium formicicum_A	clan_6	0.604372
GCA_000302455.1/AMPO01000005.1.region001	GCA_000302455.1	AMPO01000005.1	120937	132131	AMPO01000005.1.region001.gbk	RiPP-like	RiPPs	Archaea	Methanobacteriota	Methanobacteria	Methanobacteriales	Methanobacteriaceae	Methanobacterium	Methanobacterium formicicum_A	Methanobacterium formicicum_A	clan_52	0.651845
GCA_000303155.1/CP002408.1.region001	GCA_000303155.1	CP002408.1	167975	204146	CP002408.1.region001.gbk	thioamitides,thiopeptide	RiPPs	Archaea	Thermoproteota	Nitrososphaeria	Nitrososphaerales	Nitrososphaeraceae	Nitrososphaera	Nitrososphaera gargensis	Nitrososphaera gargensis	clan_52	0.595855
GCA_000303155.1/CP002408.1.region002	GCA_000303155.1	CP002408.1	1971134	1991737	CP002408.1.region002.gbk	RRE-containing	RiPPs	Archaea	Thermoproteota	Nitrososphaeria	Nitrososphaerales	Nitrososphaeraceae	Nitrososphaera	Nitrososphaera gargensis	Nitrososphaera gargensis	clan_27	0.766538
GCA_000304355.2/HE964772.2.region001	GCA_000304355.2	HE964772.2	1447673	1458227	HE964772.2.region001.gbk	RiPP-like	RiPPs	Archaea	Halobacteriota	Methanomicrobia	Methanomicrobiales	Methanoculleaceae	Methanoculleus	Methanoculleus bourgensis	Methanoculleus bourgensis	clan_52	0.681272
GCA_000304355.2/HE964772.2.region002	GCA_000304355.2	HE964772.2	2247123	2268987	HE964772.2.region002.gbk	thioamitides	RiPPs	Archaea	Halobacteriota	Methanomicrobia	Methanomicrobiales	Methanoculleaceae	Methanoculleus	Methanoculleus bourgensis	Methanoculleus bourgensis	clan_52	0.478251
GCA_000306725.1/CP003083.1.region001	GCA_000306725.1	CP003083.1	2142070	2181079	CP003083.1.region001.gbk	thioamitides,thiopeptide	RiPPs	Archaea	Halobacteriota	Methanosarcinia	Methanosarcinales	Methanosarcinaceae	Methanolobus	Methanolobus psychrophilus	Methanolobus psychrophilus	clan_52	0.620337
GCF_000306765.2/CP001868.2.region001	GCF_000306765.2	CP001868.2	814823	837967	CP001868.2.region001.gbk	lanthipeptide-class-ii	RiPPs	Archaea	Halobacteriota	Halobacteria	Halobacteriales	Haloferacaceae	Haloferax	Haloferax mediterranei	Haloferax mediterranei	clan_11	0.434315
GCF_000306765.2/CP001868.2.region002	GCF_000306765.2	CP001868.2	1086437	1107058	CP001868.2.region002.gbk	terpene	Terpene	Archaea	Halobacteriota	Halobacteria	Halobacteriales	Haloferacaceae	Haloferax	Haloferax mediterranei	Haloferax mediterranei	clan_51	0.704849
GCF_000306765.2/CP001868.2.region003	GCF_000306765.2	CP001868.2	1817998	1829687	CP001868.2.region003.gbk	RiPP-like	RiPPs	Archaea	Halobacteriota	Halobacteria	Halobacteriales	Haloferacaceae	Haloferax	Haloferax mediterranei	Haloferax mediterranei	clan_12	0.618229
GCF_000306765.2/CP001868.2.region004	GCF_000306765.2	CP001868.2	2086853	2107873	CP001868.2.region004.gbk	terpene	Terpene	Archaea	Halobacteriota	Halobacteria	Halobacteriales	Haloferacaceae	Haloferax	Haloferax mediterranei	Haloferax mediterranei	clan_6	0.59004
GCF_000306765.2/CP001870.1.region001	GCF_000306765.2	CP001870.1	40783	56398	CP001870.1.region001.gbk	NI-siderophore	Siderophore	Archaea	Halobacteriota	Halobacteria	Halobacteriales	Haloferacaceae	Haloferax	Haloferax mediterranei	Haloferax mediterranei	clan_37	0.395633
GCF_000306765.2/CP001870.1.region002	GCF_000306765.2	CP001870.1	108066	137868	CP001870.1.region002.gbk	lanthipeptide-class-ii	RiPPs	Archaea	Halobacteriota	Halobacteria	Halobacteriales	Haloferacaceae	Haloferax	Haloferax mediterranei	Haloferax mediterranei	clan_11	0.351114
GCA_000308215.1/CAJE01000012.1.region001	GCA_000308215.1	CAJE01000012.1	114323	136166	CAJE01000012.1.region001.gbk	thioamitides	RiPPs	Archaea	Thermoplasmatota	Thermoplasmata	Methanomassiliicoccales	Methanomassiliicoccaceae	Methanomassiliicoccus	Methanomassiliicoccus luminyensis	Methanomassiliicoccus luminyensis	clan_52	0.483602
GCA_000309865.1/AMGN01000005.1.region001	GCA_000309865.1	AMGN01000005.1	21239	32433	AMGN01000005.1.region001.gbk	RiPP-like	RiPPs	Archaea	Methanobacteriota	Methanobacteria	Methanobacteriales	Methanobacteriaceae	Methanobacterium	Methanobacterium sp000309865	Methanobacterium sp000309865	clan_52	0.634852
GCA_000309865.1/AMGN01000037.1.region001	GCA_000309865.1	AMGN01000037.1	15631	36483	AMGN01000037.1.region001.gbk	terpene	Terpene	Archaea	Methanobacteriota	Methanobacteria	Methanobacteriales	Methanobacteriaceae	Methanobacterium	Methanobacterium sp000309865	Methanobacterium sp000309865	clan_6	0.588645
GCA_000309865.1/AMGN01000040.1.region001	GCA_000309865.1	AMGN01000040.1	15261	46191	AMGN01000040.1.region001.gbk	NRPS-like	NRPS-like	Archaea	Methanobacteriota	Methanobacteria	Methanobacteriales	Methanobacteriaceae	Methanobacterium	Methanobacterium sp000309865	Methanobacterium sp000309865	clan_145	0.6852
GCA_000320505.2/BAGX02000010.1.region001	GCA_000320505.2	BAGX02000010.1	83862	116774	BAGX02000010.1.region001.gbk	betalactone	Betalactone	Archaea	Methanobacteriota	Methanobacteria	Methanobacteriales	Methanobacteriaceae	Methanobrevibacter_B	Methanobrevibacter_B boviskoreani	Methanobrevibacter_B boviskoreani	clan_22	0.694856
GCA_000320505.2/BAGX02000028.1.region001	GCA_000320505.2	BAGX02000028.1	0	19585	BAGX02000028.1.region001.gbk	thioamitides	RiPPs	Archaea	Methanobacteriota	Methanobacteria	Methanobacteriales	Methanobacteriaceae	Methanobrevibacter_B	Methanobrevibacter_B boviskoreani	Methanobrevibacter_B boviskoreani	clan_52	0.52371
GCA_000327485.1/CP003167.1.region001	GCA_000327485.1	CP003167.1	542082	563498	CP003167.1.region001.gbk	ranthipeptide	RiPPs	Archaea	Halobacteriota	Methanomicrobia	Methanomicrobiales	Methanoregulaceae	Methanoregula	Methanoregula formicica	Methanoregula formicica	clan_3	0.41446
GCA_000327485.1/CP003167.1.region002	GCA_000327485.1	CP003167.1	684403	706231	CP003167.1.region002.gbk	thioamitides	RiPPs	Archaea	Halobacteriota	Methanomicrobia	Methanomicrobiales	Methanoregulaceae	Methanoregula	Methanoregula formicica	Methanoregula formicica	clan_52	0.680495
GCA_000327485.1/CP003167.1.region003	GCA_000327485.1	CP003167.1	2684046	2694835	CP003167.1.region003.gbk	RiPP-like	RiPPs	Archaea	Halobacteriota	Methanomicrobia	Methanomicrobiales	Methanoregulaceae	Methanoregula	Methanoregula formicica	Methanoregula formicica	clan_36	0.90241
GCA_000328285.1/ANPG01000040.1.region001	GCA_000328285.1	ANPG01000040.1	7898	14691	ANPG01000040.1.region001.gbk	RiPP-like	RiPPs	Archaea	Halobacteriota	Halobacteria	Halobacteriales	Haloferacaceae	Haloferax	Haloferax volcanii	Haloferax volcanii	clan_12	0.60264
GCA_000328285.1/ANPG01000129.1.region001	GCA_000328285.1	ANPG01000129.1	535	12317	ANPG01000129.1.region001.gbk	NI-siderophore	Siderophore	Archaea	Halobacteriota	Halobacteria	Halobacteriales	Haloferacaceae	Haloferax	Haloferax volcanii	Haloferax volcanii	clan_37	0.431204
GCA_000328285.1/ANPG01000474.1.region001	GCA_000328285.1	ANPG01000474.1	0	3600	ANPG01000474.1.region001.gbk	terpene	Terpene	Archaea	Halobacteriota	Halobacteria	Halobacteriales	Haloferacaceae	Haloferax	Haloferax volcanii	Haloferax volcanii	clan_8	0.727834
GCA_000328285.1/ANPG01000513.1.region001	GCA_000328285.1	ANPG01000513.1	0	3350	ANPG01000513.1.region001.gbk	terpene	Terpene	Archaea	Halobacteriota	Halobacteria	Halobacteriales	Haloferacaceae	Haloferax	Haloferax volcanii	Haloferax volcanii	clan_51	0.753817
GCA_000328525.1/CP003050.1.region001	GCA_000328525.1	CP003050.1	1235945	1253386	CP003050.1.region001.gbk	terpene	Terpene	Archaea	Halobacteriota	Halobacteria	Halobacteriales	Natrialbaceae	Halovivax	Halovivax ruber	Halovivax ruber	clan_6	0.626899
GCA_000328525.1/CP003050.1.region002	GCA_000328525.1	CP003050.1	1280439	1301492	CP003050.1.region002.gbk	terpene	Terpene	Archaea	Halobacteriota	Halobacteria	Halobacteriales	Natrialbaceae	Halovivax	Halovivax ruber	Halovivax ruber	clan_51	0.742331
GCA_000328525.1/CP003050.1.region003	GCA_000328525.1	CP003050.1	1520339	1531767	CP003050.1.region003.gbk	RiPP-like	RiPPs	Archaea	Halobacteriota	Halobacteria	Halobacteriales	Natrialbaceae	Halovivax	Halovivax ruber	Halovivax ruber	clan_12	0.71323
GCA_000328525.1/CP003050.1.region004	GCA_000328525.1	CP003050.1	3069862	3093174	CP003050.1.region004.gbk	LAP	RiPPs	Archaea	Halobacteriota	Halobacteria	Halobacteriales	Natrialbaceae	Halovivax	Halovivax ruber	Halovivax ruber	clan_12	0.651515
GCA_000328665.1/CP003362.1.region001	GCA_000328665.1	CP003362.1	1206434	1215513	CP003362.1.region001.gbk	RiPP-like	RiPPs	Archaea	Halobacteriota	Methanosarcinia	Methanosarcinales	Methanosarcinaceae	Methanomethylovorans	Methanomethylovorans hollandica	Methanomethylovorans hollandica	clan_36	1
GCA_000328665.1/CP003362.1.region002	GCA_000328665.1	CP003362.1	2146290	2175711	CP003362.1.region002.gbk	thioamitides,thiopeptide	RiPPs	Archaea	Halobacteriota	Methanosarcinia	Methanosarcinales	Methanosarcinaceae	Methanomethylovorans	Methanomethylovorans hollandica	Methanomethylovorans hollandica	clan_52	0.682779
GCA_000328685.1/CP003929.1.region001	GCA_000328685.1	CP003929.1	526763	538782	CP003929.1.region001.gbk	NI-siderophore	Siderophore	Archaea	Halobacteriota	Halobacteria	Halobacteriales	Natrialbaceae	Natronococcus	Natronococcus occultus	Natronococcus occultus	clan_46	0.747139
GCA_000328685.1/CP003929.1.region002	GCA_000328685.1	CP003929.1	926706	946300	CP003929.1.region002.gbk	terpene	Terpene	Archaea	Halobacteriota	Halobacteria	Halobacteriales	Natrialbaceae	Natronococcus	Natronococcus occultus	Natronococcus occultus	clan_51	0.767055
GCA_000328685.1/CP003929.1.region003	GCA_000328685.1	CP003929.1	1844741	1865692	CP003929.1.region003.gbk	terpene	Terpene	Archaea	Halobacteriota	Halobacteria	Halobacteriales	Natrialbaceae	Natronococcus	Natronococcus occultus	Natronococcus occultus	clan_6	0.631395
GCA_000328685.1/CP003929.1.region004	GCA_000328685.1	CP003929.1	3555938	3567660	CP003929.1.region004.gbk	RiPP-like	RiPPs	Archaea	Halobacteriota	Halobacteria	Halobacteriales	Natrialbaceae	Natronococcus	Natronococcus occultus	Natronococcus occultus	clan_12	0.558058
GCA_000334895.1/BAFM01000001.1.region001	GCA_000334895.1	BAFM01000001.1	239556	251317	BAFM01000001.1.region001.gbk	RiPP-like	RiPPs	Archaea	Halobacteriota	Halobacteria	Halobacteriales	Halococcaceae	Halococcus	Halococcus agarilyticus	Halococcus agarilyticus	clan_12	0.644591
GCA_000334895.1/BAFM01000003.1.region001	GCA_000334895.1	BAFM01000003.1	148146	169100	BAFM01000003.1.region001.gbk	terpene	Terpene	Archaea	Halobacteriota	Halobacteria	Halobacteriales	Halococcaceae	Halococcus	Halococcus agarilyticus	Halococcus agarilyticus	clan_6	0.622195
GCA_000334895.1/BAFM01000005.1.region001	GCA_000334895.1	BAFM01000005.1	0	12008	BAFM01000005.1.region001.gbk	terpene	Terpene	Archaea	Halobacteriota	Halobacteria	Halobacteriales	Halococcaceae	Halococcus	Halococcus agarilyticus	Halococcus agarilyticus	clan_51	0.781782
GCA_000334895.1/BAFM01000016.1.region001	GCA_000334895.1	BAFM01000016.1	0	26107	BAFM01000016.1.region001.gbk	betalactone	Betalactone	Archaea	Halobacteriota	Halobacteria	Halobacteriales	Halococcaceae	Halococcus	Halococcus agarilyticus	Halococcus agarilyticus	clan_15	0.729969
GCA_000336615.1/AOLW01000010.1.region001	GCA_000336615.1	AOLW01000010.1	79712	100684	AOLW01000010.1.region001.gbk	terpene	Terpene	Archaea	Halobacteriota	Halobacteria	Halobacteriales	Haloarculaceae	Haloarcula	Haloarcula amylolytica	Haloarcula amylolytica	clan_8	0.79975
GCA_000336615.1/AOLW01000015.1.region001	GCA_000336615.1	AOLW01000015.1	190930	202640	AOLW01000015.1.region001.gbk	RiPP-like	RiPPs	Archaea	Halobacteriota	Halobacteria	Halobacteriales	Haloarculaceae	Haloarcula	Haloarcula amylolytica	Haloarcula amylolytica	clan_12	0.644591
GCA_000336615.1/AOLW01000015.1.region002	GCA_000336615.1	AOLW01000015.1	509133	529430	AOLW01000015.1.region002.gbk	RRE-containing	RiPPs	Archaea	Halobacteriota	Halobacteria	Halobacteriales	Haloarculaceae	Haloarcula	Haloarcula amylolytica	Haloarcula amylolytica	clan_47	0.54267
GCA_000336615.1/AOLW01000029.1.region001	GCA_000336615.1	AOLW01000029.1	0	14325	AOLW01000029.1.region001.gbk	NI-siderophore	Siderophore	Archaea	Halobacteriota	Halobacteria	Halobacteriales	Haloarculaceae	Haloarcula	Haloarcula amylolytica	Haloarcula amylolytica	clan_37	0.56918
GCA_000336615.1/AOLW01000035.1.region001	GCA_000336615.1	AOLW01000035.1	58168	79215	AOLW01000035.1.region001.gbk	terpene	Terpene	Archaea	Halobacteriota	Halobacteria	Halobacteriales	Haloarculaceae	Haloarcula	Haloarcula amylolytica	Haloarcula amylolytica	clan_51	0.813661
GCA_000336635.1/AOLY01000007.1.region001	GCA_000336635.1	AOLY01000007.1	115394	136366	AOLY01000007.1.region001.gbk	terpene	Terpene	Archaea	Halobacteriota	Halobacteria	Halobacteriales	Haloarculaceae	Haloarcula	Haloarcula japonica	Haloarcula japonica	clan_8	0.79975
GCA_000336635.1/AOLY01000009.1.region001	GCA_000336635.1	AOLY01000009.1	180529	201576	AOLY01000009.1.region001.gbk	terpene	Terpene	Archaea	Halobacteriota	Halobacteria	Halobacteriales	Haloarculaceae	Haloarcula	Haloarcula japonica	Haloarcula japonica	clan_51	0.739125
GCA_000336635.1/AOLY01000035.1.region001	GCA_000336635.1	AOLY01000035.1	8189	19899	AOLY01000035.1.region001.gbk	RiPP-like	RiPPs	Archaea	Halobacteriota	Halobacteria	Halobacteriales	Haloarculaceae	Haloarcula	Haloarcula japonica	Haloarcula japonica	clan_12	0.644591
GCA_000336675.1/AOMB01000005.1.region001	GCA_000336675.1	AOMB01000005.1	0	14234	AOMB01000005.1.region001.gbk	terpene	Terpene	Archaea	Halobacteriota	Halobacteria	Halobacteriales	Halococcaceae	Halococcus	Halococcus hamelinensis	Halococcus hamelinensis	clan_6	0.5
GCA_000336675.1/AOMB01000025.1.region001	GCA_000336675.1	AOMB01000025.1	3674	15387	AOMB01000025.1.region001.gbk	RiPP-like	RiPPs	Archaea	Halobacteriota	Halobacteria	Halobacteriales	Halococcaceae	Halococcus	Halococcus hamelinensis	Halococcus hamelinensis	clan_12	0.73199
GCA_000336675.1/AOMB01000025.1.region002	GCA_000336675.1	AOMB01000025.1	15632	36682	AOMB01000025.1.region002.gbk	terpene	Terpene	Archaea	Halobacteriota	Halobacteria	Halobacteriales	Halococcaceae	Halococcus	Halococcus hamelinensis	Halococcus hamelinensis	clan_51	0.689913
GCA_000336675.1/AOMB01000032.1.region001	GCA_000336675.1	AOMB01000032.1	138521	170347	AOMB01000032.1.region001.gbk	betalactone	Betalactone	Archaea	Halobacteriota	Halobacteria	Halobacteriales	Halococcaceae	Halococcus	Halococcus hamelinensis	Halococcus hamelinensis	clan_124	0.76846
GCA_000336675.1/AOMB01000033.1.region001	GCA_000336675.1	AOMB01000033.1	2639	18292	AOMB01000033.1.region001.gbk	NI-siderophore	Siderophore	Archaea	Halobacteriota	Halobacteria	Halobacteriales	Halococcaceae	Halococcus	Halococcus hamelinensis	Halococcus hamelinensis	clan_37	0.348661
GCA_000336695.1/AOMC01000008.1.region001	GCA_000336695.1	AOMC01000008.1	1984	17321	AOMC01000008.1.region001.gbk	terpene	Terpene	Archaea	Halobacteriota	Halobacteria	Halobacteriales	Halococcaceae	Halococcus	Halococcus morrhuae	Halococcus morrhuae	clan_6	0.58725
GCA_000336695.1/AOMC01000046.1.region001	GCA_000336695.1	AOMC01000046.1	14697	35747	AOMC01000046.1.region001.gbk	terpene	Terpene	Archaea	Halobacteriota	Halobacteria	Halobacteriales	Halococcaceae	Halococcus	Halococcus morrhuae	Halococcus morrhuae	clan_51	0.690006
GCA_000336695.1/AOMC01000166.1.region001	GCA_000336695.1	AOMC01000166.1	15793	27500	AOMC01000166.1.region001.gbk	RiPP-like	RiPPs	Archaea	Halobacteriota	Halobacteria	Halobacteriales	Halococcaceae	Halococcus	Halococcus morrhuae	Halococcus morrhuae	clan_12	0.692206
GCA_000336715.1/AOMF01000149.1.region001	GCA_000336715.1	AOMF01000149.1	0	11834	AOMF01000149.1.region001.gbk	terpene	Terpene	Archaea	Halobacteriota	Halobacteria	Halobacteriales	Halococcaceae	Halococcus	Halococcus thailandensis	Halococcus thailandensis	clan_51	0.700428
GCA_000336715.1/AOMF01000162.1.region001	GCA_000336715.1	AOMF01000162.1	13981	25712	AOMF01000162.1.region001.gbk	RiPP-like	RiPPs	Archaea	Halobacteriota	Halobacteria	Halobacteriales	Halococcaceae	Halococcus	Halococcus thailandensis	Halococcus thailandensis	clan_12	0.71323
GCA_000336715.1/AOMF01000162.1.region002	GCA_000336715.1	AOMF01000162.1	42632	62289	AOMF01000162.1.region002.gbk	terpene	Terpene	Archaea	Halobacteriota	Halobacteria	Halobacteriales	Halococcaceae	Halococcus	Halococcus thailandensis	Halococcus thailandensis	clan_6	0.641098
GCA_000336715.1/AOMF01000171.1.region001	GCA_000336715.1	AOMF01000171.1	218012	240549	AOMF01000171.1.region001.gbk	betalactone	Betalactone	Archaea	Halobacteriota	Halobacteria	Halobacteriales	Halococcaceae	Halococcus	Halococcus thailandensis	Halococcus thailandensis	clan_72	0.719614
GCA_000336755.1/AOLK01000002.1.region001	GCA_000336755.1	AOLK01000002.1	46823	67429	AOLK01000002.1.region001.gbk	linaridin	RiPPs	Archaea	Halobacteriota	Halobacteria	Halobacteriales	Haloferacaceae	Haloferax	Haloferax elongans	Haloferax elongans	clan_88	0.665503
GCA_000336755.1/AOLK01000015.1.region001	GCA_000336755.1	AOLK01000015.1	241427	262504	AOLK01000015.1.region001.gbk	terpene	Terpene	Archaea	Halobacteriota	Halobacteria	Halobacteriales	Haloferacaceae	Haloferax	Haloferax elongans	Haloferax elongans	clan_51	0.772845
GCA_000336755.1/AOLK01000019.1.region001	GCA_000336755.1	AOLK01000019.1	96172	111841	AOLK01000019.1.region001.gbk	NI-siderophore	Siderophore	Archaea	Halobacteriota	Halobacteria	Halobacteriales	Haloferacaceae	Haloferax	Haloferax elongans	Haloferax elongans	clan_37	0.488234
GCA_000336755.1/AOLK01000021.1.region001	GCA_000336755.1	AOLK01000021.1	51674	72118	AOLK01000021.1.region001.gbk	hserlactone	Others	Archaea	Halobacteriota	Halobacteria	Halobacteriales	Haloferacaceae	Haloferax	Haloferax elongans	Haloferax elongans	clan_10	0.697386
GCA_000336755.1/AOLK01000021.1.region002	GCA_000336755.1	AOLK01000021.1	86898	98587	AOLK01000021.1.region002.gbk	RiPP-like	RiPPs	Archaea	Halobacteriota	Halobacteria	Halobacteriales	Haloferacaceae	Haloferax	Haloferax elongans	Haloferax elongans	clan_12	0.584971
GCA_000336755.1/AOLK01000022.1.region001	GCA_000336755.1	AOLK01000022.1	83058	104078	AOLK01000022.1.region001.gbk	terpene	Terpene	Archaea	Halobacteriota	Halobacteria	Halobacteriales	Haloferacaceae	Haloferax	Haloferax elongans	Haloferax elongans	clan_6	0.516954
GCA_000336835.1/AOLE01000011.1.region001	GCA_000336835.1	AOLE01000011.1	43024	64044	AOLE01000011.1.region001.gbk	terpene	Terpene	Archaea	Halobacteriota	Halobacteria	Halobacteriales	Haloferacaceae	Haloferax	Haloferax volcanii	Haloferax volcanii	clan_6	0.611632
GCA_000336835.1/AOLE01000012.1.region001	GCA_000336835.1	AOLE01000012.1	79937	91626	AOLE01000012.1.region001.gbk	RiPP-like	RiPPs	Archaea	Halobacteriota	Halobacteria	Halobacteriales	Haloferacaceae	Haloferax	Haloferax volcanii	Haloferax volcanii	clan_12	0.618229
GCA_000336835.1/AOLE01000019.1.region001	GCA_000336835.1	AOLE01000019.1	360767	381724	AOLE01000019.1.region001.gbk	terpene	Terpene	Archaea	Halobacteriota	Halobacteria	Halobacteriales	Haloferacaceae	Haloferax	Haloferax volcanii	Haloferax volcanii	clan_51	0.733992
GCA_000336835.1/AOLE01000032.1.region001	GCA_000336835.1	AOLE01000032.1	48067	63704	AOLE01000032.1.region001.gbk	NI-siderophore	Siderophore	Archaea	Halobacteriota	Halobacteria	Halobacteriales	Haloferacaceae	Haloferax	Haloferax volcanii	Haloferax volcanii	clan_37	0.347209
GCA_000336875.1/AOJK01000017.1.region001	GCA_000336875.1	AOJK01000017.1	7875	28841	AOJK01000017.1.region001.gbk	terpene	Terpene	Archaea	Halobacteriota	Halobacteria	Halobacteriales	Haloferacaceae	Halorubrum	Halorubrum californiense	Halorubrum californiense	clan_8	0.716346
GCA_000336875.1/AOJK01000021.1.region001	GCA_000336875.1	AOJK01000021.1	87036	98728	AOJK01000021.1.region001.gbk	RiPP-like	RiPPs	Archaea	Halobacteriota	Halobacteria	Halobacteriales	Haloferacaceae	Halorubrum	Halorubrum californiense	Halorubrum californiense	clan_12	0.684211
GCA_000336875.1/AOJK01000073.1.region001	GCA_000336875.1	AOJK01000073.1	42060	63122	AOJK01000073.1.region001.gbk	terpene	Terpene	Archaea	Halobacteriota	Halobacteria	Halobacteriales	Haloferacaceae	Halorubrum	Halorubrum californiense	Halorubrum californiense	clan_51	0.74984
GCA_000336895.1/AOLX01000014.1.region001	GCA_000336895.1	AOLX01000014.1	171112	182822	AOLX01000014.1.region001.gbk	RiPP-like	RiPPs	Archaea	Halobacteriota	Halobacteria	Halobacteriales	Haloarculaceae	Haloarcula	Haloarcula argentinensis	Haloarcula argentinensis	clan_12	0.644591
GCA_000336895.1/AOLX01000014.1.region002	GCA_000336895.1	AOLX01000014.1	519187	539484	AOLX01000014.1.region002.gbk	RRE-containing	RiPPs	Archaea	Halobacteriota	Halobacteria	Halobacteriales	Haloarculaceae	Haloarcula	Haloarcula argentinensis	Haloarcula argentinensis	clan_47	0.576595
GCA_000336895.1/AOLX01000025.1.region001	GCA_000336895.1	AOLX01000025.1	16637	37609	AOLX01000025.1.region001.gbk	terpene	Terpene	Archaea	Halobacteriota	Halobacteria	Halobacteriales	Haloarculaceae	Haloarcula	Haloarcula argentinensis	Haloarcula argentinensis	clan_8	0.79975
GCA_000336895.1/AOLX01000027.1.region001	GCA_000336895.1	AOLX01000027.1	81559	102606	AOLX01000027.1.region001.gbk	terpene	Terpene	Archaea	Halobacteriota	Halobacteria	Halobacteriales	Haloarculaceae	Haloarcula	Haloarcula argentinensis	Haloarcula argentinensis	clan_51	0.782357
GCA_000336895.1/AOLX01000030.1.region001	GCA_000336895.1	AOLX01000030.1	193038	202949	AOLX01000030.1.region001.gbk	NI-siderophore	Siderophore	Archaea	Halobacteriota	Halobacteria	Halobacteriales	Haloarculaceae	Haloarcula	Haloarcula argentinensis	Haloarcula argentinensis	clan_46	0.59548
GCA_000336915.1/AOMD01000016.1.region001	GCA_000336915.1	AOMD01000016.1	38934	50689	AOMD01000016.1.region001.gbk	RiPP-like	RiPPs	Archaea	Halobacteriota	Halobacteria	Halobacteriales	Halococcaceae	Halococcus	Halococcus saccharolyticus	Halococcus saccharolyticus	clan_12	0.655876
GCA_000336915.1/AOMD01000018.1.region001	GCA_000336915.1	AOMD01000018.1	117559	138630	AOMD01000018.1.region001.gbk	terpene	Terpene	Archaea	Halobacteriota	Halobacteria	Halobacteriales	Halococcaceae	Halococcus	Halococcus saccharolyticus	Halococcus saccharolyticus	clan_51	0.829611
GCA_000336915.1/AOMD01000020.1.region001	GCA_000336915.1	AOMD01000020.1	47005	73407	AOMD01000020.1.region001.gbk	betalactone	Betalactone	Archaea	Halobacteriota	Halobacteria	Halobacteriales	Halococcaceae	Halococcus	Halococcus saccharolyticus	Halococcus saccharolyticus	clan_72	0.726703
GCA_000336915.1/AOMD01000024.1.region001	GCA_000336915.1	AOMD01000024.1	3192	16179	AOMD01000024.1.region001.gbk	terpene	Terpene	Archaea	Halobacteriota	Halobacteria	Halobacteriales	Halococcaceae	Halococcus	Halococcus saccharolyticus	Halococcus saccharolyticus	clan_6	0.655969
GCA_000336935.1/AOME01000051.1.region001	GCA_000336935.1	AOME01000051.1	342278	357953	AOME01000051.1.region001.gbk	NI-siderophore	Siderophore	Archaea	Halobacteriota	Halobacteria	Halobacteriales	Halococcaceae	Halococcus	Halococcus salifodinae	Halococcus salifodinae	clan_37	0.406184
GCA_000336935.1/AOME01000051.1.region002	GCA_000336935.1	AOME01000051.1	359271	380225	AOME01000051.1.region002.gbk	terpene	Terpene	Archaea	Halobacteriota	Halobacteria	Halobacteriales	Halococcaceae	Halococcus	Halococcus salifodinae	Halococcus salifodinae	clan_6	0.600725
GCA_000336935.1/AOME01000054.1.region001	GCA_000336935.1	AOME01000054.1	69831	98991	AOME01000054.1.region001.gbk	betalactone	Betalactone	Archaea	Halobacteriota	Halobacteria	Halobacteriales	Halococcaceae	Halococcus	Halococcus salifodinae	Halococcus salifodinae	clan_72	0.756892
GCA_000336935.1/AOME01000070.1.region001	GCA_000336935.1	AOME01000070.1	243275	255021	AOME01000070.1.region001.gbk	RiPP-like	RiPPs	Archaea	Halobacteriota	Halobacteria	Halobacteriales	Halococcaceae	Halococcus	Halococcus salifodinae	Halococcus salifodinae	clan_12	0.60264
GCA_000336935.1/AOME01000073.1.region001	GCA_000336935.1	AOME01000073.1	29560	41862	AOME01000073.1.region001.gbk	terpene	Terpene	Archaea	Halobacteriota	Halobacteria	Halobacteriales	Halococcaceae	Halococcus	Halococcus salifodinae	Halococcus salifodinae	clan_51	0.774626
GCF_000336955.1/AOLI01000006.1.region001	GCF_000336955.1	AOLI01000006.1	46778	69919	AOLI01000006.1.region001.gbk	lanthipeptide-class-ii	RiPPs	Archaea	Halobacteriota	Halobacteria	Halobacteriales	Haloferacaceae	Haloferax	Haloferax larsenii	Haloferax larsenii	clan_11	0.42265
GCF_000336955.1/AOLI01000007.1.region001	GCF_000336955.1	AOLI01000007.1	36039	57116	AOLI01000007.1.region001.gbk	terpene	Terpene	Archaea	Halobacteriota	Halobacteria	Halobacteriales	Haloferacaceae	Haloferax	Haloferax larsenii	Haloferax larsenii	clan_51	0.733992
GCF_000336955.1/AOLI01000014.1.region001	GCF_000336955.1	AOLI01000014.1	77054	92723	AOLI01000014.1.region001.gbk	NI-siderophore	Siderophore	Archaea	Halobacteriota	Halobacteria	Halobacteriales	Haloferacaceae	Haloferax	Haloferax larsenii	Haloferax larsenii	clan_37	0.475596
GCF_000336955.1/AOLI01000019.1.region001	GCF_000336955.1	AOLI01000019.1	387238	408258	AOLI01000019.1.region001.gbk	terpene	Terpene	Archaea	Halobacteriota	Halobacteria	Halobacteriales	Haloferacaceae	Haloferax	Haloferax larsenii	Haloferax larsenii	clan_6	0.551457
GCF_000336955.1/AOLI01000019.1.region002	GCF_000336955.1	AOLI01000019.1	715691	727380	AOLI01000019.1.region002.gbk	RiPP-like	RiPPs	Archaea	Halobacteriota	Halobacteria	Halobacteriales	Haloferacaceae	Haloferax	Haloferax larsenii	Haloferax larsenii	clan_12	0.584971
GCF_000336955.1/AOLI01000020.1.region001	GCF_000336955.1	AOLI01000020.1	0	19723	AOLI01000020.1.region001.gbk	hserlactone	Others	Archaea	Halobacteriota	Halobacteria	Halobacteriales	Haloferacaceae	Haloferax	Haloferax larsenii	Haloferax larsenii	clan_10	0.704344
GCA_000336995.1/AOJI01000017.1.region001	GCA_000336995.1	AOJI01000017.1	282684	303752	AOJI01000017.1.region001.gbk	terpene	Terpene	Archaea	Halobacteriota	Halobacteria	Halobacteriales	Haloferacaceae	Halorubrum	Halorubrum aidingense	Halorubrum aidingense	clan_51	0.74984
GCA_000336995.1/AOJI01000026.1.region001	GCA_000336995.1	AOJI01000026.1	0	11368	AOJI01000026.1.region001.gbk	RiPP-like	RiPPs	Archaea	Halobacteriota	Halobacteria	Halobacteriales	Haloferacaceae	Halorubrum	Halorubrum aidingense	Halorubrum aidingense	clan_12	0.675557
GCA_000336995.1/AOJI01000026.1.region002	GCA_000336995.1	AOJI01000026.1	223978	244944	AOJI01000026.1.region002.gbk	terpene	Terpene	Archaea	Halobacteriota	Halobacteria	Halobacteriales	Haloferacaceae	Halorubrum	Halorubrum aidingense	Halorubrum aidingense	clan_8	0.789181
GCA_000337015.1/AOJJ01000038.1.region001	GCA_000337015.1	AOJJ01000038.1	8279	29341	AOJJ01000038.1.region001.gbk	terpene	Terpene	Archaea	Halobacteriota	Halobacteria	Halobacteriales	Haloferacaceae	Halorubrum	Halorubrum distributum	Halorubrum distributum	clan_51	0.745412
GCA_000337015.1/AOJJ01000074.1.region001	GCA_000337015.1	AOJJ01000074.1	62899	74080	AOJJ01000074.1.region001.gbk	terpene	Terpene	Archaea	Halobacteriota	Halobacteria	Halobacteriales	Haloferacaceae	Halorubrum	Halorubrum distributum	Halorubrum distributum	clan_8	0.635987
GCA_000337015.1/AOJJ01000079.1.region001	GCA_000337015.1	AOJJ01000079.1	51667	63359	AOJJ01000079.1.region001.gbk	RiPP-like	RiPPs	Archaea	Halobacteriota	Halobacteria	Halobacteriales	Haloferacaceae	Halorubrum	Halorubrum distributum	Halorubrum distributum	clan_12	0.699624
GCA_000337035.1/AOJL01000028.1.region001	GCA_000337035.1	AOJL01000028.1	0	6721	AOJL01000028.1.region001.gbk	RiPP-like	RiPPs	Archaea	Halobacteriota	Halobacteria	Halobacteriales	Haloferacaceae	Halorubrum	Halorubrum coriense	Halorubrum coriense	clan_12	0.675557
GCA_000337035.1/AOJL01000035.1.region001	GCA_000337035.1	AOJL01000035.1	12447	33509	AOJL01000035.1.region001.gbk	terpene	Terpene	Archaea	Halobacteriota	Halobacteria	Halobacteriales	Haloferacaceae	Halorubrum	Halorubrum coriense	Halorubrum coriense	clan_51	0.74984
GCA_000337035.1/AOJL01000060.1.region001	GCA_000337035.1	AOJL01000060.1	186138	207104	AOJL01000060.1.region001.gbk	terpene	Terpene	Archaea	Halobacteriota	Halobacteria	Halobacteriales	Haloferacaceae	Halorubrum	Halorubrum coriense	Halorubrum coriense	clan_8	0.76645
GCA_000337095.1/AOIV01000003.1.region001	GCA_000337095.1	AOIV01000003.1	141314	153027	AOIV01000003.1.region001.gbk	RiPP-like	RiPPs	Archaea	Halobacteriota	Halobacteria	Halobacteriales	Haloferacaceae	Halogeometricum	Halogeometricum pallidum	Halogeometricum pallidum	clan_12	0.564714
GCA_000337095.1/AOIV01000008.1.region001	GCA_000337095.1	AOIV01000008.1	200640	221651	AOIV01000008.1.region001.gbk	terpene	Terpene	Archaea	Halobacteriota	Halobacteria	Halobacteriales	Haloferacaceae	Halogeometricum	Halogeometricum pallidum	Halogeometricum pallidum	clan_6	0.581732
GCA_000337095.1/AOIV01000021.1.region001	GCA_000337095.1	AOIV01000021.1	262965	277681	AOIV01000021.1.region001.gbk	NI-siderophore	Siderophore	Archaea	Halobacteriota	Halobacteria	Halobacteriales	Haloferacaceae	Halogeometricum	Halogeometricum pallidum	Halogeometricum pallidum	clan_37	0.331006
GCA_000337095.1/AOIV01000045.1.region001	GCA_000337095.1	AOIV01000045.1	235780	256851	AOIV01000045.1.region001.gbk	terpene	Terpene	Archaea	Halobacteriota	Halobacteria	Halobacteriales	Haloferacaceae	Halogeometricum	Halogeometricum pallidum	Halogeometricum pallidum	clan_51	0.727413
GCA_000337115.1/AOIR01000031.1.region001	GCA_000337115.1	AOIR01000031.1	74600	90473	AOIR01000031.1.region001.gbk	NI-siderophore	Siderophore	Archaea	Halobacteriota	Halobacteria	Halobacteriales	Natrialbaceae	Natrinema	Natrinema thermotolerans	Natrinema thermotolerans	clan_37	0.435924
GCA_000337115.1/AOIR01000039.1.region001	GCA_000337115.1	AOIR01000039.1	2278	22644	AOIR01000039.1.region001.gbk	RRE-containing	RiPPs	Archaea	Halobacteriota	Halobacteria	Halobacteriales	Natrialbaceae	Natrinema	Natrinema thermotolerans	Natrinema thermotolerans	clan_34	0.601459
GCA_000337115.1/AOIR01000048.1.region001	GCA_000337115.1	AOIR01000048.1	36396	57455	AOIR01000048.1.region001.gbk	terpene	Terpene	Archaea	Halobacteriota	Halobacteria	Halobacteriales	Natrialbaceae	Natrinema	Natrinema thermotolerans	Natrinema thermotolerans	clan_51	0.69571
GCA_000337115.1/AOIR01000050.1.region001	GCA_000337115.1	AOIR01000050.1	31042	51993	AOIR01000050.1.region001.gbk	terpene	Terpene	Archaea	Halobacteriota	Halobacteria	Halobacteriales	Natrialbaceae	Natrinema	Natrinema thermotolerans	Natrinema thermotolerans	clan_6	0.600725
GCA_000337115.1/AOIR01000066.1.region001	GCA_000337115.1	AOIR01000066.1	547	12311	AOIR01000066.1.region001.gbk	RiPP-like	RiPPs	Archaea	Halobacteriota	Halobacteria	Halobacteriales	Natrialbaceae	Natrinema	Natrinema thermotolerans	Natrinema thermotolerans	clan_12	0.591752
GCA_000337135.1/AOIN01000017.1.region001	GCA_000337135.1	AOIN01000017.1	2420	23383	AOIN01000017.1.region001.gbk	terpene	Terpene	Archaea	Halobacteriota	Halobacteria	Halobacteriales	Natrialbaceae	Natrialba	Natrialba chahannaoensis	Natrialba chahannaoensis	clan_6	0.574078
GCA_000337135.1/AOIN01000023.1.region001	GCA_000337135.1	AOIN01000023.1	83976	104951	AOIN01000023.1.region001.gbk	terpene	Terpene	Archaea	Halobacteriota	Halobacteria	Halobacteriales	Natrialbaceae	Natrialba	Natrialba chahannaoensis	Natrialba chahannaoensis	clan_8	0.658603
GCA_000337135.1/AOIN01000046.1.region001	GCA_000337135.1	AOIN01000046.1	113303	125148	AOIN01000046.1.region001.gbk	RiPP-like	RiPPs	Archaea	Halobacteriota	Halobacteria	Halobacteriales	Natrialbaceae	Natrialba	Natrialba chahannaoensis	Natrialba chahannaoensis	clan_12	0.665923
GCA_000337135.1/AOIN01000091.1.region001	GCA_000337135.1	AOIN01000091.1	112377	133430	AOIN01000091.1.region001.gbk	terpene	Terpene	Archaea	Halobacteriota	Halobacteria	Halobacteriales	Natrialbaceae	Natrialba	Natrialba chahannaoensis	Natrialba chahannaoensis	clan_51	0.74877
GCA_000337135.1/AOIN01000093.1.region001	GCA_000337135.1	AOIN01000093.1	11013	23317	AOIN01000093.1.region001.gbk	NI-siderophore	Siderophore	Archaea	Halobacteriota	Halobacteria	Halobacteriales	Natrialbaceae	Natrialba	Natrialba chahannaoensis	Natrialba chahannaoensis	clan_46	0.7035
GCA_000337135.1/AOIN01000098.1.region001	GCA_000337135.1	AOIN01000098.1	36645	52332	AOIN01000098.1.region001.gbk	NI-siderophore	Siderophore	Archaea	Halobacteriota	Halobacteria	Halobacteriales	Natrialbaceae	Natrialba	Natrialba chahannaoensis	Natrialba chahannaoensis	clan_37	0.443298
GCF_000337175.1/AOIJ01000030.1.region001	GCF_000337175.1	AOIJ01000030.1	0	40060	AOIJ01000030.1.region001.gbk	thiopeptide	RiPPs	Archaea	Halobacteriota	Halobacteria	Halobacteriales	Natrialbaceae	Natrinema	Natrinema gari	Natrinema gari	clan_12	0.677671
GCF_000337175.1/AOIJ01000038.1.region001	GCF_000337175.1	AOIJ01000038.1	42834	63788	AOIJ01000038.1.region001.gbk	terpene	Terpene	Archaea	Halobacteriota	Halobacteria	Halobacteriales	Natrialbaceae	Natrinema	Natrinema gari	Natrinema gari	clan_6	0.649317
GCF_000337175.1/AOIJ01000052.1.region001	GCF_000337175.1	AOIJ01000052.1	119940	135848	AOIJ01000052.1.region001.gbk	NI-siderophore	Siderophore	Archaea	Halobacteriota	Halobacteria	Halobacteriales	Natrialbaceae	Natrinema	Natrinema gari	Natrinema gari	clan_37	0.31505
GCF_000337175.1/AOIJ01000063.1.region001	GCF_000337175.1	AOIJ01000063.1	22189	43236	AOIJ01000063.1.region001.gbk	terpene	Terpene	Archaea	Halobacteriota	Halobacteria	Halobacteriales	Natrialbaceae	Natrinema	Natrinema gari	Natrinema gari	clan_51	0.753467
GCA_000337195.1/AOID01000010.1.region001	GCA_000337195.1	AOID01000010.1	10166	24322	AOID01000010.1.region001.gbk	terpene	Terpene	Archaea	Halobacteriota	Halobacteria	Halobacteriales	Natrialbaceae	Natrinema	Natrinema versiforme	Natrinema versiforme	clan_51	0.77363
GCA_000337195.1/AOID01000029.1.region001	GCA_000337195.1	AOID01000029.1	105297	126248	AOID01000029.1.region001.gbk	terpene	Terpene	Archaea	Halobacteriota	Halobacteria	Halobacteriales	Natrialbaceae	Natrinema	Natrinema versiforme	Natrinema versiforme	clan_6	0.645525
GCA_000337195.1/AOID01000047.1.region001	GCA_000337195.1	AOID01000047.1	69265	85274	AOID01000047.1.region001.gbk	NI-siderophore	Siderophore	Archaea	Halobacteriota	Halobacteria	Halobacteriales	Natrialbaceae	Natrinema	Natrinema versiforme	Natrinema versiforme	clan_37	0.343512
GCA_000337195.1/AOID01000053.1.region001	GCA_000337195.1	AOID01000053.1	67946	79707	AOID01000053.1.region001.gbk	RiPP-like	RiPPs	Archaea	Halobacteriota	Halobacteria	Halobacteriales	Natrialbaceae	Natrinema	Natrinema versiforme	Natrinema versiforme	clan_12	0.665923
GCA_000337215.1/AOHZ01000018.1.region001	GCA_000337215.1	AOHZ01000018.1	79953	100892	AOHZ01000018.1.region001.gbk	terpene	Terpene	Archaea	Halobacteriota	Halobacteria	Halobacteriales	Natrialbaceae	Natronolimnohabitans	Natronolimnohabitans innermongolicus	Natronolimnohabitans innermongolicus	clan_51	0.760989
GCA_000337215.1/AOHZ01000041.1.region001	GCA_000337215.1	AOHZ01000041.1	69178	80897	AOHZ01000041.1.region001.gbk	RiPP-like	RiPPs	Archaea	Halobacteriota	Halobacteria	Halobacteriales	Natrialbaceae	Natronolimnohabitans	Natronolimnohabitans innermongolicus	Natronolimnohabitans innermongolicus	clan_12	0.646447
GCA_000337215.1/AOHZ01000077.1.region001	GCA_000337215.1	AOHZ01000077.1	15374	30497	AOHZ01000077.1.region001.gbk	terpene	Terpene	Archaea	Halobacteriota	Halobacteria	Halobacteriales	Natrialbaceae	Natronolimnohabitans	Natronolimnohabitans innermongolicus	Natronolimnohabitans innermongolicus	clan_6	0.614128
GCA_000337335.1/AOJN01000001.1.region001	GCA_000337335.1	AOJN01000001.1	20495	41548	AOJN01000001.1.region001.gbk	terpene	Terpene	Archaea	Halobacteriota	Halobacteria	Halobacteriales	Haloferacaceae	Halorubrum	Halorubrum distributum	Halorubrum distributum	clan_51	0.683772
GCA_000337335.1/AOJN01000002.1.region001	GCA_000337335.1	AOJN01000002.1	9674	30742	AOJN01000002.1.region001.gbk	terpene	Terpene	Archaea	Halobacteriota	Halobacteria	Halobacteriales	Haloferacaceae	Halorubrum	Halorubrum distributum	Halorubrum distributum	clan_55	0.666151
GCA_000337335.1/AOJN01000013.1.region001	GCA_000337335.1	AOJN01000013.1	38005	58971	AOJN01000013.1.region001.gbk	terpene	Terpene	Archaea	Halobacteriota	Halobacteria	Halobacteriales	Haloferacaceae	Halorubrum	Halorubrum distributum	Halorubrum distributum	clan_8	0.767055
GCA_000337335.1/AOJN01000018.1.region001	GCA_000337335.1	AOJN01000018.1	6579	18271	AOJN01000018.1.region001.gbk	RiPP-like	RiPPs	Archaea	Halobacteriota	Halobacteria	Halobacteriales	Haloferacaceae	Halorubrum	Halorubrum distributum	Halorubrum distributum	clan_12	0.699624
GCA_000337335.1/AOJN01000049.1.region001	GCA_000337335.1	AOJN01000049.1	164064	185126	AOJN01000049.1.region001.gbk	terpene	Terpene	Archaea	Halobacteriota	Halobacteria	Halobacteriales	Haloferacaceae	Halorubrum	Halorubrum distributum	Halorubrum distributum	clan_51	0.74984
GCA_000337355.1/AOJH01000006.1.region001	GCA_000337355.1	AOJH01000006.1	61058	83558	AOJH01000006.1.region001.gbk	RRE-containing,lassopeptide	RiPPs	Archaea	Halobacteriota	Halobacteria	Halobacteriales	Haloferacaceae	Halorubrum	Halorubrum kocurii	Halorubrum kocurii	clan_47	0.588335
GCA_000337355.1/AOJH01000027.1.region001	GCA_000337355.1	AOJH01000027.1	56355	77321	AOJH01000027.1.region001.gbk	terpene	Terpene	Archaea	Halobacteriota	Halobacteria	Halobacteriales	Haloferacaceae	Halorubrum	Halorubrum kocurii	Halorubrum kocurii	clan_8	0.633321
GCA_000337355.1/AOJH01000043.1.region001	GCA_000337355.1	AOJH01000043.1	0	35021	AOJH01000043.1.region001.gbk	thiopeptide	RiPPs	Archaea	Halobacteriota	Halobacteria	Halobacteriales	Haloferacaceae	Halorubrum	Halorubrum kocurii	Halorubrum kocurii	clan_12	0.696796
GCA_000337355.1/AOJH01000083.1.region001	GCA_000337355.1	AOJH01000083.1	29125	50193	AOJH01000083.1.region001.gbk	terpene	Terpene	Archaea	Halobacteriota	Halobacteria	Halobacteriales	Haloferacaceae	Halorubrum	Halorubrum kocurii	Halorubrum kocurii	clan_51	0.714103
GCA_000337375.1/AOJG01000008.1.region001	GCA_000337375.1	AOJG01000008.1	17081	38149	AOJG01000008.1.region001.gbk	terpene	Terpene	Archaea	Halobacteriota	Halobacteria	Halobacteriales	Haloferacaceae	Halorubrum	Halorubrum lipolyticum	Halorubrum lipolyticum	clan_51	0.709043
GCA_000337375.1/AOJG01000038.1.region001	GCA_000337375.1	AOJG01000038.1	55717	67409	AOJG01000038.1.region001.gbk	RiPP-like	RiPPs	Archaea	Halobacteriota	Halobacteria	Halobacteriales	Haloferacaceae	Halorubrum	Halorubrum lipolyticum	Halorubrum lipolyticum	clan_12	0.636197
GCA_000337375.1/AOJG01000041.1.region001	GCA_000337375.1	AOJG01000041.1	6596	27562	AOJG01000041.1.region001.gbk	terpene	Terpene	Archaea	Halobacteriota	Halobacteria	Halobacteriales	Haloferacaceae	Halorubrum	Halorubrum lipolyticum	Halorubrum lipolyticum	clan_8	0.764706
GCA_000337395.1/AOJF01000025.1.region001	GCA_000337395.1	AOJF01000025.1	10357	31419	AOJF01000025.1.region001.gbk	terpene	Terpene	Archaea	Halobacteriota	Halobacteria	Halobacteriales	Haloferacaceae	Halorubrum	Halorubrum distributum	Halorubrum distributum	clan_51	0.74984
GCA_000337395.1/AOJF01000041.1.region001	GCA_000337395.1	AOJF01000041.1	12459	33425	AOJF01000041.1.region001.gbk	terpene	Terpene	Archaea	Halobacteriota	Halobacteria	Halobacteriales	Haloferacaceae	Halorubrum	Halorubrum distributum	Halorubrum distributum	clan_8	0.769717
GCA_000337395.1/AOJF01000047.1.region001	GCA_000337395.1	AOJF01000047.1	6521	18213	AOJF01000047.1.region001.gbk	RiPP-like	RiPPs	Archaea	Halobacteriota	Halobacteria	Halobacteriales	Haloferacaceae	Halorubrum	Halorubrum distributum	Halorubrum distributum	clan_12	0.699624
GCA_000337395.1/AOJF01000057.1.region001	GCA_000337395.1	AOJF01000057.1	212396	233203	AOJF01000057.1.region001.gbk	terpene	Terpene	Archaea	Halobacteriota	Halobacteria	Halobacteriales	Haloferacaceae	Halorubrum	Halorubrum distributum	Halorubrum distributum	clan_51	0.732739
GCA_000337415.1/AOJD01000027.1.region001	GCA_000337415.1	AOJD01000027.1	204095	225157	AOJD01000027.1.region001.gbk	terpene	Terpene	Archaea	Halobacteriota	Halobacteria	Halobacteriales	Haloferacaceae	Halorubrum	Halorubrum tebenquichense	Halorubrum tebenquichense	clan_51	0.785577
GCA_000337415.1/AOJD01000034.1.region001	GCA_000337415.1	AOJD01000034.1	0	19180	AOJD01000034.1.region001.gbk	terpene	Terpene	Archaea	Halobacteriota	Halobacteria	Halobacteriales	Haloferacaceae	Halorubrum	Halorubrum tebenquichense	Halorubrum tebenquichense	clan_8	0.788298
GCA_000337415.1/AOJD01000073.1.region001	GCA_000337415.1	AOJD01000073.1	6454	18146	AOJD01000073.1.region001.gbk	RiPP-like	RiPPs	Archaea	Halobacteriota	Halobacteria	Halobacteriales	Haloferacaceae	Halorubrum	Halorubrum tebenquichense	Halorubrum tebenquichense	clan_12	0.692206
GCA_000337415.1/AOJD01000081.1.region001	GCA_000337415.1	AOJD01000081.1	9916	30917	AOJD01000081.1.region001.gbk	terpene	Terpene	Archaea	Halobacteriota	Halobacteria	Halobacteriales	Haloferacaceae	Halorubrum	Halorubrum tebenquichense	Halorubrum tebenquichense	clan_55	0.684756
GCA_000337435.1/AOIW01000031.1.region001	GCA_000337435.1	AOIW01000031.1	10581	31643	AOIW01000031.1.region001.gbk	terpene	Terpene	Archaea	Halobacteriota	Halobacteria	Halobacteriales	Haloferacaceae	Halorubrum	Halorubrum distributum	Halorubrum distributum	clan_51	0.74984
GCA_000337435.1/AOIW01000053.1.region001	GCA_000337435.1	AOIW01000053.1	74997	86689	AOIW01000053.1.region001.gbk	RiPP-like	RiPPs	Archaea	Halobacteriota	Halobacteria	Halobacteriales	Haloferacaceae	Halorubrum	Halorubrum distributum	Halorubrum distributum	clan_12	0.699624
GCA_000337435.1/AOIW01000054.1.region001	GCA_000337435.1	AOIW01000054.1	60656	81622	AOIW01000054.1.region001.gbk	terpene	Terpene	Archaea	Halobacteriota	Halobacteria	Halobacteriales	Haloferacaceae	Halorubrum	Halorubrum distributum	Halorubrum distributum	clan_8	0.650851
GCA_000337475.1/AOIT01000016.1.region001	GCA_000337475.1	AOIT01000016.1	279159	300206	AOIT01000016.1.region001.gbk	terpene	Terpene	Archaea	Halobacteriota	Halobacteria	Halobacteriales	Natrialbaceae	Natrinema	Natrinema limicola	Natrinema limicola	clan_51	0.772998
GCA_000337475.1/AOIT01000034.1.region001	GCA_000337475.1	AOIT01000034.1	215296	227060	AOIT01000034.1.region001.gbk	RiPP-like	RiPPs	Archaea	Halobacteriota	Halobacteria	Halobacteriales	Natrialbaceae	Natrinema	Natrinema limicola	Natrinema limicola	clan_12	0.558058
GCA_000337475.1/AOIT01000055.1.region001	GCA_000337475.1	AOIT01000055.1	92437	103556	AOIT01000055.1.region001.gbk	terpene	Terpene	Archaea	Halobacteriota	Halobacteria	Halobacteriales	Natrialbaceae	Natrinema	Natrinema limicola	Natrinema limicola	clan_35	0.577423
GCA_000337475.1/AOIT01000086.1.region001	GCA_000337475.1	AOIT01000086.1	48780	64865	AOIT01000086.1.region001.gbk	RRE-containing	RiPPs	Archaea	Halobacteriota	Halobacteria	Halobacteriales	Natrialbaceae	Natrinema	Natrinema limicola	Natrinema limicola	clan_30	0.579916
GCA_000337495.1/AOIS01000013.1.region001	GCA_000337495.1	AOIS01000013.1	11419	27428	AOIS01000013.1.region001.gbk	NI-siderophore	Siderophore	Archaea	Halobacteriota	Halobacteria	Halobacteriales	Natrialbaceae	Haloterrigena	Haloterrigena salina	Haloterrigena salina	clan_37	0.387328
GCA_000337495.1/AOIS01000036.1.region001	GCA_000337495.1	AOIS01000036.1	83768	104719	AOIS01000036.1.region001.gbk	terpene	Terpene	Archaea	Halobacteriota	Halobacteria	Halobacteriales	Natrialbaceae	Haloterrigena	Haloterrigena salina	Haloterrigena salina	clan_6	0.636197
GCA_000337495.1/AOIS01000047.1.region001	GCA_000337495.1	AOIS01000047.1	55319	67092	AOIS01000047.1.region001.gbk	RiPP-like	RiPPs	Archaea	Halobacteriota	Halobacteria	Halobacteriales	Natrialbaceae	Haloterrigena	Haloterrigena salina	Haloterrigena salina	clan_12	0.558058
GCA_000337495.1/AOIS01000051.1.region001	GCA_000337495.1	AOIS01000051.1	85991	106342	AOIS01000051.1.region001.gbk	RRE-containing	RiPPs	Archaea	Halobacteriota	Halobacteria	Halobacteriales	Natrialbaceae	Haloterrigena	Haloterrigena salina	Haloterrigena salina	clan_34	0.682446
GCA_000337495.1/AOIS01000063.1.region001	GCA_000337495.1	AOIS01000063.1	14770	26927	AOIS01000063.1.region001.gbk	NI-siderophore	Siderophore	Archaea	Halobacteriota	Halobacteria	Halobacteriales	Natrialbaceae	Haloterrigena	Haloterrigena salina	Haloterrigena salina	clan_46	0.757909
GCA_000337495.1/AOIS01000064.1.region001	GCA_000337495.1	AOIS01000064.1	12463	33510	AOIS01000064.1.region001.gbk	terpene	Terpene	Archaea	Halobacteriota	Halobacteria	Halobacteriales	Natrialbaceae	Haloterrigena	Haloterrigena salina	Haloterrigena salina	clan_51	0.751718
GCA_000337515.1/AOIQ01000006.1.region001	GCA_000337515.1	AOIQ01000006.1	23261	34995	AOIQ01000006.1.region001.gbk	RiPP-like	RiPPs	Archaea	Halobacteriota	Halobacteria	Halobacteriales	Natrialbaceae	Halovivax	Halovivax asiaticus	Halovivax asiaticus	clan_12	0.71323
GCA_000337515.1/AOIQ01000006.1.region002	GCA_000337515.1	AOIQ01000006.1	250882	270372	AOIQ01000006.1.region002.gbk	terpene	Terpene	Archaea	Halobacteriota	Halobacteria	Halobacteriales	Natrialbaceae	Halovivax	Halovivax asiaticus	Halovivax asiaticus	clan_51	0.724375
GCA_000337515.1/AOIQ01000006.1.region003	GCA_000337515.1	AOIQ01000006.1	295853	316963	AOIQ01000006.1.region003.gbk	terpene	Terpene	Archaea	Halobacteriota	Halobacteria	Halobacteriales	Natrialbaceae	Halovivax	Halovivax asiaticus	Halovivax asiaticus	clan_6	0.59315
GCA_000337515.1/AOIQ01000008.1.region001	GCA_000337515.1	AOIQ01000008.1	175437	189546	AOIQ01000008.1.region001.gbk	NI-siderophore	Siderophore	Archaea	Halobacteriota	Halobacteria	Halobacteriales	Natrialbaceae	Halovivax	Halovivax asiaticus	Halovivax asiaticus	clan_46	0.780618
GCA_000337515.1/AOIQ01000014.1.region001	GCA_000337515.1	AOIQ01000014.1	116214	139460	AOIQ01000014.1.region001.gbk	LAP	RiPPs	Archaea	Halobacteriota	Halobacteria	Halobacteriales	Natrialbaceae	Halovivax	Halovivax asiaticus	Halovivax asiaticus	clan_12	0.642401
GCA_000337535.1/AOIP01000014.1.region001	GCA_000337535.1	AOIP01000014.1	130958	162074	AOIP01000014.1.region001.gbk	RRE-containing,terpene	Others	Archaea	Halobacteriota	Halobacteria	Halobacteriales	Natrialbaceae	Natrialba	Natrialba aegyptia	Natrialba aegyptia	clan_51	0.824548
GCA_000337535.1/AOIP01000015.1.region001	GCA_000337535.1	AOIP01000015.1	16923	29146	AOIP01000015.1.region001.gbk	NI-siderophore	Siderophore	Archaea	Halobacteriota	Halobacteria	Halobacteriales	Natrialbaceae	Natrialba	Natrialba aegyptia	Natrialba aegyptia	clan_46	0.77812
GCA_000337535.1/AOIP01000031.1.region001	GCA_000337535.1	AOIP01000031.1	408655	429606	AOIP01000031.1.region001.gbk	terpene	Terpene	Archaea	Halobacteriota	Halobacteria	Halobacteriales	Natrialbaceae	Natrialba	Natrialba aegyptia	Natrialba aegyptia	clan_6	0.58725
GCA_000337535.1/AOIP01000032.1.region001	GCA_000337535.1	AOIP01000032.1	158284	170129	AOIP01000032.1.region001.gbk	RiPP-like	RiPPs	Archaea	Halobacteriota	Halobacteria	Halobacteriales	Natrialbaceae	Natrialba	Natrialba aegyptia	Natrialba aegyptia	clan_12	0.665923
GCA_000337535.1/AOIP01000065.1.region001	GCA_000337535.1	AOIP01000065.1	140245	156050	AOIP01000065.1.region001.gbk	NI-siderophore	Siderophore	Archaea	Halobacteriota	Halobacteria	Halobacteriales	Natrialbaceae	Natrialba	Natrialba aegyptia	Natrialba aegyptia	clan_37	0.384543
GCA_000337555.1/AOIO01000007.1.region001	GCA_000337555.1	AOIO01000007.1	14680	30487	AOIO01000007.1.region001.gbk	NI-siderophore	Siderophore	Archaea	Halobacteriota	Halobacteria	Halobacteriales	Natrialbaceae	Natrialba	Natrialba asiatica	Natrialba asiatica	clan_37	0.343512
GCA_000337555.1/AOIO01000020.1.region001	GCA_000337555.1	AOIO01000020.1	2295	23246	AOIO01000020.1.region001.gbk	terpene	Terpene	Archaea	Halobacteriota	Halobacteria	Halobacteriales	Natrialbaceae	Natrialba	Natrialba asiatica	Natrialba asiatica	clan_6	0.541651
GCA_000337555.1/AOIO01000021.1.region001	GCA_000337555.1	AOIO01000021.1	354069	365899	AOIO01000021.1.region001.gbk	RiPP-like	RiPPs	Archaea	Halobacteriota	Halobacteria	Halobacteriales	Natrialbaceae	Natrialba	Natrialba asiatica	Natrialba asiatica	clan_12	0.653312
GCA_000337555.1/AOIO01000030.1.region001	GCA_000337555.1	AOIO01000030.1	358666	378320	AOIO01000030.1.region001.gbk	RRE-containing	RiPPs	Archaea	Halobacteriota	Halobacteria	Halobacteriales	Natrialbaceae	Natrialba	Natrialba asiatica	Natrialba asiatica	clan_51	0.740741
GCA_000337555.1/AOIO01000031.1.region001	GCA_000337555.1	AOIO01000031.1	0	11373	AOIO01000031.1.region001.gbk	terpene	Terpene	Archaea	Halobacteriota	Halobacteria	Halobacteriales	Natrialbaceae	Natrialba	Natrialba asiatica	Natrialba asiatica	clan_51	0.781782
GCA_000337555.1/AOIO01000031.1.region002	GCA_000337555.1	AOIO01000031.1	123091	135320	AOIO01000031.1.region002.gbk	NI-siderophore	Siderophore	Archaea	Halobacteriota	Halobacteria	Halobacteriales	Natrialbaceae	Natrialba	Natrialba asiatica	Natrialba asiatica	clan_46	0.773545
GCA_000337575.1/AOIM01000012.1.region001	GCA_000337575.1	AOIM01000012.1	22928	34755	AOIM01000012.1.region001.gbk	RiPP-like	RiPPs	Archaea	Halobacteriota	Halobacteria	Halobacteriales	Natrialbaceae	Natrialba	Natrialba hulunbeirensis	Natrialba hulunbeirensis	clan_12	0.665923
GCA_000337575.1/AOIM01000013.1.region001	GCA_000337575.1	AOIM01000013.1	170020	190977	AOIM01000013.1.region001.gbk	terpene	Terpene	Archaea	Halobacteriota	Halobacteria	Halobacteriales	Natrialbaceae	Natrialba	Natrialba hulunbeirensis	Natrialba hulunbeirensis	clan_6	0.611802
GCA_000337575.1/AOIM01000025.1.region001	GCA_000337575.1	AOIM01000025.1	9943	30918	AOIM01000025.1.region001.gbk	terpene	Terpene	Archaea	Halobacteriota	Halobacteria	Halobacteriales	Natrialbaceae	Natrialba	Natrialba hulunbeirensis	Natrialba hulunbeirensis	clan_8	0.681665
GCA_000337575.1/AOIM01000039.1.region001	GCA_000337575.1	AOIM01000039.1	82459	103512	AOIM01000039.1.region001.gbk	terpene	Terpene	Archaea	Halobacteriota	Halobacteria	Halobacteriales	Natrialbaceae	Natrialba	Natrialba hulunbeirensis	Natrialba hulunbeirensis	clan_51	0.794384
GCA_000337595.1/AOIL01000012.1.region001	GCA_000337595.1	AOIL01000012.1	73986	85840	AOIL01000012.1.region001.gbk	RiPP-like	RiPPs	Archaea	Halobacteriota	Halobacteria	Halobacteriales	Natrialbaceae	Natrialba	Natrialba taiwanensis	Natrialba taiwanensis	clan_12	0.639156
GCA_000337595.1/AOIL01000028.1.region001	GCA_000337595.1	AOIL01000028.1	0	13392	AOIL01000028.1.region001.gbk	terpene	Terpene	Archaea	Halobacteriota	Halobacteria	Halobacteriales	Natrialbaceae	Natrialba	Natrialba taiwanensis	Natrialba taiwanensis	clan_43	0.564393
GCA_000337595.1/AOIL01000029.1.region001	GCA_000337595.1	AOIL01000029.1	39878	52104	AOIL01000029.1.region001.gbk	NI-siderophore	Siderophore	Archaea	Halobacteriota	Halobacteria	Halobacteriales	Natrialbaceae	Natrialba	Natrialba taiwanensis	Natrialba taiwanensis	clan_46	0.773545
GCA_000337595.1/AOIL01000031.1.region001	GCA_000337595.1	AOIL01000031.1	17167	24653	AOIL01000031.1.region001.gbk	NI-siderophore	Siderophore	Archaea	Halobacteriota	Halobacteria	Halobacteriales	Natrialbaceae	Natrialba	Natrialba taiwanensis	Natrialba taiwanensis	clan_37	0.547733
GCA_000337595.1/AOIL01000032.1.region001	GCA_000337595.1	AOIL01000032.1	0	8189	AOIL01000032.1.region001.gbk	NI-siderophore	Siderophore	Archaea	Halobacteriota	Halobacteria	Halobacteriales	Natrialbaceae	Natrialba	Natrialba taiwanensis	Natrialba taiwanensis	clan_37	0.465478
GCA_000337595.1/AOIL01000056.1.region001	GCA_000337595.1	AOIL01000056.1	0	5208	AOIL01000056.1.region001.gbk	terpene	Terpene	Archaea	Halobacteriota	Halobacteria	Halobacteriales	Natrialbaceae	Natrialba	Natrialba taiwanensis	Natrialba taiwanensis	clan_77	0.333333
GCA_000337595.1/AOIL01000070.1.region001	GCA_000337595.1	AOIL01000070.1	149967	171020	AOIL01000070.1.region001.gbk	terpene	Terpene	Archaea	Halobacteriota	Halobacteria	Halobacteriales	Natrialbaceae	Natrialba	Natrialba taiwanensis	Natrialba taiwanensis	clan_51	0.775475
GCA_000337615.1/AOII01000026.1.region001	GCA_000337615.1	AOII01000026.1	21213	32974	AOII01000026.1.region001.gbk	RiPP-like	RiPPs	Archaea	Halobacteriota	Halobacteria	Halobacteriales	Natrialbaceae	Natrinema	Natrinema pallidum	Natrinema pallidum	clan_12	0.566987
GCA_000337615.1/AOII01000040.1.region001	GCA_000337615.1	AOII01000040.1	9415	25316	AOII01000040.1.region001.gbk	NI-siderophore	Siderophore	Archaea	Halobacteriota	Halobacteria	Halobacteriales	Natrialbaceae	Natrinema	Natrinema pallidum	Natrinema pallidum	clan_37	0.363636
GCA_000337615.1/AOII01000045.1.region001	GCA_000337615.1	AOII01000045.1	98303	119350	AOII01000045.1.region001.gbk	terpene	Terpene	Archaea	Halobacteriota	Halobacteria	Halobacteriales	Natrialbaceae	Natrinema	Natrinema pallidum	Natrinema pallidum	clan_51	0.72265
GCA_000337615.1/AOII01000077.1.region001	GCA_000337615.1	AOII01000077.1	8252	26241	AOII01000077.1.region001.gbk	terpene	Terpene	Archaea	Halobacteriota	Halobacteria	Halobacteriales	Natrialbaceae	Natrinema	Natrinema pallidum	Natrinema pallidum	clan_6	0.574078
GCA_000337615.1/AOII01000088.1.region001	GCA_000337615.1	AOII01000088.1	189669	210017	AOII01000088.1.region001.gbk	RRE-containing	RiPPs	Archaea	Halobacteriota	Halobacteria	Halobacteriales	Natrialbaceae	Natrinema	Natrinema pallidum	Natrinema pallidum	clan_34	0.662773
GCA_000337675.1/AOIB01000013.1.region001	GCA_000337675.1	AOIB01000013.1	16759	37806	AOIB01000013.1.region001.gbk	terpene	Terpene	Archaea	Halobacteriota	Halobacteria	Halobacteriales	Natrialbaceae	Natronococcus	Natronococcus amylolyticus	Natronococcus amylolyticus	clan_51	0.773746
GCA_000337675.1/AOIB01000013.1.region002	GCA_000337675.1	AOIB01000013.1	215612	227727	AOIB01000013.1.region002.gbk	NI-siderophore	Siderophore	Archaea	Halobacteriota	Halobacteria	Halobacteriales	Natrialbaceae	Natronococcus	Natronococcus amylolyticus	Natronococcus amylolyticus	clan_46	0.745486
GCA_000337675.1/AOIB01000026.1.region001	GCA_000337675.1	AOIB01000026.1	43113	64064	AOIB01000026.1.region001.gbk	terpene	Terpene	Archaea	Halobacteriota	Halobacteria	Halobacteriales	Natrialbaceae	Natronococcus	Natronococcus amylolyticus	Natronococcus amylolyticus	clan_6	0.642401
GCA_000337675.1/AOIB01000038.1.region001	GCA_000337675.1	AOIB01000038.1	84790	96530	AOIB01000038.1.region001.gbk	RiPP-like	RiPPs	Archaea	Halobacteriota	Halobacteria	Halobacteriales	Natrialbaceae	Natronococcus	Natronococcus amylolyticus	Natronococcus amylolyticus	clan_12	0.604715
GCA_000337695.1/AOIA01000018.1.region001	GCA_000337695.1	AOIA01000018.1	28041	39775	AOIA01000018.1.region001.gbk	RiPP-like	RiPPs	Archaea	Halobacteriota	Halobacteria	Halobacteriales	Natrialbaceae	Natronococcus	Natronococcus jeotgali	Natronococcus jeotgali	clan_12	0.623111
GCA_000337695.1/AOIA01000034.1.region001	GCA_000337695.1	AOIA01000034.1	100428	116156	AOIA01000034.1.region001.gbk	NI-siderophore	Siderophore	Archaea	Halobacteriota	Halobacteria	Halobacteriales	Natrialbaceae	Natronococcus	Natronococcus jeotgali	Natronococcus jeotgali	clan_37	0.434666
GCA_000337695.1/AOIA01000114.1.region001	GCA_000337695.1	AOIA01000114.1	86340	107291	AOIA01000114.1.region001.gbk	terpene	Terpene	Archaea	Halobacteriota	Halobacteria	Halobacteriales	Natrialbaceae	Natronococcus	Natronococcus jeotgali	Natronococcus jeotgali	clan_6	0.651257
GCA_000337695.1/AOIA01000146.1.region001	GCA_000337695.1	AOIA01000146.1	25031	45382	AOIA01000146.1.region001.gbk	RRE-containing	RiPPs	Archaea	Halobacteriota	Halobacteria	Halobacteriales	Natrialbaceae	Natronococcus	Natronococcus jeotgali	Natronococcus jeotgali	clan_34	0.680511
GCA_000337695.1/AOIA01000158.1.region001	GCA_000337695.1	AOIA01000158.1	45377	66424	AOIA01000158.1.region001.gbk	terpene	Terpene	Archaea	Halobacteriota	Halobacteria	Halobacteriales	Natrialbaceae	Natronococcus	Natronococcus jeotgali	Natronococcus jeotgali	clan_51	0.758253
GCA_000337695.1/AOIA01000166.1.region001	GCA_000337695.1	AOIA01000166.1	0	6438	AOIA01000166.1.region001.gbk	NI-siderophore	Siderophore	Archaea	Halobacteriota	Halobacteria	Halobacteriales	Natrialbaceae	Natronococcus	Natronococcus jeotgali	Natronococcus jeotgali	clan_46	0.741456
GCA_000337735.1/AOHX01000026.1.region001	GCA_000337735.1	AOHX01000026.1	165911	186862	AOHX01000026.1.region001.gbk	terpene	Terpene	Archaea	Halobacteriota	Halobacteria	Halobacteriales	Natrialbaceae	Natronorubrum	Natronorubrum sulfidifaciens	Natronorubrum sulfidifaciens	clan_6	0.645525
GCA_000337735.1/AOHX01000041.1.region001	GCA_000337735.1	AOHX01000041.1	36014	57061	AOHX01000041.1.region001.gbk	terpene	Terpene	Archaea	Halobacteriota	Halobacteria	Halobacteriales	Natrialbaceae	Natronorubrum	Natronorubrum sulfidifaciens	Natronorubrum sulfidifaciens	clan_55	0.78402
GCA_000337735.1/AOHX01000045.1.region001	GCA_000337735.1	AOHX01000045.1	114673	126437	AOHX01000045.1.region001.gbk	RiPP-like	RiPPs	Archaea	Halobacteriota	Halobacteria	Halobacteriales	Natrialbaceae	Natronorubrum	Natronorubrum sulfidifaciens	Natronorubrum sulfidifaciens	clan_12	0.604715
GCA_000337755.1/AOLS01000038.1.region001	GCA_000337755.1	AOLS01000038.1	43858	64830	AOLS01000038.1.region001.gbk	terpene	Terpene	Archaea	Halobacteriota	Halobacteria	Halobacteriales	Haloarculaceae	Haloarcula	Haloarcula marismortui	Haloarcula marismortui	clan_8	0.79975
GCA_000337755.1/AOLS01000078.1.region001	GCA_000337755.1	AOLS01000078.1	1950	22247	AOLS01000078.1.region001.gbk	RRE-containing	RiPPs	Archaea	Halobacteriota	Halobacteria	Halobacteriales	Haloarculaceae	Haloarcula	Haloarcula marismortui	Haloarcula marismortui	clan_47	0.622036
GCA_000337755.1/AOLS01000097.1.region001	GCA_000337755.1	AOLS01000097.1	1331	22300	AOLS01000097.1.region001.gbk	terpene	Terpene	Archaea	Halobacteriota	Halobacteria	Halobacteriales	Haloarculaceae	Haloarcula	Haloarcula marismortui	Haloarcula marismortui	clan_51	0.732739
GCA_000337755.1/AOLS01000102.1.region001	GCA_000337755.1	AOLS01000102.1	61582	73292	AOLS01000102.1.region001.gbk	RiPP-like	RiPPs	Archaea	Halobacteriota	Halobacteria	Halobacteriales	Haloarculaceae	Haloarcula	Haloarcula marismortui	Haloarcula marismortui	clan_12	0.644591
GCA_000337755.1/AOLS01000124.1.region001	GCA_000337755.1	AOLS01000124.1	70412	91468	AOLS01000124.1.region001.gbk	terpene	Terpene	Archaea	Halobacteriota	Halobacteria	Halobacteriales	Haloarculaceae	Haloarcula	Haloarcula marismortui	Haloarcula marismortui	clan_51	0.782357
GCF_000337795.1/AOLP01000004.1.region001	GCF_000337795.1	AOLP01000004.1	146285	169411	AOLP01000004.1.region001.gbk	lanthipeptide-class-ii	RiPPs	Archaea	Halobacteriota	Halobacteria	Halobacteriales	Haloferacaceae	Haloferax	Haloferax denitrificans	Haloferax denitrificans	clan_11	0.514929
GCF_000337795.1/AOLP01000008.1.region001	GCF_000337795.1	AOLP01000008.1	184302	199939	AOLP01000008.1.region001.gbk	NI-siderophore	Siderophore	Archaea	Halobacteriota	Halobacteria	Halobacteriales	Haloferacaceae	Haloferax	Haloferax denitrificans	Haloferax denitrificans	clan_37	0.347209
GCF_000337795.1/AOLP01000011.1.region001	GCF_000337795.1	AOLP01000011.1	71944	83633	AOLP01000011.1.region001.gbk	RiPP-like	RiPPs	Archaea	Halobacteriota	Halobacteria	Halobacteriales	Haloferacaceae	Haloferax	Haloferax denitrificans	Haloferax denitrificans	clan_12	0.632116
GCF_000337795.1/AOLP01000011.1.region002	GCF_000337795.1	AOLP01000011.1	351252	367032	AOLP01000011.1.region002.gbk	terpene	Terpene	Archaea	Halobacteriota	Halobacteria	Halobacteriales	Haloferacaceae	Haloferax	Haloferax denitrificans	Haloferax denitrificans	clan_6	0.584055
GCF_000337795.1/AOLP01000019.1.region001	GCF_000337795.1	AOLP01000019.1	68442	89399	AOLP01000019.1.region001.gbk	terpene	Terpene	Archaea	Halobacteriota	Halobacteria	Halobacteriales	Haloferacaceae	Haloferax	Haloferax denitrificans	Haloferax denitrificans	clan_51	0.733992
GCA_000337815.1/AOLN01000010.1.region001	GCA_000337815.1	AOLN01000010.1	107924	123713	AOLN01000010.1.region001.gbk	NI-siderophore	Siderophore	Archaea	Halobacteriota	Halobacteria	Halobacteriales	Haloferacaceae	Haloferax	Haloferax mucosum	Haloferax mucosum	clan_37	0.434248
GCA_000337815.1/AOLN01000013.1.region001	GCA_000337815.1	AOLN01000013.1	402	21422	AOLN01000013.1.region001.gbk	terpene	Terpene	Archaea	Halobacteriota	Halobacteria	Halobacteriales	Haloferacaceae	Haloferax	Haloferax mucosum	Haloferax mucosum	clan_6	0.607954
GCA_000337815.1/AOLN01000013.1.region002	GCA_000337815.1	AOLN01000013.1	275600	287286	AOLN01000013.1.region002.gbk	RiPP-like	RiPPs	Archaea	Halobacteriota	Halobacteria	Halobacteriales	Haloferacaceae	Haloferax	Haloferax mucosum	Haloferax mucosum	clan_12	0.584971
GCA_000337815.1/AOLN01000018.1.region001	GCA_000337815.1	AOLN01000018.1	211275	232352	AOLN01000018.1.region001.gbk	terpene	Terpene	Archaea	Halobacteriota	Halobacteria	Halobacteriales	Haloferacaceae	Haloferax	Haloferax mucosum	Haloferax mucosum	clan_51	0.750129
GCA_000337895.1/AOMA01000078.1.region001	GCA_000337895.1	AOMA01000078.1	0	16191	AOMA01000078.1.region001.gbk	terpene	Terpene	Archaea	Halobacteriota	Halobacteria	Halobacteriales	Natrialbaceae	Halobiforma	Halobiforma nitratireducens	Halobiforma nitratireducens	clan_51	0.749687
GCA_000337895.1/AOMA01000124.1.region001	GCA_000337895.1	AOMA01000124.1	25467	46436	AOMA01000124.1.region001.gbk	terpene	Terpene	Archaea	Halobacteriota	Halobacteria	Halobacteriales	Natrialbaceae	Halobiforma	Halobiforma nitratireducens	Halobiforma nitratireducens	clan_6	0.716803
GCA_000337895.1/AOMA01000203.1.region001	GCA_000337895.1	AOMA01000203.1	6969	40060	AOMA01000203.1.region001.gbk	thiopeptide	RiPPs	Archaea	Halobacteriota	Halobacteria	Halobacteriales	Natrialbaceae	Halobiforma	Halobiforma nitratireducens	Halobiforma nitratireducens	clan_12	0.713466
GCA_000337915.1/AOJE01000012.1.region001	GCA_000337915.1	AOJE01000012.1	118513	157089	AOJE01000012.1.region001.gbk	thiopeptide	RiPPs	Archaea	Halobacteriota	Halobacteria	Halobacteriales	Haloferacaceae	Halorubrum	Halorubrum saccharovorum	Halorubrum saccharovorum	clan_12	0.740111
GCA_000337915.1/AOJE01000020.1.region001	GCA_000337915.1	AOJE01000020.1	61592	82558	AOJE01000020.1.region001.gbk	terpene	Terpene	Archaea	Halobacteriota	Halobacteria	Halobacteriales	Haloferacaceae	Halorubrum	Halorubrum saccharovorum	Halorubrum saccharovorum	clan_8	0.757464
GCA_000337915.1/AOJE01000070.1.region001	GCA_000337915.1	AOJE01000070.1	248843	269911	AOJE01000070.1.region001.gbk	terpene	Terpene	Archaea	Halobacteriota	Halobacteria	Halobacteriales	Haloferacaceae	Halorubrum	Halorubrum saccharovorum	Halorubrum saccharovorum	clan_51	0.703704
GCA_000341715.1/CP004144.1.region001	GCA_000341715.1	CP004144.1	656639	685158	CP004144.1.region001.gbk	betalactone	Betalactone	Archaea	Halobacteriota	Methanosarcinia	Methanosarcinales	Methanosarcinaceae	Methanosarcina	Methanosarcina mazei	Methanosarcina mazei	clan_72	0.804302
GCA_000341715.1/CP004144.1.region002	GCA_000341715.1	CP004144.1	1483893	1522454	CP004144.1.region002.gbk	thioamitides,thiopeptide	RiPPs	Archaea	Halobacteriota	Methanosarcinia	Methanosarcinales	Methanosarcinaceae	Methanosarcina	Methanosarcina mazei	Methanosarcina mazei	clan_52	0.643652
GCA_000350305.1/CP002916.1.region001	GCA_000350305.1	CP002916.1	44840	93988	CP002916.1.region001.gbk	phosphonate	Others	Archaea	Thermoplasmatota	Thermoplasmata	Methanomassiliicoccales	Methanomethylophilaceae	Methanomethylophilus	Methanomethylophilus sp000350305	Methanomethylophilus sp000350305	clan_20	0.704143
GCA_000350305.1/CP002916.1.region002	GCA_000350305.1	CP002916.1	413628	453373	CP002916.1.region002.gbk	thiopeptide	RiPPs	Archaea	Thermoplasmatota	Thermoplasmata	Methanomassiliicoccales	Methanomethylophilaceae	Methanomethylophilus	Methanomethylophilus sp000350305	Methanomethylophilus sp000350305	clan_52	0.726281
GCA_000371805.1/AQUK01000001.1.region001	GCA_000371805.1	AQUK01000001.1	0	23170	AQUK01000001.1.region001.gbk	thiopeptide	RiPPs	Archaea	Methanobacteriota_A	Methanococci	Methanococcales	Methanocaldococcaceae	Methanocaldococcus_A	Methanocaldococcus_A villosus	Methanocaldococcus_A villosus	clan_52	0.765095
GCF_000376445.1/AQXI01000001.1.region001	GCF_000376445.1	AQXI01000001.1	408486	427295	AQXI01000001.1.region001.gbk	terpene	Terpene	Archaea	Halobacteriota	Halobacteria	Halobacteriales	Haladaptataceae	Haladaptatus	Haladaptatus paucihalophilus	Haladaptatus paucihalophilus	clan_8	0.713028
GCF_000376445.1/AQXI01000001.1.region002	GCF_000376445.1	AQXI01000001.1	623634	644705	AQXI01000001.1.region002.gbk	terpene	Terpene	Archaea	Halobacteriota	Halobacteria	Halobacteriales	Haladaptataceae	Haladaptatus	Haladaptatus paucihalophilus	Haladaptatus paucihalophilus	clan_51	0.704878
GCF_000376445.1/AQXI01000001.1.region003	GCF_000376445.1	AQXI01000001.1	1079605	1091333	AQXI01000001.1.region003.gbk	RiPP-like	RiPPs	Archaea	Halobacteriota	Halobacteria	Halobacteriales	Haladaptataceae	Haladaptatus	Haladaptatus paucihalophilus	Haladaptatus paucihalophilus	clan_12	0.60264
GCF_000376445.1/AQXI01000001.1.region004	GCF_000376445.1	AQXI01000001.1	2746155	2761756	AQXI01000001.1.region004.gbk	NI-siderophore	Siderophore	Archaea	Halobacteriota	Halobacteria	Halobacteriales	Haladaptataceae	Haladaptatus	Haladaptatus paucihalophilus	Haladaptatus paucihalophilus	clan_37	0.396977
GCF_000376445.1/AQXI01000002.1.region001	GCF_000376445.1	AQXI01000002.1	425359	448512	AQXI01000002.1.region001.gbk	lanthipeptide-class-ii	RiPPs	Archaea	Halobacteriota	Halobacteria	Halobacteriales	Haladaptataceae	Haladaptatus	Haladaptatus paucihalophilus	Haladaptatus paucihalophilus	clan_11	0.269703
GCA_000379085.1/KB905378.1.region001	GCA_000379085.1	KB905378.1	25618	46172	KB905378.1.region001.gbk	NI-siderophore	Siderophore	Archaea	Halobacteriota	Halobacteria	Halobacteriales	Haloarculaceae	Halomicrobium	Halomicrobium katesii	Halomicrobium katesii	clan_37	0.406184
GCA_000379085.1/KB905378.1.region002	GCA_000379085.1	KB905378.1	606921	625673	KB905378.1.region002.gbk	terpene	Terpene	Archaea	Halobacteriota	Halobacteria	Halobacteriales	Haloarculaceae	Halomicrobium	Halomicrobium katesii	Halomicrobium katesii	clan_8	0.798992
GCA_000379085.1/KB905378.1.region003	GCA_000379085.1	KB905378.1	855248	876304	KB905378.1.region003.gbk	terpene	Terpene	Archaea	Halobacteriota	Halobacteria	Halobacteriales	Haloarculaceae	Halomicrobium	Halomicrobium katesii	Halomicrobium katesii	clan_51	0.749417
GCA_000379085.1/KB905379.1.region001	GCA_000379085.1	KB905379.1	428874	440608	KB905379.1.region001.gbk	RiPP-like	RiPPs	Archaea	Halobacteriota	Halobacteria	Halobacteriales	Haloarculaceae	Halomicrobium	Halomicrobium katesii	Halomicrobium katesii	clan_12	0.584971
GCA_000380705.1/AQYM01000031.1.region001	GCA_000380705.1	AQYM01000031.1	55462	75729	AQYM01000031.1.region001.gbk	RRE-containing	RiPPs	Archaea	Thermoproteota	Thermoproteia	Gearchaeales	Gearchaeaceae	SCGC-AAA471-B05	SCGC-AAA471-B05 sp000380705	SCGC-AAA471-B05 sp000380705	clan_86	0.768875
GCF_000383975.1/KB913017.1.region001	GCF_000383975.1	KB913017.1	625562	644906	KB913017.1.region001.gbk	terpene	Terpene	Archaea	Halobacteriota	Halobacteria	Halobacteriales	Natrialbaceae	Natronorubrum	Natronorubrum tibetense	Natronorubrum tibetense	clan_51	0.783117
GCF_000383975.1/KB913017.1.region002	GCF_000383975.1	KB913017.1	908159	920298	KB913017.1.region002.gbk	NI-siderophore	Siderophore	Archaea	Halobacteriota	Halobacteria	Halobacteriales	Natrialbaceae	Natronorubrum	Natronorubrum tibetense	Natronorubrum tibetense	clan_46	0.79399
GCF_000383975.1/KB913017.1.region003	GCF_000383975.1	KB913017.1	2761702	2782653	KB913017.1.region003.gbk	terpene	Terpene	Archaea	Halobacteriota	Halobacteria	Halobacteriales	Natrialbaceae	Natronorubrum	Natronorubrum tibetense	Natronorubrum tibetense	clan_6	0.571914
GCF_000383975.1/KB913017.1.region004	GCF_000383975.1	KB913017.1	4008807	4020571	KB913017.1.region004.gbk	RiPP-like	RiPPs	Archaea	Halobacteriota	Halobacteria	Halobacteriales	Natrialbaceae	Natronorubrum	Natronorubrum tibetense	Natronorubrum tibetense	clan_12	0.583333
GCF_000383975.1/KB913021.1.region001	GCF_000383975.1	KB913021.1	44100	67340	KB913021.1.region001.gbk	lanthipeptide-class-ii	RiPPs	Archaea	Halobacteriota	Halobacteria	Halobacteriales	Natrialbaceae	Natronorubrum	Natronorubrum tibetense	Natronorubrum tibetense	clan_11	0.514637
GCA_000402075.1/ARWO01000012.1.region001	GCA_000402075.1	ARWO01000012.1	25713	50621	ARWO01000012.1.region001.gbk	ranthipeptide	RiPPs	Archaea	Thermoproteota	Nitrososphaeria	Nitrososphaerales	Nitrosopumilaceae	Nitrosopelagicus	Nitrosopelagicus sp000402075	Nitrosopelagicus sp000402075	clan_27	0.758245
GCA_000403645.1/CP005962.1.region001	GCA_000403645.1	CP005962.1	867295	879059	CP005962.1.region001.gbk	RiPP-like	RiPPs	Archaea	Halobacteriota	Halobacteria	Halobacteriales	Salinarchaeaceae	Salinarchaeum	Salinarchaeum sp000403645	Salinarchaeum sp000403645	clan_12	0.69683
GCA_000403645.1/CP005962.1.region002	GCA_000403645.1	CP005962.1	983116	1003017	CP005962.1.region002.gbk	terpene	Terpene	Archaea	Halobacteriota	Halobacteria	Halobacteriales	Salinarchaeaceae	Salinarchaeum	Salinarchaeum sp000403645	Salinarchaeum sp000403645	clan_6	0.607954
GCA_000403645.1/CP005962.1.region003	GCA_000403645.1	CP005962.1	1434955	1456026	CP005962.1.region003.gbk	terpene	Terpene	Archaea	Halobacteriota	Halobacteria	Halobacteriales	Salinarchaeaceae	Salinarchaeum	Salinarchaeum sp000403645	Salinarchaeum sp000403645	clan_35	0.735992
GCA_000404165.1/CP004050.1.region001	GCA_000404165.1	CP004050.1	479130	501258	CP004050.1.region001.gbk	thioamitides	RiPPs	Archaea	Methanobacteriota	Methanobacteria	Methanobacteriales	Methanobacteriaceae	Methanobrevibacter_B	Methanobrevibacter_B boviskoreani	Methanobrevibacter_B boviskoreani	clan_52	0.52371
GCA_000404165.1/CP004050.1.region002	GCA_000404165.1	CP004050.1	1165192	1198102	CP004050.1.region002.gbk	betalactone	Betalactone	Archaea	Methanobacteriota	Methanobacteria	Methanobacteriales	Methanobacteriaceae	Methanobrevibacter_B	Methanobrevibacter_B boviskoreani	Methanobrevibacter_B boviskoreani	clan_22	0.697593
GCA_000404225.1/CP005934.1.region001	GCA_000404225.1	CP005934.1	1542672	1564498	CP005934.1.region001.gbk	thioamitides	RiPPs	Archaea	Thermoplasmatota	Thermoplasmata	Methanomassiliicoccales	Methanomassiliicoccaceae	Methanomassiliicoccus_A	Methanomassiliicoccus_A intestinalis	Methanomassiliicoccus_A intestinalis	clan_52	0.52371
GCA_000415985.1/KE356561.1.region001	GCA_000415985.1	KE356561.1	794174	814306	KE356561.1.region001.gbk	terpene	Terpene	Archaea	Halobacteriota	Halobacteria	Halobacteriales	Haloferacaceae	Haloquadratum	Haloquadratum walsbyi_B	Haloquadratum walsbyi_B	clan_51	0.790343
GCA_000415985.1/KE356561.1.region002	GCA_000415985.1	KE356561.1	1285918	1297727	KE356561.1.region002.gbk	RiPP-like	RiPPs	Archaea	Halobacteriota	Halobacteria	Halobacteriales	Haloferacaceae	Haloquadratum	Haloquadratum walsbyi_B	Haloquadratum walsbyi_B	clan_12	0.554601
GCA_000415985.1/KE356561.1.region003	GCA_000415985.1	KE356561.1	1337494	1358535	KE356561.1.region003.gbk	terpene	Terpene	Archaea	Halobacteriota	Halobacteria	Halobacteriales	Haloferacaceae	Haloquadratum	Haloquadratum walsbyi_B	Haloquadratum walsbyi_B	clan_6	0.631036
GCA_000421805.1/ATXS01000001.1.region001	GCA_000421805.1	ATXS01000001.1	611652	632714	ATXS01000001.1.region001.gbk	terpene	Terpene	Archaea	Halobacteriota	Halobacteria	Halobacteriales	Haloferacaceae	Halorubrum	Halorubrum ezzemoulense	Halorubrum ezzemoulense	clan_51	0.768966
GCA_000421805.1/ATXS01000002.1.region001	GCA_000421805.1	ATXS01000002.1	16797	37763	ATXS01000002.1.region001.gbk	terpene	Terpene	Archaea	Halobacteriota	Halobacteria	Halobacteriales	Haloferacaceae	Halorubrum	Halorubrum ezzemoulense	Halorubrum ezzemoulense	clan_8	0.768966
GCA_000421805.1/ATXS01000002.1.region002	GCA_000421805.1	ATXS01000002.1	220878	232570	ATXS01000002.1.region002.gbk	RiPP-like	RiPPs	Archaea	Halobacteriota	Halobacteria	Halobacteriales	Haloferacaceae	Halorubrum	Halorubrum ezzemoulense	Halorubrum ezzemoulense	clan_12	0.70653
GCA_000427685.1/KE386573.1.region001	GCA_000427685.1	KE386573.1	506038	524933	KE386573.1.region001.gbk	terpene	Terpene	Archaea	Halobacteriota	Halobacteria	Halobacteriales	Haloferacaceae	Haloplanus	Haloplanus natans	Haloplanus natans	clan_8	0.667044
GCA_000427685.1/KE386573.1.region002	GCA_000427685.1	KE386573.1	693836	713894	KE386573.1.region002.gbk	terpene	Terpene	Archaea	Halobacteriota	Halobacteria	Halobacteriales	Haloferacaceae	Haloplanus	Haloplanus natans	Haloplanus natans	clan_51	0.817426
GCA_000427685.1/KE386573.1.region003	GCA_000427685.1	KE386573.1	1028847	1040545	KE386573.1.region003.gbk	RiPP-like	RiPPs	Archaea	Halobacteriota	Halobacteria	Halobacteriales	Haloferacaceae	Haloplanus	Haloplanus natans	Haloplanus natans	clan_12	0.604715
GCA_000427685.1/KE386573.1.region004	GCA_000427685.1	KE386573.1	1260949	1281951	KE386573.1.region004.gbk	terpene	Terpene	Archaea	Halobacteriota	Halobacteria	Halobacteriales	Haloferacaceae	Haloplanus	Haloplanus natans	Haloplanus natans	clan_6	0.58426
GCA_000427685.1/KE386573.1.region005	GCA_000427685.1	KE386573.1	1992875	2024794	KE386573.1.region005.gbk	betalactone	Betalactone	Archaea	Halobacteriota	Halobacteria	Halobacteriales	Haloferacaceae	Haloplanus	Haloplanus natans	Haloplanus natans	clan_72	0.714286
GCA_000430485.1/KE387149.1.region001	GCA_000430485.1	KE387149.1	875716	896055	KE387149.1.region001.gbk	RRE-containing	RiPPs	Archaea	Methanobacteriota_B	Thermococci	Thermococcales	Thermococcaceae	Thermococcus_A	Thermococcus_A sp000430485	Thermococcus_A sp000430485	clan_30	0.721793
GCA_000430905.1/KE387268.1.region001	GCA_000430905.1	KE387268.1	51999	82784	KE387268.1.region001.gbk	thioamitides,thiopeptide	RiPPs	Archaea	Halobacteriota	Methanomicrobia	Methanomicrobiales	Methanocorpusculaceae	Methanocorpusculum	Methanocorpusculum parvum	Methanocorpusculum parvum	clan_52	0.705247
GCA_000455345.1/HG315690.1.region001	GCA_000455345.1	HG315690.1	1115805	1127971	HG315690.1.region001.gbk	NI-siderophore	Siderophore	Archaea	Halobacteriota	Halobacteria	Halobacteriales	Natrialbaceae	Halopiger_A	Halopiger_A goleimassiliensis	Halopiger_A goleimassiliensis	clan_46	0.692308
GCA_000455345.1/HG315690.1.region002	GCA_000455345.1	HG315690.1	1950377	1962132	HG315690.1.region002.gbk	RiPP-like	RiPPs	Archaea	Halobacteriota	Halobacteria	Halobacteriales	Natrialbaceae	Halopiger_A	Halopiger_A goleimassiliensis	Halopiger_A goleimassiliensis	clan_12	0.665923
GCA_000455345.1/HG315690.1.region003	GCA_000455345.1	HG315690.1	2147047	2168004	HG315690.1.region003.gbk	terpene	Terpene	Archaea	Halobacteriota	Halobacteria	Halobacteriales	Natrialbaceae	Halopiger_A	Halopiger_A goleimassiliensis	Halopiger_A goleimassiliensis	clan_6	0.633321
GCA_000455345.1/HG315691.1.region001	GCA_000455345.1	HG315691.1	498870	522052	HG315691.1.region001.gbk	LAP	RiPPs	Archaea	Halobacteriota	Halobacteria	Halobacteriales	Natrialbaceae	Halopiger_A	Halopiger_A goleimassiliensis	Halopiger_A goleimassiliensis	clan_12	0.538462
GCA_000455345.1/HG315691.1.region002	GCA_000455345.1	HG315691.1	775376	791204	HG315691.1.region002.gbk	NI-siderophore	Siderophore	Archaea	Halobacteriota	Halobacteria	Halobacteriales	Natrialbaceae	Halopiger_A	Halopiger_A goleimassiliensis	Halopiger_A goleimassiliensis	clan_37	0.384543
GCA_000455365.1/HG315684.1.region001	GCA_000455365.1	HG315684.1	259293	271051	HG315684.1.region001.gbk	RiPP-like	RiPPs	Archaea	Halobacteriota	Halobacteria	Halobacteriales	Natrialbaceae	Halopiger_B	Halopiger_B djelfimassiliensis	Halopiger_B djelfimassiliensis	clan_12	0.665923
GCA_000455365.1/HG315684.1.region002	GCA_000455365.1	HG315684.1	717892	738849	HG315684.1.region002.gbk	terpene	Terpene	Archaea	Halobacteriota	Halobacteria	Halobacteriales	Natrialbaceae	Halopiger_B	Halopiger_B djelfimassiliensis	Halopiger_B djelfimassiliensis	clan_6	0.65075
GCA_000455365.1/HG315685.1.region001	GCA_000455365.1	HG315685.1	832869	845035	HG315685.1.region001.gbk	NI-siderophore	Siderophore	Archaea	Halobacteriota	Halobacteria	Halobacteriales	Natrialbaceae	Halopiger_B	Halopiger_B djelfimassiliensis	Halopiger_B djelfimassiliensis	clan_46	0.745486
GCA_000455365.1/HG315685.1.region002	GCA_000455365.1	HG315685.1	1007515	1028568	HG315685.1.region002.gbk	terpene	Terpene	Archaea	Halobacteriota	Halobacteria	Halobacteriales	Natrialbaceae	Halopiger_B	Halopiger_B djelfimassiliensis	Halopiger_B djelfimassiliensis	clan_51	0.786191
GCA_000455365.1/HG315686.1.region001	GCA_000455365.1	HG315686.1	208267	228618	HG315686.1.region001.gbk	RRE-containing	RiPPs	Archaea	Halobacteriota	Halobacteria	Halobacteriales	Natrialbaceae	Halopiger_B	Halopiger_B djelfimassiliensis	Halopiger_B djelfimassiliensis	clan_34	0.665923
GCA_000455365.1/HG315687.1.region001	GCA_000455365.1	HG315687.1	197126	212901	HG315687.1.region001.gbk	NI-siderophore	Siderophore	Archaea	Halobacteriota	Halobacteria	Halobacteriales	Natrialbaceae	Halopiger_B	Halopiger_B djelfimassiliensis	Halopiger_B djelfimassiliensis	clan_37	0.355342
GCA_000470655.1/HF571520.1.region001	GCA_000470655.1	HF571520.1	148566	168905	HF571520.1.region001.gbk	terpene	Terpene	Archaea	Halobacteriota	Halobacteria	Halobacteriales	Haloarculaceae	Halorhabdus	Halorhabdus tiamatea	Halorhabdus tiamatea	clan_8	0.769911
GCA_000470655.1/HF571520.1.region002	GCA_000470655.1	HF571520.1	740398	761445	HF571520.1.region002.gbk	terpene	Terpene	Archaea	Halobacteriota	Halobacteria	Halobacteriales	Haloarculaceae	Halorhabdus	Halorhabdus tiamatea	Halorhabdus tiamatea	clan_51	0.790343
GCA_000470655.1/HF571520.1.region003	GCA_000470655.1	HF571520.1	2541272	2592365	HF571520.1.region003.gbk	thiopeptide	RiPPs	Archaea	Halobacteriota	Halobacteria	Halobacteriales	Haloarculaceae	Halorhabdus	Halorhabdus tiamatea	Halorhabdus tiamatea	clan_12	0.690942
GCA_000474235.1/BATA01000002.1.region001	GCA_000474235.1	BATA01000002.1	37547	49272	BATA01000002.1.region001.gbk	RiPP-like	RiPPs	Archaea	Halobacteriota	Halobacteria	Halobacteriales	Halobacteriaceae	Halarchaeum	Halarchaeum acidiphilum	Halarchaeum acidiphilum	clan_12	0.60264
GCA_000474235.1/BATA01000021.1.region001	GCA_000474235.1	BATA01000021.1	18084	35126	BATA01000021.1.region001.gbk	terpene	Terpene	Archaea	Halobacteriota	Halobacteria	Halobacteriales	Halobacteriaceae	Halarchaeum	Halarchaeum acidiphilum	Halarchaeum acidiphilum	clan_6	0.566139
GCA_000495475.1/ASGZ01000002.1.region001	GCA_000495475.1	ASGZ01000002.1	75567	98168	ASGZ01000002.1.region001.gbk	RRE-containing,lassopeptide	RiPPs	Archaea	Halobacteriota	Halobacteria	Halobacteriales	Haloferacaceae	Halobaculum	Halobaculum tyrrellense	Halobaculum tyrrellense	clan_47	0.600222
GCA_000495475.1/ASGZ01000016.1.region001	GCA_000495475.1	ASGZ01000016.1	11891	32968	ASGZ01000016.1.region001.gbk	terpene	Terpene	Archaea	Halobacteriota	Halobacteria	Halobacteriales	Haloferacaceae	Halobaculum	Halobaculum tyrrellense	Halobaculum tyrrellense	clan_51	0.745075
GCA_000495475.1/ASGZ01000021.1.region001	GCA_000495475.1	ASGZ01000021.1	44523	65477	ASGZ01000021.1.region001.gbk	terpene	Terpene	Archaea	Halobacteriota	Halobacteria	Halobacteriales	Haloferacaceae	Halobaculum	Halobaculum tyrrellense	Halobaculum tyrrellense	clan_6	0.627199
GCA_000495475.1/ASGZ01000023.1.region001	GCA_000495475.1	ASGZ01000023.1	59538	69707	ASGZ01000023.1.region001.gbk	RiPP-like	RiPPs	Archaea	Halobacteriota	Halobacteria	Halobacteriales	Haloferacaceae	Halobaculum	Halobaculum tyrrellense	Halobaculum tyrrellense	clan_12	0.570802
GCA_000495675.1/AYMA01000002.1.region001	GCA_000495675.1	AYMA01000002.1	29992	41036	AYMA01000002.1.region001.gbk	RiPP-like	RiPPs	Archaea	Thermoproteota	Thermoproteia	Sulfolobales	Acidilobaceae	Acidilobus	Acidilobus sp000495735	Acidilobus sp000495735	clan_36	0.654967
GCA_000495695.1/AYMB01000001.1.region001	GCA_000495695.1	AYMB01000001.1	43440	54484	AYMB01000001.1.region001.gbk	RiPP-like	RiPPs	Archaea	Thermoproteota	Thermoproteia	Sulfolobales	Acidilobaceae	Acidilobus	Acidilobus sp000495735	Acidilobus sp000495735	clan_36	0.932884
GCA_000495715.1/AYMC01000021.1.region001	GCA_000495715.1	AYMC01000021.1	3915	14959	AYMC01000021.1.region001.gbk	RiPP-like	RiPPs	Archaea	Thermoproteota	Thermoproteia	Sulfolobales	Acidilobaceae	Acidilobus	Acidilobus sp000495735	Acidilobus sp000495735	clan_36	0.654967
GCA_000495735.1/AYMD01000009.1.region001	GCA_000495735.1	AYMD01000009.1	52176	63220	AYMD01000009.1.region001.gbk	RiPP-like	RiPPs	Archaea	Thermoproteota	Thermoproteia	Sulfolobales	Acidilobaceae	Acidilobus	Acidilobus sp000495735	Acidilobus sp000495735	clan_36	0.654967
GCA_000496175.1/KI543166.1.region001	GCA_000496175.1	KI543166.1	139010	150711	KI543166.1.region001.gbk	RiPP-like	RiPPs	Archaea	Halobacteriota	Halobacteria	Halobacteriales	Haloferacaceae	Halorubrum	Halorubrum sp000496175	Halorubrum sp000496175	clan_12	0.60264
GCA_000496175.1/KI543167.1.region001	GCA_000496175.1	KI543167.1	200040	221108	KI543167.1.region001.gbk	terpene	Terpene	Archaea	Halobacteriota	Halobacteria	Halobacteriales	Haloferacaceae	Halorubrum	Halorubrum sp000496175	Halorubrum sp000496175	clan_51	0.771335
GCA_000496175.1/KI543168.1.region001	GCA_000496175.1	KI543168.1	393642	414608	KI543168.1.region001.gbk	terpene	Terpene	Archaea	Halobacteriota	Halobacteria	Halobacteriales	Haloferacaceae	Halorubrum	Halorubrum sp000496175	Halorubrum sp000496175	clan_8	0.793165
GCA_000499765.1/HG425166.1.region001	GCA_000499765.1	HG425166.1	775451	823416	HG425166.1.region001.gbk	NRPS	NRPS	Archaea	Methanobacteriota	Methanobacteria	Methanobacteriales	Methanobacteriaceae	Methanobacterium	Methanobacterium sp000499765	Methanobacterium sp000499765	clan_25	0.629131
GCA_000499765.1/HG425166.1.region002	GCA_000499765.1	HG425166.1	1553576	1564773	HG425166.1.region002.gbk	RiPP-like	RiPPs	Archaea	Methanobacteriota	Methanobacteria	Methanobacteriales	Methanobacteriaceae	Methanobacterium	Methanobacterium sp000499765	Methanobacterium sp000499765	clan_52	0.651845
GCA_000499765.1/HG425166.1.region003	GCA_000499765.1	HG425166.1	1743732	1786600	HG425166.1.region003.gbk	NRPS-like	NRPS-like	Archaea	Methanobacteriota	Methanobacteria	Methanobacteriales	Methanobacteriaceae	Methanobacterium	Methanobacterium sp000499765	Methanobacterium sp000499765	clan_145	0.729396
GCA_000504205.1/AZAJ01000001.1.region001	GCA_000504205.1	AZAJ01000001.1	964525	996032	AZAJ01000001.1.region001.gbk	thioamitides,thiopeptide	RiPPs	Archaea	Halobacteriota	Methanosarcinia	Methanosarcinales	Methanosarcinaceae	Methanolobus	Methanolobus tindarius	Methanolobus tindarius	clan_52	0.620337
GCA_000504565.2/CP006884.1.region001	GCA_000504565.2	CP006884.1	1236417	1256714	CP006884.1.region001.gbk	RRE-containing	RiPPs	Archaea	Halobacteriota	Halobacteria	Halobacteriales	Haloarculaceae	Haloarcula	Haloarcula hispanica	Haloarcula hispanica	clan_47	0.576595
GCA_000504565.2/CP006884.1.region002	GCA_000504565.2	CP006884.1	1571759	1583469	CP006884.1.region002.gbk	RiPP-like	RiPPs	Archaea	Halobacteriota	Halobacteria	Halobacteriales	Haloarculaceae	Haloarcula	Haloarcula hispanica	Haloarcula hispanica	clan_12	0.644591
GCA_000504565.2/CP006884.1.region003	GCA_000504565.2	CP006884.1	1983357	2002489	CP006884.1.region003.gbk	terpene	Terpene	Archaea	Halobacteriota	Halobacteria	Halobacteriales	Haloarculaceae	Haloarcula	Haloarcula hispanica	Haloarcula hispanica	clan_51	0.782357
GCA_000504565.2/CP006884.1.region004	GCA_000504565.2	CP006884.1	2484316	2505288	CP006884.1.region004.gbk	terpene	Terpene	Archaea	Halobacteriota	Halobacteria	Halobacteriales	Haloarculaceae	Haloarcula	Haloarcula hispanica	Haloarcula hispanica	clan_8	0.79975
GCA_000504565.2/CP006885.2.region001	GCA_000504565.2	CP006885.2	145296	162151	CP006885.2.region001.gbk	NI-siderophore	Siderophore	Archaea	Halobacteriota	Halobacteria	Halobacteriales	Haloarculaceae	Haloarcula	Haloarcula hispanica	Haloarcula hispanica	clan_37	0.56918
GCA_000508305.1/CP006977.1.region001	GCA_000508305.1	CP006977.1	190246	201314	CP006977.1.region001.gbk	RiPP-like	RiPPs	Archaea	Thermoproteota	Thermoproteia	Sulfolobales	Sulfolobaceae	Sulfolobus	Sulfolobus acidocaldarius_A	Sulfolobus acidocaldarius_A	clan_36	0.585356
GCA_000508305.1/CP006977.1.region002	GCA_000508305.1	CP006977.1	719266	739554	CP006977.1.region002.gbk	RRE-containing	RiPPs	Archaea	Thermoproteota	Thermoproteia	Sulfolobales	Sulfolobaceae	Sulfolobus	Sulfolobus acidocaldarius_A	Sulfolobus acidocaldarius_A	clan_30	0.774811
GCA_000508305.1/CP006977.1.region003	GCA_000508305.1	CP006977.1	1431426	1452254	CP006977.1.region003.gbk	terpene	Terpene	Archaea	Thermoproteota	Thermoproteia	Sulfolobales	Sulfolobaceae	Sulfolobus	Sulfolobus acidocaldarius_A	Sulfolobus acidocaldarius_A	clan_6	0.625497
GCA_000513315.1/HG794426.1.region001	GCA_000513315.1	HG794426.1	1236573	1258612	HG794426.1.region001.gbk	thioamitides	RiPPs	Archaea	Methanobacteriota	Methanobacteria	Methanobacteriales	Methanobacteriaceae	Methanobrevibacter_C	Methanobrevibacter_C arboriphilus_A	Methanobrevibacter_C arboriphilus_A	clan_52	0.648237
GCA_000513315.1/HG794426.1.region002	GCA_000513315.1	HG794426.1	1881442	1926002	HG794426.1.region002.gbk	NRPS	NRPS	Archaea	Methanobacteriota	Methanobacteria	Methanobacteriales	Methanobacteriaceae	Methanobrevibacter_C	Methanobrevibacter_C arboriphilus_A	Methanobrevibacter_C arboriphilus_A	clan_25	0.675
GCA_000513855.1/KI911318.1.region001	GCA_000513855.1	KI911318.1	745872	756949	KI911318.1.region001.gbk	RiPP-like	RiPPs	Archaea	Thermoproteota	Thermoproteia	Sulfolobales	Desulfurococcaceae	Desulfurococcus	Desulfurococcus amylolyticus	Desulfurococcus amylolyticus	clan_36	0.760954
GCA_000517625.1/CP007055.1.region001	GCA_000517625.1	CP007055.1	777109	797529	CP007055.1.region001.gbk	terpene	Terpene	Archaea	Halobacteriota	Halobacteria	Halobacteriales	Natrialbaceae	Halostagnicola	Halostagnicola larsenii	Halostagnicola larsenii	clan_51	0.777549
GCA_000517625.1/CP007055.1.region002	GCA_000517625.1	CP007055.1	1558229	1578589	CP007055.1.region002.gbk	RRE-containing	RiPPs	Archaea	Halobacteriota	Halobacteria	Halobacteriales	Natrialbaceae	Halostagnicola	Halostagnicola larsenii	Halostagnicola larsenii	clan_30	0.561237
GCA_000517625.1/CP007055.1.region003	GCA_000517625.1	CP007055.1	1773949	1785701	CP007055.1.region003.gbk	RiPP-like	RiPPs	Archaea	Halobacteriota	Halobacteria	Halobacteriales	Natrialbaceae	Halostagnicola	Halostagnicola larsenii	Halostagnicola larsenii	clan_12	0.665923
GCA_000517625.1/CP007055.1.region004	GCA_000517625.1	CP007055.1	2062168	2083119	CP007055.1.region004.gbk	terpene	Terpene	Archaea	Halobacteriota	Halobacteria	Halobacteriales	Natrialbaceae	Halostagnicola	Halostagnicola larsenii	Halostagnicola larsenii	clan_6	0.657204
GCA_000517625.1/CP007056.1.region001	GCA_000517625.1	CP007056.1	313272	332914	CP007056.1.region001.gbk	NI-siderophore	Siderophore	Archaea	Halobacteriota	Halobacteria	Halobacteriales	Natrialbaceae	Halostagnicola	Halostagnicola larsenii	Halostagnicola larsenii	clan_37	0.472355
GCA_000529525.1/HG796200.1.region001	GCA_000529525.1	HG796200.1	130987	149702	HG796200.1.region001.gbk	phosphonate	Others	Archaea	Methanobacteriota	Methanobacteria	Methanobacteriales	Methanobacteriaceae	Methanobrevibacter_A	Methanobrevibacter_A oralis	Methanobrevibacter_A oralis	clan_5	0.664177
GCA_000529525.1/HG796203.1.region001	GCA_000529525.1	HG796203.1	34272	56151	HG796203.1.region001.gbk	thioamitides	RiPPs	Archaea	Methanobacteriota	Methanobacteria	Methanobacteriales	Methanobacteriaceae	Methanobrevibacter_A	Methanobrevibacter_A oralis	Methanobrevibacter_A oralis	clan_52	0.671325
GCA_000565255.1/ASRH01000002.1.region001	GCA_000565255.1	ASRH01000002.1	105943	126225	ASRH01000002.1.region001.gbk	RRE-containing	RiPPs	Archaea	Thermoproteota	Thermoproteia	Sulfolobales	Sulfolobaceae	Aramenus	Aramenus sulfurataquae	Aramenus sulfurataquae	clan_30	0.770584
GCA_000565255.1/ASRH01000016.1.region001	GCA_000565255.1	ASRH01000016.1	0	14428	ASRH01000016.1.region001.gbk	terpene	Terpene	Archaea	Thermoproteota	Thermoproteia	Sulfolobales	Sulfolobaceae	Aramenus	Aramenus sulfurataquae	Aramenus sulfurataquae	clan_6	0.651519
GCA_000585495.1/CP007264.1.region001	GCA_000585495.1	CP007264.1	1374334	1395684	CP007264.1.region001.gbk	sactipeptide	RiPPs	Archaea	Methanobacteriota_B	Thermococci	Thermococcales	Thermococcaceae	Thermococcus	Thermococcus nautili	Thermococcus nautili	clan_3	0.672239
GCA_000591055.1/HF582854.1.region001	GCA_000591055.1	HF582854.1	90808	109791	HF582854.1.region001.gbk	terpene	Terpene	Archaea	Halobacteriota	Halobacteria	Halobacteriales	Haloarculaceae	Natronomonas	Natronomonas moolapensis	Natronomonas moolapensis	clan_51	0.674331
GCA_000591055.1/HF582854.1.region002	GCA_000591055.1	HF582854.1	1994951	2015908	HF582854.1.region002.gbk	terpene	Terpene	Archaea	Halobacteriota	Halobacteria	Halobacteriales	Haloarculaceae	Natronomonas	Natronomonas moolapensis	Natronomonas moolapensis	clan_6	0.646447
GCA_000591055.1/HF582854.1.region003	GCA_000591055.1	HF582854.1	2040308	2052054	HF582854.1.region003.gbk	RiPP-like	RiPPs	Archaea	Halobacteriota	Halobacteria	Halobacteriales	Haloarculaceae	Natronomonas	Natronomonas moolapensis	Natronomonas moolapensis	clan_12	0.719024
GCA_000621965.1/JHWX01000023.1.region001	GCA_000621965.1	JHWX01000023.1	1298	19201	JHWX01000023.1.region001.gbk	thioamitides	RiPPs	Archaea	Methanobacteriota	Methanobacteria	Methanobacteriales	Methanobacteriaceae	Methanobrevibacter_B	Methanobrevibacter_B wolinii	Methanobrevibacter_B wolinii	clan_52	0.536414
GCA_000632495.1/JFZT01000014.1.region001	GCA_000632495.1	JFZT01000014.1	14324	35885	JFZT01000014.1.region001.gbk	ranthipeptide	RiPPs	Archaea	Thermoproteota	Thermoproteia	Sulfolobales	Sulfolobaceae	Acidianus	Acidianus copahuensis	Acidianus copahuensis	clan_3	0.413793
GCA_000632495.1/JFZT01000019.1.region001	GCA_000632495.1	JFZT01000019.1	0	13692	JFZT01000019.1.region001.gbk	RRE-containing	RiPPs	Archaea	Thermoproteota	Thermoproteia	Sulfolobales	Sulfolobaceae	Acidianus	Acidianus copahuensis	Acidianus copahuensis	clan_30	0.69683
GCA_000632495.1/JFZT01000044.1.region001	GCA_000632495.1	JFZT01000044.1	137685	148732	JFZT01000044.1.region001.gbk	RiPP-like	RiPPs	Archaea	Thermoproteota	Thermoproteia	Sulfolobales	Sulfolobaceae	Acidianus	Acidianus copahuensis	Acidianus copahuensis	clan_36	0.755051
GCA_000690595.2/JHUT02000001.1.region001	GCA_000690595.2	JHUT02000001.1	690831	711782	JHUT02000001.1.region001.gbk	terpene	Terpene	Archaea	Halobacteriota	Halobacteria	Halobacteriales	Natrialbaceae	Natrinema	Natrinema mahii	Natrinema mahii	clan_6	0.599953
GCA_000690595.2/JHUT02000002.1.region001	GCA_000690595.2	JHUT02000002.1	207961	228327	JHUT02000002.1.region001.gbk	RRE-containing	RiPPs	Archaea	Halobacteriota	Halobacteria	Halobacteriales	Natrialbaceae	Natrinema	Natrinema mahii	Natrinema mahii	clan_34	0.653533
GCA_000690595.2/JHUT02000003.1.region001	GCA_000690595.2	JHUT02000003.1	71527	87418	JHUT02000003.1.region001.gbk	NI-siderophore	Siderophore	Archaea	Halobacteriota	Halobacteria	Halobacteriales	Natrialbaceae	Natrinema	Natrinema mahii	Natrinema mahii	clan_37	0.355342
GCA_000690595.2/JHUT02000006.1.region001	GCA_000690595.2	JHUT02000006.1	3572	15336	JHUT02000006.1.region001.gbk	RiPP-like	RiPPs	Archaea	Halobacteriota	Halobacteria	Halobacteriales	Natrialbaceae	Natrinema	Natrinema mahii	Natrinema mahii	clan_12	0.665923
GCA_000690595.2/JHUT02000008.1.region001	GCA_000690595.2	JHUT02000008.1	56902	77961	JHUT02000008.1.region001.gbk	terpene	Terpene	Archaea	Halobacteriota	Halobacteria	Halobacteriales	Natrialbaceae	Natrinema	Natrinema mahii	Natrinema mahii	clan_51	0.703043
GCA_000691505.2/JMIP02000010.1.region001	GCA_000691505.2	JMIP02000010.1	4525	16403	JMIP02000010.1.region001.gbk	NI-siderophore	Siderophore	Archaea	Halobacteriota	Halobacteria	Halobacteriales	Natrialbaceae	Halostagnicola	Halostagnicola sp000691505	Halostagnicola sp000691505	clan_42	0.616587
GCA_000691505.2/JMIP02000010.1.region002	GCA_000691505.2	JMIP02000010.1	44288	61761	JMIP02000010.1.region002.gbk	RRE-containing	RiPPs	Archaea	Halobacteriota	Halobacteria	Halobacteriales	Natrialbaceae	Halostagnicola	Halostagnicola sp000691505	Halostagnicola sp000691505	clan_27	0.649177
GCA_000691505.2/JMIP02000015.1.region001	GCA_000691505.2	JMIP02000015.1	122328	143279	JMIP02000015.1.region001.gbk	terpene	Terpene	Archaea	Halobacteriota	Halobacteria	Halobacteriales	Natrialbaceae	Halostagnicola	Halostagnicola sp000691505	Halostagnicola sp000691505	clan_6	0.636197
GCA_000691505.2/JMIP02000017.1.region001	GCA_000691505.2	JMIP02000017.1	354397	366149	JMIP02000017.1.region001.gbk	RiPP-like	RiPPs	Archaea	Halobacteriota	Halobacteria	Halobacteriales	Natrialbaceae	Halostagnicola	Halostagnicola sp000691505	Halostagnicola sp000691505	clan_12	0.653312
GCA_000691505.2/JMIP02000019.1.region001	GCA_000691505.2	JMIP02000019.1	89221	110268	JMIP02000019.1.region001.gbk	terpene	Terpene	Archaea	Halobacteriota	Halobacteria	Halobacteriales	Natrialbaceae	Halostagnicola	Halostagnicola sp000691505	Halostagnicola sp000691505	clan_51	0.754041
GCA_000691865.1/JMIO01000008.1.region001	GCA_000691865.1	JMIO01000008.1	57876	64726	JMIO01000008.1.region001.gbk	RiPP-like	RiPPs	Archaea	Halobacteriota	Methanomicrobia	Methanomicrobiales	Methanoculleaceae	Methanoculleus	Methanoculleus sp000691865	Methanoculleus sp000691865	clan_52	0.681272
GCA_000698785.1/CP007536.1.region001	GCA_000698785.1	CP007536.1	1176121	1198124	CP007536.1.region001.gbk	thioamitides	RiPPs	Archaea	Thermoproteota	Nitrososphaeria	Nitrososphaerales	Nitrososphaeraceae	Nitrososphaera	Nitrososphaera viennensis	Nitrososphaera viennensis	clan_52	0.483602
GCA_000698785.1/CP007536.1.region002	GCA_000698785.1	CP007536.1	2289986	2310589	CP007536.1.region002.gbk	RRE-containing	RiPPs	Archaea	Thermoproteota	Nitrososphaeria	Nitrososphaerales	Nitrososphaeraceae	Nitrososphaera	Nitrososphaera viennensis	Nitrososphaera viennensis	clan_27	0.719255
GCF_000710615.1/JDTH01000001.1.region001	GCF_000710615.1	JDTH01000001.1	136119	159257	JDTH01000001.1.region001.gbk	lanthipeptide-class-ii	RiPPs	Archaea	Halobacteriota	Halobacteria	Halobacteriales	Haladaptataceae	Haladaptatus	Haladaptatus cibarius	Haladaptatus cibarius	clan_11	0.410232
GCF_000710615.1/JDTH01000001.1.region002	GCF_000710615.1	JDTH01000001.1	974712	985075	JDTH01000001.1.region002.gbk	RiPP-like	RiPPs	Archaea	Halobacteriota	Halobacteria	Halobacteriales	Haladaptataceae	Haladaptatus	Haladaptatus cibarius	Haladaptatus cibarius	clan_12	0.584971
GCF_000710615.1/JDTH01000002.1.region001	GCF_000710615.1	JDTH01000002.1	337641	358477	JDTH01000002.1.region001.gbk	terpene	Terpene	Archaea	Halobacteriota	Halobacteria	Halobacteriales	Haladaptataceae	Haladaptatus	Haladaptatus cibarius	Haladaptatus cibarius	clan_51	0.670366
GCF_000710615.1/JDTH01000002.1.region002	GCF_000710615.1	JDTH01000002.1	653524	673917	JDTH01000002.1.region002.gbk	terpene	Terpene	Archaea	Halobacteriota	Halobacteria	Halobacteriales	Haladaptataceae	Haladaptatus	Haladaptatus cibarius	Haladaptatus cibarius	clan_8	0.813903
GCF_000710615.1/JDTH01000002.1.region003	GCF_000710615.1	JDTH01000002.1	935833	956781	JDTH01000002.1.region003.gbk	terpene	Terpene	Archaea	Halobacteriota	Halobacteria	Halobacteriales	Haladaptataceae	Haladaptatus	Haladaptatus cibarius	Haladaptatus cibarius	clan_6	0.512912
GCF_000710615.1/JDTH01000002.1.region004	GCF_000710615.1	JDTH01000002.1	1285348	1308543	JDTH01000002.1.region004.gbk	lanthipeptide-class-ii	RiPPs	Archaea	Halobacteriota	Halobacteria	Halobacteriales	Haladaptataceae	Haladaptatus	Haladaptatus cibarius	Haladaptatus cibarius	clan_11	0.547089
GCF_000710615.1/JDTH01000002.1.region005	GCF_000710615.1	JDTH01000002.1	1352988	1368640	JDTH01000002.1.region005.gbk	NI-siderophore	Siderophore	Archaea	Halobacteriota	Halobacteria	Halobacteriales	Haladaptataceae	Haladaptatus	Haladaptatus cibarius	Haladaptatus cibarius	clan_37	0.216651
GCF_000710615.1/JDTH01000012.1.region001	GCF_000710615.1	JDTH01000012.1	29160	56108	JDTH01000012.1.region001.gbk	LAP,lanthipeptide-class-ii	RiPPs	Archaea	Halobacteriota	Halobacteria	Halobacteriales	Haladaptataceae	Haladaptatus	Haladaptatus cibarius	Haladaptatus cibarius	clan_12	0.494819
GCA_000711215.1/JOMF01000004.1.region001	GCA_000711215.1	JOMF01000004.1	283357	294647	JOMF01000004.1.region001.gbk	RiPP-like	RiPPs	Archaea	Halobacteriota	Methanomicrobia	Methanomicrobiales	Methanomicrobiaceae	Methanomicrobium	Methanomicrobium mobile	Methanomicrobium mobile	clan_52	0.666667
GCA_000711215.1/JOMF01000006.1.region001	GCA_000711215.1	JOMF01000006.1	205165	227095	JOMF01000006.1.region001.gbk	thioamitides	RiPPs	Archaea	Halobacteriota	Methanomicrobia	Methanomicrobiales	Methanomicrobiaceae	Methanomicrobium	Methanomicrobium mobile	Methanomicrobium mobile	clan_52	0.518457
GCA_000711905.1/JONQ01000007.1.region001	GCA_000711905.1	JONQ01000007.1	220336	250620	JONQ01000007.1.region001.gbk	betalactone	Betalactone	Archaea	Halobacteriota	Methanosarcinia	Methanosarcinales_A	Methermicoccaceae	Methermicoccus	Methermicoccus shengliensis	Methermicoccus shengliensis	clan_72	0.827484
GCA_000711905.1/KL543983.1.region001	GCA_000711905.1	KL543983.1	213722	253231	KL543983.1.region001.gbk	thioamitides,thiopeptide	RiPPs	Archaea	Halobacteriota	Methanosarcinia	Methanosarcinales_A	Methermicoccaceae	Methermicoccus	Methermicoccus shengliensis	Methermicoccus shengliensis	clan_52	0.725014
GCA_000723185.1/CBTY010000009.1.region001	GCA_000723185.1	CBTY010000009.1	472858	485325	CBTY010000009.1.region001.gbk	RRE-containing	RiPPs	Archaea	Thermoproteota	Nitrososphaeria	Nitrososphaerales	Nitrosopumilaceae	Nitrosotenuis	Nitrosotenuis uzonensis	Nitrosotenuis uzonensis	clan_27	0.716931
GCF_000723845.1/LK053000.1.region001	GCF_000723845.1	LK053000.1	697533	718118	LK053000.1.region001.gbk	linaridin	RiPPs	Archaea	Halobacteriota	Halobacteria	Halobacteriales	Haloferacaceae	Haloferax	Haloferax prahovense	Haloferax prahovense	clan_7	0.830209
GCF_000723845.1/LK053000.1.region002	GCF_000723845.1	LK053000.1	868970	889168	LK053000.1.region002.gbk	terpene	Terpene	Archaea	Halobacteriota	Halobacteria	Halobacteriales	Haloferacaceae	Haloferax	Haloferax prahovense	Haloferax prahovense	clan_6	0.660317
GCF_000723845.1/LK053000.1.region003	GCF_000723845.1	LK053000.1	1158120	1169809	LK053000.1.region003.gbk	RiPP-like	RiPPs	Archaea	Halobacteriota	Halobacteria	Halobacteriales	Haloferacaceae	Haloferax	Haloferax prahovense	Haloferax prahovense	clan_12	0.632116
GCF_000723845.1/LK053000.1.region004	GCF_000723845.1	LK053000.1	2424558	2445515	LK053000.1.region004.gbk	terpene	Terpene	Archaea	Halobacteriota	Halobacteria	Halobacteriales	Haloferacaceae	Haloferax	Haloferax prahovense	Haloferax prahovense	clan_51	0.733992
GCF_000723845.1/LK053001.1.region001	GCF_000723845.1	LK053001.1	230309	251164	LK053001.1.region001.gbk	NI-siderophore	Siderophore	Archaea	Halobacteriota	Halobacteria	Halobacteriales	Haloferacaceae	Haloferax	Haloferax prahovense	Haloferax prahovense	clan_37	0.395633
GCF_000723845.1/LK053002.1.region001	GCF_000723845.1	LK053002.1	229084	252234	LK053002.1.region001.gbk	lanthipeptide-class-ii	RiPPs	Archaea	Halobacteriota	Halobacteria	Halobacteriales	Haloferacaceae	Haloferax	Haloferax prahovense	Haloferax prahovense	clan_11	0.548152
GCA_000724145.1/JNVL01000002.1.region001	GCA_000724145.1	JNVL01000002.1	19546	40185	JNVL01000002.1.region001.gbk	RRE-containing	RiPPs	Archaea	Thermoproteota	Nitrososphaeria	Nitrososphaerales	Nitrosopumilaceae	Nitrosopumilus	Nitrosopumilus sp000746765	Nitrosopumilus sp000746765	clan_27	0.690801
GCA_000724145.1/JNVL01000038.1.region001	GCA_000724145.1	JNVL01000038.1	3868	10187	JNVL01000038.1.region001.gbk	ectoine	Others	Archaea	Thermoproteota	Nitrososphaeria	Nitrososphaerales	Nitrosopumilaceae	Nitrosopumilus	Nitrosopumilus sp000746765	Nitrosopumilus sp000746765	clan_85	0.26006
GCA_000730285.1/CP007174.1.region001	GCA_000730285.1	CP007174.1	817464	838073	CP007174.1.region001.gbk	RRE-containing	RiPPs	Archaea	Thermoproteota	Nitrososphaeria	Nitrososphaerales	Nitrososphaeraceae	Nitrososphaera	Nitrososphaera evergladensis	Nitrososphaera evergladensis	clan_27	0.759437
GCA_000730285.1/CP007174.1.region002	GCA_000730285.1	CP007174.1	2310643	2332646	CP007174.1.region002.gbk	thioamitides	RiPPs	Archaea	Thermoproteota	Nitrososphaeria	Nitrososphaerales	Nitrososphaeraceae	Nitrososphaera	Nitrososphaera evergladensis	Nitrososphaera evergladensis	clan_52	0.483602
GCA_000731985.1/JNCS01000002.1.region001	GCA_000731985.1	JNCS01000002.1	97730	118777	JNCS01000002.1.region001.gbk	terpene	Terpene	Archaea	Halobacteriota	Halobacteria	Halobacteriales	Natrialbaceae	Natrinema	Natrinema altunense	Natrinema altunense	clan_51	0.72265
GCA_000731985.1/JNCS01000002.1.region002	GCA_000731985.1	JNCS01000002.1	401651	422017	JNCS01000002.1.region002.gbk	RRE-containing	RiPPs	Archaea	Halobacteriota	Halobacteria	Halobacteriales	Natrialbaceae	Natrinema	Natrinema altunense	Natrinema altunense	clan_34	0.703922
GCA_000731985.1/JNCS01000003.1.region001	GCA_000731985.1	JNCS01000003.1	322613	343567	JNCS01000003.1.region001.gbk	terpene	Terpene	Archaea	Halobacteriota	Halobacteria	Halobacteriales	Natrialbaceae	Natrinema	Natrinema altunense	Natrinema altunense	clan_6	0.656548
GCA_000731985.1/JNCS01000004.1.region001	GCA_000731985.1	JNCS01000004.1	413375	425349	JNCS01000004.1.region001.gbk	NI-siderophore	Siderophore	Archaea	Halobacteriota	Halobacteria	Halobacteriales	Natrialbaceae	Natrinema	Natrinema altunense	Natrinema altunense	clan_37	0.227273
GCA_000731985.1/JNCS01000016.1.region001	GCA_000731985.1	JNCS01000016.1	39876	51637	JNCS01000016.1.region001.gbk	RiPP-like	RiPPs	Archaea	Halobacteriota	Halobacteria	Halobacteriales	Natrialbaceae	Natrinema	Natrinema altunense	Natrinema altunense	clan_12	0.387628
GCA_000739065.1/CP009149.1.region001	GCA_000739065.1	CP009149.1	4801	47657	CP009149.1.region001.gbk	thiopeptide	RiPPs	Archaea	Methanobacteriota_A	Methanococci	Methanococcales	Methanocaldococcaceae	Methanocaldococcus	Methanocaldococcus bathoardescens	Methanocaldococcus bathoardescens	clan_52	0.8296
GCA_000739555.1/BBJN01000002.1.region001	GCA_000739555.1	BBJN01000002.1	66811	87765	BBJN01000002.1.region001.gbk	terpene	Terpene	Archaea	Halobacteriota	Halobacteria	Halobacteriales	Haloferacaceae	Halolamina	Halolamina rubra	Halolamina rubra	clan_6	0.670927
GCA_000739555.1/BBJN01000056.1.region001	GCA_000739555.1	BBJN01000056.1	21003	32719	BBJN01000056.1.region001.gbk	RiPP-like	RiPPs	Archaea	Halobacteriota	Halobacteria	Halobacteriales	Haloferacaceae	Halolamina	Halolamina rubra	Halolamina rubra	clan_12	0.60264
GCA_000739555.1/BBJN01000057.1.region001	GCA_000739555.1	BBJN01000057.1	0	8832	BBJN01000057.1.region001.gbk	terpene	Terpene	Archaea	Halobacteriota	Halobacteria	Halobacteriales	Haloferacaceae	Halolamina	Halolamina rubra	Halolamina rubra	clan_51	0.668004
GCA_000739575.1/BBJO01000007.1.region001	GCA_000739575.1	BBJO01000007.1	3195	24269	BBJO01000007.1.region001.gbk	terpene	Terpene	Archaea	Halobacteriota	Halobacteria	Halobacteriales	Haloferacaceae	Halobellus	Halobellus rufus	Halobellus rufus	clan_51	0.781782
GCA_000739575.1/BBJO01000014.1.region001	GCA_000739575.1	BBJO01000014.1	112353	133349	BBJO01000014.1.region001.gbk	nucleoside	Others	Archaea	Halobacteriota	Halobacteria	Halobacteriales	Haloferacaceae	Halobellus	Halobellus rufus	Halobellus rufus	clan_5	0.57878
GCA_000739575.1/BBJO01000030.1.region001	GCA_000739575.1	BBJO01000030.1	32965	53994	BBJO01000030.1.region001.gbk	terpene	Terpene	Archaea	Halobacteriota	Halobacteria	Halobacteriales	Haloferacaceae	Halobellus	Halobellus rufus	Halobellus rufus	clan_6	0.677799
GCA_000739575.1/BBJO01000056.1.region001	GCA_000739575.1	BBJO01000056.1	0	6823	BBJO01000056.1.region001.gbk	RiPP-like	RiPPs	Archaea	Halobacteriota	Halobacteria	Halobacteriales	Haloferacaceae	Halobellus	Halobellus rufus	Halobellus rufus	clan_12	0.623111
GCA_000739595.1/BBJP01000019.1.region001	GCA_000739595.1	BBJP01000019.1	8207	46500	BBJP01000019.1.region001.gbk	thiopeptide	RiPPs	Archaea	Halobacteriota	Halobacteria	Halobacteriales	Haloferacaceae	Halorubrum	Halorubrum halophilum	Halorubrum halophilum	clan_12	0.746227
GCA_000739595.1/BBJP01000022.1.region001	GCA_000739595.1	BBJP01000022.1	63775	84843	BBJP01000022.1.region001.gbk	terpene	Terpene	Archaea	Halobacteriota	Halobacteria	Halobacteriales	Haloferacaceae	Halorubrum	Halorubrum halophilum	Halorubrum halophilum	clan_51	0.781782
GCA_000739595.1/BBJP01000033.1.region001	GCA_000739595.1	BBJP01000033.1	19968	37396	BBJP01000033.1.region001.gbk	terpene	Terpene	Archaea	Halobacteriota	Halobacteria	Halobacteriales	Haloferacaceae	Halorubrum	Halorubrum halophilum	Halorubrum halophilum	clan_8	0.657376
GCA_000744315.1/JQLR01000001.1.region001	GCA_000744315.1	JQLR01000001.1	106363	135173	JQLR01000001.1.region001.gbk	betalactone	Betalactone	Archaea	Halobacteriota	Methanosarcinia	Methanosarcinales	Methanosarcinaceae	Methanosarcina	Methanosarcina mazei	Methanosarcina mazei	clan_72	0.802186
GCA_000744315.1/JQLR01000001.1.region002	GCA_000744315.1	JQLR01000001.1	1054554	1081037	JQLR01000001.1.region002.gbk	thioamitides,thiopeptide	RiPPs	Archaea	Halobacteriota	Methanosarcinia	Methanosarcinales	Methanosarcinaceae	Methanosarcina	Methanosarcina mazei	Methanosarcina mazei	clan_52	0.563564
GCA_000744455.1/JQLY01000001.1.region001	GCA_000744455.1	JQLY01000001.1	1578285	1604764	JQLY01000001.1.region001.gbk	lassopeptide	RiPPs	Archaea	Methanobacteriota	Methanobacteria	Methanobacteriales	Methanobacteriaceae	Methanobacterium_B	Methanobacterium_B sp000744455	Methanobacterium_B sp000744455	clan_47	0.582689
GCA_000744455.1/JQLY01000001.1.region002	GCA_000744455.1	JQLY01000001.1	2009390	2020599	JQLY01000001.1.region002.gbk	RiPP-like	RiPPs	Archaea	Methanobacteriota	Methanobacteria	Methanobacteriales	Methanobacteriaceae	Methanobacterium_B	Methanobacterium_B sp000744455	Methanobacterium_B sp000744455	clan_52	0.651845
GCA_000744455.1/JQLY01000001.1.region003	GCA_000744455.1	JQLY01000001.1	2157535	2200397	JQLY01000001.1.region003.gbk	NRPS-like	NRPS-like	Archaea	Methanobacteriota	Methanobacteria	Methanobacteriales	Methanobacteriaceae	Methanobacterium_B	Methanobacterium_B sp000744455	Methanobacterium_B sp000744455	clan_145	0.668354
GCA_000746205.1/JQKV01000001.1.region001	GCA_000746205.1	JQKV01000001.1	662972	684040	JQKV01000001.1.region001.gbk	terpene	Terpene	Archaea	Halobacteriota	Halobacteria	Halobacteriales	Haloferacaceae	Halorubrum	Halorubrum sp000746205	Halorubrum sp000746205	clan_51	0.740741
GCA_000746205.1/JQKV01000002.1.region001	GCA_000746205.1	JQKV01000002.1	203192	243044	JQKV01000002.1.region001.gbk	thiopeptide	RiPPs	Archaea	Halobacteriota	Halobacteria	Halobacteriales	Haloferacaceae	Halorubrum	Halorubrum sp000746205	Halorubrum sp000746205	clan_12	0.809377
GCA_000746205.1/JQKV01000007.1.region001	GCA_000746205.1	JQKV01000007.1	24480	45446	JQKV01000007.1.region001.gbk	terpene	Terpene	Archaea	Halobacteriota	Halobacteria	Halobacteriales	Haloferacaceae	Halorubrum	Halorubrum sp000746205	Halorubrum sp000746205	clan_8	0.695075
GCA_000746765.1/JOSY01000050.1.region001	GCA_000746765.1	JOSY01000050.1	5384	15786	JOSY01000050.1.region001.gbk	ectoine	Others	Archaea	Thermoproteota	Nitrososphaeria	Nitrososphaerales	Nitrosopumilaceae	Nitrosopumilus	Nitrosopumilus sp000746765	Nitrosopumilus sp000746765	clan_85	0.311967
GCA_000746765.1/JOSY01000077.1.region001	GCA_000746765.1	JOSY01000077.1	167633	183871	JOSY01000077.1.region001.gbk	RRE-containing	RiPPs	Archaea	Thermoproteota	Nitrososphaeria	Nitrososphaerales	Nitrosopumilaceae	Nitrosopumilus	Nitrosopumilus sp000746765	Nitrosopumilus sp000746765	clan_27	0.676685
GCA_000755245.1/BBMP01000006.1.region001	GCA_000755245.1	BBMP01000006.1	119206	157606	BBMP01000006.1.region001.gbk	betalactone	Betalactone	Archaea	Halobacteriota	Halobacteria	Halobacteriales	Halococcaceae	Halococcus	Halococcus sediminicola	Halococcus sediminicola	clan_72	0.698536
GCA_000755245.1/BBMP01000007.1.region001	GCA_000755245.1	BBMP01000007.1	114222	125920	BBMP01000007.1.region001.gbk	RiPP-like	RiPPs	Archaea	Halobacteriota	Halobacteria	Halobacteriales	Halococcaceae	Halococcus	Halococcus sediminicola	Halococcus sediminicola	clan_12	0.629521
GCA_000755245.1/BBMP01000010.1.region001	GCA_000755245.1	BBMP01000010.1	61181	72416	BBMP01000010.1.region001.gbk	terpene	Terpene	Archaea	Halobacteriota	Halobacteria	Halobacteriales	Halococcaceae	Halococcus	Halococcus sediminicola	Halococcus sediminicola	clan_6	0.614128
GCA_000755245.1/BBMP01000022.1.region001	GCA_000755245.1	BBMP01000022.1	748915	769962	BBMP01000022.1.region001.gbk	terpene	Terpene	Archaea	Halobacteriota	Halobacteria	Halobacteriales	Halococcaceae	Halococcus	Halococcus sediminicola	Halococcus sediminicola	clan_51	0.775039
GCA_000765475.1/JRHO01000009.1.region001	GCA_000765475.1	JRHO01000009.1	257481	279417	JRHO01000009.1.region001.gbk	thioamitides	RiPPs	Archaea	Halobacteriota	Methanosarcinia	Methanosarcinales	Methanosarcinaceae	Methanococcoides	Methanococcoides methylutens	Methanococcoides methylutens	clan_52	0.528595
GCA_000765475.1/JRHO01000014.1.region001	GCA_000765475.1	JRHO01000014.1	91776	120162	JRHO01000014.1.region001.gbk	betalactone	Betalactone	Archaea	Halobacteriota	Methanosarcinia	Methanosarcinales	Methanosarcinaceae	Methanococcoides	Methanococcoides methylutens	Methanococcoides methylutens	clan_72	0.808862
GCA_000769655.1/CP008887.1.region001	GCA_000769655.1	CP008887.1	536667	558105	CP008887.1.region001.gbk	ranthipeptide	RiPPs	Archaea	Methanobacteriota_B	Thermococci	Thermococcales	Thermococcaceae	Thermococcus	Thermococcus eurythermalis	Thermococcus eurythermalis	clan_3	0.639698
GCA_000769655.1/CP008887.1.region002	GCA_000769655.1	CP008887.1	627014	647347	CP008887.1.region002.gbk	RRE-containing	RiPPs	Archaea	Methanobacteriota_B	Thermococci	Thermococcales	Thermococcaceae	Thermococcus	Thermococcus eurythermalis	Thermococcus eurythermalis	clan_66	0.735372
GCA_000784355.1/KN360928.1.region001	GCA_000784355.1	KN360928.1	421921	432776	KN360928.1.region001.gbk	RiPP-like	RiPPs	Archaea	Halobacteriota	Methanomicrobia	Methanomicrobiales	Methanomicrobiaceae	Methanolacinia	Methanolacinia paynteri	Methanolacinia paynteri	clan_52	0.645541
GCA_000784355.1/KN360939.1.region001	GCA_000784355.1	KN360939.1	156470	187494	KN360939.1.region001.gbk	betalactone	Betalactone	Archaea	Halobacteriota	Methanomicrobia	Methanomicrobiales	Methanomicrobiaceae	Methanolacinia	Methanolacinia paynteri	Methanolacinia paynteri	clan_72	0.787514
GCA_000784355.1/KN360940.1.region001	GCA_000784355.1	KN360940.1	112415	139331	KN360940.1.region001.gbk	betalactone	Betalactone	Archaea	Halobacteriota	Methanomicrobia	Methanomicrobiales	Methanomicrobiaceae	Methanolacinia	Methanolacinia paynteri	Methanolacinia paynteri	clan_72	0.708394
GCA_000789255.1/CP009552.1.region001	GCA_000789255.1	CP009552.1	725028	735826	CP009552.1.region001.gbk	RiPP-like	RiPPs	Archaea	Halobacteriota	Archaeoglobi	Archaeoglobales	Archaeoglobaceae	Geoglobus	Geoglobus acetivorans	Geoglobus acetivorans	clan_36	1
GCA_000800805.1/CP010070.1.region001	GCA_000800805.1	CP010070.1	639800	649447	CP010070.1.region001.gbk	RiPP-like	RiPPs	Archaea	Thermoplasmatota	Thermoplasmata	Methanomassiliicoccales	Methanomethylophilaceae	Methanoplasma	Methanoplasma termitum	Methanoplasma termitum	clan_52	0.42265
GCA_000800805.1/CP010070.1.region002	GCA_000800805.1	CP010070.1	1171484	1183731	CP010070.1.region002.gbk	RiPP-like	RiPPs	Archaea	Thermoplasmatota	Thermoplasmata	Methanomassiliicoccales	Methanomethylophilaceae	Methanoplasma	Methanoplasma termitum	Methanoplasma termitum	clan_75	0.60964
GCA_000802205.2/CP012850.1.region001	GCA_000802205.2	CP012850.1	1303064	1325046	CP012850.1.region001.gbk	thioamitides	RiPPs	Archaea	Thermoproteota	Nitrososphaeria	Nitrososphaerales	Nitrososphaeraceae	Nitrosocosmicus	Nitrosocosmicus oleophilus	Nitrosocosmicus oleophilus	clan_52	0.587521
GCA_000802205.2/CP012850.1.region002	GCA_000802205.2	CP012850.1	1771015	1791627	CP012850.1.region002.gbk	RRE-containing	RiPPs	Archaea	Thermoproteota	Nitrososphaeria	Nitrososphaerales	Nitrososphaeraceae	Nitrosocosmicus	Nitrosocosmicus oleophilus	Nitrosocosmicus oleophilus	clan_27	0.729631
GCA_000802205.2/CP012850.1.region003	GCA_000802205.2	CP012850.1	2453531	2465337	CP012850.1.region003.gbk	RiPP-like	RiPPs	Archaea	Thermoproteota	Nitrososphaeria	Nitrososphaerales	Nitrososphaeraceae	Nitrosocosmicus	Nitrosocosmicus oleophilus	Nitrosocosmicus oleophilus	clan_123	0.510465
GCA_000816105.1/CP007140.1.region001	GCA_000816105.1	CP007140.1	1265098	1285431	CP007140.1.region001.gbk	RRE-containing	RiPPs	Archaea	Methanobacteriota_B	Thermococci	Thermococcales	Thermococcaceae	Thermococcus	Thermococcus guaymasensis	Thermococcus guaymasensis	clan_66	0.791667
GCA_000827835.1/CP010529.1.region001	GCA_000827835.1	CP010529.1	214505	231360	CP010529.1.region001.gbk	NI-siderophore	Siderophore	Archaea	Halobacteriota	Halobacteria	Halobacteriales	Haloarculaceae	Haloarcula	Haloarcula hispanica	Haloarcula hispanica	clan_37	0.56918
GCA_000827835.1/CP010529.1.region002	GCA_000827835.1	CP010529.1	573238	592360	CP010529.1.region002.gbk	terpene	Terpene	Archaea	Halobacteriota	Halobacteria	Halobacteriales	Haloarculaceae	Haloarcula	Haloarcula hispanica	Haloarcula hispanica	clan_51	0.776393
GCA_000827835.1/CP010529.1.region003	GCA_000827835.1	CP010529.1	1085473	1106445	CP010529.1.region003.gbk	terpene	Terpene	Archaea	Halobacteriota	Halobacteria	Halobacteriales	Haloarculaceae	Haloarcula	Haloarcula hispanica	Haloarcula hispanica	clan_8	0.79975
GCA_000827835.1/CP010529.1.region004	GCA_000827835.1	CP010529.1	2875673	2895970	CP010529.1.region004.gbk	RRE-containing	RiPPs	Archaea	Halobacteriota	Halobacteria	Halobacteriales	Haloarculaceae	Haloarcula	Haloarcula hispanica	Haloarcula hispanica	clan_47	0.54267
GCA_000827835.1/CP010529.1.region005	GCA_000827835.1	CP010529.1	3212618	3224328	CP010529.1.region005.gbk	RiPP-like	RiPPs	Archaea	Halobacteriota	Halobacteria	Halobacteriales	Haloarculaceae	Haloarcula	Haloarcula hispanica	Haloarcula hispanica	clan_12	0.644591
GCA_000828535.1/AP011526.1.region001	GCA_000828535.1	AP011526.1	145681	178139	AP011526.1.region001.gbk	betalactone	Betalactone	Archaea	Methanobacteriota_A	Methanococci	Methanococcales	Methanococcaceae	Methanococcus	Methanococcus maripaludis	Methanococcus maripaludis	clan_72	0.8
GCA_000828535.1/AP011526.1.region002	GCA_000828535.1	AP011526.1	1188746	1199943	AP011526.1.region002.gbk	RiPP-like	RiPPs	Archaea	Methanobacteriota_A	Methanococci	Methanococcales	Methanococcaceae	Methanococcus	Methanococcus maripaludis	Methanococcus maripaludis	clan_52	0.6151
GCA_000828555.1/AP011528.1.region001	GCA_000828555.1	AP011528.1	164498	196947	AP011528.1.region001.gbk	betalactone	Betalactone	Archaea	Methanobacteriota_A	Methanococci	Methanococcales	Methanococcaceae	Methanococcus	Methanococcus maripaludis	Methanococcus maripaludis	clan_72	0.8
GCA_000828555.1/AP011528.1.region002	GCA_000828555.1	AP011528.1	1121238	1132435	AP011528.1.region002.gbk	RiPP-like	RiPPs	Archaea	Methanobacteriota_A	Methanococci	Methanococcales	Methanococcaceae	Methanococcus	Methanococcus maripaludis	Methanococcus maripaludis	clan_52	0.6151
GCA_000828575.1/AP011952.1.region001	GCA_000828575.1	AP011952.1	862179	894356	AP011952.1.region001.gbk	thioamitides,thiopeptide	RiPPs	Archaea	Methanobacteriota	Methanobacteria	Methanobacteriales	Methanothermobacteraceae	Methanothermobacter	Methanothermobacter sp000828575	Methanothermobacter sp000828575	clan_52	0.6886
GCA_000828575.1/AP011952.1.region002	GCA_000828575.1	AP011952.1	1612311	1633172	AP011952.1.region002.gbk	terpene	Terpene	Archaea	Methanobacteriota	Methanobacteria	Methanobacteriales	Methanothermobacteraceae	Methanothermobacter	Methanothermobacter sp000828575	Methanothermobacter sp000828575	clan_6	0.627919
GCA_000830315.1/CP010426.1.region001	GCA_000830315.1	CP010426.1	393353	410841	CP010426.1.region001.gbk	phosphonate	Others	Archaea	Nanoarchaeota	Nanoarchaeia	SCGC-AAA011-G17	GW2011-AR20	GW2011-AR20	GW2011-AR20 sp000830315	GW2011-AR20 sp000830315	clan_5	0.639035
GCA_000875775.1/CP010868.1.region001	GCA_000875775.1	CP010868.1	414037	434676	CP010868.1.region001.gbk	RRE-containing	RiPPs	Archaea	Thermoproteota	Nitrososphaeria	Nitrososphaerales	Nitrosopumilaceae	Nitrosopumilus	Nitrosopumilus piranensis	Nitrosopumilus piranensis	clan_27	0.751931
GCA_000953115.1/LN515531.1.region001	GCA_000953115.1	LN515531.1	265502	293423	LN515531.1.region001.gbk	lassopeptide	RiPPs	Archaea	Methanobacteriota	Methanobacteria	Methanobacteriales	Methanobacteriaceae	Methanobacterium	Methanobacterium formicicum	Methanobacterium formicicum	clan_47	0.588074
GCA_000953115.1/LN515531.1.region002	GCA_000953115.1	LN515531.1	763911	775105	LN515531.1.region002.gbk	RiPP-like	RiPPs	Archaea	Methanobacteriota	Methanobacteria	Methanobacteriales	Methanobacteriaceae	Methanobacterium	Methanobacterium formicicum	Methanobacterium formicicum	clan_52	0.651845
GCA_000953115.1/LN515531.1.region003	GCA_000953115.1	LN515531.1	1024834	1067684	LN515531.1.region003.gbk	NRPS-like	NRPS-like	Archaea	Methanobacteriota	Methanobacteria	Methanobacteriales	Methanobacteriaceae	Methanobacterium	Methanobacterium formicicum	Methanobacterium formicicum	clan_145	0.751736
GCA_000953115.1/LN515531.1.region004	GCA_000953115.1	LN515531.1	1105874	1116255	LN515531.1.region004.gbk	ectoine	Others	Archaea	Methanobacteriota	Methanobacteria	Methanobacteriales	Methanobacteriaceae	Methanobacterium	Methanobacterium formicicum	Methanobacterium formicicum	clan_85	0.280908
GCA_000955905.3/CP011097.2.region001	GCA_000955905.3	CP011097.2	177500	198130	CP011097.2.region001.gbk	RRE-containing	RiPPs	Archaea	Thermoproteota	Nitrososphaeria	Nitrososphaerales	Nitrosopumilaceae	Nitrosotenuis	Nitrosotenuis cloacae	Nitrosotenuis cloacae	clan_27	0.614747
GCA_000956175.1/CP011070.1.region001	GCA_000956175.1	CP011070.1	1689256	1709895	CP011070.1.region001.gbk	RRE-containing	RiPPs	Archaea	Thermoproteota	Nitrososphaeria	Nitrososphaerales	Nitrosopumilaceae	Nitrosopumilus	Nitrosopumilus adriaticus	Nitrosopumilus adriaticus	clan_27	0.615171
GCA_000966265.1/LANF01000004.1.region001	GCA_000966265.1	LANF01000004.1	93453	104491	LANF01000004.1.region001.gbk	RiPP-like	RiPPs	Archaea	Methanobacteriota_B	Thermococci	Thermococcales	Thermococcaceae	Palaeococcus	Palaeococcus ferrophilus	Palaeococcus ferrophilus	clan_36	0.692308
GCA_000966265.1/LANF01000019.1.region001	GCA_000966265.1	LANF01000019.1	173097	193430	LANF01000019.1.region001.gbk	RRE-containing	RiPPs	Archaea	Methanobacteriota_B	Thermococci	Thermococcales	Thermococcaceae	Palaeococcus	Palaeococcus ferrophilus	Palaeococcus ferrophilus	clan_66	0.739125
GCA_000969905.1/CP009520.1.region001	GCA_000969905.1	CP009520.1	4281824	4303755	CP009520.1.region001.gbk	thioamitides	RiPPs	Archaea	Halobacteriota	Methanosarcinia	Methanosarcinales	Methanosarcinaceae	Methanosarcina	Methanosarcina vacuolata	Methanosarcina vacuolata	clan_52	0.333333
GCA_000969945.1/CP009524.1.region001	GCA_000969945.1	CP009524.1	4264643	4286574	CP009524.1.region001.gbk	thioamitides	RiPPs	Archaea	Halobacteriota	Methanosarcinia	Methanosarcinales	Methanosarcinaceae	Methanosarcina	Methanosarcina vacuolata	Methanosarcina vacuolata	clan_52	0.333333
GCA_000969965.1/CP009503.1.region001	GCA_000969965.1	CP009503.1	1002778	1031392	CP009503.1.region001.gbk	betalactone	Betalactone	Archaea	Halobacteriota	Methanosarcinia	Methanosarcinales	Methanosarcinaceae	Methanosarcina	Methanosarcina sp000969965	Methanosarcina sp000969965	clan_72	0.8
GCA_000969965.1/CP009503.1.region002	GCA_000969965.1	CP009503.1	3957000	3984321	CP009503.1.region002.gbk	thioamitides,thiopeptide	RiPPs	Archaea	Halobacteriota	Methanosarcinia	Methanosarcinales	Methanosarcinaceae	Methanosarcina	Methanosarcina sp000969965	Methanosarcina sp000969965	clan_52	0.53812
GCA_000969985.1/CP009526.1.region001	GCA_000969985.1	CP009526.1	176525	203333	CP009526.1.region001.gbk	thioamitides,thiopeptide	RiPPs	Archaea	Halobacteriota	Methanosarcinia	Methanosarcinales	Methanosarcinaceae	Methanosarcina	Methanosarcina barkeri_B	Methanosarcina barkeri_B	clan_52	0.547089
GCA_000969985.1/CP009526.1.region002	GCA_000969985.1	CP009526.1	923965	954099	CP009526.1.region002.gbk	betalactone	Betalactone	Archaea	Halobacteriota	Methanosarcinia	Methanosarcinales	Methanosarcinaceae	Methanosarcina	Methanosarcina barkeri_B	Methanosarcina barkeri_B	clan_72	0.76645
GCA_000970025.1/CP009528.1.region001	GCA_000970025.1	CP009528.1	166908	194381	CP009528.1.region001.gbk	thioamitides,thiopeptide	RiPPs	Archaea	Halobacteriota	Methanosarcinia	Methanosarcinales	Methanosarcinaceae	Methanosarcina	Methanosarcina barkeri	Methanosarcina barkeri	clan_52	0.528595
GCA_000970025.1/CP009528.1.region002	GCA_000970025.1	CP009528.1	750779	772921	CP009528.1.region002.gbk	cyanobactin	RiPPs	Archaea	Halobacteriota	Methanosarcinia	Methanosarcinales	Methanosarcinaceae	Methanosarcina	Methanosarcina barkeri	Methanosarcina barkeri	clan_102	0.367544
GCA_000970025.1/CP009528.1.region003	GCA_000970025.1	CP009528.1	3585902	3617819	CP009528.1.region003.gbk	betalactone	Betalactone	Archaea	Halobacteriota	Methanosarcinia	Methanosarcinales	Methanosarcinaceae	Methanosarcina	Methanosarcina barkeri	Methanosarcina barkeri	clan_72	0.76645
GCA_000970045.1/CP009505.1.region001	GCA_000970045.1	CP009505.1	822838	849511	CP009505.1.region001.gbk	betalactone	Betalactone	Archaea	Halobacteriota	Methanosarcinia	Methanosarcinales	Methanosarcinaceae	MTP4	MTP4 sp000970045	MTP4 sp000970045	clan_72	0.76645
GCA_000970045.1/CP009505.1.region002	GCA_000970045.1	CP009505.1	4028455	4055722	CP009505.1.region002.gbk	thioamitides,thiopeptide	RiPPs	Archaea	Halobacteriota	Methanosarcinia	Methanosarcinales	Methanosarcinaceae	MTP4	MTP4 sp000970045	MTP4 sp000970045	clan_52	0.547089
GCA_000970085.1/CP009506.1.region001	GCA_000970085.1	CP009506.1	151165	176907	CP009506.1.region001.gbk	thioamitides,thiopeptide	RiPPs	Archaea	Halobacteriota	Methanosarcinia	Methanosarcinales	Methanosarcinaceae	Methanosarcina	Methanosarcina siciliae	Methanosarcina siciliae	clan_52	0.597985
GCA_000970085.1/CP009506.1.region002	GCA_000970085.1	CP009506.1	4019791	4050061	CP009506.1.region002.gbk	betalactone	Betalactone	Archaea	Halobacteriota	Methanosarcinia	Methanosarcinales	Methanosarcinaceae	Methanosarcina	Methanosarcina siciliae	Methanosarcina siciliae	clan_72	0.789958
GCA_000970145.1/CP009508.1.region001	GCA_000970145.1	CP009508.1	160125	185859	CP009508.1.region001.gbk	thioamitides,thiopeptide	RiPPs	Archaea	Halobacteriota	Methanosarcinia	Methanosarcinales	Methanosarcinaceae	Methanosarcina	Methanosarcina siciliae	Methanosarcina siciliae	clan_52	0.597985
GCA_000970145.1/CP009508.1.region002	GCA_000970145.1	CP009508.1	4407774	4437396	CP009508.1.region002.gbk	betalactone	Betalactone	Archaea	Halobacteriota	Methanosarcinia	Methanosarcinales	Methanosarcinaceae	Methanosarcina	Methanosarcina siciliae	Methanosarcina siciliae	clan_72	0.789958
GCA_000970185.1/CP009511.1.region001	GCA_000970185.1	CP009511.1	735073	764076	CP009511.1.region001.gbk	betalactone	Betalactone	Archaea	Halobacteriota	Methanosarcinia	Methanosarcinales	Methanosarcinaceae	Methanosarcina	Methanosarcina mazei	Methanosarcina mazei	clan_72	0.802186
GCA_000970185.1/CP009511.1.region002	GCA_000970185.1	CP009511.1	3862368	3904588	CP009511.1.region002.gbk	thioamitides,thiopeptide	RiPPs	Archaea	Halobacteriota	Methanosarcinia	Methanosarcinales	Methanosarcinaceae	Methanosarcina	Methanosarcina mazei	Methanosarcina mazei	clan_52	0.6302
GCA_000970225.1/CP009513.1.region001	GCA_000970225.1	CP009513.1	3949398	3991609	CP009513.1.region001.gbk	thioamitides,thiopeptide	RiPPs	Archaea	Halobacteriota	Methanosarcinia	Methanosarcinales	Methanosarcinaceae	Methanosarcina	Methanosarcina mazei	Methanosarcina mazei	clan_52	0.620337
GCA_000970265.1/CP009515.1.region001	GCA_000970265.1	CP009515.1	3191906	3218912	CP009515.1.region001.gbk	betalactone	Betalactone	Archaea	Halobacteriota	Methanosarcinia	Methanosarcinales	Methanosarcinaceae	Methanosarcina	Methanosarcina lacustris	Methanosarcina lacustris	clan_72	0.808337
GCA_000970265.1/CP009515.1.region002	GCA_000970265.1	CP009515.1	3961126	3983063	CP009515.1.region002.gbk	thioamitides	RiPPs	Archaea	Halobacteriota	Methanosarcinia	Methanosarcinales	Methanosarcinaceae	Methanosarcina	Methanosarcina lacustris	Methanosarcina lacustris	clan_52	0.359487
GCA_000970285.1/CP009516.1.region001	GCA_000970285.1	CP009516.1	873776	902286	CP009516.1.region001.gbk	betalactone	Betalactone	Archaea	Halobacteriota	Methanosarcinia	Methanosarcinales	Methanosarcinaceae	Methanosarcina	Methanosarcina horonobensis	Methanosarcina horonobensis	clan_72	0.776393
GCA_000970285.1/CP009516.1.region002	GCA_000970285.1	CP009516.1	2432509	2452836	CP009516.1.region002.gbk	proteusin	RiPPs	Archaea	Halobacteriota	Methanosarcinia	Methanosarcinales	Methanosarcinaceae	Methanosarcina	Methanosarcina horonobensis	Methanosarcina horonobensis	clan_3	0.69452
GCA_000970285.1/CP009516.1.region003	GCA_000970285.1	CP009516.1	4821630	4860114	CP009516.1.region003.gbk	thioamitides,thiopeptide	RiPPs	Archaea	Halobacteriota	Methanosarcinia	Methanosarcinales	Methanosarcinaceae	Methanosarcina	Methanosarcina horonobensis	Methanosarcina horonobensis	clan_52	0.625366
GCA_000970305.1/CP009517.1.region001	GCA_000970305.1	CP009517.1	3003952	3038116	CP009517.1.region001.gbk	thioamitides,thiopeptide	RiPPs	Archaea	Halobacteriota	Methanosarcinia	Methanosarcinales	Methanosarcinaceae	Methanosarcina	Methanosarcina barkeri_A	Methanosarcina barkeri_A	clan_52	0.663537
GCA_000970305.1/CP009517.1.region002	GCA_000970305.1	CP009517.1	3591684	3618574	CP009517.1.region002.gbk	betalactone	Betalactone	Archaea	Halobacteriota	Methanosarcinia	Methanosarcinales	Methanosarcinaceae	Methanosarcina	Methanosarcina barkeri_A	Methanosarcina barkeri_A	clan_72	0.769911
GCA_000970305.1/CP009517.1.region003	GCA_000970305.1	CP009517.1	3835002	3857150	CP009517.1.region003.gbk	cyanobactin	RiPPs	Archaea	Halobacteriota	Methanosarcinia	Methanosarcinales	Methanosarcinaceae	Methanosarcina	Methanosarcina barkeri_A	Methanosarcina barkeri_A	clan_102	0.379826
GCA_000970325.1/CP009518.1.region001	GCA_000970325.1	CP009518.1	279905	301805	CP009518.1.region001.gbk	thioamitides	RiPPs	Archaea	Halobacteriota	Methanosarcinia	Methanosarcinales	Methanosarcinaceae	Methanococcoides	Methanococcoides methylutens_A	Methanococcoides methylutens_A	clan_52	0.563564
GCA_000970325.1/CP009518.1.region002	GCA_000970325.1	CP009518.1	1503756	1532029	CP009518.1.region002.gbk	betalactone	Betalactone	Archaea	Halobacteriota	Methanosarcinia	Methanosarcinales	Methanosarcinaceae	Methanococcoides	Methanococcoides methylutens_A	Methanococcoides methylutens_A	clan_72	0.813499
GCA_000979295.1/JJQY01000050.1.region001	GCA_000979295.1	JJQY01000050.1	11073	31361	JJQY01000050.1.region001.gbk	proteusin	RiPPs	Archaea	Halobacteriota	Methanosarcinia	Methanosarcinales	Methanosarcinaceae	Methanosarcina	Methanosarcina sp000979455	Methanosarcina sp000979455	clan_3	0.6331
GCA_000979295.1/JJQY01000099.1.region001	GCA_000979295.1	JJQY01000099.1	16065	42986	JJQY01000099.1.region001.gbk	betalactone	Betalactone	Archaea	Halobacteriota	Methanosarcinia	Methanosarcinales	Methanosarcinaceae	Methanosarcina	Methanosarcina sp000979455	Methanosarcina sp000979455	clan_72	0.802186
GCA_000979295.1/JJQY01000114.1.region001	GCA_000979295.1	JJQY01000114.1	5248	40174	JJQY01000114.1.region001.gbk	thioamitides,thiopeptide	RiPPs	Archaea	Halobacteriota	Methanosarcinia	Methanosarcinales	Methanosarcinaceae	Methanosarcina	Methanosarcina sp000979455	Methanosarcina sp000979455	clan_52	0.603941
GCA_000979385.1/JJOV01000031.1.region001	GCA_000979385.1	JJOV01000031.1	118934	151020	JJOV01000031.1.region001.gbk	thioamitides,thiopeptide	RiPPs	Archaea	Halobacteriota	Methanosarcinia	Methanosarcinales	Methanosarcinaceae	Methanosarcina	Methanosarcina sp000979455	Methanosarcina sp000979455	clan_52	0.643652
GCA_000979385.1/JJOV01000039.1.region001	GCA_000979385.1	JJOV01000039.1	0	14817	JJOV01000039.1.region001.gbk	proteusin	RiPPs	Archaea	Halobacteriota	Methanosarcinia	Methanosarcinales	Methanosarcinaceae	Methanosarcina	Methanosarcina sp000979455	Methanosarcina sp000979455	clan_3	0.580373
GCA_000979385.1/JJOV01000094.1.region001	GCA_000979385.1	JJOV01000094.1	1253	28192	JJOV01000094.1.region001.gbk	betalactone	Betalactone	Archaea	Halobacteriota	Methanosarcinia	Methanosarcinales	Methanosarcinaceae	Methanosarcina	Methanosarcina sp000979455	Methanosarcina sp000979455	clan_72	0.802186
GCA_000979455.1/JJOY01000013.1.region001	GCA_000979455.1	JJOY01000013.1	784	27743	JJOY01000013.1.region001.gbk	betalactone	Betalactone	Archaea	Halobacteriota	Methanosarcinia	Methanosarcinales	Methanosarcinaceae	Methanosarcina	Methanosarcina sp000979455	Methanosarcina sp000979455	clan_72	0.802186
GCA_000979455.1/JJOY01000040.1.region001	GCA_000979455.1	JJOY01000040.1	24384	46315	JJOY01000040.1.region001.gbk	thioamitides	RiPPs	Archaea	Halobacteriota	Methanosarcinia	Methanosarcinales	Methanosarcinaceae	Methanosarcina	Methanosarcina sp000979455	Methanosarcina sp000979455	clan_52	0.496047
GCA_000979975.1/JJQL01000043.1.region001	GCA_000979975.1	JJQL01000043.1	0	12562	JJQL01000043.1.region001.gbk	thioamitides	RiPPs	Archaea	Halobacteriota	Methanosarcinia	Methanosarcinales	Methanosarcinaceae	Methanosarcina	Methanosarcina sp000979455	Methanosarcina sp000979455	clan_52	0.470187
GCA_000979975.1/JJQL01000063.1.region001	GCA_000979975.1	JJQL01000063.1	0	22627	JJQL01000063.1.region001.gbk	betalactone	Betalactone	Archaea	Halobacteriota	Methanosarcinia	Methanosarcinales	Methanosarcinaceae	Methanosarcina	Methanosarcina sp000979455	Methanosarcina sp000979455	clan_72	0.8
GCA_000979975.1/JJQL01000090.1.region001	GCA_000979975.1	JJQL01000090.1	19754	40042	JJQL01000090.1.region001.gbk	proteusin	RiPPs	Archaea	Halobacteriota	Methanosarcinia	Methanosarcinales	Methanosarcinaceae	Methanosarcina	Methanosarcina sp000979455	Methanosarcina sp000979455	clan_3	0.586081
GCA_001017125.1/JXOJ01000002.1.region001	GCA_001017125.1	JXOJ01000002.1	543478	554672	JXOJ01000002.1.region001.gbk	RiPP-like	RiPPs	Archaea	Halobacteriota	Methanomicrobia	Methanomicrobiales	Methanoculleaceae	Methanoculleus	Methanoculleus sediminis	Methanoculleus sediminis	clan_52	0.666288
GCA_001017125.1/JXOJ01000002.1.region002	GCA_001017125.1	JXOJ01000002.1	875876	896701	JXOJ01000002.1.region002.gbk	terpene	Terpene	Archaea	Halobacteriota	Methanomicrobia	Methanomicrobiales	Methanoculleaceae	Methanoculleus	Methanoculleus sediminis	Methanoculleus sediminis	clan_6	0.558585
GCA_001017125.1/JXOJ01000006.1.region001	GCA_001017125.1	JXOJ01000006.1	54344	76172	JXOJ01000006.1.region001.gbk	thioamitides	RiPPs	Archaea	Halobacteriota	Methanomicrobia	Methanomicrobiales	Methanoculleaceae	Methanoculleus	Methanoculleus sediminis	Methanoculleus sediminis	clan_52	0.494819
GCF_001190965.1/CP011947.1.region001	GCF_001190965.1	CP011947.1	1044458	1064236	CP011947.1.region001.gbk	terpene	Terpene	Archaea	Halobacteriota	Halobacteria	Halobacteriales	Haloferacaceae	Haloferax	Haloferax gibbonsii	Haloferax gibbonsii	clan_51	0.733992
GCF_001190965.1/CP011947.1.region002	GCF_001190965.1	CP011947.1	2482474	2503494	CP011947.1.region002.gbk	terpene	Terpene	Archaea	Halobacteriota	Halobacteria	Halobacteriales	Haloferacaceae	Haloferax	Haloferax gibbonsii	Haloferax gibbonsii	clan_6	0.6459
GCF_001190965.1/CP011947.1.region003	GCF_001190965.1	CP011947.1	2773389	2785078	CP011947.1.region003.gbk	RiPP-like	RiPPs	Archaea	Halobacteriota	Halobacteria	Halobacteriales	Haloferacaceae	Haloferax	Haloferax gibbonsii	Haloferax gibbonsii	clan_12	0.632116
GCF_001190965.1/CP011948.1.region001	GCF_001190965.1	CP011948.1	138998	155802	CP011948.1.region001.gbk	NI-siderophore	Siderophore	Archaea	Halobacteriota	Halobacteria	Halobacteriales	Haloferacaceae	Haloferax	Haloferax gibbonsii	Haloferax gibbonsii	clan_37	0.414631
GCF_001190965.1/CP011949.1.region001	GCF_001190965.1	CP011949.1	29145	52271	CP011949.1.region001.gbk	lanthipeptide-class-ii	RiPPs	Archaea	Halobacteriota	Halobacteria	Halobacteriales	Haloferacaceae	Haloferax	Haloferax gibbonsii	Haloferax gibbonsii	clan_11	0.548152
GCA_001261915.1/CVRT01000040.1.region001	GCA_001261915.1	CVRT01000040.1	0	29683	CVRT01000040.1.region001.gbk	thiopeptide	RiPPs	Archaea	Halobacteriota	Halobacteria	Halobacteriales	Haloferacaceae	Halorubrum	Halorubrum sp001261915	Halorubrum sp001261915	clan_12	0.754951
GCA_001261915.1/CVRT01000076.1.region001	GCA_001261915.1	CVRT01000076.1	11808	32906	CVRT01000076.1.region001.gbk	terpene	Terpene	Archaea	Halobacteriota	Halobacteria	Halobacteriales	Haloferacaceae	Halorubrum	Halorubrum sp001261915	Halorubrum sp001261915	clan_51	0.745412
GCA_001261915.1/CVRT01000130.1.region001	GCA_001261915.1	CVRT01000130.1	0	10626	CVRT01000130.1.region001.gbk	terpene	Terpene	Archaea	Halobacteriota	Halobacteria	Halobacteriales	Haloferacaceae	Halorubrum	Halorubrum sp001261915	Halorubrum sp001261915	clan_8	0.740719
GCA_001280455.1/LIST01000001.1.region001	GCA_001280455.1	LIST01000001.1	532625	553591	LIST01000001.1.region001.gbk	terpene	Terpene	Archaea	Halobacteriota	Halobacteria	Halobacteriales	Haloferacaceae	Halorubrum	Halorubrum tropicale	Halorubrum tropicale	clan_8	0.756868
GCA_001280455.1/LIST01000001.1.region002	GCA_001280455.1	LIST01000001.1	743710	755402	LIST01000001.1.region002.gbk	RiPP-like	RiPPs	Archaea	Halobacteriota	Halobacteria	Halobacteriales	Haloferacaceae	Halorubrum	Halorubrum tropicale	Halorubrum tropicale	clan_12	0.70653
GCA_001280455.1/LIST01000004.1.region001	GCA_001280455.1	LIST01000004.1	244399	265461	LIST01000004.1.region001.gbk	terpene	Terpene	Archaea	Halobacteriota	Halobacteria	Halobacteriales	Haloferacaceae	Halorubrum	Halorubrum tropicale	Halorubrum tropicale	clan_51	0.74984
GCA_001282785.1/CVUA01000001.1.region001	GCA_001282785.1	CVUA01000001.1	349432	369635	CVUA01000001.1.region001.gbk	terpene	Terpene	Archaea	Halobacteriota	Halobacteria	Halobacteriales	Haloferacaceae	Halolamina	Halolamina sediminis	Halolamina sediminis	clan_6	0.627199
GCA_001282785.1/CVUA01000001.1.region002	GCA_001282785.1	CVUA01000001.1	1905557	1926631	CVUA01000001.1.region002.gbk	terpene	Terpene	Archaea	Halobacteriota	Halobacteria	Halobacteriales	Haloferacaceae	Halolamina	Halolamina sediminis	Halolamina sediminis	clan_51	0.722834
GCA_001282785.1/CVUA01000001.1.region003	GCA_001282785.1	CVUA01000001.1	2260766	2272473	CVUA01000001.1.region003.gbk	RiPP-like	RiPPs	Archaea	Halobacteriota	Halobacteria	Halobacteriales	Haloferacaceae	Halolamina	Halolamina sediminis	Halolamina sediminis	clan_12	0.60264
GCA_001304615.2/CP032683.1.region001	GCA_001304615.2	CP032683.1	828808	855605	CP032683.1.region001.gbk	betalactone	Betalactone	Archaea	Halobacteriota	Methanosarcinia	Methanosarcinales	Methanosarcinaceae	Methanosarcina	Methanosarcina flavescens	Methanosarcina flavescens	clan_72	0.79774
GCA_001304615.2/CP032683.1.region002	GCA_001304615.2	CP032683.1	2008166	2030097	CP032683.1.region002.gbk	thioamitides	RiPPs	Archaea	Halobacteriota	Methanosarcinia	Methanosarcinales	Methanosarcinaceae	Methanosarcina	Methanosarcina flavescens	Methanosarcina flavescens	clan_52	0.483602
GCA_001305655.1/CP011564.1.region001	GCA_001305655.1	CP011564.1	217634	238050	CP011564.1.region001.gbk	terpene	Terpene	Archaea	Halobacteriota	Halobacteria	Halobacteriales	Halobacteriaceae	Halanaeroarchaeum	Halanaeroarchaeum sulfurireducens	Halanaeroarchaeum sulfurireducens	clan_6	0.583345
GCA_001305655.1/CP011564.1.region002	GCA_001305655.1	CP011564.1	1328184	1368466	CP011564.1.region002.gbk	thiopeptide	RiPPs	Archaea	Halobacteriota	Halobacteria	Halobacteriales	Halobacteriaceae	Halanaeroarchaeum	Halanaeroarchaeum sulfurireducens	Halanaeroarchaeum sulfurireducens	clan_12	0.784334
GCA_001305655.1/CP011564.1.region003	GCA_001305655.1	CP011564.1	1499582	1520659	CP011564.1.region003.gbk	terpene	Terpene	Archaea	Halobacteriota	Halobacteria	Halobacteriales	Halobacteriaceae	Halanaeroarchaeum	Halanaeroarchaeum sulfurireducens	Halanaeroarchaeum sulfurireducens	clan_51	0.774626
GCA_001305655.1/CP011564.1.region004	GCA_001305655.1	CP011564.1	2078617	2090633	CP011564.1.region004.gbk	NI-siderophore	Siderophore	Archaea	Halobacteriota	Halobacteria	Halobacteriales	Halobacteriaceae	Halanaeroarchaeum	Halanaeroarchaeum sulfurireducens	Halanaeroarchaeum sulfurireducens	clan_46	0.772079
GCA_001307315.1/LGUC01000001.1.region001	GCA_001307315.1	LGUC01000001.1	675790	696391	LGUC01000001.1.region001.gbk	terpene	Terpene	Archaea	Halobacteriota	Halobacteria	Halobacteriales	Haloferacaceae	Halolamina	Halolamina pelagica_B	Halolamina pelagica_B	clan_6	0.625649
GCA_001307315.1/LGUC01000001.1.region002	GCA_001307315.1	LGUC01000001.1	2030122	2051196	LGUC01000001.1.region002.gbk	terpene	Terpene	Archaea	Halobacteriota	Halobacteria	Halobacteriales	Haloferacaceae	Halolamina	Halolamina pelagica_B	Halolamina pelagica_B	clan_51	0.701754
GCA_001307315.1/LGUC01000001.1.region003	GCA_001307315.1	LGUC01000001.1	2411421	2423017	LGUC01000001.1.region003.gbk	RiPP-like	RiPPs	Archaea	Halobacteriota	Halobacteria	Halobacteriales	Haloferacaceae	Halolamina	Halolamina pelagica_B	Halolamina pelagica_B	clan_12	0.591752
GCA_001316245.1/BBDM01000015.1.region001	GCA_001316245.1	BBDM01000015.1	55904	67034	BBDM01000015.1.region001.gbk	RiPP-like	RiPPs	Archaea	Thermoproteota	Thermoproteia	Thermoproteales	Thermocladiaceae	Vulcanisaeta	Vulcanisaeta sp001316245	Vulcanisaeta sp001316245	clan_36	0.729631
GCA_001317345.1/JXCG01000013.1.region001	GCA_001317345.1	JXCG01000013.1	18440	38779	JXCG01000013.1.region001.gbk	RRE-containing	RiPPs	Archaea	Methanobacteriota_B	Thermococci	Thermococcales	Thermococcaceae	Thermococcus_A	Thermococcus_A sp001317345	Thermococcus_A sp001317345	clan_30	0.64993
GCA_001368915.1/CSTE01000002.1.region001	GCA_001368915.1	CSTE01000002.1	294342	306031	CSTE01000002.1.region001.gbk	RiPP-like	RiPPs	Archaea	Halobacteriota	Halobacteria	Halobacteriales	Haloferacaceae	Haloferax	Haloferax massiliensis	Haloferax massiliensis	clan_12	0.632116
GCA_001368915.1/CSTE01000002.1.region002	GCA_001368915.1	CSTE01000002.1	984743	1005820	CSTE01000002.1.region002.gbk	terpene	Terpene	Archaea	Halobacteriota	Halobacteria	Halobacteriales	Haloferacaceae	Haloferax	Haloferax massiliensis	Haloferax massiliensis	clan_51	0.735802
GCA_001368915.1/CSTE01000003.1.region001	GCA_001368915.1	CSTE01000003.1	63445	79082	CSTE01000003.1.region001.gbk	NI-siderophore	Siderophore	Archaea	Halobacteriota	Halobacteria	Halobacteriales	Haloferacaceae	Haloferax	Haloferax massiliensis	Haloferax massiliensis	clan_37	0.347209
GCA_001368915.1/CSTE01000006.1.region001	GCA_001368915.1	CSTE01000006.1	26833	47937	CSTE01000006.1.region001.gbk	terpene	Terpene	Archaea	Halobacteriota	Halobacteria	Halobacteriales	Haloferacaceae	Haloferax	Haloferax massiliensis	Haloferax massiliensis	clan_6	0.5657
GCA_001412335.1/LKUF01000087.1.region001	GCA_001412335.1	LKUF01000087.1	0	1770	LKUF01000087.1.region001.gbk	RiPP-like	RiPPs	Archaea	Halobacteriota	Methanomicrobia	Methanomicrobiales	Methanoregulaceae	SD8	SD8 sp001412335	SD8 sp001412335	clan_52	0.42265
GCA_001412335.1/LKUF01000178.1.region001	GCA_001412335.1	LKUF01000178.1	0	3285	LKUF01000178.1.region001.gbk	RiPP-like	RiPPs	Archaea	Halobacteriota	Methanomicrobia	Methanomicrobiales	Methanoregulaceae	SD8	SD8 sp001412335	SD8 sp001412335	clan_52	0.483602
GCA_001412355.1/LKUD01000021.1.region001	GCA_001412355.1	LKUD01000021.1	4505	15684	LKUD01000021.1.region001.gbk	RiPP-like	RiPPs	Archaea	Halobacteriota	Methanomicrobia	Methanomicrobiales	Methanomicrobiaceae	LKUD01	LKUD01 sp001412355	LKUD01 sp001412355	clan_52	0.6
GCA_001412355.1/LKUD01000047.1.region001	GCA_001412355.1	LKUD01000047.1	14494	55660	LKUD01000047.1.region001.gbk	thioamitides,thiopeptide	RiPPs	Archaea	Halobacteriota	Methanomicrobia	Methanomicrobiales	Methanomicrobiaceae	LKUD01	LKUD01 sp001412355	LKUD01 sp001412355	clan_52	0.751266
GCA_001412355.1/LKUD01000080.1.region001	GCA_001412355.1	LKUD01000080.1	0	16053	LKUD01000080.1.region001.gbk	terpene	Terpene	Archaea	Halobacteriota	Methanomicrobia	Methanomicrobiales	Methanomicrobiaceae	LKUD01	LKUD01 sp001412355	LKUD01 sp001412355	clan_6	0.487122
GCA_001421175.1/LJKL01000008.1.region001	GCA_001421175.1	LJKL01000008.1	25126	36353	LJKL01000008.1.region001.gbk	RiPP-like	RiPPs	Archaea	Thermoplasmatota	Thermoplasmata	Methanomassiliicoccales	Methanomethylophilaceae	RumEn-M2	RumEn-M2 sp001421175	RumEn-M2 sp001421175	clan_52	0.483602
GCA_001443365.1/LDXL01000004.1.region001	GCA_001443365.1	LDXL01000004.1	192267	204537	LDXL01000004.1.region001.gbk	RRE-containing	RiPPs	Archaea	Thermoproteota	Nitrososphaeria	Nitrososphaerales	Nitrosopumilaceae	CSP1-1	CSP1-1 sp001443365	CSP1-1 sp001443365	clan_27	0.730931
GCA_001458655.1/LN734822.1.region001	GCA_001458655.1	LN734822.1	1423739	1450887	LN734822.1.region001.gbk	RRE-containing,lassopeptide	RiPPs	Archaea	Methanobacteriota	Methanobacteria	Methanobacteriales	Methanobacteriaceae	Methanobacterium	Methanobacterium formicicum	Methanobacterium formicicum	clan_47	0.577087
GCA_001458655.1/LN734822.1.region002	GCA_001458655.1	LN734822.1	1910038	1921232	LN734822.1.region002.gbk	RiPP-like	RiPPs	Archaea	Methanobacteriota	Methanobacteria	Methanobacteriales	Methanobacteriaceae	Methanobacterium	Methanobacterium formicicum	Methanobacterium formicicum	clan_52	0.651845
GCA_001458655.1/LN734822.1.region003	GCA_001458655.1	LN734822.1	2162972	2205822	LN734822.1.region003.gbk	NRPS-like	NRPS-like	Archaea	Methanobacteriota	Methanobacteria	Methanobacteriales	Methanobacteriaceae	Methanobacterium	Methanobacterium formicicum	Methanobacterium formicicum	clan_145	0.735637
GCA_001458655.1/LN734822.1.region004	GCA_001458655.1	LN734822.1	2252764	2263145	LN734822.1.region004.gbk	ectoine	Others	Archaea	Methanobacteriota	Methanobacteria	Methanobacteriales	Methanobacteriaceae	Methanobacterium	Methanobacterium formicicum	Methanobacterium formicicum	clan_85	0.300087
GCA_001462205.1/LKIR01000089.1.region001	GCA_001462205.1	LKIR01000089.1	22605	43673	LKIR01000089.1.region001.gbk	terpene	Terpene	Archaea	Halobacteriota	Halobacteria	Halobacteriales	Haloferacaceae	Haloparvum	Haloparvum sedimenti	Haloparvum sedimenti	clan_51	0.76906
GCA_001462205.1/LKIR01000121.1.region001	GCA_001462205.1	LKIR01000121.1	35562	56549	LKIR01000121.1.region001.gbk	terpene	Terpene	Archaea	Halobacteriota	Halobacteria	Halobacteriales	Haloferacaceae	Haloparvum	Haloparvum sedimenti	Haloparvum sedimenti	clan_6	0.661498
GCA_001462205.1/LKIR01000126.1.region001	GCA_001462205.1	LKIR01000126.1	43845	55552	LKIR01000126.1.region001.gbk	RiPP-like	RiPPs	Archaea	Halobacteriota	Halobacteria	Halobacteriales	Haloferacaceae	Haloparvum	Haloparvum sedimenti	Haloparvum sedimenti	clan_12	0.564714
GCA_001462395.1/LNTB01000001.1.region001	GCA_001462395.1	LNTB01000001.1	207222	235965	LNTB01000001.1.region001.gbk	betalactone	Betalactone	Archaea	Thermoproteota	Thermoproteia	Sulfolobales	Pyrodictiaceae	Pyrodictium	Pyrodictium occultum	Pyrodictium occultum	clan_72	0.680858
GCA_001469865.1/LOPV01000150.1.region001	GCA_001469865.1	LOPV01000150.1	1149	22169	LOPV01000150.1.region001.gbk	terpene	Terpene	Archaea	Halobacteriota	Halobacteria	Halobacteriales	Haloferacaceae	Haloferax	Haloferax profundi	Haloferax profundi	clan_6	0.641098
GCA_001469865.1/LOPV01000177.1.region001	GCA_001469865.1	LOPV01000177.1	0	8091	LOPV01000177.1.region001.gbk	RiPP-like	RiPPs	Archaea	Halobacteriota	Halobacteria	Halobacteriales	Haloferacaceae	Haloferax	Haloferax profundi	Haloferax profundi	clan_12	0.564714
GCA_001469865.1/LOPV01000603.1.region001	GCA_001469865.1	LOPV01000603.1	11055	22088	LOPV01000603.1.region001.gbk	terpene	Terpene	Archaea	Halobacteriota	Halobacteria	Halobacteriales	Haloferacaceae	Haloferax	Haloferax profundi	Haloferax profundi	clan_51	0.805539
GCA_001469875.2/LOPW02000005.1.region001	GCA_001469875.2	LOPW02000005.1	66900	78589	LOPW02000005.1.region001.gbk	RiPP-like	RiPPs	Archaea	Halobacteriota	Halobacteria	Halobacteriales	Haloferacaceae	Haloferax	Haloferax marisrubri	Haloferax marisrubri	clan_12	0.632116
GCA_001469875.2/LOPW02000010.1.region001	GCA_001469875.2	LOPW02000010.1	782964	803984	LOPW02000010.1.region001.gbk	terpene	Terpene	Archaea	Halobacteriota	Halobacteria	Halobacteriales	Haloferacaceae	Haloferax	Haloferax marisrubri	Haloferax marisrubri	clan_6	0.625649
GCA_001469875.2/LOPW02000017.1.region001	GCA_001469875.2	LOPW02000017.1	95975	117052	LOPW02000017.1.region001.gbk	terpene	Terpene	Archaea	Halobacteriota	Halobacteria	Halobacteriales	Haloferacaceae	Haloferax	Haloferax marisrubri	Haloferax marisrubri	clan_51	0.758175
GCA_001469955.1/LOPU01000018.1.region001	GCA_001469955.1	LOPU01000018.1	738098	759175	LOPU01000018.1.region001.gbk	terpene	Terpene	Archaea	Halobacteriota	Halobacteria	Halobacteriales	Haloferacaceae	Haloprofundus	Haloprofundus marisrubri	Haloprofundus marisrubri	clan_51	0.771746
GCA_001469955.1/LOPU01000029.1.region001	GCA_001469955.1	LOPU01000029.1	542009	562963	LOPU01000029.1.region001.gbk	terpene	Terpene	Archaea	Halobacteriota	Halobacteria	Halobacteriales	Haloferacaceae	Haloprofundus	Haloprofundus marisrubri	Haloprofundus marisrubri	clan_6	0.587486
GCA_001469955.1/LOPU01000031.1.region001	GCA_001469955.1	LOPU01000031.1	4704	16426	LOPU01000031.1.region001.gbk	RiPP-like	RiPPs	Archaea	Halobacteriota	Halobacteria	Halobacteriales	Haloferacaceae	Haloprofundus	Haloprofundus marisrubri	Haloprofundus marisrubri	clan_12	0.564714
GCA_001477655.1/CP011266.1.region001	GCA_001477655.1	CP011266.1	648255	670119	CP011266.1.region001.gbk	thioamitides	RiPPs	Archaea	Methanobacteriota	Methanobacteria	Methanobacteriales	Methanobacteriaceae	Methanobrevibacter_A	Methanobrevibacter_A millerae_A	Methanobrevibacter_A millerae_A	clan_52	0.684416
GCA_001477655.1/CP011266.1.region002	GCA_001477655.1	CP011266.1	831668	892731	CP011266.1.region002.gbk	NRPS	NRPS	Archaea	Methanobacteriota	Methanobacteria	Methanobacteriales	Methanobacteriaceae	Methanobrevibacter_A	Methanobrevibacter_A millerae_A	Methanobrevibacter_A millerae_A	clan_25	0.681982
GCA_001482285.1/LOEP01000027.1.region001	GCA_001482285.1	LOEP01000027.1	53989	75009	LOEP01000027.1.region001.gbk	terpene	Terpene	Archaea	Halobacteriota	Halobacteria	Halobacteriales	Haloferacaceae	Haloferax	Haloferax sp001482285	Haloferax sp001482285	clan_6	0.62002
GCA_001482285.1/LOEP01000033.1.region001	GCA_001482285.1	LOEP01000033.1	21459	33148	LOEP01000033.1.region001.gbk	RiPP-like	RiPPs	Archaea	Halobacteriota	Halobacteria	Halobacteriales	Haloferacaceae	Haloferax	Haloferax sp001482285	Haloferax sp001482285	clan_12	0.632116
GCA_001482285.1/LOEP01000037.1.region001	GCA_001482285.1	LOEP01000037.1	106652	127431	LOEP01000037.1.region001.gbk	NI-siderophore	Siderophore	Archaea	Halobacteriota	Halobacteria	Halobacteriales	Haloferacaceae	Haloferax	Haloferax sp001482285	Haloferax sp001482285	clan_37	0.485325
GCA_001482285.1/LOEP01000056.1.region001	GCA_001482285.1	LOEP01000056.1	83862	104819	LOEP01000056.1.region001.gbk	terpene	Terpene	Archaea	Halobacteriota	Halobacteria	Halobacteriales	Haloferacaceae	Haloferax	Haloferax sp001482285	Haloferax sp001482285	clan_51	0.733992
GCA_001484195.1/LLYW01000014.1.region001	GCA_001484195.1	LLYW01000014.1	0	17682	LLYW01000014.1.region001.gbk	RRE-containing	RiPPs	Archaea	Methanobacteriota_B	Thermococci	Thermococcales	Thermococcaceae	Thermococcus	Thermococcus celericrescens	Thermococcus celericrescens	clan_66	0.668867
GCA_001484195.1/LLYW01000024.1.region001	GCA_001484195.1	LLYW01000024.1	1981	23373	LLYW01000024.1.region001.gbk	ranthipeptide	RiPPs	Archaea	Methanobacteriota_B	Thermococci	Thermococcales	Thermococcaceae	Thermococcus	Thermococcus celericrescens	Thermococcus celericrescens	clan_3	0.409757
GCA_001484685.1/CP012200.1.region001	GCA_001484685.1	CP012200.1	1318733	1348453	CP012200.1.region001.gbk	ranthipeptide	RiPPs	Archaea	Methanobacteriota_B	Thermococci	Thermococcales	Thermococcaceae	Thermococcus_A	Thermococcus_A sp001484685	Thermococcus_A sp001484685	clan_3	0.629327
GCA_001484685.1/CP012200.1.region002	GCA_001484685.1	CP012200.1	1696671	1707712	CP012200.1.region002.gbk	RiPP-like	RiPPs	Archaea	Methanobacteriota_B	Thermococci	Thermococcales	Thermococcaceae	Thermococcus_A	Thermococcus_A sp001484685	Thermococcus_A sp001484685	clan_36	0.770584
GCA_001484685.1/CP012200.1.region003	GCA_001484685.1	CP012200.1	1908888	1930180	CP012200.1.region003.gbk	ranthipeptide	RiPPs	Archaea	Methanobacteriota_B	Thermococci	Thermococcales	Thermococcaceae	Thermococcus_A	Thermococcus_A sp001484685	Thermococcus_A sp001484685	clan_3	0.628609
GCA_001485535.1/BCMZ01000001.1.region001	GCA_001485535.1	BCMZ01000001.1	269150	287705	BCMZ01000001.1.region001.gbk	terpene	Terpene	Archaea	Halobacteriota	Halobacteria	Halobacteriales	Halobacteriaceae	Halobacterium	Halobacterium sp001485535	Halobacterium sp001485535	clan_35	0.776393
GCA_001485535.1/BCMZ01000001.1.region002	GCA_001485535.1	BCMZ01000001.1	416610	435171	BCMZ01000001.1.region002.gbk	terpene	Terpene	Archaea	Halobacteriota	Halobacteria	Halobacteriales	Halobacteriaceae	Halobacterium	Halobacterium sp001485535	Halobacterium sp001485535	clan_51	0.691393
GCA_001485535.1/BCMZ01000001.1.region003	GCA_001485535.1	BCMZ01000001.1	1545965	1583936	BCMZ01000001.1.region003.gbk	thiopeptide	RiPPs	Archaea	Halobacteriota	Halobacteria	Halobacteriales	Halobacteriaceae	Halobacterium	Halobacterium sp001485535	Halobacterium sp001485535	clan_12	0.767375
GCA_001485535.1/BCMZ01000001.1.region004	GCA_001485535.1	BCMZ01000001.1	2000965	2021934	BCMZ01000001.1.region004.gbk	terpene	Terpene	Archaea	Halobacteriota	Halobacteria	Halobacteriales	Halobacteriaceae	Halobacterium	Halobacterium sp001485535	Halobacterium sp001485535	clan_6	0.59466
GCA_001485575.1/BCNB01000004.1.region001	GCA_001485575.1	BCNB01000004.1	99208	123083	BCNB01000004.1.region001.gbk	NI-siderophore	Siderophore	Archaea	Halobacteriota	Halobacteria	Halobacteriales	Haloarculaceae	Haloarcula	Haloarcula sp001485575	Haloarcula sp001485575	clan_37	0.636364
GCA_001485575.1/BCNB01000006.1.region001	GCA_001485575.1	BCNB01000006.1	1128224	1148338	BCNB01000006.1.region001.gbk	terpene	Terpene	Archaea	Halobacteriota	Halobacteria	Halobacteriales	Haloarculaceae	Haloarcula	Haloarcula sp001485575	Haloarcula sp001485575	clan_8	0.79975
GCA_001485575.1/BCNB01000006.1.region002	GCA_001485575.1	BCNB01000006.1	1632171	1653218	BCNB01000006.1.region002.gbk	terpene	Terpene	Archaea	Halobacteriota	Halobacteria	Halobacteriales	Haloarculaceae	Haloarcula	Haloarcula sp001485575	Haloarcula sp001485575	clan_51	0.79774
GCA_001485575.1/BCNB01000006.1.region003	GCA_001485575.1	BCNB01000006.1	2074269	2085979	BCNB01000006.1.region003.gbk	RiPP-like	RiPPs	Archaea	Halobacteriota	Halobacteria	Halobacteriales	Haloarculaceae	Haloarcula	Haloarcula sp001485575	Haloarcula sp001485575	clan_12	0.644591
GCA_001485575.1/BCNB01000006.1.region004	GCA_001485575.1	BCNB01000006.1	2398514	2418811	BCNB01000006.1.region004.gbk	RRE-containing	RiPPs	Archaea	Halobacteriota	Halobacteria	Halobacteriales	Haloarculaceae	Haloarcula	Haloarcula sp001485575	Haloarcula sp001485575	clan_47	0.54267
GCA_001509005.1/LGGL01000022.1.region001	GCA_001509005.1	LGGL01000022.1	7366	17747	LGGL01000022.1.region001.gbk	ectoine	Others	Archaea	Methanobacteriota	Methanobacteria	Methanobacteriales	Methanobacteriaceae	Methanobacterium	Methanobacterium formicicum	Methanobacterium formicicum	clan_85	0.300087
GCA_001509005.1/LGGL01000045.1.region001	GCA_001509005.1	LGGL01000045.1	0	6188	LGGL01000045.1.region001.gbk	RiPP-like	RiPPs	Archaea	Methanobacteriota	Methanobacteria	Methanobacteriales	Methanobacteriaceae	Methanobacterium	Methanobacterium formicicum	Methanobacterium formicicum	clan_52	0.563564
GCA_001509005.1/LGGL01000095.1.region001	GCA_001509005.1	LGGL01000095.1	0	8645	LGGL01000095.1.region001.gbk	RRE-containing	RiPPs	Archaea	Methanobacteriota	Methanobacteria	Methanobacteriales	Methanobacteriaceae	Methanobacterium	Methanobacterium formicicum	Methanobacterium formicicum	clan_47	0.26006
GCA_001509005.1/LGGL01000137.1.region001	GCA_001509005.1	LGGL01000137.1	0	5741	LGGL01000137.1.region001.gbk	NRPS-like	NRPS-like	Archaea	Methanobacteriota	Methanobacteria	Methanobacteriales	Methanobacteriaceae	Methanobacterium	Methanobacterium formicicum	Methanobacterium formicicum	clan_145	0.623133
GCA_001515205.2/LQMQ01000010.1.region001	GCA_001515205.2	LQMQ01000010.1	0	18779	LQMQ01000010.1.region001.gbk	nucleoside	Others	Archaea	Hadarchaeota	Hadarchaeia	Hadarchaeales	Hadarchaeaceae	Hadarchaeum	Hadarchaeum yellowstonense	Hadarchaeum yellowstonense	clan_5	0.580073
GCA_001516655.1/LOBZ01000002.1.region001	GCA_001516655.1	LOBZ01000002.1	26695	37700	LOBZ01000002.1.region001.gbk	RiPP-like	RiPPs	Archaea	Thermoproteota	Thermoproteia	Thermoproteales	Thermoproteaceae	Thermoproteus	Thermoproteus sp002077075	Thermoproteus sp002077075	clan_36	0.945446
GCA_001516725.1/LOCB01000047.1.region001	GCA_001516725.1	LOCB01000047.1	0	3600	LOCB01000047.1.region001.gbk	RiPP-like	RiPPs	Archaea	Thermoproteota	Thermoproteia	Thermoproteales	Thermocladiaceae	Caldivirga	Caldivirga sp001663375	Caldivirga sp001663375	clan_36	0.710317
GCA_001541925.1/LQMW01000018.1.region001	GCA_001541925.1	LQMW01000018.1	0	16876	LQMW01000018.1.region001.gbk	RRE-containing	RiPPs	Archaea	Thermoproteota	Nitrososphaeria	Nitrososphaerales	Nitrosopumilaceae	Nitrosopumilus	Nitrosopumilus sp001541925	Nitrosopumilus sp001541925	clan_27	0.758477
GCA_001542905.1/LOAJ01000001.1.region001	GCA_001542905.1	LOAJ01000001.1	61880	73668	LOAJ01000001.1.region001.gbk	RiPP-like	RiPPs	Archaea	Halobacteriota	Halobacteria	Halobacteriales	Haloferacaceae	Halorubrum	Halorubrum aethiopicum	Halorubrum aethiopicum	clan_12	0.672673
GCA_001542905.1/LOAJ01000001.1.region002	GCA_001542905.1	LOAJ01000001.1	883988	903615	LOAJ01000001.1.region002.gbk	terpene	Terpene	Archaea	Halobacteriota	Halobacteria	Halobacteriales	Haloferacaceae	Halorubrum	Halorubrum aethiopicum	Halorubrum aethiopicum	clan_8	0.699153
GCA_001542905.1/LOAJ01000001.1.region003	GCA_001542905.1	LOAJ01000001.1	1696041	1717109	LOAJ01000001.1.region003.gbk	terpene	Terpene	Archaea	Halobacteriota	Halobacteria	Halobacteriales	Haloferacaceae	Halorubrum	Halorubrum aethiopicum	Halorubrum aethiopicum	clan_51	0.743224
GCA_001543015.1/LFLC01000025.1.region001	GCA_001543015.1	LFLC01000025.1	198337	218566	LFLC01000025.1.region001.gbk	RRE-containing	RiPPs	Archaea	Thermoproteota	Nitrososphaeria	Nitrososphaerales	Nitrosopumilaceae	Nitrosopumilus	Nitrosopumilus sp001543015	Nitrosopumilus sp001543015	clan_27	0.681272
GCA_001548675.1/CP010834.1.region001	GCA_001548675.1	CP010834.1	536605	579396	CP010834.1.region001.gbk	NRPS,thioamitides	Others	Archaea	Methanobacteriota	Methanobacteria	Methanobacteriales	Methanobacteriaceae	Methanobrevibacter_A	Methanobrevibacter_A sp001548675	Methanobrevibacter_A sp001548675	clan_52	0.646185
GCA_001548675.1/CP010834.1.region002	GCA_001548675.1	CP010834.1	795776	863443	CP010834.1.region002.gbk	NRPS	NRPS	Archaea	Methanobacteriota	Methanobacteria	Methanobacteriales	Methanobacteriaceae	Methanobrevibacter_A	Methanobrevibacter_A sp001548675	Methanobrevibacter_A sp001548675	clan_104	0.630102
GCA_001548675.1/CP010834.1.region003	GCA_001548675.1	CP010834.1	1429339	1493488	CP010834.1.region003.gbk	NRPS	NRPS	Archaea	Methanobacteriota	Methanobacteria	Methanobacteriales	Methanobacteriaceae	Methanobrevibacter_A	Methanobrevibacter_A sp001548675	Methanobrevibacter_A sp001548675	clan_25	0.635566
GCA_001548675.1/CP010834.1.region004	GCA_001548675.1	CP010834.1	1558929	1606949	CP010834.1.region004.gbk	NRPS	NRPS	Archaea	Methanobacteriota	Methanobacteria	Methanobacteriales	Methanobacteriaceae	Methanobrevibacter_A	Methanobrevibacter_A sp001548675	Methanobrevibacter_A sp001548675	clan_25	0.665633
GCA_001560915.1/CP014214.1.region001	GCA_001560915.1	CP014214.1	1480911	1509410	CP014214.1.region001.gbk	thiopeptide	RiPPs	Archaea	Thermoplasmatota	Thermoplasmata	Methanomassiliicoccales	Methanomethylophilaceae	Methanomethylophilus	Methanomethylophilus sp001560915	Methanomethylophilus sp001560915	clan_52	0.620372
GCA_001563245.1/CP014265.1.region001	GCA_001563245.1	CP014265.1	352406	374420	CP014265.1.region001.gbk	thioamitides	RiPPs	Archaea	Methanobacteriota	Methanobacteria	Methanobacteriales	Methanobacteriaceae	Methanobrevibacter	Methanobrevibacter olleyae	Methanobrevibacter olleyae	clan_52	0.478251
GCA_001563305.1/CP013703.1.region001	GCA_001563305.1	CP013703.1	635211	646438	CP013703.1.region001.gbk	RiPP-like	RiPPs	Archaea	Thermoplasmatota	Thermoplasmata	Methanomassiliicoccales	Methanomethylophilaceae	UBA71	UBA71 sp001563305	UBA71 sp001563305	clan_52	0.712981
GCA_001563305.1/CP013703.1.region002	GCA_001563305.1	CP013703.1	986782	1042433	CP013703.1.region002.gbk	NRPS	NRPS	Archaea	Thermoplasmatota	Thermoplasmata	Methanomassiliicoccales	Methanomethylophilaceae	UBA71	UBA71 sp001563305	UBA71 sp001563305	clan_25	0.60877
GCA_001571385.1/BCNW01000001.1.region001	GCA_001571385.1	BCNW01000001.1	404645	413999	BCNW01000001.1.region001.gbk	RiPP-like	RiPPs	Archaea	Halobacteriota	Methanomicrobia	Methanomicrobiales	Methanofollaceae	Methanofollis	Methanofollis ethanolicus	Methanofollis ethanolicus	clan_52	0.483602
GCA_001571385.1/BCNW01000001.1.region002	GCA_001571385.1	BCNW01000001.1	2526578	2548403	BCNW01000001.1.region002.gbk	thioamitides	RiPPs	Archaea	Halobacteriota	Methanomicrobia	Methanomicrobiales	Methanofollaceae	Methanofollis	Methanofollis ethanolicus	Methanofollis ethanolicus	clan_52	0.459938
GCA_001571405.1/BCNX01000006.1.region001	GCA_001571405.1	BCNX01000006.1	135404	146580	BCNX01000006.1.region001.gbk	RiPP-like	RiPPs	Archaea	Halobacteriota	Methanomicrobia	Methanomicrobiales	Methanoculleaceae	Methanoculleus	Methanoculleus thermophilus	Methanoculleus thermophilus	clan_52	0.618615
GCA_001571405.1/BCNX01000016.1.region001	GCA_001571405.1	BCNX01000016.1	4274	15489	BCNX01000016.1.region001.gbk	RiPP-like	RiPPs	Archaea	Halobacteriota	Methanomicrobia	Methanomicrobiales	Methanoculleaceae	Methanoculleus	Methanoculleus thermophilus	Methanoculleus thermophilus	clan_52	0.6151
GCA_001577565.1/LSRV01000029.1.region001	GCA_001577565.1	LSRV01000029.1	11066	26755	LSRV01000029.1.region001.gbk	thioamitides	RiPPs	Archaea	Halobacteriota	Methanosarcinia	Methanosarcinales	Methanosarcinaceae	Methanolobus	Methanolobus zinderi	Methanolobus zinderi	clan_52	0.42265
GCA_001577775.1/CP010835.1.region001	GCA_001577775.1	CP010835.1	1023207	1043537	CP010835.1.region001.gbk	RRE-containing	RiPPs	Archaea	Methanobacteriota_B	Thermococci	Thermococcales	Thermococcaceae	Pyrococcus	Pyrococcus kukulkanii	Pyrococcus kukulkanii	clan_30	0.64993
GCA_001587695.1/LNGF01000003.1.region001	GCA_001587695.1	LNGF01000003.1	9142	31000	LNGF01000003.1.region001.gbk	thioamitides	RiPPs	Archaea	Methanobacteriota_B	Thermococci	Methanofastidiosales	Methanofastidiosaceae	Methanofastidiosum	Methanofastidiosum sp001587575	Methanofastidiosum sp001587575	clan_52	0.688195
GCA_001587715.1/LNGC01000033.1.region001	GCA_001587715.1	LNGC01000033.1	0	13968	LNGC01000033.1.region001.gbk	thioamitides	RiPPs	Archaea	Methanobacteriota_B	Thermococci	Methanofastidiosales	Methanofastidiosaceae	Methanofastidiosum	Methanofastidiosum sp001587715	Methanofastidiosum sp001587715	clan_52	0.559041
GCA_001587715.1/LNGC01000051.1.region001	GCA_001587715.1	LNGC01000051.1	1313	10716	LNGC01000051.1.region001.gbk	RiPP-like	RiPPs	Archaea	Methanobacteriota_B	Thermococci	Methanofastidiosales	Methanofastidiosaceae	Methanofastidiosum	Methanofastidiosum sp001587715	Methanofastidiosum sp001587715	clan_36	1
GCA_001593865.1/LUCB01000002.1.region001	GCA_001593865.1	LUCB01000002.1	26982	54440	LUCB01000002.1.region001.gbk	RRE-containing	RiPPs	Archaea	Thermoproteota	Bathyarchaeia	B24	B24	B24	B24 sp001593865	B24 sp001593865	clan_44	0.815068
GCA_001593935.1/LUCE01000002.1.region001	GCA_001593935.1	LUCE01000002.1	34224	54668	LUCE01000002.1.region001.gbk	RRE-containing	RiPPs	Archaea	Thermoproteota	Bathyarchaeia	B26-1	B26-1	B26-1	B26-1 sp001593935	B26-1 sp001593935	clan_34	0.83112
GCA_001593955.1/LTAZ01000004.1.region001	GCA_001593955.1	LTAZ01000004.1	85779	106347	LTAZ01000004.1.region001.gbk	terpene	Terpene	Archaea	Halobacteriota	Halobacteria	Halobacteriales	Halalkalicoccaceae	Halalkalicoccus	Halalkalicoccus paucihalophilus	Halalkalicoccus paucihalophilus	clan_138	0.681272
GCA_001593955.1/LTAZ01000004.1.region002	GCA_001593955.1	LTAZ01000004.1	306017	326977	LTAZ01000004.1.region002.gbk	terpene	Terpene	Archaea	Halobacteriota	Halobacteria	Halobacteriales	Halalkalicoccaceae	Halalkalicoccus	Halalkalicoccus paucihalophilus	Halalkalicoccus paucihalophilus	clan_6	0.6459
GCA_001593955.1/LTAZ01000004.1.region003	GCA_001593955.1	LTAZ01000004.1	662652	674368	LTAZ01000004.1.region003.gbk	RiPP-like	RiPPs	Archaea	Halobacteriota	Halobacteria	Halobacteriales	Halalkalicoccaceae	Halalkalicoccus	Halalkalicoccus paucihalophilus	Halalkalicoccus paucihalophilus	clan_12	0.53709
GCA_001593955.1/LTAZ01000005.1.region001	GCA_001593955.1	LTAZ01000005.1	438756	459857	LTAZ01000005.1.region001.gbk	terpene	Terpene	Archaea	Halobacteriota	Halobacteria	Halobacteriales	Halalkalicoccaceae	Halalkalicoccus	Halalkalicoccus paucihalophilus	Halalkalicoccus paucihalophilus	clan_51	0.734306
GCA_001593955.1/LTAZ01000013.1.region001	GCA_001593955.1	LTAZ01000013.1	14263	29971	LTAZ01000013.1.region001.gbk	NI-siderophore	Siderophore	Archaea	Halobacteriota	Halobacteria	Halobacteriales	Halalkalicoccaceae	Halalkalicoccus	Halalkalicoccus paucihalophilus	Halalkalicoccus paucihalophilus	clan_37	0.227273
GCA_001595945.1/LSSI01000025.1.region001	GCA_001595945.1	LSSI01000025.1	9405	30224	LSSI01000025.1.region001.gbk	terpene	Terpene	Archaea	Thermoplasmatota	E2	DHVEG-1	DHVEG-1	SM1-50	SM1-50 sp001595945	SM1-50 sp001595945	clan_6	0.68947
GCA_001595945.1/LSSI01000078.1.region001	GCA_001595945.1	LSSI01000078.1	22723	34143	LSSI01000078.1.region001.gbk	RiPP-like	RiPPs	Archaea	Thermoplasmatota	E2	DHVEG-1	DHVEG-1	SM1-50	SM1-50 sp001595945	SM1-50 sp001595945	clan_123	0.692308
GCA_001602375.1/BCNY01000013.1.region001	GCA_001602375.1	BCNY01000013.1	160912	182740	BCNY01000013.1.region001.gbk	thioamitides	RiPPs	Archaea	Halobacteriota	Methanomicrobia	Methanomicrobiales	Methanoculleaceae	Methanoculleus	Methanoculleus horonobensis	Methanoculleus horonobensis	clan_52	0.509902
GCA_001602375.1/BCNY01000015.1.region001	GCA_001602375.1	BCNY01000015.1	174036	185212	BCNY01000015.1.region001.gbk	RiPP-like	RiPPs	Archaea	Halobacteriota	Methanomicrobia	Methanomicrobiales	Methanoculleaceae	Methanoculleus	Methanoculleus horonobensis	Methanoculleus horonobensis	clan_52	0.483602
GCA_001602375.1/BCNY01000015.1.region002	GCA_001602375.1	BCNY01000015.1	476975	497800	BCNY01000015.1.region002.gbk	terpene	Terpene	Archaea	Halobacteriota	Methanomicrobia	Methanomicrobiales	Methanoculleaceae	Methanoculleus	Methanoculleus horonobensis	Methanoculleus horonobensis	clan_6	0.499483
GCA_001603195.1/LUYF01000090.1.region001	GCA_001603195.1	LUYF01000090.1	0	9943	LUYF01000090.1.region001.gbk	thioamitides	RiPPs	Archaea	Halobacteriota	Methanosarcinia	Methanotrichales	Methanotrichaceae	Methanothrix_A	Methanothrix_A harundinacea_E	Methanothrix_A harundinacea_E	clan_52	0.478251
GCA_001603195.1/LUYF01000184.1.region001	GCA_001603195.1	LUYF01000184.1	4284	14776	LUYF01000184.1.region001.gbk	ectoine	Others	Archaea	Halobacteriota	Methanosarcinia	Methanotrichales	Methanotrichaceae	Methanothrix_A	Methanothrix_A harundinacea_E	Methanothrix_A harundinacea_E	clan_85	0.363715
GCA_001625445.1/LWHG01000002.1.region001	GCA_001625445.1	LWHG01000002.1	66508	87459	LWHG01000002.1.region001.gbk	terpene	Terpene	Archaea	Halobacteriota	Halobacteria	Halobacteriales	Haladaptataceae	Haladaptatus	Haladaptatus sp001625445	Haladaptatus sp001625445	clan_8	0.778596
GCA_001625445.1/LWHG01000011.1.region001	GCA_001625445.1	LWHG01000011.1	1002980	1014687	LWHG01000011.1.region001.gbk	RiPP-like	RiPPs	Archaea	Halobacteriota	Halobacteria	Halobacteriales	Haladaptataceae	Haladaptatus	Haladaptatus sp001625445	Haladaptatus sp001625445	clan_12	0.584971
GCA_001625445.1/LWHG01000028.1.region001	GCA_001625445.1	LWHG01000028.1	394903	415989	LWHG01000028.1.region001.gbk	terpene	Terpene	Archaea	Halobacteriota	Halobacteria	Halobacteriales	Haladaptataceae	Haladaptatus	Haladaptatus sp001625445	Haladaptatus sp001625445	clan_51	0.587957
GCA_001625445.1/LWHG01000031.1.region001	GCA_001625445.1	LWHG01000031.1	184365	196147	LWHG01000031.1.region001.gbk	NI-siderophore	Siderophore	Archaea	Halobacteriota	Halobacteria	Halobacteriales	Haladaptataceae	Haladaptatus	Haladaptatus sp001625445	Haladaptatus sp001625445	clan_37	0.482912
GCA_001627105.1/LUOY01000092.1.region001	GCA_001627105.1	LUOY01000092.1	0	3079	LUOY01000092.1.region001.gbk	arylpolyene	Others	Archaea	Thermoproteota	Nitrososphaeria	Nitrososphaerales	Nitrosopumilaceae	Nitrosopelagicus	Nitrosopelagicus sp001627235	Nitrosopelagicus sp001627235	clan_13	0.607954
GCA_001627105.1/LUOY01000182.1.region001	GCA_001627105.1	LUOY01000182.1	0	3291	LUOY01000182.1.region001.gbk	NI-siderophore	Siderophore	Archaea	Thermoproteota	Nitrososphaeria	Nitrososphaerales	Nitrosopumilaceae	Nitrosopelagicus	Nitrosopelagicus sp001627235	Nitrosopelagicus sp001627235	clan_37	0.35285
GCA_001628475.1/LURS01000034.1.region001	GCA_001628475.1	LURS01000034.1	0	2527	LURS01000034.1.region001.gbk	terpene	Terpene	Archaea	Thermoplasmatota	Poseidoniia	Poseidoniales	Thalassarchaeaceae	MGIIb-O3	MGIIb-O3 sp002725315	MGIIb-O3 sp002725315	clan_0	0.710843
GCA_001639265.1/LWMT01000242.1.region001	GCA_001639265.1	LWMT01000242.1	3100	17637	LWMT01000242.1.region001.gbk	thioamitides	RiPPs	Archaea	Methanobacteriota	Methanobacteria	Methanobacteriales	Methanobacteriaceae	Methanobrevibacter_D	Methanobrevibacter_D filiformis	Methanobrevibacter_D filiformis	clan_52	0.536414
GCA_001639285.1/LWMW01000096.1.region001	GCA_001639285.1	LWMW01000096.1	0	14311	LWMW01000096.1.region001.gbk	thioamitides	RiPPs	Archaea	Methanobacteriota	Methanobacteria	Methanobacteriales	Methanobacteriaceae	Methanobrevibacter_C	Methanobrevibacter_C cuticularis	Methanobrevibacter_C cuticularis	clan_52	0.478251
GCA_001639285.1/LWMW01000158.1.region001	GCA_001639285.1	LWMW01000158.1	3169	54722	LWMW01000158.1.region001.gbk	NRPS	NRPS	Archaea	Methanobacteriota	Methanobacteria	Methanobacteriales	Methanobacteriaceae	Methanobrevibacter_C	Methanobrevibacter_C cuticularis	Methanobrevibacter_C cuticularis	clan_25	0.624765
GCA_001639295.1/LWMV01000181.1.region001	GCA_001639295.1	LWMV01000181.1	0	7823	LWMV01000181.1.region001.gbk	RiPP-like	RiPPs	Archaea	Methanobacteriota	Methanobacteria	Methanobacteriales	Methanobacteriaceae	Methanobrevibacter_D	Methanobrevibacter_D curvatus	Methanobrevibacter_D curvatus	clan_52	0.483602
GCA_001647085.1/CP015520.1.region001	GCA_001647085.1	CP015520.1	559758	580094	CP015520.1.region001.gbk	RRE-containing	RiPPs	Archaea	Methanobacteriota_B	Thermococci	Thermococcales	Thermococcaceae	Thermococcus	Thermococcus piezophilus	Thermococcus piezophilus	clan_66	0.702956
GCA_001647155.1/LRHL01000003.1.region001	GCA_001647155.1	LRHL01000003.1	18693	35547	LRHL01000003.1.region001.gbk	NI-siderophore	Siderophore	Archaea	Halobacteriota	Halobacteria	Halobacteriales	Haloarculaceae	Haloarcula	Haloarcula hispanica	Haloarcula hispanica	clan_37	0.56918
GCA_001647155.1/LRHL01000012.1.region001	GCA_001647155.1	LRHL01000012.1	44721	65768	LRHL01000012.1.region001.gbk	terpene	Terpene	Archaea	Halobacteriota	Halobacteria	Halobacteriales	Haloarculaceae	Haloarcula	Haloarcula hispanica	Haloarcula hispanica	clan_51	0.782357
GCA_001647155.1/LRHL01000023.1.region001	GCA_001647155.1	LRHL01000023.1	110246	130543	LRHL01000023.1.region001.gbk	RRE-containing	RiPPs	Archaea	Halobacteriota	Halobacteria	Halobacteriales	Haloarculaceae	Haloarcula	Haloarcula hispanica	Haloarcula hispanica	clan_47	0.554868
GCA_001647155.1/LRHL01000023.1.region002	GCA_001647155.1	LRHL01000023.1	443510	455220	LRHL01000023.1.region002.gbk	RiPP-like	RiPPs	Archaea	Halobacteriota	Halobacteria	Halobacteriales	Haloarculaceae	Haloarcula	Haloarcula hispanica	Haloarcula hispanica	clan_12	0.644591
GCA_001647155.1/LRHL01000043.1.region001	GCA_001647155.1	LRHL01000043.1	582911	603883	LRHL01000043.1.region001.gbk	terpene	Terpene	Archaea	Halobacteriota	Halobacteria	Halobacteriales	Haloarculaceae	Haloarcula	Haloarcula hispanica	Haloarcula hispanica	clan_8	0.79975
GCA_001663375.1/LCTF01000010.1.region001	GCA_001663375.1	LCTF01000010.1	36165	47257	LCTF01000010.1.region001.gbk	RiPP-like	RiPPs	Archaea	Thermoproteota	Thermoproteia	Thermoproteales	Thermocladiaceae	Caldivirga	Caldivirga sp001663375	Caldivirga sp001663375	clan_36	0.655735
GCA_001683555.1/MAFX01000049.1.region001	GCA_001683555.1	MAFX01000049.1	68810	93560	MAFX01000049.1.region001.gbk	thioamitides,thiopeptide	RiPPs	Archaea	Halobacteriota	Methanosarcinia	Methanosarcinales	Methanosarcinaceae	Methanohalophilus	Methanohalophilus euhalobius	Methanohalophilus euhalobius	clan_52	0.651845
GCA_001714685.2/MDTP02000050.1.region001	GCA_001714685.2	MDTP02000050.1	17241	30476	MDTP02000050.1.region001.gbk	thioamitides	RiPPs	Archaea	Halobacteriota	Methanosarcinia	Methanosarcinales	Methanosarcinaceae	Methanosarcina	Methanosarcina sp001714685	Methanosarcina sp001714685	clan_52	0.303689
GCA_001717005.1/MAGS01000014.1.region001	GCA_001717005.1	MAGS01000014.1	0	17999	MAGS01000014.1.region001.gbk	betalactone	Betalactone	Archaea	Thermoproteota	Methanomethylicia	Methanomethylicales	Methanomethylicaceae	Methanomethylicus	Methanomethylicus mesodigestum	Methanomethylicus mesodigestum	clan_3	0.674331
GCA_001717005.1/MAGS01000030.1.region001	GCA_001717005.1	MAGS01000030.1	64966	86885	MAGS01000030.1.region001.gbk	thioamitides	RiPPs	Archaea	Thermoproteota	Methanomethylicia	Methanomethylicales	Methanomethylicaceae	Methanomethylicus	Methanomethylicus mesodigestum	Methanomethylicus mesodigestum	clan_52	0.57865
GCA_001717035.1/MAGT01000008.1.region001	GCA_001717035.1	MAGT01000008.1	98265	120184	MAGT01000008.1.region001.gbk	thioamitides	RiPPs	Archaea	Thermoproteota	Methanomethylicia	Methanomethylicales	Methanomethylicaceae	Methanomethylicus	Methanomethylicus mesodigestum	Methanomethylicus mesodigestum	clan_52	0.587521
GCA_001717035.1/MAGT01000010.1.region001	GCA_001717035.1	MAGT01000010.1	50373	75423	MAGT01000010.1.region001.gbk	betalactone	Betalactone	Archaea	Thermoproteota	Methanomethylicia	Methanomethylicales	Methanomethylicaceae	Methanomethylicus	Methanomethylicus mesodigestum	Methanomethylicus mesodigestum	clan_3	0.701459
GCA_001719125.1/CP017006.1.region001	GCA_001719125.1	CP017006.1	1172972	1184022	CP017006.1.region001.gbk	RiPP-like	RiPPs	Archaea	Thermoproteota	Thermoproteia	Sulfolobales	Sulfolobaceae	Saccharolobus	Saccharolobus sp001719125	Saccharolobus sp001719125	clan_36	0.823223
GCA_001719125.1/CP017006.1.region002	GCA_001719125.1	CP017006.1	1276252	1297098	CP017006.1.region002.gbk	terpene	Terpene	Archaea	Thermoproteota	Thermoproteia	Sulfolobales	Sulfolobaceae	Saccharolobus	Saccharolobus sp001719125	Saccharolobus sp001719125	clan_61	0.741977
GCA_001719125.1/CP017006.1.region003	GCA_001719125.1	CP017006.1	2016678	2036960	CP017006.1.region003.gbk	RRE-containing	RiPPs	Archaea	Thermoproteota	Thermoproteia	Sulfolobales	Sulfolobaceae	Saccharolobus	Saccharolobus sp001719125	Saccharolobus sp001719125	clan_30	0.8
GCA_001729965.1/JRWK01000003.1.region001	GCA_001729965.1	JRWK01000003.1	22487	33678	JRWK01000003.1.region001.gbk	RiPP-like	RiPPs	Archaea	Methanobacteriota	Methanobacteria	Methanobacteriales	Methanobacteriaceae	Methanosphaera	Methanosphaera sp001729965	Methanosphaera sp001729965	clan_52	0.651845
GCA_001748385.1/BCLI01000004.1.region001	GCA_001748385.1	BCLI01000004.1	224843	235947	BCLI01000004.1.region001.gbk	RiPP-like	RiPPs	Archaea	Thermoproteota	Thermoproteia	Thermoproteales	Thermocladiaceae	Vulcanisaeta_B	Vulcanisaeta_B thermophila	Vulcanisaeta_B thermophila	clan_36	0.820716
GCA_001766815.1/LYOS01000002.1.region001	GCA_001766815.1	LYOS01000002.1	181743	202034	LYOS01000002.1.region001.gbk	RRE-containing	RiPPs	Archaea	Halobacteriota	Syntropharchaeia	Syntropharchaeales	Syntropharchaeaceae	Syntropharchaeum_A	Syntropharchaeum_A caldarius	Syntropharchaeum_A caldarius	clan_30	0.702956
GCA_001767315.1/CP016070.1.region001	GCA_001767315.1	CP016070.1	305623	326577	CP016070.1.region001.gbk	terpene	Terpene	Archaea	Halobacteriota	Halobacteria	Halobacteriales	Halobacteriaceae	Halodesulfurarchaeum	Halodesulfurarchaeum formicicum	Halodesulfurarchaeum formicicum	clan_6	0.651975
GCA_001767315.1/CP016070.1.region002	GCA_001767315.1	CP016070.1	619830	651970	CP016070.1.region002.gbk	thiopeptide	RiPPs	Archaea	Halobacteriota	Halobacteria	Halobacteriales	Halobacteriaceae	Halodesulfurarchaeum	Halodesulfurarchaeum formicicum	Halodesulfurarchaeum formicicum	clan_12	0.722863
GCA_001774245.1/MEZF01000014.1.region001	GCA_001774245.1	MEZF01000014.1	0	15240	MEZF01000014.1.region001.gbk	NRPS-like	NRPS-like	Archaea	Thermoproteota	Bathyarchaeia	TCS64	TCS64	UBA8941	UBA8941 sp001774245	UBA8941 sp001774245	clan_104	0.684416
GCA_001786395.1/MFWN01000089.1.region001	GCA_001786395.1	MFWN01000089.1	6530	36266	MFWN01000089.1.region001.gbk	phosphonate	Others	Archaea	Nanoarchaeota	Nanoarchaeia	Pacearchaeales	GW2011-AR1	MFWN01	MFWN01 sp001786395	MFWN01 sp001786395	clan_5	0.630517
GCA_001856845.1/ATDV01000006.1.region001	GCA_001856845.1	ATDV01000006.1	0	12257	ATDV01000006.1.region001.gbk	ranthipeptide	RiPPs	Archaea	Thermoplasmatota	Thermoplasmata	Thermoplasmatales	Thermoplasmataceae	Cuniculiplasma	Cuniculiplasma divulgatum	Cuniculiplasma divulgatum	clan_3	0.578267
GCA_001861355.1/MASN01000004.1.region001	GCA_001861355.1	MASN01000004.1	157413	178382	MASN01000004.1.region001.gbk	terpene	Terpene	Archaea	Halobacteriota	Halobacteria	Halobacteriales	Natrialbaceae	Natrialba	Natrialba sp001861355	Natrialba sp001861355	clan_8	0.679287
GCA_001861355.1/MASN01000035.1.region001	GCA_001861355.1	MASN01000035.1	494364	515417	MASN01000035.1.region001.gbk	terpene	Terpene	Archaea	Halobacteriota	Halobacteria	Halobacteriales	Natrialbaceae	Natrialba	Natrialba sp001861355	Natrialba sp001861355	clan_51	0.779026
GCA_001861355.1/MASN01000040.1.region001	GCA_001861355.1	MASN01000040.1	14408	26229	MASN01000040.1.region001.gbk	RiPP-like	RiPPs	Archaea	Halobacteriota	Halobacteria	Halobacteriales	Natrialbaceae	Natrialba	Natrialba sp001861355	Natrialba sp001861355	clan_12	0.677251
GCA_001861355.1/MASN01000052.1.region001	GCA_001861355.1	MASN01000052.1	154369	175326	MASN01000052.1.region001.gbk	terpene	Terpene	Archaea	Halobacteriota	Halobacteria	Halobacteriales	Natrialbaceae	Natrialba	Natrialba sp001861355	Natrialba sp001861355	clan_6	0.59375
GCA_001870125.1/CP017922.1.region001	GCA_001870125.1	CP017922.1	2494053	2516083	CP017922.1.region001.gbk	thioamitides	RiPPs	Archaea	Thermoproteota	Nitrososphaeria	Nitrososphaerales	Nitrososphaeraceae	Nitrosocosmicus	Nitrosocosmicus hydrocola	Nitrosocosmicus hydrocola	clan_52	0.548152
GCA_001871475.1/MNVE01000014.1.region001	GCA_001871475.1	MNVE01000014.1	1007	21877	MNVE01000014.1.region001.gbk	terpene	Terpene	Archaea	Micrarchaeota	Micrarchaeia	Anstonellales	CG1-02-47-40	CG1-02-47-40	CG1-02-47-40 sp001871475	CG1-02-47-40 sp001871475	clan_0	0.77853
GCA_001872185.1/MNVX01000013.1.region001	GCA_001872185.1	MNVX01000013.1	0	12744	MNVX01000013.1.region001.gbk	LAP	RiPPs	Archaea	Nanoarchaeota	Nanoarchaeia	Pacearchaeales	GW2011-AR1	MNVX01	MNVX01 sp001872185	MNVX01 sp001872185	clan_12	0.410744
GCA_001875345.1/MIZA01000014.1.region001	GCA_001875345.1	MIZA01000014.1	8795	22381	MIZA01000014.1.region001.gbk	terpene	Terpene	Archaea	Thermoplasmatota	Poseidoniia	MGIII	CG-Epi1	CG-Epi1	CG-Epi1 sp001875345	CG-Epi1 sp001875345	clan_6	0.550177
GCA_001875345.1/MIZA01000020.1.region001	GCA_001875345.1	MIZA01000020.1	47245	68262	MIZA01000020.1.region001.gbk	terpene	Terpene	Archaea	Thermoplasmatota	Poseidoniia	MGIII	CG-Epi1	CG-Epi1	CG-Epi1 sp001875345	CG-Epi1 sp001875345	clan_0	0.776393
GCA_001886955.1/CP016804.1.region001	GCA_001886955.1	CP016804.1	293960	314914	CP016804.1.region001.gbk	terpene	Terpene	Archaea	Halobacteriota	Halobacteria	Halobacteriales	Halobacteriaceae	Halodesulfurarchaeum	Halodesulfurarchaeum formicicum	Halodesulfurarchaeum formicicum	clan_6	0.673268
GCA_001886955.1/CP016804.1.region002	GCA_001886955.1	CP016804.1	647338	679479	CP016804.1.region002.gbk	thiopeptide	RiPPs	Archaea	Halobacteriota	Halobacteria	Halobacteriales	Halobacteriaceae	Halodesulfurarchaeum	Halodesulfurarchaeum formicicum	Halodesulfurarchaeum formicicum	clan_12	0.726104
GCA_001889405.1/CP017921.1.region001	GCA_001889405.1	CP017921.1	412209	446191	CP017921.1.region001.gbk	thioamitides,thiopeptide	RiPPs	Archaea	Halobacteriota	Methanosarcinia	Methanosarcinales	Methanosarcinaceae	Methanohalophilus	Methanohalophilus halophilus	Methanohalophilus halophilus	clan_52	0.68573
GCA_001896715.1/MPOY01000059.1.region001	GCA_001896715.1	MPOY01000059.1	361	6734	MPOY01000059.1.region001.gbk	RiPP-like	RiPPs	Archaea	Halobacteriota	Methanomicrobia	Methanomicrobiales	Methanoculleaceae	Methanoculleus	Methanoculleus sp001896715	Methanoculleus sp001896715	clan_52	0.42265
GCA_001896725.1/MPPA01000050.1.region001	GCA_001896725.1	MPPA01000050.1	0	24133	MPPA01000050.1.region001.gbk	thioamitides,thiopeptide	RiPPs	Archaea	Halobacteriota	Methanosarcinia	Methanosarcinales	Methanosarcinaceae	Methanomethylovorans	Methanomethylovorans sp001896725	Methanomethylovorans sp001896725	clan_52	0.64782
GCA_001914405.1/MSDW01000001.1.region001	GCA_001914405.1	MSDW01000001.1	987975	998930	MSDW01000001.1.region001.gbk	RiPP-like	RiPPs	Archaea	Halobacteriota	Methanonatronarchaeia	Methanonatronarchaeales	Methanohalarchaeaceae	Methanohalarchaeum	Methanohalarchaeum thermophilum	Methanohalarchaeum thermophilum	clan_52	0.651845
GCA_001914405.1/MSDW01000001.1.region002	GCA_001914405.1	MSDW01000001.1	1143634	1155035	MSDW01000001.1.region002.gbk	RiPP-like	RiPPs	Archaea	Halobacteriota	Methanonatronarchaeia	Methanonatronarchaeales	Methanohalarchaeaceae	Methanohalarchaeum	Methanohalarchaeum thermophilum	Methanohalarchaeum thermophilum	clan_52	0.672673
GCA_001918745.1/MNGN01000035.1.region001	GCA_001918745.1	MNGN01000035.1	3201	23825	MNGN01000035.1.region001.gbk	RRE-containing	RiPPs	Archaea	Thermoproteota	Bathyarchaeia	40CM-2-53-6	40CM-2-53-6	40CM-2-53-6	40CM-2-53-6 sp001918745	40CM-2-53-6 sp001918745	clan_17	0.711325
GCA_001953745.1/LWLN01000001.1.region001	GCA_001953745.1	LWLN01000001.1	399747	423011	LWLN01000001.1.region001.gbk	LAP	RiPPs	Archaea	Halobacteriota	Halobacteria	Halobacteriales	Natrialbaceae	Natrinema	Natrinema saccharevitans	Natrinema saccharevitans	clan_12	0.529176
GCA_001953745.1/LWLN01000001.1.region002	GCA_001953745.1	LWLN01000001.1	821858	841987	LWLN01000001.1.region002.gbk	terpene	Terpene	Archaea	Halobacteriota	Halobacteria	Halobacteriales	Natrialbaceae	Natrinema	Natrinema saccharevitans	Natrinema saccharevitans	clan_6	0.5778
GCA_001953745.1/LWLN01000001.1.region003	GCA_001953745.1	LWLN01000001.1	1497499	1529248	LWLN01000001.1.region003.gbk	linaridin	RiPPs	Archaea	Halobacteriota	Halobacteria	Halobacteriales	Natrialbaceae	Natrinema	Natrinema saccharevitans	Natrinema saccharevitans	clan_88	0.675383
GCA_001953745.1/LWLN01000001.1.region004	GCA_001953745.1	LWLN01000001.1	1671316	1683080	LWLN01000001.1.region004.gbk	RiPP-like	RiPPs	Archaea	Halobacteriota	Halobacteria	Halobacteriales	Natrialbaceae	Natrinema	Natrinema saccharevitans	Natrinema saccharevitans	clan_12	0.665923
GCA_001953745.1/LWLN01000001.1.region005	GCA_001953745.1	LWLN01000001.1	1916202	1936568	LWLN01000001.1.region005.gbk	RRE-containing	RiPPs	Archaea	Halobacteriota	Halobacteria	Halobacteriales	Natrialbaceae	Natrinema	Natrinema saccharevitans	Natrinema saccharevitans	clan_34	0.641431
GCA_001953745.1/LWLN01000001.1.region006	GCA_001953745.1	LWLN01000001.1	2275134	2296193	LWLN01000001.1.region006.gbk	terpene	Terpene	Archaea	Halobacteriota	Halobacteria	Halobacteriales	Natrialbaceae	Natrinema	Natrinema saccharevitans	Natrinema saccharevitans	clan_51	0.732739
GCA_001953745.1/LWLN01000002.1.region001	GCA_001953745.1	LWLN01000002.1	90551	120017	LWLN01000002.1.region001.gbk	betalactone	Betalactone	Archaea	Halobacteriota	Halobacteria	Halobacteriales	Natrialbaceae	Natrinema	Natrinema saccharevitans	Natrinema saccharevitans	clan_15	0.79298
GCA_001971705.1/CP019327.1.region001	GCA_001971705.1	CP019327.1	551043	571014	CP019327.1.region001.gbk	terpene	Terpene	Archaea	Halobacteriota	Halobacteria	Halobacteriales	Natrialbaceae	Natronorubrum	Natronorubrum daqingense	Natronorubrum daqingense	clan_51	0.76963
GCA_001971705.1/CP019327.1.region002	GCA_001971705.1	CP019327.1	1252180	1263944	CP019327.1.region002.gbk	RiPP-like	RiPPs	Archaea	Halobacteriota	Halobacteria	Halobacteriales	Natrialbaceae	Natronorubrum	Natronorubrum daqingense	Natronorubrum daqingense	clan_12	0.583333
GCA_001971705.1/CP019327.1.region003	GCA_001971705.1	CP019327.1	1426621	1446102	CP019327.1.region003.gbk	terpene	Terpene	Archaea	Halobacteriota	Halobacteria	Halobacteriales	Natrialbaceae	Natronorubrum	Natronorubrum daqingense	Natronorubrum daqingense	clan_6	0.563436
GCA_001971705.1/CP019327.1.region004	GCA_001971705.1	CP019327.1	1994398	2015349	CP019327.1.region004.gbk	terpene	Terpene	Archaea	Halobacteriota	Halobacteria	Halobacteriales	Natrialbaceae	Natronorubrum	Natronorubrum daqingense	Natronorubrum daqingense	clan_6	0.594535
GCA_001989615.1/CP019067.1.region001	GCA_001989615.1	CP019067.1	1828119	1843767	CP019067.1.region001.gbk	NI-siderophore	Siderophore	Archaea	Halobacteriota	Halobacteria	Halobacteriales	Haloarculaceae	Halorientalis	Halorientalis sp001989615	Halorientalis sp001989615	clan_37	0.445735
GCA_001989615.1/CP019067.1.region002	GCA_001989615.1	CP019067.1	2559869	2580826	CP019067.1.region002.gbk	terpene	Terpene	Archaea	Halobacteriota	Halobacteria	Halobacteriales	Haloarculaceae	Halorientalis	Halorientalis sp001989615	Halorientalis sp001989615	clan_6	0.661745
GCA_001989615.1/CP019067.1.region003	GCA_001989615.1	CP019067.1	3015024	3026743	CP019067.1.region003.gbk	RiPP-like	RiPPs	Archaea	Halobacteriota	Halobacteria	Halobacteriales	Haloarculaceae	Halorientalis	Halorientalis sp001989615	Halorientalis sp001989615	clan_12	0.584971
GCA_002009975.1/MTLP01000013.1.region001	GCA_002009975.1	MTLP01000013.1	0	8143	MTLP01000013.1.region001.gbk	terpene	Terpene	Archaea	Methanobacteriota_B	Thermococci	Thermococcales	Thermococcaceae	Thermococcus_C	Thermococcus_C sp002009975	Thermococcus_C sp002009975	clan_69	0.65359
GCA_002009975.1/MTLP01000031.1.region001	GCA_002009975.1	MTLP01000031.1	6672	26990	MTLP01000031.1.region001.gbk	RRE-containing	RiPPs	Archaea	Methanobacteriota_B	Thermococci	Thermococcales	Thermococcaceae	Thermococcus_C	Thermococcus_C sp002009975	Thermococcus_C sp002009975	clan_30	0.603941
GCA_002010075.1/MTMG01000001.1.region001	GCA_002010075.1	MTMG01000001.1	3109	13907	MTMG01000001.1.region001.gbk	RiPP-like	RiPPs	Archaea	Halobacteriota	Methanosarcinia	Methanosarcinales_A	Methermicoccaceae	JdFR-19	JdFR-19 sp002010075	JdFR-19 sp002010075	clan_36	0.939698
GCA_002010075.1/MTMG01000013.1.region001	GCA_002010075.1	MTMG01000013.1	99380	110211	MTMG01000013.1.region001.gbk	RiPP-like	RiPPs	Archaea	Halobacteriota	Methanosarcinia	Methanosarcinales_A	Methermicoccaceae	JdFR-19	JdFR-19 sp002010075	JdFR-19 sp002010075	clan_36	1
GCA_002010155.1/MTMS01000049.1.region001	GCA_002010155.1	MTMS01000049.1	21609	50546	MTMS01000049.1.region001.gbk	betalactone	Betalactone	Archaea	Halobacteriota	Archaeoglobi	Archaeoglobales	Archaeoglobaceae	Archaeoglobus_A	Archaeoglobus_A sp002010195	Archaeoglobus_A sp002010195	clan_29	0.786799
GCA_002010155.1/MTMS01000081.1.region001	GCA_002010155.1	MTMS01000081.1	5423	36442	MTMS01000081.1.region001.gbk	betalactone	Betalactone	Archaea	Halobacteriota	Archaeoglobi	Archaeoglobales	Archaeoglobaceae	Archaeoglobus_A	Archaeoglobus_A sp002010195	Archaeoglobus_A sp002010195	clan_26	0.785132
GCA_002010215.1/MTMY01000028.1.region001	GCA_002010215.1	MTMY01000028.1	0	23035	MTMY01000028.1.region001.gbk	betalactone	Betalactone	Archaea	Halobacteriota	Archaeoglobi	Archaeoglobales	Archaeoglobaceae	JdFR-37	JdFR-37 sp002010215	JdFR-37 sp002010215	clan_29	0.774626
GCA_002010215.1/MTMY01000047.1.region001	GCA_002010215.1	MTMY01000047.1	102743	113262	MTMY01000047.1.region001.gbk	RiPP-like	RiPPs	Archaea	Halobacteriota	Archaeoglobi	Archaeoglobales	Archaeoglobaceae	JdFR-37	JdFR-37 sp002010215	JdFR-37 sp002010215	clan_36	0.826795
GCA_002011165.2/MTMI02000010.1.region001	GCA_002011165.2	MTMI02000010.1	154025	164856	MTMI02000010.1.region001.gbk	RiPP-like	RiPPs	Archaea	Halobacteriota	Archaeoglobi	JdFR-21	JdFR-21	JdFR-21	JdFR-21 sp002011165	JdFR-21 sp002011165	clan_36	0.886772
GCA_002011395.1/MTNG01000012.1.region001	GCA_002011395.1	MTNG01000012.1	0	11080	MTNG01000012.1.region001.gbk	ranthipeptide	RiPPs	Archaea	Thermoplasmatota	Thermoplasmata	Aciduliprofundales	JdFR-45	JdFR-45	JdFR-45 sp002011395	JdFR-45 sp002011395	clan_3	0.588946
GCA_002025255.2/CP054587.1.region001	GCA_002025255.2	CP054587.1	751850	771466	CP054587.1.region001.gbk	terpene	Terpene	Archaea	Halobacteriota	Halobacteria	Halobacteriales	Haloferacaceae	Halolamina	Halolamina sp002025255	Halolamina sp002025255	clan_51	0.712981
GCA_002025255.2/CP054587.1.region002	GCA_002025255.2	CP054587.1	1224232	1235948	CP054587.1.region002.gbk	RiPP-like	RiPPs	Archaea	Halobacteriota	Halobacteria	Halobacteriales	Haloferacaceae	Halolamina	Halolamina sp002025255	Halolamina sp002025255	clan_12	0.618229
GCA_002025255.2/CP054587.1.region003	GCA_002025255.2	CP054587.1	2105038	2125992	CP054587.1.region003.gbk	terpene	Terpene	Archaea	Halobacteriota	Halobacteria	Halobacteriales	Haloferacaceae	Halolamina	Halolamina sp002025255	Halolamina sp002025255	clan_6	0.641146
GCA_002025255.2/CP054588.1.region001	GCA_002025255.2	CP054588.1	112797	133040	CP054588.1.region001.gbk	RRE-containing	RiPPs	Archaea	Halobacteriota	Halobacteria	Halobacteriales	Haloferacaceae	Halolamina	Halolamina sp002025255	Halolamina sp002025255	clan_57	0.639006
GCA_002067035.1/MVQB01000016.1.region001	GCA_002067035.1	MVQB01000016.1	52805	74675	MVQB01000016.1.region001.gbk	thioamitides	RiPPs	Archaea	Halobacteriota	Methanomicrobia	Methanomicrobiales	Methanoregulaceae	Methanoregula	Methanoregula sp002067035	Methanoregula sp002067035	clan_52	0.637067
GCA_002067035.1/MVQB01000016.1.region002	GCA_002067035.1	MVQB01000016.1	109481	152175	MVQB01000016.1.region002.gbk	NRPS-like	NRPS-like	Archaea	Halobacteriota	Methanomicrobia	Methanomicrobiales	Methanoregulaceae	Methanoregula	Methanoregula sp002067035	Methanoregula sp002067035	clan_120	0.684416
GCA_002067065.1/MVPY01000025.1.region001	GCA_002067065.1	MVPY01000025.1	72938	84132	MVPY01000025.1.region001.gbk	RiPP-like	RiPPs	Archaea	Methanobacteriota	Methanobacteria	Methanobacteriales	Methanobacteriaceae	Methanobacterium	Methanobacterium sp002067065	Methanobacterium sp002067065	clan_52	0.651845
GCA_002067065.1/MVPY01000034.1.region001	GCA_002067065.1	MVPY01000034.1	96909	115135	MVPY01000034.1.region001.gbk	RRE-containing,lassopeptide	RiPPs	Archaea	Methanobacteriota	Methanobacteria	Methanobacteriales	Methanobacteriaceae	Methanobacterium	Methanobacterium sp002067065	Methanobacterium sp002067065	clan_47	0.441783
GCA_002067065.1/MVPY01000084.1.region001	GCA_002067065.1	MVPY01000084.1	4434	23473	MVPY01000084.1.region001.gbk	RRE-containing	RiPPs	Archaea	Methanobacteriota	Methanobacteria	Methanobacteriales	Methanobacteriaceae	Methanobacterium	Methanobacterium sp002067065	Methanobacterium sp002067065	clan_47	0.576595
GCA_002067065.1/MVPY01000100.1.region001	GCA_002067065.1	MVPY01000100.1	0	23481	MVPY01000100.1.region001.gbk	NRPS-like	NRPS-like	Archaea	Methanobacteriota	Methanobacteria	Methanobacteriales	Methanobacteriaceae	Methanobacterium	Methanobacterium sp002067065	Methanobacterium sp002067065	clan_145	0.738884
GCA_002067095.1/MVQD01000011.1.region001	GCA_002067095.1	MVQD01000011.1	0	3671	MVQD01000011.1.region001.gbk	thioamitides	RiPPs	Archaea	Halobacteriota	Methanomicrobia	Methanomicrobiales	Methanoregulaceae	Methanolinea_A	Methanolinea_A sp002067095	Methanolinea_A sp002067095	clan_52	0.36099
GCA_002067095.1/MVQD01000030.1.region001	GCA_002067095.1	MVQD01000030.1	0	32787	MVQD01000030.1.region001.gbk	thiopeptide	RiPPs	Archaea	Halobacteriota	Methanomicrobia	Methanomicrobiales	Methanoregulaceae	Methanolinea_A	Methanolinea_A sp002067095	Methanolinea_A sp002067095	clan_58	0.727202
GCA_002067095.1/MVQD01000052.1.region001	GCA_002067095.1	MVQD01000052.1	16952	24484	MVQD01000052.1.region001.gbk	RiPP-like	RiPPs	Archaea	Halobacteriota	Methanomicrobia	Methanomicrobiales	Methanoregulaceae	Methanolinea_A	Methanolinea_A sp002067095	Methanolinea_A sp002067095	clan_36	0.898985
GCA_002067095.1/MVQD01000053.1.region001	GCA_002067095.1	MVQD01000053.1	0	5225	MVQD01000053.1.region001.gbk	RiPP-like	RiPPs	Archaea	Halobacteriota	Methanomicrobia	Methanomicrobiales	Methanoregulaceae	Methanolinea_A	Methanolinea_A sp002067095	Methanolinea_A sp002067095	clan_52	0.483602
GCA_002067275.1/MVQX01000034.1.region001	GCA_002067275.1	MVQX01000034.1	0	5311	MVQX01000034.1.region001.gbk	RiPP-like	RiPPs	Archaea	Halobacteriota	Methanosarcinia	Methanosarcinales	Methanosarcinaceae	Methanomethylovorans	Methanomethylovorans sp002067275	Methanomethylovorans sp002067275	clan_125	0.708889
GCA_002067315.1/MVRA01000011.1.region001	GCA_002067315.1	MVRA01000011.1	0	14955	MVRA01000011.1.region001.gbk	NRPS,NRPS-like	Others	Archaea	Halobacteriota	Methanocellia	Methanocellales	Methanocellaceae	Methanocella_A	Methanocella_A sp002067315	Methanocella_A sp002067315	clan_120	0.485557
GCA_002067315.1/MVRA01000041.1.region001	GCA_002067315.1	MVRA01000041.1	28191	48572	MVRA01000041.1.region001.gbk	RRE-containing	RiPPs	Archaea	Halobacteriota	Methanocellia	Methanocellales	Methanocellaceae	Methanocella_A	Methanocella_A sp002067315	Methanocella_A sp002067315	clan_27	0.665503
GCA_002067315.1/MVRA01000190.1.region001	GCA_002067315.1	MVRA01000190.1	0	4791	MVRA01000190.1.region001.gbk	NRPS-like	NRPS-like	Archaea	Halobacteriota	Methanocellia	Methanocellales	Methanocellaceae	Methanocella_A	Methanocella_A sp002067315	Methanocella_A sp002067315	clan_120	0.494819
GCA_002067315.1/MVRA01000212.1.region001	GCA_002067315.1	MVRA01000212.1	0	12326	MVRA01000212.1.region001.gbk	thioamitides	RiPPs	Archaea	Halobacteriota	Methanocellia	Methanocellales	Methanocellaceae	Methanocella_A	Methanocella_A sp002067315	Methanocella_A sp002067315	clan_52	0.285565
GCA_002067365.1/MVRK01000041.1.region001	GCA_002067365.1	MVRK01000041.1	17057	39008	MVRK01000041.1.region001.gbk	ranthipeptide	RiPPs	Archaea	Halobacteriota	Methanosarcinia	Methanotrichales	Methanotrichaceae	Methanothrix	Methanothrix sp002067365	Methanothrix sp002067365	clan_3	0.477987
GCA_002067365.1/MVRK01000085.1.region001	GCA_002067365.1	MVRK01000085.1	0	7814	MVRK01000085.1.region001.gbk	thioamitides	RiPPs	Archaea	Halobacteriota	Methanosarcinia	Methanotrichales	Methanotrichaceae	Methanothrix	Methanothrix sp002067365	Methanothrix sp002067365	clan_52	0.36099
GCA_002067665.1/MVRG01000022.1.region001	GCA_002067665.1	MVRG01000022.1	0	48587	MVRG01000022.1.region001.gbk	thioamitides,thiopeptide	RiPPs	Archaea	Halobacteriota	Methanomicrobia	Methanomicrobiales	Methanoregulaceae	Methanolinea_A	Methanolinea_A sp11423u	Methanolinea_A sp11423u	clan_52	0.766667
GCA_002067665.1/MVRG01000132.1.region001	GCA_002067665.1	MVRG01000132.1	106343	148905	MVRG01000132.1.region001.gbk	NRPS-like,ranthipeptide	Others	Archaea	Halobacteriota	Methanomicrobia	Methanomicrobiales	Methanoregulaceae	Methanolinea_A	Methanolinea_A sp11423u	Methanolinea_A sp11423u	clan_3	0.688914
GCA_002067705.1/MVRL01000109.1.region001	GCA_002067705.1	MVRL01000109.1	0	20722	MVRL01000109.1.region001.gbk	thioamitides	RiPPs	Archaea	Halobacteriota	Methanosarcinia	Methanotrichales	Methanotrichaceae	Methanothrix	Methanothrix sp002067705	Methanothrix sp002067705	clan_52	0.637067
GCA_002067705.1/MVRL01000200.1.region001	GCA_002067705.1	MVRL01000200.1	0	4527	MVRL01000200.1.region001.gbk	ranthipeptide	RiPPs	Archaea	Halobacteriota	Methanosarcinia	Methanotrichales	Methanotrichaceae	Methanothrix	Methanothrix sp002067705	Methanothrix sp002067705	clan_3	0.413793
GCA_002067755.1/MVQH01000098.1.region001	GCA_002067755.1	MVQH01000098.1	32876	59732	MVQH01000098.1.region001.gbk	thioamitides,thiopeptide	RiPPs	Archaea	Halobacteriota	Methanosarcinia	Methanotrichales	Methanotrichaceae	Methanothrix	Methanothrix sp002067755	Methanothrix sp002067755	clan_52	0.717042
GCA_002067795.1/MVQI01000016.1.region001	GCA_002067795.1	MVQI01000016.1	0	26228	MVQI01000016.1.region001.gbk	betalactone	Betalactone	Archaea	Halobacteriota	Methanosarcinia	Methanotrichales	Methanotrichaceae	MVQI01	MVQI01 sp002067795	MVQI01 sp002067795	clan_72	0.779521
GCA_002067795.1/MVQI01000072.1.region001	GCA_002067795.1	MVQI01000072.1	14379	36216	MVQI01000072.1.region001.gbk	thioamitides	RiPPs	Archaea	Halobacteriota	Methanosarcinia	Methanotrichales	Methanotrichaceae	MVQI01	MVQI01 sp002067795	MVQI01 sp002067795	clan_52	0.667795
GCA_002067865.1/MVRC01000011.1.region001	GCA_002067865.1	MVRC01000011.1	74364	117121	MVRC01000011.1.region001.gbk	NRPS-like	NRPS-like	Archaea	Thermoplasmatota	Thermoplasmata	Methanomassiliicoccales	UBA472	MVRC01	MVRC01 sp002067865	MVRC01 sp002067865	clan_145	0.729473
GCA_002067865.1/MVRC01000013.1.region001	GCA_002067865.1	MVRC01000013.1	50499	72358	MVRC01000013.1.region001.gbk	thioamitides	RiPPs	Archaea	Thermoplasmatota	Thermoplasmata	Methanomassiliicoccales	UBA472	MVRC01	MVRC01 sp002067865	MVRC01 sp002067865	clan_52	0.573599
GCA_002067895.1/MVRE01000004.1.region001	GCA_002067895.1	MVRE01000004.1	24971	46811	MVRE01000004.1.region001.gbk	thioamitides	RiPPs	Archaea	Halobacteriota	Methanomicrobia	Methanomicrobiales	Methanoregulaceae	MVRE01	MVRE01 sp002067895	MVRE01 sp002067895	clan_52	0.691842
GCA_002072215.1/JXMW01000009.1.region001	GCA_002072215.1	JXMW01000009.1	0	18772	JXMW01000009.1.region001.gbk	NRPS	NRPS	Archaea	Methanobacteriota	Methanobacteria	Methanobacteriales	Methanobacteriaceae	Methanobrevibacter_C	Methanobrevibacter_C arboriphilus	Methanobrevibacter_C arboriphilus	clan_25	0.588403
GCA_002072215.1/JXMW01000013.1.region001	GCA_002072215.1	JXMW01000013.1	6725	28658	JXMW01000013.1.region001.gbk	thioamitides	RiPPs	Archaea	Methanobacteriota	Methanobacteria	Methanobacteriales	Methanobacteriaceae	Methanobrevibacter_C	Methanobrevibacter_C arboriphilus	Methanobrevibacter_C arboriphilus	clan_52	0.536414
GCA_002078205.2/LCWN02000035.1.region001	GCA_002078205.2	LCWN02000035.1	6257	17346	LCWN02000035.1.region001.gbk	RiPP-like	RiPPs	Archaea	Thermoproteota	Thermoproteia	Thermoproteales	Thermocladiaceae	Vulcanisaeta	Vulcanisaeta sp001516765	Vulcanisaeta sp001516765	clan_36	0.940239
GCA_002116695.1/CP020477.1.region001	GCA_002116695.1	CP020477.1	679934	700216	CP020477.1.region001.gbk	RRE-containing	RiPPs	Archaea	Thermoproteota	Thermoproteia	Sulfolobales	Sulfolobaceae	Acidianus	Acidianus manzaensis	Acidianus manzaensis	clan_30	0.76306
GCA_002116695.1/CP020477.1.region002	GCA_002116695.1	CP020477.1	743728	754781	CP020477.1.region002.gbk	RiPP-like	RiPPs	Archaea	Thermoproteota	Thermoproteia	Sulfolobales	Sulfolobaceae	Acidianus	Acidianus manzaensis	Acidianus manzaensis	clan_36	0.666667
GCA_002116695.1/CP020477.1.region003	GCA_002116695.1	CP020477.1	1225133	1245982	CP020477.1.region003.gbk	terpene	Terpene	Archaea	Thermoproteota	Thermoproteia	Sulfolobales	Sulfolobaceae	Acidianus	Acidianus manzaensis	Acidianus manzaensis	clan_6	0.69585
GCA_002135045.1/NEWJ01000001.1.region001	GCA_002135045.1	NEWJ01000001.1	50862	71105	NEWJ01000001.1.region001.gbk	RRE-containing	RiPPs	Archaea	Halobacteriota	Halobacteria	Halobacteriales	Haloferacaceae	Halorubrum	Halorubrum ezzemoulense	Halorubrum ezzemoulense	clan_57	0.671605
GCA_002135045.1/NEWJ01000011.1.region001	GCA_002135045.1	NEWJ01000011.1	9179	20871	NEWJ01000011.1.region001.gbk	RiPP-like	RiPPs	Archaea	Halobacteriota	Halobacteria	Halobacteriales	Haloferacaceae	Halorubrum	Halorubrum ezzemoulense	Halorubrum ezzemoulense	clan_12	0.684211
GCA_002135045.1/NEWJ01000021.1.region001	GCA_002135045.1	NEWJ01000021.1	0	12641	NEWJ01000021.1.region001.gbk	terpene	Terpene	Archaea	Halobacteriota	Halobacteria	Halobacteriales	Haloferacaceae	Halorubrum	Halorubrum ezzemoulense	Halorubrum ezzemoulense	clan_51	0.725014
GCA_002135045.1/NEWJ01000076.1.region001	GCA_002135045.1	NEWJ01000076.1	0	13140	NEWJ01000076.1.region001.gbk	terpene	Terpene	Archaea	Halobacteriota	Halobacteria	Halobacteriales	Haloferacaceae	Halorubrum	Halorubrum ezzemoulense	Halorubrum ezzemoulense	clan_8	0.805539
GCA_002153915.1/MRZU01000003.1.region001	GCA_002153915.1	MRZU01000003.1	701858	723698	MRZU01000003.1.region001.gbk	thioamitides	RiPPs	Archaea	Halobacteriota	Methanonatronarchaeia	Methanonatronarchaeales	Methanonatronarchaeaceae	Methanonatronarchaeum	Methanonatronarchaeum thermophilum	Methanonatronarchaeum thermophilum	clan_52	0.603703
GCA_002153915.1/MRZU01000005.1.region001	GCA_002153915.1	MRZU01000005.1	2285	24125	MRZU01000005.1.region001.gbk	thioamitides	RiPPs	Archaea	Halobacteriota	Methanonatronarchaeia	Methanonatronarchaeales	Methanonatronarchaeaceae	Methanonatronarchaeum	Methanonatronarchaeum thermophilum	Methanonatronarchaeum thermophilum	clan_52	0.676425
GCF_002156705.1/CP019893.1.region001	GCF_002156705.1	CP019893.1	227396	239163	CP019893.1.region001.gbk	RiPP-like	RiPPs	Archaea	Halobacteriota	Halobacteria	Halobacteriales	Natrialbaceae	Natrarchaeobaculum	Natrarchaeobaculum aegyptiacum	Natrarchaeobaculum aegyptiacum	clan_12	0.653312
GCF_002156705.1/CP019893.1.region002	GCF_002156705.1	CP019893.1	1934712	1957510	CP019893.1.region002.gbk	RRE-containing,lassopeptide	RiPPs	Archaea	Halobacteriota	Halobacteria	Halobacteriales	Natrialbaceae	Natrarchaeobaculum	Natrarchaeobaculum aegyptiacum	Natrarchaeobaculum aegyptiacum	clan_47	0.485504
GCF_002156705.1/CP019893.1.region003	GCF_002156705.1	CP019893.1	2959128	2978254	CP019893.1.region003.gbk	terpene	Terpene	Archaea	Halobacteriota	Halobacteria	Halobacteriales	Natrialbaceae	Natrarchaeobaculum	Natrarchaeobaculum aegyptiacum	Natrarchaeobaculum aegyptiacum	clan_8	0.734258
GCF_002156705.1/CP019893.1.region004	GCF_002156705.1	CP019893.1	3014040	3037091	CP019893.1.region004.gbk	lanthipeptide-class-ii	RiPPs	Archaea	Halobacteriota	Halobacteria	Halobacteriales	Natrialbaceae	Natrarchaeobaculum	Natrarchaeobaculum aegyptiacum	Natrarchaeobaculum aegyptiacum	clan_43	0.491999
GCF_002156705.1/CP019893.1.region005	GCF_002156705.1	CP019893.1	3091303	3112350	CP019893.1.region005.gbk	terpene	Terpene	Archaea	Halobacteriota	Halobacteria	Halobacteriales	Natrialbaceae	Natrarchaeobaculum	Natrarchaeobaculum aegyptiacum	Natrarchaeobaculum aegyptiacum	clan_51	0.677114
GCA_002156965.1/CP021324.1.region001	GCA_002156965.1	CP021324.1	121793	164714	CP021324.1.region001.gbk	phosphonate,ranthipeptide	Others	Archaea	Thermoproteota	Nitrososphaeria	Halobacteriales	Nitrosopumilaceae	Nitrosopumilus	Nitrosopumilus catalinensis	Nitrosopumilus catalinensis	clan_27	0.742119
GCA_002170075.2/NHGQ02000005.1.region001	GCA_002170075.2	NHGQ02000005.1	10224	34012	NHGQ02000005.1.region001.gbk	resorcinol	Others	Archaea	Thermoplasmatota	Poseidoniia	Poseidoniales	Poseidoniaceae	MGIIa-L3	MGIIa-L3 sp11892u	MGIIa-L3 sp11892u	clan_136	0.769717
GCA_002170075.2/NHGQ02000010.1.region001	GCA_002170075.2	NHGQ02000010.1	23792	62818	NHGQ02000010.1.region001.gbk	T1PKS	T1PKS	Archaea	Thermoplasmatota	Poseidoniia	Poseidoniales	Poseidoniaceae	MGIIa-L3	MGIIa-L3 sp11892u	MGIIa-L3 sp11892u	clan_53	0.410491
GCA_002170075.2/NHGQ02000019.1.region001	GCA_002170075.2	NHGQ02000019.1	43017	64010	NHGQ02000019.1.region001.gbk	terpene	Terpene	Archaea	Thermoplasmatota	Poseidoniia	Poseidoniales	Poseidoniaceae	MGIIa-L3	MGIIa-L3 sp11892u	MGIIa-L3 sp11892u	clan_67	0.65359
GCA_002170075.2/NHGQ02000034.1.region001	GCA_002170075.2	NHGQ02000034.1	0	28207	NHGQ02000034.1.region001.gbk	resorcinol	Others	Archaea	Thermoplasmatota	Poseidoniia	Poseidoniales	Poseidoniaceae	MGIIa-L3	MGIIa-L3 sp11892u	MGIIa-L3 sp11892u	clan_136	0.822518
GCA_002170075.2/NHGQ02000037.1.region001	GCA_002170075.2	NHGQ02000037.1	166875	189282	NHGQ02000037.1.region001.gbk	terpene	Terpene	Archaea	Thermoplasmatota	Poseidoniia	Poseidoniales	Poseidoniaceae	MGIIa-L3	MGIIa-L3 sp11892u	MGIIa-L3 sp11892u	clan_0	0.784334
GCA_002170315.2/NHFA02000019.1.region001	GCA_002170315.2	NHFA02000019.1	0	12159	NHFA02000019.1.region001.gbk	resorcinol	Others	Archaea	Thermoplasmatota	Poseidoniia	Poseidoniales	Poseidoniaceae	MGIIa-L1	MGIIa-L1 sp002170315	MGIIa-L1 sp002170315	clan_136	0.748024
GCA_002170315.2/NHFA02000025.1.region001	GCA_002170315.2	NHFA02000025.1	49201	93066	NHFA02000025.1.region001.gbk	T1PKS	T1PKS	Archaea	Thermoplasmatota	Poseidoniia	Poseidoniales	Poseidoniaceae	MGIIa-L1	MGIIa-L1 sp002170315	MGIIa-L1 sp002170315	clan_53	0.458273
GCA_002170315.2/NHFA02000036.1.region001	GCA_002170315.2	NHFA02000036.1	41615	63999	NHFA02000036.1.region001.gbk	terpene	Terpene	Archaea	Thermoplasmatota	Poseidoniia	Poseidoniales	Poseidoniaceae	MGIIa-L1	MGIIa-L1 sp002170315	MGIIa-L1 sp002170315	clan_0	0.744396
GCA_002170315.2/NHFA02000038.1.region001	GCA_002170315.2	NHFA02000038.1	1847	22855	NHFA02000038.1.region001.gbk	terpene	Terpene	Archaea	Thermoplasmatota	Poseidoniia	Poseidoniales	Poseidoniaceae	MGIIa-L1	MGIIa-L1 sp002170315	MGIIa-L1 sp002170315	clan_67	0.732739
GCA_002170775.2/NHIP02000009.1.region001	GCA_002170775.2	NHIP02000009.1	56688	79007	NHIP02000009.1.region001.gbk	terpene	Terpene	Archaea	Thermoplasmatota	Poseidoniia	Poseidoniales	Thalassarchaeaceae	MGIIb-N1	MGIIb-N1 sp002170775	MGIIb-N1 sp002170775	clan_0	0.705116
GCA_002170775.2/NHIP02000013.1.region001	GCA_002170775.2	NHIP02000013.1	20914	41934	NHIP02000013.1.region001.gbk	terpene	Terpene	Archaea	Thermoplasmatota	Poseidoniia	Poseidoniales	Thalassarchaeaceae	MGIIb-N1	MGIIb-N1 sp002170775	MGIIb-N1 sp002170775	clan_67	0.697756
GCA_002177135.1/MWPH01000001.1.region001	GCA_002177135.1	MWPH01000001.1	222220	242175	MWPH01000001.1.region001.gbk	terpene	Terpene	Archaea	Halobacteriota	Halobacteria	Halobacteriales	Natrialbaceae	Natronolimnobius	Natronolimnobius baerhuensis	Natronolimnobius baerhuensis	clan_6	0.59107
GCA_002177135.1/MWPH01000001.1.region002	GCA_002177135.1	MWPH01000001.1	728374	749427	MWPH01000001.1.region002.gbk	terpene	Terpene	Archaea	Halobacteriota	Halobacteria	Halobacteriales	Natrialbaceae	Natronolimnobius	Natronolimnobius baerhuensis	Natronolimnobius baerhuensis	clan_51	0.752975
GCA_002177135.1/MWPH01000002.1.region001	GCA_002177135.1	MWPH01000002.1	180085	191840	MWPH01000002.1.region001.gbk	RiPP-like	RiPPs	Archaea	Halobacteriota	Halobacteria	Halobacteriales	Natrialbaceae	Natronolimnobius	Natronolimnobius baerhuensis	Natronolimnobius baerhuensis	clan_12	0.677251
GCA_002177135.1/MWPH01000002.1.region002	GCA_002177135.1	MWPH01000002.1	1234134	1256880	MWPH01000002.1.region002.gbk	RRE-containing,lassopeptide	RiPPs	Archaea	Halobacteriota	Halobacteria	Halobacteriales	Natrialbaceae	Natronolimnobius	Natronolimnobius baerhuensis	Natronolimnobius baerhuensis	clan_47	0.519178
GCA_002197185.1/CP021848.1.region001	GCA_002197185.1	CP021848.1	1789780	1810143	CP021848.1.region001.gbk	RRE-containing	RiPPs	Archaea	Methanobacteriota_B	Thermococci	Thermococcales	Thermococcaceae	Thermococcus	Thermococcus radiotolerans	Thermococcus radiotolerans	clan_66	0.658007
GCA_002201895.1/CP019436.1.region001	GCA_002201895.1	CP019436.1	409405	420539	CP019436.1.region001.gbk	RiPP-like	RiPPs	Archaea	Methanobacteriota_A	Methanopyri	Methanopyrales	Methanopyraceae	Methanopyrus	Methanopyrus sp002201895	Methanopyrus sp002201895	clan_52	0.721981
GCA_002201915.1/CP019470.1.region001	GCA_002201915.1	CP019470.1	284779	295913	CP019470.1.region001.gbk	RiPP-like	RiPPs	Archaea	Methanobacteriota_A	Methanopyri	Methanopyrales	Methanopyraceae	Methanopyrus	Methanopyrus sp002201895	Methanopyrus sp002201895	clan_52	0.721981
GCA_002208625.1/MRCT01000007.1.region001	GCA_002208625.1	MRCT01000007.1	0	13239	MRCT01000007.1.region001.gbk	thioamitides	RiPPs	Archaea	Methanobacteriota	Methanobacteria	Methanobacteriales	Methanobacteriaceae	Methanobrevibacter_B	Methanobrevibacter_B sp002208625	Methanobrevibacter_B sp002208625	clan_52	0.390728
GCA_002214365.1/CP014854.1.region001	GCA_002214365.1	CP014854.1	1141400	1162729	CP014854.1.region001.gbk	sactipeptide	RiPPs	Archaea	Methanobacteriota_B	Thermococci	Thermococcales	Thermococcaceae	Thermococcus	Thermococcus celer	Thermococcus celer	clan_3	0.607768
GCA_002214385.1/CP014855.1.region001	GCA_002214385.1	CP014855.1	1106006	1126342	CP014855.1.region001.gbk	RRE-containing	RiPPs	Archaea	Methanobacteriota_B	Thermococci	Thermococcales	Thermococcaceae	Thermococcus	Thermococcus gorgonarius	Thermococcus gorgonarius	clan_66	0.79502
GCA_002214485.1/CP015102.1.region001	GCA_002214485.1	CP015102.1	483227	503563	CP015102.1.region001.gbk	RRE-containing	RiPPs	Archaea	Methanobacteriota_B	Thermococci	Thermococcales	Thermococcaceae	Thermococcus	Thermococcus pacificus	Thermococcus pacificus	clan_66	0.725014
GCA_002214505.1/CP015103.1.region001	GCA_002214505.1	CP015103.1	606974	627310	CP015103.1.region001.gbk	RRE-containing	RiPPs	Archaea	Methanobacteriota_B	Thermococci	Thermococcales	Thermococcaceae	Thermococcus	Thermococcus siculi	Thermococcus siculi	clan_66	0.777282
GCA_002214545.1/CP015105.1.region001	GCA_002214545.1	CP015105.1	172603	192939	CP015105.1.region001.gbk	RRE-containing	RiPPs	Archaea	Methanobacteriota_B	Thermococci	Thermococcales	Thermococcaceae	Thermococcus	Thermococcus thioreducens	Thermococcus thioreducens	clan_66	0.773195
GCA_002214565.1/CP015106.1.region001	GCA_002214565.1	CP015106.1	1694116	1714479	CP015106.1.region001.gbk	RRE-containing	RiPPs	Archaea	Methanobacteriota_B	Thermococci	Thermococcales	Thermococcaceae	Thermococcus	Thermococcus radiotolerans	Thermococcus radiotolerans	clan_66	0.42265
GCA_002215485.1/CP020362.1.region001	GCA_002215485.1	CP020362.1	188139	198605	CP020362.1.region001.gbk	RiPP-like	RiPPs	Archaea	Thermoproteota	Thermoproteia	Sulfolobales	Sulfolobaceae	Sulfolobus	Sulfolobus acidocaldarius	Sulfolobus acidocaldarius	clan_36	0.573994
GCA_002215485.1/CP020362.1.region002	GCA_002215485.1	CP020362.1	464323	486344	CP020362.1.region002.gbk	LAP	RiPPs	Archaea	Thermoproteota	Thermoproteia	Sulfolobales	Sulfolobaceae	Sulfolobus	Sulfolobus acidocaldarius	Sulfolobus acidocaldarius	clan_12	0.588235
GCA_002215485.1/CP020362.1.region003	GCA_002215485.1	CP020362.1	810952	831240	CP020362.1.region003.gbk	RRE-containing	RiPPs	Archaea	Thermoproteota	Thermoproteia	Sulfolobales	Sulfolobaceae	Sulfolobus	Sulfolobus acidocaldarius	Sulfolobus acidocaldarius	clan_30	0.774811
GCA_002215485.1/CP020362.1.region004	GCA_002215485.1	CP020362.1	1524452	1545280	CP020362.1.region004.gbk	terpene	Terpene	Archaea	Thermoproteota	Thermoproteia	Sulfolobales	Sulfolobaceae	Sulfolobus	Sulfolobus acidocaldarius	Sulfolobus acidocaldarius	clan_6	0.726991
GCA_002243045.1/MBKP01000004.1.region001	GCA_002243045.1	MBKP01000004.1	192909	222425	MBKP01000004.1.region001.gbk	thioamitides,thiopeptide	RiPPs	Archaea	Halobacteriota	Methanosarcinia	Methanosarcinales	Methanosarcinaceae	Methanolobus	Methanolobus psychrotolerans	Methanolobus psychrotolerans	clan_52	0.663212
GCA_002243045.1/MBKP01000005.1.region001	GCA_002243045.1	MBKP01000005.1	97128	118481	MBKP01000005.1.region001.gbk	ranthipeptide	RiPPs	Archaea	Halobacteriota	Methanosarcinia	Methanosarcinales	Methanosarcinaceae	Methanolobus	Methanolobus psychrotolerans	Methanolobus psychrotolerans	clan_3	0.676971
GCA_002252585.1/NQLD01000005.1.region001	GCA_002252585.1	NQLD01000005.1	47825	60848	NQLD01000005.1.region001.gbk	thioamitides	RiPPs	Archaea	Methanobacteriota	Methanobacteria	Methanobacteriales	Methanobacteriaceae	Methanobrevibacter_A	Methanobrevibacter_A smithii_A	Methanobrevibacter_A smithii_A	clan_52	0.691842
GCA_002252725.1/NHOW01000127.1.region001	GCA_002252725.1	NHOW01000127.1	28633	40325	NHOW01000127.1.region001.gbk	RiPP-like	RiPPs	Archaea	Halobacteriota	Halobacteria	Halobacteriales	Haloferacaceae	Halorubrum	Halorubrum ezzemoulense	Halorubrum ezzemoulense	clan_12	0.70653
GCA_002252725.1/NHOW01000160.1.region001	GCA_002252725.1	NHOW01000160.1	7438	18962	NHOW01000160.1.region001.gbk	terpene	Terpene	Archaea	Halobacteriota	Halobacteria	Halobacteriales	Haloferacaceae	Halorubrum	Halorubrum ezzemoulense	Halorubrum ezzemoulense	clan_51	0.725014
GCA_002252725.1/NHOW01000217.1.region001	GCA_002252725.1	NHOW01000217.1	0	17538	NHOW01000217.1.region001.gbk	terpene	Terpene	Archaea	Halobacteriota	Halobacteria	Halobacteriales	Haloferacaceae	Halorubrum	Halorubrum ezzemoulense	Halorubrum ezzemoulense	clan_8	0.828501
GCA_002252755.1/NHOY01000020.1.region001	GCA_002252755.1	NHOY01000020.1	22	11714	NHOY01000020.1.region001.gbk	RiPP-like	RiPPs	Archaea	Halobacteriota	Halobacteria	Halobacteriales	Haloferacaceae	Halorubrum	Halorubrum sp002252755	Halorubrum sp002252755	clan_12	0.675557
GCA_002252755.1/NHOY01000044.1.region001	GCA_002252755.1	NHOY01000044.1	0	8782	NHOY01000044.1.region001.gbk	terpene	Terpene	Archaea	Halobacteriota	Halobacteria	Halobacteriales	Haloferacaceae	Halorubrum	Halorubrum sp002252755	Halorubrum sp002252755	clan_8	0.757909
GCA_002252755.1/NHOY01000050.1.region001	GCA_002252755.1	NHOY01000050.1	0	17716	NHOY01000050.1.region001.gbk	terpene	Terpene	Archaea	Halobacteriota	Halobacteria	Halobacteriales	Haloferacaceae	Halorubrum	Halorubrum sp002252755	Halorubrum sp002252755	clan_51	0.745412
GCA_002252805.1/NHOZ01000098.1.region001	GCA_002252805.1	NHOZ01000098.1	18161	29853	NHOZ01000098.1.region001.gbk	RiPP-like	RiPPs	Archaea	Halobacteriota	Halobacteria	Halobacteriales	Haloferacaceae	Halorubrum	Halorubrum ezzemoulense	Halorubrum ezzemoulense	clan_12	0.70653
GCA_002252805.1/NHOZ01000121.1.region001	GCA_002252805.1	NHOZ01000121.1	24677	42274	NHOZ01000121.1.region001.gbk	terpene	Terpene	Archaea	Halobacteriota	Halobacteria	Halobacteriales	Haloferacaceae	Halorubrum	Halorubrum ezzemoulense	Halorubrum ezzemoulense	clan_51	0.74984
GCA_002252805.1/NHOZ01000140.1.region001	GCA_002252805.1	NHOZ01000140.1	2031	17485	NHOZ01000140.1.region001.gbk	terpene	Terpene	Archaea	Halobacteriota	Halobacteria	Halobacteriales	Haloferacaceae	Halorubrum	Halorubrum ezzemoulense	Halorubrum ezzemoulense	clan_8	0.805539
GCA_002252835.1/NHPB01000049.1.region001	GCA_002252835.1	NHPB01000049.1	6450	27416	NHPB01000049.1.region001.gbk	terpene	Terpene	Archaea	Halobacteriota	Halobacteria	Halobacteriales	Haloferacaceae	Halorubrum	Halorubrum ezzemoulense	Halorubrum ezzemoulense	clan_8	0.736819
GCA_002252835.1/NHPB01000052.1.region001	GCA_002252835.1	NHPB01000052.1	0	11642	NHPB01000052.1.region001.gbk	terpene	Terpene	Archaea	Halobacteriota	Halobacteria	Halobacteriales	Haloferacaceae	Halorubrum	Halorubrum ezzemoulense	Halorubrum ezzemoulense	clan_51	0.725014
GCA_002252835.1/NHPB01000089.1.region001	GCA_002252835.1	NHPB01000089.1	14549	26271	NHPB01000089.1.region001.gbk	RiPP-like	RiPPs	Archaea	Halobacteriota	Halobacteria	Halobacteriales	Haloferacaceae	Halorubrum	Halorubrum ezzemoulense	Halorubrum ezzemoulense	clan_12	0.70653
GCA_002252875.1/NHPD01000016.1.region001	GCA_002252875.1	NHPD01000016.1	96406	108098	NHPD01000016.1.region001.gbk	RiPP-like	RiPPs	Archaea	Halobacteriota	Halobacteria	Halobacteriales	Haloferacaceae	Halorubrum	Halorubrum ezzemoulense	Halorubrum ezzemoulense	clan_12	0.70653
GCA_002252875.1/NHPD01000024.1.region001	GCA_002252875.1	NHPD01000024.1	1754	22720	NHPD01000024.1.region001.gbk	terpene	Terpene	Archaea	Halobacteriota	Halobacteria	Halobacteriales	Haloferacaceae	Halorubrum	Halorubrum ezzemoulense	Halorubrum ezzemoulense	clan_8	0.763811
GCA_002252875.1/NHPD01000037.1.region001	GCA_002252875.1	NHPD01000037.1	107823	128885	NHPD01000037.1.region001.gbk	terpene	Terpene	Archaea	Halobacteriota	Halobacteria	Halobacteriales	Haloferacaceae	Halorubrum	Halorubrum ezzemoulense	Halorubrum ezzemoulense	clan_51	0.74984
GCA_002252895.1/NHPE01000003.1.region001	GCA_002252895.1	NHPE01000003.1	0	13378	NHPE01000003.1.region001.gbk	terpene	Terpene	Archaea	Halobacteriota	Halobacteria	Halobacteriales	Haloferacaceae	Halorubrum	Halorubrum sp002252755	Halorubrum sp002252755	clan_8	0.788298
GCA_002252895.1/NHPE01000042.1.region001	GCA_002252895.1	NHPE01000042.1	51400	72468	NHPE01000042.1.region001.gbk	terpene	Terpene	Archaea	Halobacteriota	Halobacteria	Halobacteriales	Haloferacaceae	Halorubrum	Halorubrum sp002252755	Halorubrum sp002252755	clan_51	0.74984
GCA_002252895.1/NHPE01000075.1.region001	GCA_002252895.1	NHPE01000075.1	0	6638	NHPE01000075.1.region001.gbk	RiPP-like	RiPPs	Archaea	Halobacteriota	Halobacteria	Halobacteriales	Haloferacaceae	Halorubrum	Halorubrum sp002252755	Halorubrum sp002252755	clan_12	0.655876
GCA_002252985.1/NHPJ01000008.1.region001	GCA_002252985.1	NHPJ01000008.1	0	8015	NHPJ01000008.1.region001.gbk	RiPP-like	RiPPs	Archaea	Halobacteriota	Halobacteria	Halobacteriales	Haloferacaceae	Halorubrum	Halorubrum halodurans	Halorubrum halodurans	clan_12	0.566987
GCA_002252985.1/NHPJ01000050.1.region001	GCA_002252985.1	NHPJ01000050.1	15962	37030	NHPJ01000050.1.region001.gbk	terpene	Terpene	Archaea	Halobacteriota	Halobacteria	Halobacteriales	Haloferacaceae	Halorubrum	Halorubrum halodurans	Halorubrum halodurans	clan_51	0.743224
GCA_002252985.1/NHPJ01000138.1.region001	GCA_002252985.1	NHPJ01000138.1	16292	37258	NHPJ01000138.1.region001.gbk	terpene	Terpene	Archaea	Halobacteriota	Halobacteria	Halobacteriales	Haloferacaceae	Halorubrum	Halorubrum halodurans	Halorubrum halodurans	clan_8	0.690676
GCA_002254665.1/NJDP01000024.1.region001	GCA_002254665.1	NJDP01000024.1	8609	20263	NJDP01000024.1.region001.gbk	RRE-containing	RiPPs	Archaea	Thermoproteota	Thermoproteia	Sulfolobales	Desulfurococcaceae	EX4484-58	EX4484-58 sp002254665	EX4484-58 sp002254665	clan_4	0.771335
GCA_002254665.1/NJDP01000104.1.region001	GCA_002254665.1	NJDP01000104.1	0	5637	NJDP01000104.1.region001.gbk	RiPP-like	RiPPs	Archaea	Thermoproteota	Thermoproteia	Sulfolobales	Desulfurococcaceae	EX4484-58	EX4484-58 sp002254665	EX4484-58 sp002254665	clan_36	0.933185
GCA_002286985.1/NSKC01000002.1.region001	GCA_002286985.1	NSKC01000002.1	306650	327718	NSKC01000002.1.region001.gbk	terpene	Terpene	Archaea	Halobacteriota	Halobacteria	Halobacteriales	Haloferacaceae	Halorubrum	Halorubrum sp002286985	Halorubrum sp002286985	clan_51	0.709043
GCA_002286985.1/NSKC01000008.1.region001	GCA_002286985.1	NSKC01000008.1	37642	76686	NSKC01000008.1.region001.gbk	thiopeptide	RiPPs	Archaea	Halobacteriota	Halobacteria	Halobacteriales	Haloferacaceae	Halorubrum	Halorubrum sp002286985	Halorubrum sp002286985	clan_12	0.730047
GCA_002286985.1/NSKC01000008.1.region002	GCA_002286985.1	NSKC01000008.1	305138	321686	NSKC01000008.1.region002.gbk	terpene	Terpene	Archaea	Halobacteriota	Halobacteria	Halobacteriales	Haloferacaceae	Halorubrum	Halorubrum sp002286985	Halorubrum sp002286985	clan_8	0.682457
GCA_002287175.1/LMVM01000012.1.region001	GCA_002287175.1	LMVM01000012.1	499178	541947	LMVM01000012.1.region001.gbk	NRPS-like	NRPS-like	Archaea	Methanobacteriota	Methanobacteria	Methanobacteriales	Methanobacteriaceae	Methanobacterium_D	Methanobacterium_D bryantii	Methanobacterium_D bryantii	clan_145	0.673604
GCA_002287175.1/LMVM01000037.1.region001	GCA_002287175.1	LMVM01000037.1	125536	136748	LMVM01000037.1.region001.gbk	RiPP-like	RiPPs	Archaea	Methanobacteriota	Methanobacteria	Methanobacteriales	Methanobacteriaceae	Methanobacterium_D	Methanobacterium_D bryantii	Methanobacterium_D bryantii	clan_52	0.679744
GCA_002287175.1/LMVM01000039.1.region001	GCA_002287175.1	LMVM01000039.1	10974	58885	LMVM01000039.1.region001.gbk	NRPS	NRPS	Archaea	Methanobacteriota	Methanobacteria	Methanobacteriales	Methanobacteriaceae	Methanobacterium_D	Methanobacterium_D bryantii	Methanobacterium_D bryantii	clan_25	0.658118
GCA_002287195.1/LMVN01000026.1.region001	GCA_002287195.1	LMVN01000026.1	0	6413	LMVN01000026.1.region001.gbk	RiPP-like	RiPPs	Archaea	Methanobacteriota	Methanobacteria	Methanobacteriales	Methanobacteriaceae	Methanosphaera	Methanosphaera cuniculi	Methanosphaera cuniculi	clan_52	0.634852
GCA_002287215.1/LMVO01000012.1.region001	GCA_002287215.1	LMVO01000012.1	63975	94760	LMVO01000012.1.region001.gbk	thioamitides,thiopeptide	RiPPs	Archaea	Halobacteriota	Methanomicrobia	Methanomicrobiales	Methanocorpusculaceae	Methanocorpusculum	Methanocorpusculum parvum	Methanocorpusculum parvum	clan_52	0.705247
GCA_002287235.1/LMVP01000071.1.region001	GCA_002287235.1	LMVP01000071.1	0	10441	LMVP01000071.1.region001.gbk	proteusin	RiPPs	Archaea	Halobacteriota	Methanosarcinia	Methanosarcinales	Methanosarcinaceae	Methanosarcina	Methanosarcina spelaei	Methanosarcina spelaei	clan_3	0.6
GCA_002287235.1/LMVP01000368.1.region001	GCA_002287235.1	LMVP01000368.1	0	32882	LMVP01000368.1.region001.gbk	thioamitides,thiopeptide	RiPPs	Archaea	Halobacteriota	Methanosarcinia	Methanosarcinales	Methanosarcinaceae	Methanosarcina	Methanosarcina spelaei	Methanosarcina spelaei	clan_52	0.603941
GCA_002317795.1/NVWC01000004.1.region001	GCA_002317795.1	NVWC01000004.1	43699	64338	NVWC01000004.1.region001.gbk	RRE-containing	RiPPs	Archaea	Thermoproteota	Nitrososphaeria	Nitrososphaerales	Nitrosopumilaceae	Nitrosopumilus	Nitrosopumilus sp002317795	Nitrosopumilus sp002317795	clan_27	0.650572
GCA_002355635.1/AP017558.1.region001	GCA_002355635.1	AP017558.1	892719	910794	AP017558.1.region001.gbk	terpene	Terpene	Archaea	Halobacteriota	Halobacteria	Halobacteriales	Haloferacaceae	Halopenitus	Halopenitus persicus_A	Halopenitus persicus_A	clan_6	0.522881
GCA_002355635.1/AP017558.1.region002	GCA_002355635.1	AP017558.1	1028775	1040620	AP017558.1.region002.gbk	RiPP-like	RiPPs	Archaea	Halobacteriota	Halobacteria	Halobacteriales	Haloferacaceae	Halopenitus	Halopenitus persicus_A	Halopenitus persicus_A	clan_12	0.452277
GCA_002355635.1/AP017558.1.region003	GCA_002355635.1	AP017558.1	2532443	2553556	AP017558.1.region003.gbk	terpene	Terpene	Archaea	Halobacteriota	Halobacteria	Halobacteriales	Haloferacaceae	Halopenitus	Halopenitus persicus_A	Halopenitus persicus_A	clan_51	0.833241
GCA_002355655.1/AP017569.1.region001	GCA_002355655.1	AP017569.1	477649	496466	AP017569.1.region001.gbk	terpene	Terpene	Archaea	Halobacteriota	Halobacteria	Halobacteriales	Haloferacaceae	Halorubrum	Halorubrum trapanicum_A	Halorubrum trapanicum_A	clan_51	0.785577
GCA_002355655.1/AP017569.1.region002	GCA_002355655.1	AP017569.1	1912595	1933561	AP017569.1.region002.gbk	terpene	Terpene	Archaea	Halobacteriota	Halobacteria	Halobacteriales	Haloferacaceae	Halorubrum	Halorubrum trapanicum_A	Halorubrum trapanicum_A	clan_8	0.774779
GCA_002355655.1/AP017569.1.region003	GCA_002355655.1	AP017569.1	2128781	2140473	AP017569.1.region003.gbk	RiPP-like	RiPPs	Archaea	Halobacteriota	Halobacteria	Halobacteriales	Haloferacaceae	Halorubrum	Halorubrum trapanicum_A	Halorubrum trapanicum_A	clan_12	0.699624
GCA_002356395.1/AP018336.1.region001	GCA_002356395.1	AP018336.1	859724	891851	AP018336.1.region001.gbk	thioamitides,thiopeptide	RiPPs	Archaea	Methanobacteriota	Methanobacteria	Methanobacteriales	Methanothermobacteraceae	Methanothermobacter	Methanothermobacter thermautotrophicus	Methanothermobacter thermautotrophicus	clan_52	0.6886
GCA_002356395.1/AP018336.1.region002	GCA_002356395.1	AP018336.1	1609801	1630671	AP018336.1.region002.gbk	terpene	Terpene	Archaea	Methanobacteriota	Methanobacteria	Methanobacteriales	Methanothermobacteraceae	Methanothermobacter	Methanothermobacter thermautotrophicus	Methanothermobacter thermautotrophicus	clan_6	0.647546
GCA_002490245.1/PCNA01000048.1.region001	GCA_002490245.1	PCNA01000048.1	0	10327	PCNA01000048.1.region001.gbk	nucleoside	Others	Archaea	Thermoproteota	Bathyarchaeia	B26-1	B24-2	B24-2	B24-2 sp002490245	B24-2 sp002490245	clan_5	0.595915
GCA_002490245.1/PCNA01000050.1.region001	GCA_002490245.1	PCNA01000050.1	0	10254	PCNA01000050.1.region001.gbk	phosphoglycolipid	Others	Archaea	Thermoproteota	Bathyarchaeia	B26-1	B24-2	B24-2	B24-2 sp002490245	B24-2 sp002490245	clan_32	0.802358
GCA_002494345.1/NXNI01000001.1.region001	GCA_002494345.1	NXNI01000001.1	894371	914662	NXNI01000001.1.region001.gbk	terpene	Terpene	Archaea	Halobacteriota	Halobacteria	Halobacteriales	Natrialbaceae	Natrinema	Natrinema ejinorense	Natrinema ejinorense	clan_51	0.76958
GCA_002494345.1/NXNI01000001.1.region002	GCA_002494345.1	NXNI01000001.1	1440767	1452525	NXNI01000001.1.region002.gbk	RiPP-like	RiPPs	Archaea	Halobacteriota	Halobacteria	Halobacteriales	Natrialbaceae	Natrinema	Natrinema ejinorense	Natrinema ejinorense	clan_12	0.387628
GCA_002494345.1/NXNI01000001.1.region003	GCA_002494345.1	NXNI01000001.1	2366766	2387720	NXNI01000001.1.region003.gbk	terpene	Terpene	Archaea	Halobacteriota	Halobacteria	Halobacteriales	Natrialbaceae	Natrinema	Natrinema ejinorense	Natrinema ejinorense	clan_6	0.581237
GCA_002494345.1/NXNI01000002.1.region001	GCA_002494345.1	NXNI01000002.1	110338	127120	NXNI01000002.1.region001.gbk	NI-siderophore	Siderophore	Archaea	Halobacteriota	Halobacteria	Halobacteriales	Natrialbaceae	Natrinema	Natrinema ejinorense	Natrinema ejinorense	clan_37	0.244258
GCA_002494585.1/DACF01000009.1.region001	GCA_002494585.1	DACF01000009.1	61589	72813	DACF01000009.1.region001.gbk	RiPP-like	RiPPs	Archaea	Thermoplasmatota	Thermoplasmata	Methanomassiliicoccales	Methanomethylophilaceae	VadinCA11	VadinCA11 sp002498365	VadinCA11 sp002498365	clan_52	0.528595
GCA_002494625.1/DACH01000003.1.region001	GCA_002494625.1	DACH01000003.1	41957	71251	DACH01000003.1.region001.gbk	betalactone	Betalactone	Archaea	Halobacteriota	Archaeoglobi	Archaeoglobales	Archaeoglobaceae	Archaeoglobus_A	Archaeoglobus_A sp002494625	Archaeoglobus_A sp002494625	clan_29	0.791486
GCA_002494645.1/DACE01000003.1.region001	GCA_002494645.1	DACE01000003.1	37832	49332	DACE01000003.1.region001.gbk	terpene	Terpene	Archaea	Thermoplasmatota	Poseidoniia	Poseidoniales	Poseidoniaceae	Poseidonia	Poseidonia sp002494645	Poseidonia sp002494645	clan_67	0.716346
GCA_002494645.1/DACE01000010.1.region001	GCA_002494645.1	DACE01000010.1	9749	32188	DACE01000010.1.region001.gbk	terpene	Terpene	Archaea	Thermoplasmatota	Poseidoniia	Poseidoniales	Poseidoniaceae	Poseidonia	Poseidonia sp002494645	Poseidonia sp002494645	clan_0	0.776393
GCA_002494645.1/DACE01000029.1.region001	GCA_002494645.1	DACE01000029.1	0	47523	DACE01000029.1.region001.gbk	T1PKS	T1PKS	Archaea	Thermoplasmatota	Poseidoniia	Poseidoniales	Poseidoniaceae	Poseidonia	Poseidonia sp002494645	Poseidonia sp002494645	clan_53	0.437638
GCA_002494765.1/DACJ01000105.1.region001	GCA_002494765.1	DACJ01000105.1	0	26151	DACJ01000105.1.region001.gbk	betalactone	Betalactone	Archaea	Thermoplasmatota	UBA186	UBA186	UBA186	UBA186	UBA186 sp002494765	UBA186 sp002494765	clan_72	0.774626
GCA_002494805.1/DACR01000001.1.region001	GCA_002494805.1	DACR01000001.1	0	3298	DACR01000001.1.region001.gbk	RiPP-like	RiPPs	Archaea	Thermoplasmatota	Thermoplasmata	Methanomassiliicoccales	Methanomethylophilaceae	UBA71	UBA71 sp002506425	UBA71 sp002506425	clan_52	0.6151
GCA_002494805.1/DACR01000022.1.region001	GCA_002494805.1	DACR01000022.1	7447	22495	DACR01000022.1.region001.gbk	betalactone	Betalactone	Archaea	Thermoplasmatota	Thermoplasmata	Methanomassiliicoccales	Methanomethylophilaceae	UBA71	UBA71 sp002506425	UBA71 sp002506425	clan_43	0.612542
GCA_002494805.1/DACR01000028.1.region001	GCA_002494805.1	DACR01000028.1	30790	59783	DACR01000028.1.region001.gbk	betalactone	Betalactone	Archaea	Thermoplasmatota	Thermoplasmata	Methanomassiliicoccales	Methanomethylophilaceae	UBA71	UBA71 sp002506425	UBA71 sp002506425	clan_72	0.625
GCA_002494845.1/DACU01000009.1.region001	GCA_002494845.1	DACU01000009.1	134992	161604	DACU01000009.1.region001.gbk	betalactone	Betalactone	Archaea	Halobacteriota	Methanosarcinia	Methanosarcinales	Methanosarcinaceae	Methanosarcina	Methanosarcina sp002499445	Methanosarcina sp002499445	clan_72	0.762829
GCA_002494845.1/DACU01000019.1.region001	GCA_002494845.1	DACU01000019.1	149072	171006	DACU01000019.1.region001.gbk	thioamitides	RiPPs	Archaea	Halobacteriota	Methanosarcinia	Methanosarcinales	Methanosarcinaceae	Methanosarcina	Methanosarcina sp002499445	Methanosarcina sp002499445	clan_52	0.496047
GCA_002494885.1/DACV01000007.1.region001	GCA_002494885.1	DACV01000007.1	445675	456887	DACV01000007.1.region001.gbk	RiPP-like	RiPPs	Archaea	Methanobacteriota	Methanobacteria	Methanobacteriales	Methanobacteriaceae	Methanobacterium_D	Methanobacterium_D sp002494885	Methanobacterium_D sp002494885	clan_52	0.634852
GCA_002494885.1/DACV01000009.1.region001	GCA_002494885.1	DACV01000009.1	90397	133226	DACV01000009.1.region001.gbk	NRPS-like	NRPS-like	Archaea	Methanobacteriota	Methanobacteria	Methanobacteriales	Methanobacteriaceae	Methanobacterium_D	Methanobacterium_D sp002494885	Methanobacterium_D sp002494885	clan_145	0.668382
GCA_002494905.1/DADB01000116.1.region001	GCA_002494905.1	DADB01000116.1	0	11492	DADB01000116.1.region001.gbk	terpene	Terpene	Archaea	Thermoplasmatota	Poseidoniia	Poseidoniales	Thalassarchaeaceae	MGIIb-O5	MGIIb-O5 sp002501805	MGIIb-O5 sp002501805	clan_0	0.666667
GCA_002495055.1/DADR01000011.1.region001	GCA_002495055.1	DADR01000011.1	0	29535	DADR01000011.1.region001.gbk	NRPS-like	NRPS-like	Archaea	Halobacteriota	Methanomicrobia	Methanomicrobiales	Methanoregulaceae	Methanoregula	Methanoregula sp002495055	Methanoregula sp002495055	clan_120	0.602252
GCA_002495055.1/DADR01000020.1.region001	GCA_002495055.1	DADR01000020.1	42221	84912	DADR01000020.1.region001.gbk	NRPS-like	NRPS-like	Archaea	Halobacteriota	Methanomicrobia	Methanomicrobiales	Methanoregulaceae	Methanoregula	Methanoregula sp002495055	Methanoregula sp002495055	clan_120	0.708333
GCA_002495065.1/DADT01000022.1.region001	GCA_002495065.1	DADT01000022.1	44701	55496	DADT01000022.1.region001.gbk	RiPP-like	RiPPs	Archaea	Halobacteriota	Methanomicrobia	Methanomicrobiales	Methanoregulaceae	Methanoregula	Methanoregula sp002495065	Methanoregula sp002495065	clan_36	0.75
GCA_002495065.1/DADT01000036.1.region001	GCA_002495065.1	DADT01000036.1	52011	72835	DADT01000036.1.region001.gbk	thioamitides	RiPPs	Archaea	Halobacteriota	Methanomicrobia	Methanomicrobiales	Methanoregulaceae	Methanoregula	Methanoregula sp002495065	Methanoregula sp002495065	clan_52	0.631068
GCA_002495165.1/DAEA01000014.1.region001	GCA_002495165.1	DAEA01000014.1	32199	54538	DAEA01000014.1.region001.gbk	terpene	Terpene	Archaea	Thermoplasmatota	Poseidoniia	Poseidoniales	Thalassarchaeaceae	MGIIb-O5	MGIIb-O5 sp002501605	MGIIb-O5 sp002501605	clan_0	0.72265
GCA_002495315.1/DAEN01000040.1.region001	GCA_002495315.1	DAEN01000040.1	69090	111954	DAEN01000040.1.region001.gbk	phosphonate	Others	Archaea	Thermoproteota	Nitrososphaeria	Nitrososphaerales	UBA141	UBA141	UBA141 sp002495315	UBA141 sp002495315	clan_82	0.740062
GCA_002495315.1/DAEN01000045.1.region001	GCA_002495315.1	DAEN01000045.1	0	34286	DAEN01000045.1.region001.gbk	T3PKS	T3PKS	Archaea	Thermoproteota	Nitrososphaeria	Nitrososphaerales	UBA141	UBA141	UBA141 sp002495315	UBA141 sp002495315	clan_1	0.733499
GCA_002495315.1/DAEN01000058.1.region001	GCA_002495315.1	DAEN01000058.1	16347	38636	DAEN01000058.1.region001.gbk	phosphonate	Others	Archaea	Thermoproteota	Nitrososphaeria	Nitrososphaerales	UBA141	UBA141	UBA141 sp002495315	UBA141 sp002495315	clan_20	0.705116
GCA_002495325.1/DAEQ01000001.1.region001	GCA_002495325.1	DAEQ01000001.1	42722	83204	DAEQ01000001.1.region001.gbk	thiopeptide	RiPPs	Archaea	Thermoplasmatota	Thermoplasmata	Methanomassiliicoccales	Methanomethylophilaceae	Methanomethylophilus	Methanomethylophilus sp002495325	Methanomethylophilus sp002495325	clan_52	0.668705
GCA_002495525.1/DAFS01000003.1.region001	GCA_002495525.1	DAFS01000003.1	0	10235	DAFS01000003.1.region001.gbk	terpene	Terpene	Archaea	Thermoplasmatota	Poseidoniia	Poseidoniales	Thalassarchaeaceae	MGIIb-O2	MGIIb-O2 sp002495525	MGIIb-O2 sp002495525	clan_67	0.722115
GCA_002495525.1/DAFS01000005.1.region001	GCA_002495525.1	DAFS01000005.1	0	21729	DAFS01000005.1.region001.gbk	terpene	Terpene	Archaea	Thermoplasmatota	Poseidoniia	Poseidoniales	Thalassarchaeaceae	MGIIb-O2	MGIIb-O2 sp002495525	MGIIb-O2 sp002495525	clan_0	0.711325
GCA_002495535.1/DAFX01000012.1.region001	GCA_002495535.1	DAFX01000012.1	0	11571	DAFX01000012.1.region001.gbk	resorcinol	Others	Archaea	Thermoplasmatota	Poseidoniia	Poseidoniales	Poseidoniaceae	MGIIa-L1	MGIIa-L1 sp002495535	MGIIa-L1 sp002495535	clan_136	0.583648
GCA_002495535.1/DAFX01000050.1.region001	GCA_002495535.1	DAFX01000050.1	0	39848	DAFX01000050.1.region001.gbk	T1PKS	T1PKS	Archaea	Thermoplasmatota	Poseidoniia	Poseidoniales	Poseidoniaceae	MGIIa-L1	MGIIa-L1 sp002495535	MGIIa-L1 sp002495535	clan_53	0.453121
GCA_002495535.1/DAFX01000059.1.region001	GCA_002495535.1	DAFX01000059.1	0	7033	DAFX01000059.1.region001.gbk	terpene	Terpene	Archaea	Thermoplasmatota	Poseidoniia	Poseidoniales	Poseidoniaceae	MGIIa-L1	MGIIa-L1 sp002495535	MGIIa-L1 sp002495535	clan_0	0.666667
GCA_002495535.1/DAFX01000073.1.region001	GCA_002495535.1	DAFX01000073.1	20351	41359	DAFX01000073.1.region001.gbk	terpene	Terpene	Archaea	Thermoplasmatota	Poseidoniia	Poseidoniales	Poseidoniaceae	MGIIa-L1	MGIIa-L1 sp002495535	MGIIa-L1 sp002495535	clan_67	0.732739
GCA_002495585.1/DAGB01000018.1.region001	GCA_002495585.1	DAGB01000018.1	107938	136602	DAGB01000018.1.region001.gbk	NRPS-like	NRPS-like	Archaea	Thermoplasmatota	Thermoplasmata	Methanomassiliicoccales	Methanomassiliicoccaceae	DTU008	DTU008 sp002504525	DTU008 sp002504525	clan_145	0.531021
GCA_002495585.1/DAGB01000025.1.region001	GCA_002495585.1	DAGB01000025.1	42014	63855	DAGB01000025.1.region001.gbk	thioamitides	RiPPs	Archaea	Thermoplasmatota	Thermoplasmata	Methanomassiliicoccales	Methanomassiliicoccaceae	DTU008	DTU008 sp002504525	DTU008 sp002504525	clan_52	0.52371
GCA_002495685.1/DAGJ01000021.1.region001	GCA_002495685.1	DAGJ01000021.1	160335	201219	DAGJ01000021.1.region001.gbk	LAP,thioamitides	RiPPs	Archaea	Methanobacteriota	Methanobacteria	Methanobacteriales	Methanobacteriaceae	UBA412	UBA412 sp002495685	UBA412 sp002495685	clan_52	0.625366
GCA_002495725.1/DAGK01000010.1.region001	GCA_002495725.1	DAGK01000010.1	57326	77725	DAGK01000010.1.region001.gbk	proteusin	RiPPs	Archaea	Halobacteriota	Methanosarcinia	Methanosarcinales	Methanosarcinaceae	Methanosarcina	Methanosarcina sp002496565	Methanosarcina sp002496565	clan_3	0.640063
GCA_002495725.1/DAGK01000028.1.region001	GCA_002495725.1	DAGK01000028.1	163227	184688	DAGK01000028.1.region001.gbk	RRE-containing	RiPPs	Archaea	Halobacteriota	Methanosarcinia	Methanosarcinales	Methanosarcinaceae	Methanosarcina	Methanosarcina sp002496565	Methanosarcina sp002496565	clan_3	0.640908
GCA_002495725.1/DAGK01000035.1.region001	GCA_002495725.1	DAGK01000035.1	93079	115010	DAGK01000035.1.region001.gbk	thioamitides	RiPPs	Archaea	Halobacteriota	Methanosarcinia	Methanosarcinales	Methanosarcinaceae	Methanosarcina	Methanosarcina sp002496565	Methanosarcina sp002496565	clan_52	0.470187
GCA_002495925.1/DAHK01000009.1.region001	GCA_002495925.1	DAHK01000009.1	14879	32523	DAHK01000009.1.region001.gbk	terpene	Terpene	Archaea	Thermoplasmatota	Poseidoniia	Poseidoniales	Thalassarchaeaceae	Thalassarchaeum	Thalassarchaeum sp002714745	Thalassarchaeum sp002714745	clan_0	0.573599
GCA_002496045.1/DAIG01000030.1.region001	GCA_002496045.1	DAIG01000030.1	0	4625	DAIG01000030.1.region001.gbk	RiPP-like	RiPPs	Archaea	Thermoproteota	Thermoproteia	Sulfolobales	Desulfurococcaceae	UBA285	UBA285 sp002495025	UBA285 sp002495025	clan_36	0.940239
GCA_002496085.1/DAIK01000064.1.region001	GCA_002496085.1	DAIK01000064.1	7769	18231	DAIK01000064.1.region001.gbk	ectoine	Others	Archaea	Halobacteriota	Methanosarcinia	Methanotrichales	Methanotrichaceae	Methanothrix	Methanothrix soehngenii	Methanothrix soehngenii	clan_85	0.212274
GCA_002496085.1/DAIK01000161.1.region001	GCA_002496085.1	DAIK01000161.1	0	9218	DAIK01000161.1.region001.gbk	thioamitides	RiPPs	Archaea	Halobacteriota	Methanosarcinia	Methanotrichales	Methanotrichaceae	Methanothrix	Methanothrix soehngenii	Methanothrix soehngenii	clan_52	0.666151
GCA_002496135.1/DAIN01000094.1.region001	GCA_002496135.1	DAIN01000094.1	2557	15030	DAIN01000094.1.region001.gbk	thioamitides	RiPPs	Archaea	Halobacteriota	Methanomicrobia	Methanomicrobiales	Methanospirillaceae	Methanospirillum	Methanospirillum hungatei	Methanospirillum hungatei	clan_52	0.470187
GCA_002496395.1/DAJQ01000016.1.region001	GCA_002496395.1	DAJQ01000016.1	43601	66263	DAJQ01000016.1.region001.gbk	betalactone	Betalactone	Archaea	Halobacteriota	Methanomicrobia	Methanomicrobiales	Methanocorpusculaceae	Methanocalculus	Methanocalculus sp002496395	Methanocalculus sp002496395	clan_72	0.78605
GCA_002496395.1/DAJQ01000033.1.region001	GCA_002496395.1	DAJQ01000033.1	30578	54631	DAJQ01000033.1.region001.gbk	thioamitides,thiopeptide	RiPPs	Archaea	Halobacteriota	Methanomicrobia	Methanomicrobiales	Methanocorpusculaceae	Methanocalculus	Methanocalculus sp002496395	Methanocalculus sp002496395	clan_52	0.684416
GCA_002496425.1/DAJS01000029.1.region001	GCA_002496425.1	DAJS01000029.1	0	9921	DAJS01000029.1.region001.gbk	RiPP-like	RiPPs	Archaea	Thermoproteota	Thermoproteia	Sulfolobales	Acidilobaceae	Acidilobus	Acidilobus sp002496425	Acidilobus sp002496425	clan_36	0.668338
GCA_002496465.1/DAKC01000011.1.region001	GCA_002496465.1	DAKC01000011.1	0	5124	DAKC01000011.1.region001.gbk	RRE-containing	RiPPs	Archaea	Halobacteriota	Methanosarcinia	Methanotrichales	Methanotrichaceae	Methanothrix	Methanothrix soehngenii	Methanothrix soehngenii	clan_3	0.493976
GCA_002496465.1/DAKC01000132.1.region001	GCA_002496465.1	DAKC01000132.1	6715	24509	DAKC01000132.1.region001.gbk	thioamitides	RiPPs	Archaea	Halobacteriota	Methanosarcinia	Methanotrichales	Methanotrichaceae	Methanothrix	Methanothrix soehngenii	Methanothrix soehngenii	clan_52	0.682446
GCA_002496475.1/DAJV01000109.1.region001	GCA_002496475.1	DAJV01000109.1	9877	15096	DAJV01000109.1.region001.gbk	RiPP-like	RiPPs	Archaea	Thermoproteota	Thermoproteia	Thermoproteales	Thermocladiaceae	Vulcanisaeta	Vulcanisaeta sp002496475	Vulcanisaeta sp002496475	clan_52	0.690035
GCA_002496565.1/DAKJ01000005.1.region001	GCA_002496565.1	DAKJ01000005.1	82895	104826	DAKJ01000005.1.region001.gbk	thioamitides	RiPPs	Archaea	Halobacteriota	Methanosarcinia	Methanosarcinales	Methanosarcinaceae	Methanosarcina	Methanosarcina sp002496565	Methanosarcina sp002496565	clan_52	0.470187
GCA_002496565.1/DAKJ01000016.1.region001	GCA_002496565.1	DAKJ01000016.1	19245	39644	DAKJ01000016.1.region001.gbk	proteusin	RiPPs	Archaea	Halobacteriota	Methanosarcinia	Methanosarcinales	Methanosarcinaceae	Methanosarcina	Methanosarcina sp002496565	Methanosarcina sp002496565	clan_3	0.624954
GCA_002496735.1/DALK01000010.1.region001	GCA_002496735.1	DALK01000010.1	9034	29162	DALK01000010.1.region001.gbk	terpene	Terpene	Archaea	Thermoplasmatota	Poseidoniia	Poseidoniales	Thalassarchaeaceae	MGIIb-O3	MGIIb-O3 sp002503285	MGIIb-O3 sp002503285	clan_67	0.662081
GCA_002496735.1/DALK01000010.1.region002	GCA_002496735.1	DALK01000010.1	243542	265913	DALK01000010.1.region002.gbk	terpene	Terpene	Archaea	Thermoplasmatota	Poseidoniia	Poseidoniales	Thalassarchaeaceae	MGIIb-O3	MGIIb-O3 sp002503285	MGIIb-O3 sp002503285	clan_0	0.7
GCA_002496805.1/DALO01000011.1.region001	GCA_002496805.1	DALO01000011.1	66248	77448	DALO01000011.1.region001.gbk	RiPP-like	RiPPs	Archaea	Methanobacteriota	Methanobacteria	Methanobacteriales	Methanobacteriaceae	Methanobacterium	Methanobacterium sp002496805	Methanobacterium sp002496805	clan_52	0.651845
GCA_002497025.1/DAMG01000073.1.region001	GCA_002497025.1	DAMG01000073.1	0	12536	DAMG01000073.1.region001.gbk	terpene	Terpene	Archaea	Thermoplasmatota	Poseidoniia	Poseidoniales	Thalassarchaeaceae	MGIIb-O1	MGIIb-O1 sp002497025	MGIIb-O1 sp002497025	clan_67	0.683772
GCA_002497025.1/DAMG01000089.1.region001	GCA_002497025.1	DAMG01000089.1	0	14402	DAMG01000089.1.region001.gbk	terpene	Terpene	Archaea	Thermoplasmatota	Poseidoniia	Poseidoniales	Thalassarchaeaceae	MGIIb-O1	MGIIb-O1 sp002497025	MGIIb-O1 sp002497025	clan_0	0.647488
GCA_002497075.1/DAML01000025.1.region001	GCA_002497075.1	DAML01000025.1	20849	35399	DAML01000025.1.region001.gbk	thioamitides	RiPPs	Archaea	Thermoplasmatota	Thermoplasmata	Methanomassiliicoccales	UBA472	UBA472	UBA472 sp002497075	UBA472 sp002497075	clan_52	0.326425
GCA_002497155.1/DAMV01000017.1.region001	GCA_002497155.1	DAMV01000017.1	20714	31941	DAMV01000017.1.region001.gbk	RiPP-like	RiPPs	Archaea	Thermoplasmatota	Thermoplasmata	Methanomassiliicoccales	Methanomethylophilaceae	RumEn-M2	RumEn-M2 sp002502965	RumEn-M2 sp002502965	clan_52	0.483602
GCA_002497195.1/DAMX01000037.1.region001	GCA_002497195.1	DAMX01000037.1	0	10609	DAMX01000037.1.region001.gbk	RiPP-like	RiPPs	Archaea	Thermoplasmatota	Thermoplasmata	Methanomassiliicoccales	Methanomethylophilaceae	VadinCA11	VadinCA11 sp002498365	VadinCA11 sp002498365	clan_52	0.483602
GCA_002497245.1/DANB01000016.1.region001	GCA_002497245.1	DANB01000016.1	21705	44054	DANB01000016.1.region001.gbk	terpene	Terpene	Archaea	Thermoplasmatota	Poseidoniia	Poseidoniales	Thalassarchaeaceae	MGIIb-O2	MGIIb-O2 sp002497245	MGIIb-O2 sp002497245	clan_0	0.711325
GCA_002497245.1/DANB01000040.1.region001	GCA_002497245.1	DANB01000040.1	0	13399	DANB01000040.1.region001.gbk	terpene	Terpene	Archaea	Thermoplasmatota	Poseidoniia	Poseidoniales	Thalassarchaeaceae	MGIIb-O2	MGIIb-O2 sp002497245	MGIIb-O2 sp002497245	clan_67	0.694719
GCA_002497365.1/DACT01000005.1.region001	GCA_002497365.1	DACT01000005.1	45694	88481	DACT01000005.1.region001.gbk	NRPS-like	NRPS-like	Archaea	Methanobacteriota	Methanobacteria	Methanobacteriales	Methanobacteriaceae	Methanobacterium_A	Methanobacterium_A sp002494495	Methanobacterium_A sp002494495	clan_145	0.767379
GCA_002497365.1/DACT01000012.1.region001	GCA_002497365.1	DACT01000012.1	0	9076	DACT01000012.1.region001.gbk	RiPP-like	RiPPs	Archaea	Methanobacteriota	Methanobacteria	Methanobacteriales	Methanobacteriaceae	Methanobacterium_A	Methanobacterium_A sp002494495	Methanobacterium_A sp002494495	clan_52	0.634852
GCA_002497365.1/DACT01000017.1.region001	GCA_002497365.1	DACT01000017.1	36180	46573	DACT01000017.1.region001.gbk	ectoine	Others	Archaea	Methanobacteriota	Methanobacteria	Methanobacteriales	Methanobacteriaceae	Methanobacterium_A	Methanobacterium_A sp002494495	Methanobacterium_A sp002494495	clan_85	0.466239
GCA_002497365.1/DACT01000017.1.region002	GCA_002497365.1	DACT01000017.1	72891	95532	DACT01000017.1.region002.gbk	RRE-containing,lassopeptide	RiPPs	Archaea	Methanobacteriota	Methanobacteria	Methanobacteriales	Methanobacteriaceae	Methanobacterium_A	Methanobacterium_A sp002494495	Methanobacterium_A sp002494495	clan_47	0.38506
GCA_002497475.1/DADG01000062.1.region001	GCA_002497475.1	DADG01000062.1	12544	44171	DADG01000062.1.region001.gbk	betalactone	Betalactone	Archaea	Thermoplasmatota	Thermoplasmata	Methanomassiliicoccales	Methanomethylophilaceae	UBA71	UBA71 sp002506425	UBA71 sp002506425	clan_72	0.655735
GCA_002497555.1/DADM01000016.1.region001	GCA_002497555.1	DADM01000016.1	163080	197517	DADM01000016.1.region001.gbk	thioamitides,thiopeptide	RiPPs	Archaea	Halobacteriota	Methanosarcinia	Methanotrichales	Methanotrichaceae	Methanothrix_A	Methanothrix_A sp001602645	Methanothrix_A sp001602645	clan_52	0.58167
GCA_002497555.1/DADM01000023.1.region001	GCA_002497555.1	DADM01000023.1	19920	30424	DADM01000023.1.region001.gbk	ectoine	Others	Archaea	Halobacteriota	Methanosarcinia	Methanotrichales	Methanotrichaceae	Methanothrix_A	Methanothrix_A sp001602645	Methanothrix_A sp001602645	clan_85	0.300087
GCA_002497945.1/DAFK01000038.1.region001	GCA_002497945.1	DAFK01000038.1	61566	95956	DAFK01000038.1.region001.gbk	thioamitides,thiopeptide	RiPPs	Archaea	Halobacteriota	Methanosarcinia	Methanotrichales	Methanotrichaceae	Methanothrix_A	Methanothrix_A harundinacea_E	Methanothrix_A harundinacea_E	clan_52	0.573037
GCA_002497945.1/DAFK01000042.1.region001	GCA_002497945.1	DAFK01000042.1	10491	20983	DAFK01000042.1.region001.gbk	ectoine	Others	Archaea	Halobacteriota	Methanosarcinia	Methanotrichales	Methanotrichaceae	Methanothrix_A	Methanothrix_A harundinacea_E	Methanothrix_A harundinacea_E	clan_85	0.34628
GCA_002497995.1/DAFO01000051.1.region001	GCA_002497995.1	DAFO01000051.1	0	12771	DAFO01000051.1.region001.gbk	NRPS-like	NRPS-like	Archaea	Thermoplasmatota	Thermoplasmata	Methanomassiliicoccales	Methanomassiliicoccaceae	DTU008	DTU008 sp002504525	DTU008 sp002504525	clan_145	0.656082
GCA_002497995.1/DAFO01000056.1.region001	GCA_002497995.1	DAFO01000056.1	12735	34576	DAFO01000056.1.region001.gbk	thioamitides	RiPPs	Archaea	Thermoplasmatota	Thermoplasmata	Methanomassiliicoccales	Methanomassiliicoccaceae	DTU008	DTU008 sp002504525	DTU008 sp002504525	clan_52	0.52371
GCA_002498315.1/DAGX01000002.1.region001	GCA_002498315.1	DAGX01000002.1	871802	893627	DAGX01000002.1.region001.gbk	thioamitides	RiPPs	Archaea	Halobacteriota	Methanomicrobia	Methanomicrobiales	Methanofollaceae	Methanofollis	Methanofollis sp002498315	Methanofollis sp002498315	clan_52	0.478251
GCA_002498315.1/DAGX01000005.1.region001	GCA_002498315.1	DAGX01000005.1	534064	554901	DAGX01000005.1.region001.gbk	terpene	Terpene	Archaea	Halobacteriota	Methanomicrobia	Methanomicrobiales	Methanofollaceae	Methanofollis	Methanofollis sp002498315	Methanofollis sp002498315	clan_6	0.672334
GCA_002498315.1/DAGX01000007.1.region001	GCA_002498315.1	DAGX01000007.1	111828	123004	DAGX01000007.1.region001.gbk	RiPP-like	RiPPs	Archaea	Halobacteriota	Methanomicrobia	Methanomicrobiales	Methanofollaceae	Methanofollis	Methanofollis sp002498315	Methanofollis sp002498315	clan_52	0.483602
GCA_002498375.1/DAHC01000015.1.region001	GCA_002498375.1	DAHC01000015.1	86584	117702	DAHC01000015.1.region001.gbk	thioamitides,thiopeptide	RiPPs	Archaea	Halobacteriota	Methanomicrobia	Methanomicrobiales	Methanocorpusculaceae	Methanocorpusculum	Methanocorpusculum sp002498375	Methanocorpusculum sp002498375	clan_52	0.705247
GCA_002498445.1/DAHN01000012.1.region001	GCA_002498445.1	DAHN01000012.1	0	19547	DAHN01000012.1.region001.gbk	NRPS	NRPS	Archaea	Methanobacteriota	Methanobacteria	Methanobacteriales	Methanobacteriaceae	Methanobrevibacter_A	Methanobrevibacter_A sp900320515	Methanobrevibacter_A sp900320515	clan_25	0.532428
GCA_002498445.1/DAHN01000015.1.region001	GCA_002498445.1	DAHN01000015.1	0	16748	DAHN01000015.1.region001.gbk	NRPS	NRPS	Archaea	Methanobacteriota	Methanobacteria	Methanobacteriales	Methanobacteriaceae	Methanobrevibacter_A	Methanobrevibacter_A sp900320515	Methanobrevibacter_A sp900320515	clan_25	0.478251
GCA_002498445.1/DAHN01000019.1.region001	GCA_002498445.1	DAHN01000019.1	10242	32132	DAHN01000019.1.region001.gbk	thioamitides	RiPPs	Archaea	Methanobacteriota	Methanobacteria	Methanobacteriales	Methanobacteriaceae	Methanobrevibacter_A	Methanobrevibacter_A sp900320515	Methanobrevibacter_A sp900320515	clan_52	0.648237
GCA_002498445.1/DAHN01000034.1.region001	GCA_002498445.1	DAHN01000034.1	545	30838	DAHN01000034.1.region001.gbk	NRPS	NRPS	Archaea	Methanobacteriota	Methanobacteria	Methanobacteriales	Methanobacteriaceae	Methanobrevibacter_A	Methanobrevibacter_A sp900320515	Methanobrevibacter_A sp900320515	clan_25	0.612301
GCA_002498445.1/DAHN01000036.1.region001	GCA_002498445.1	DAHN01000036.1	0	17660	DAHN01000036.1.region001.gbk	NRPS	NRPS	Archaea	Methanobacteriota	Methanobacteria	Methanobacteriales	Methanobacteriaceae	Methanobrevibacter_A	Methanobrevibacter_A sp900320515	Methanobrevibacter_A sp900320515	clan_25	0.568771
GCA_002498525.1/DAHR01000012.1.region001	GCA_002498525.1	DAHR01000012.1	25909	48190	DAHR01000012.1.region001.gbk	terpene	Terpene	Archaea	Thermoplasmatota	Poseidoniia	Poseidoniales	Thalassarchaeaceae	MGIIb-O1	MGIIb-O1 sp002498525	MGIIb-O1 sp002498525	clan_0	0.727834
GCA_002498585.1/DAHV01000024.1.region001	GCA_002498585.1	DAHV01000024.1	93320	115659	DAHV01000024.1.region001.gbk	terpene	Terpene	Archaea	Thermoplasmatota	Poseidoniia	Poseidoniales	Thalassarchaeaceae	MGIIb-O5	MGIIb-O5 sp002501805	MGIIb-O5 sp002501805	clan_0	0.717157
GCA_002498605.1/DAHY01000009.1.region001	GCA_002498605.1	DAHY01000009.1	0	10432	DAHY01000009.1.region001.gbk	RiPP-like	RiPPs	Archaea	Thermoplasmatota	Thermoplasmata	Methanomassiliicoccales	Methanomethylophilaceae	VadinCA11	VadinCA11 sp002498605	VadinCA11 sp002498605	clan_52	0.483602
GCA_002498705.1/DAIH01000011.1.region001	GCA_002498705.1	DAIH01000011.1	85972	116765	DAIH01000011.1.region001.gbk	thioamitides,thiopeptide	RiPPs	Archaea	Halobacteriota	Methanomicrobia	Methanomicrobiales	Methanocorpusculaceae	Methanocorpusculum	Methanocorpusculum sp002498375	Methanocorpusculum sp002498375	clan_52	0.70206
GCA_002498745.1/DAIO01000061.1.region001	GCA_002498745.1	DAIO01000061.1	0	4368	DAIO01000061.1.region001.gbk	RiPP-like	RiPPs	Archaea	Halobacteriota	Methanosarcinia	Methanotrichales	Methanotrichaceae	Methanothrix	Methanothrix sp011620785	Methanothrix sp011620785	clan_52	0.582043
GCA_002498765.1/DAIW01000004.1.region001	GCA_002498765.1	DAIW01000004.1	245860	257087	DAIW01000004.1.region001.gbk	RiPP-like	RiPPs	Archaea	Thermoplasmatota	Thermoplasmata	Methanomassiliicoccales	Methanomethylophilaceae	RumEn-M2	RumEn-M2 sp001421175	RumEn-M2 sp001421175	clan_52	0.483602
GCA_002499015.1/DAJY01000042.1.region001	GCA_002499015.1	DAJY01000042.1	0	11494	DAJY01000042.1.region001.gbk	terpene	Terpene	Archaea	Thermoplasmatota	Poseidoniia	Poseidoniales	Poseidoniaceae	MGIIa-L1	MGIIa-L1 sp002499015	MGIIa-L1 sp002499015	clan_67	0.675204
GCA_002499015.1/DAJY01000117.1.region001	GCA_002499015.1	DAJY01000117.1	0	13669	DAJY01000117.1.region001.gbk	terpene	Terpene	Archaea	Thermoplasmatota	Poseidoniia	Poseidoniales	Poseidoniaceae	MGIIa-L1	MGIIa-L1 sp002499015	MGIIa-L1 sp002499015	clan_0	0.736248
GCA_002499015.1/DAJY01000126.1.region001	GCA_002499015.1	DAJY01000126.1	0	10085	DAJY01000126.1.region001.gbk	T1PKS	T1PKS	Archaea	Thermoplasmatota	Poseidoniia	Poseidoniales	Poseidoniaceae	MGIIa-L1	MGIIa-L1 sp002499015	MGIIa-L1 sp002499015	clan_53	0.426417
GCA_002499165.1/DAKO01000077.1.region001	GCA_002499165.1	DAKO01000077.1	0	12313	DAKO01000077.1.region001.gbk	thioamitides	RiPPs	Archaea	Halobacteriota	Methanomicrobia	Methanomicrobiales	Methanoculleaceae	Methanoculleus	Methanoculleus bourgensis	Methanoculleus bourgensis	clan_52	0.439551
GCA_002499165.1/DAKO01000149.1.region001	GCA_002499165.1	DAKO01000149.1	0	7932	DAKO01000149.1.region001.gbk	RiPP-like	RiPPs	Archaea	Halobacteriota	Methanomicrobia	Methanomicrobiales	Methanoculleaceae	Methanoculleus	Methanoculleus bourgensis	Methanoculleus bourgensis	clan_52	0.483602
GCA_002499325.1/DALC01000011.1.region001	GCA_002499325.1	DALC01000011.1	0	10606	DALC01000011.1.region001.gbk	terpene	Terpene	Archaea	Thermoplasmatota	Poseidoniia	Poseidoniales	Thalassarchaeaceae	MGIIb-O5	MGIIb-O5 sp002499325	MGIIb-O5 sp002499325	clan_0	0.666667
GCA_002499455.1/DALN01000011.1.region001	GCA_002499455.1	DALN01000011.1	30776	37537	DALN01000011.1.region001.gbk	RiPP-like	RiPPs	Archaea	Halobacteriota	Methanomicrobia	Methanomicrobiales	Methanoculleaceae	Methanoculleus	Methanoculleus sp002499455	Methanoculleus sp002499455	clan_52	0.612702
GCA_002499455.1/DALN01000056.1.region001	GCA_002499455.1	DALN01000056.1	0	19799	DALN01000056.1.region001.gbk	thioamitides	RiPPs	Archaea	Halobacteriota	Methanomicrobia	Methanomicrobiales	Methanoculleaceae	Methanoculleus	Methanoculleus sp002499455	Methanoculleus sp002499455	clan_52	0.611111
GCA_002499455.1/DALN01000099.1.region001	GCA_002499455.1	DALN01000099.1	0	15666	DALN01000099.1.region001.gbk	terpene	Terpene	Archaea	Halobacteriota	Methanomicrobia	Methanomicrobiales	Methanoculleaceae	Methanoculleus	Methanoculleus sp002499455	Methanoculleus sp002499455	clan_6	0.531809
GCA_002499545.1/DAME01000003.1.region001	GCA_002499545.1	DAME01000003.1	55940	76975	DAME01000003.1.region001.gbk	terpene	Terpene	Archaea	Thermoplasmatota	Poseidoniia	Poseidoniales	Poseidoniaceae	MGIIa-L1	MGIIa-L1 sp002499545	MGIIa-L1 sp002499545	clan_67	0.774311
GCA_002499545.1/DAME01000003.1.region002	GCA_002499545.1	DAME01000003.1	82460	131268	DAME01000003.1.region002.gbk	T1PKS	T1PKS	Archaea	Thermoplasmatota	Poseidoniia	Poseidoniales	Poseidoniaceae	MGIIa-L1	MGIIa-L1 sp002499545	MGIIa-L1 sp002499545	clan_53	0.473037
GCA_002499545.1/DAME01000014.1.region001	GCA_002499545.1	DAME01000014.1	57034	71273	DAME01000014.1.region001.gbk	terpene	Terpene	Archaea	Thermoplasmatota	Poseidoniia	Poseidoniales	Poseidoniaceae	MGIIa-L1	MGIIa-L1 sp002499545	MGIIa-L1 sp002499545	clan_0	0.735425
GCA_002499545.1/DAME01000034.1.region001	GCA_002499545.1	DAME01000034.1	30971	46147	DAME01000034.1.region001.gbk	terpene	Terpene	Archaea	Thermoplasmatota	Poseidoniia	Poseidoniales	Poseidoniaceae	MGIIa-L1	MGIIa-L1 sp002499545	MGIIa-L1 sp002499545	clan_6	0.528595
GCA_002499705.1/DAMU01000010.1.region001	GCA_002499705.1	DAMU01000010.1	0	21437	DAMU01000010.1.region001.gbk	resorcinol	Others	Archaea	Thermoplasmatota	Poseidoniia	Poseidoniales	Poseidoniaceae	MGIIa-L1	MGIIa-L1 sp002499705	MGIIa-L1 sp002499705	clan_136	0.758253
GCA_002499705.1/DAMU01000049.1.region001	GCA_002499705.1	DAMU01000049.1	15154	29114	DAMU01000049.1.region001.gbk	terpene	Terpene	Archaea	Thermoplasmatota	Poseidoniia	Poseidoniales	Poseidoniaceae	MGIIa-L1	MGIIa-L1 sp002499705	MGIIa-L1 sp002499705	clan_0	0.803884
GCA_002499705.1/DAMU01000077.1.region001	GCA_002499705.1	DAMU01000077.1	67867	88893	DAMU01000077.1.region001.gbk	terpene	Terpene	Archaea	Thermoplasmatota	Poseidoniia	Poseidoniales	Poseidoniaceae	MGIIa-L1	MGIIa-L1 sp002499705	MGIIa-L1 sp002499705	clan_67	0.737387
GCA_002499905.1/DANP01000008.1.region001	GCA_002499905.1	DANP01000008.1	654	43557	DANP01000008.1.region001.gbk	thioamitides,thiopeptide	RiPPs	Archaea	Halobacteriota	Methanomicrobia	Methanomicrobiales	Methanoregulaceae	UBA9949	UBA9949 sp002499905	UBA9949 sp002499905	clan_52	0.714226
GCA_002499905.1/DANP01000017.1.region001	GCA_002499905.1	DANP01000017.1	3677	14475	DANP01000017.1.region001.gbk	RiPP-like	RiPPs	Archaea	Halobacteriota	Methanomicrobia	Methanomicrobiales	Methanoregulaceae	UBA9949	UBA9949 sp002499905	UBA9949 sp002499905	clan_36	0.825036
GCA_002501605.1/DANW01000034.1.region001	GCA_002501605.1	DANW01000034.1	525	22864	DANW01000034.1.region001.gbk	terpene	Terpene	Archaea	Thermoplasmatota	Poseidoniia	Poseidoniales	Thalassarchaeaceae	MGIIb-O5	MGIIb-O5 sp002501605	MGIIb-O5 sp002501605	clan_0	0.717157
GCA_002501655.1/DANY01000009.1.region001	GCA_002501655.1	DANY01000009.1	53984	65160	DANY01000009.1.region001.gbk	RiPP-like	RiPPs	Archaea	Halobacteriota	Methanomicrobia	Methanomicrobiales	Methanoculleaceae	Methanoculleus	Methanoculleus sp002501655	Methanoculleus sp002501655	clan_52	0.483602
GCA_002501695.1/DANZ01000020.1.region001	GCA_002501695.1	DANZ01000020.1	0	26160	DANZ01000020.1.region001.gbk	thioamitides,thiopeptide	RiPPs	Archaea	Halobacteriota	Methanosarcinia	Methanosarcinales	Methanosarcinaceae	Methanolobus	Methanolobus sp002501695	Methanolobus sp002501695	clan_52	0.6151
GCA_002501695.1/DANZ01000143.1.region001	GCA_002501695.1	DANZ01000143.1	35663	46530	DANZ01000143.1.region001.gbk	RiPP-like	RiPPs	Archaea	Halobacteriota	Methanosarcinia	Methanosarcinales	Methanosarcinaceae	Methanolobus	Methanolobus sp002501695	Methanolobus sp002501695	clan_36	1
GCA_002501765.1/DAOG01000038.1.region001	GCA_002501765.1	DAOG01000038.1	0	5515	DAOG01000038.1.region001.gbk	ectoine	Others	Archaea	Halobacteriota	Methanosarcinia	Methanotrichales	Methanotrichaceae	UBA204	UBA204 sp002501765	UBA204 sp002501765	clan_85	0.475858
GCA_002502005.1/DAPA01000105.1.region001	GCA_002502005.1	DAPA01000105.1	22045	38617	DAPA01000105.1.region001.gbk	thioamitides	RiPPs	Archaea	Thermoplasmatota	Thermoplasmata	Methanomassiliicoccales	Methanomassiliicoccaceae	DTU008	DTU008 sp002504525	DTU008 sp002504525	clan_52	0.416667
GCA_002502055.1/DAPI01000008.1.region001	GCA_002502055.1	DAPI01000008.1	0	3077	DAPI01000008.1.region001.gbk	terpene	Terpene	Archaea	Thermoplasmatota	Poseidoniia	Poseidoniales	Thalassarchaeaceae	MGIIb-O1	MGIIb-O1 sp002498725	MGIIb-O1 sp002498725	clan_0	0.652817
GCA_002502055.1/DAPI01000009.1.region001	GCA_002502055.1	DAPI01000009.1	0	18853	DAPI01000009.1.region001.gbk	terpene	Terpene	Archaea	Thermoplasmatota	Poseidoniia	Poseidoniales	Thalassarchaeaceae	MGIIb-O1	MGIIb-O1 sp002498725	MGIIb-O1 sp002498725	clan_0	0.67314
GCA_002502055.1/DAPI01000028.1.region001	GCA_002502055.1	DAPI01000028.1	0	2619	DAPI01000028.1.region001.gbk	terpene	Terpene	Archaea	Thermoplasmatota	Poseidoniia	Poseidoniales	Thalassarchaeaceae	MGIIb-O1	MGIIb-O1 sp002498725	MGIIb-O1 sp002498725	clan_67	0.58633
GCA_002502245.1/DAPW01000007.1.region001	GCA_002502245.1	DAPW01000007.1	47591	69515	DAPW01000007.1.region001.gbk	thioamitides	RiPPs	Archaea	Halobacteriota	Methanomicrobia	Methanomicrobiales	Methanoregulaceae	Methanoregula	Methanoregula sp002502245	Methanoregula sp002502245	clan_52	0.672195
GCA_002502245.1/DAPW01000016.1.region001	GCA_002502245.1	DAPW01000016.1	19611	30400	DAPW01000016.1.region001.gbk	RiPP-like	RiPPs	Archaea	Halobacteriota	Methanomicrobia	Methanomicrobiales	Methanoregulaceae	Methanoregula	Methanoregula sp002502245	Methanoregula sp002502245	clan_36	0.6302
GCA_002502545.1/DAPN01000024.1.region001	GCA_002502545.1	DAPN01000024.1	0	6399	DAPN01000024.1.region001.gbk	RiPP-like	RiPPs	Archaea	Thermoplasmatota	Thermoplasmata	Methanomassiliicoccales	Methanomethylophilaceae	RumEn-M2	RumEn-M2 sp001421175	RumEn-M2 sp001421175	clan_52	0.42265
GCA_002502735.1/DAQC01000001.1.region001	GCA_002502735.1	DAQC01000001.1	832436	841082	DAQC01000001.1.region001.gbk	RiPP-like	RiPPs	Archaea	Halobacteriota	Methanomicrobia	Methanomicrobiales	Methanoregulaceae	Methanoregula	Methanoregula sp002502735	Methanoregula sp002502735	clan_36	0.870901
GCA_002502735.1/DAQC01000001.1.region002	GCA_002502735.1	DAQC01000001.1	1275433	1297282	DAQC01000001.1.region002.gbk	thioamitides	RiPPs	Archaea	Halobacteriota	Methanomicrobia	Methanomicrobiales	Methanoregulaceae	Methanoregula	Methanoregula sp002502735	Methanoregula sp002502735	clan_52	0.672195
GCA_002502785.1/DAQG01000057.1.region001	GCA_002502785.1	DAQG01000057.1	1162	11633	DAQG01000057.1.region001.gbk	ectoine	Others	Archaea	Halobacteriota	Methanosarcinia	Methanotrichales	Methanotrichaceae	Methanothrix_A	Methanothrix_A harundinacea_A	Methanothrix_A harundinacea_A	clan_85	0.467819
GCA_002502785.1/DAQG01000072.1.region001	GCA_002502785.1	DAQG01000072.1	0	17804	DAQG01000072.1.region001.gbk	thioamitides	RiPPs	Archaea	Halobacteriota	Methanosarcinia	Methanotrichales	Methanotrichaceae	Methanothrix_A	Methanothrix_A harundinacea_A	Methanothrix_A harundinacea_A	clan_52	0.57865
GCA_002502855.1/DAQK01000012.1.region001	GCA_002502855.1	DAQK01000012.1	13599	34946	DAQK01000012.1.region001.gbk	sactipeptide	RiPPs	Archaea	Methanobacteriota	Methanobacteria	Methanobacteriales	Methanobacteriaceae	Methanobacterium_A	Methanobacterium_A sp002502855	Methanobacterium_A sp002502855	clan_3	0.552086
GCA_002502855.1/DAQK01000019.1.region001	GCA_002502855.1	DAQK01000019.1	2611	12998	DAQK01000019.1.region001.gbk	ectoine	Others	Archaea	Methanobacteriota	Methanobacteria	Methanobacteriales	Methanobacteriaceae	Methanobacterium_A	Methanobacterium_A sp002502855	Methanobacterium_A sp002502855	clan_85	0.215535
GCA_002502855.1/DAQK01000033.1.region001	GCA_002502855.1	DAQK01000033.1	18427	29618	DAQK01000033.1.region001.gbk	RiPP-like	RiPPs	Archaea	Methanobacteriota	Methanobacteria	Methanobacteriales	Methanobacteriaceae	Methanobacterium_A	Methanobacterium_A sp002502855	Methanobacterium_A sp002502855	clan_52	0.634852
GCA_002502925.1/DAQO01000011.1.region001	GCA_002502925.1	DAQO01000011.1	15666	26890	DAQO01000011.1.region001.gbk	RiPP-like	RiPPs	Archaea	Thermoplasmatota	Thermoplasmata	Methanomassiliicoccales	Methanomethylophilaceae	VadinCA11	VadinCA11 sp002498365	VadinCA11 sp002498365	clan_52	0.528595
GCA_002502935.1/DAQR01000108.1.region001	GCA_002502935.1	DAQR01000108.1	437	11517	DAQR01000108.1.region001.gbk	RiPP-like	RiPPs	Archaea	Halobacteriota	Methanomicrobia	Methanomicrobiales	Methanoculleaceae	Methanoculleus	Methanoculleus bourgensis	Methanoculleus bourgensis	clan_52	0.679744
GCA_002502935.1/DAQR01000114.1.region001	GCA_002502935.1	DAQR01000114.1	0	13084	DAQR01000114.1.region001.gbk	thioamitides	RiPPs	Archaea	Halobacteriota	Methanomicrobia	Methanomicrobiales	Methanoculleaceae	Methanoculleus	Methanoculleus bourgensis	Methanoculleus bourgensis	clan_52	0.439551
GCA_002502965.1/DAQS01000006.1.region001	GCA_002502965.1	DAQS01000006.1	127659	138886	DAQS01000006.1.region001.gbk	RiPP-like	RiPPs	Archaea	Thermoplasmatota	Thermoplasmata	Methanomassiliicoccales	Methanomethylophilaceae	RumEn-M2	RumEn-M2 sp002502965	RumEn-M2 sp002502965	clan_52	0.483602
GCA_002503105.1/DAQY01000016.1.region001	GCA_002503105.1	DAQY01000016.1	5945	17124	DAQY01000016.1.region001.gbk	RiPP-like	RiPPs	Archaea	Halobacteriota	Methanomicrobia	Methanomicrobiales	Methanoculleaceae	UBA206	UBA206 sp002503105	UBA206 sp002503105	clan_52	0.483602
GCA_002503105.1/DAQY01000042.1.region001	GCA_002503105.1	DAQY01000042.1	0	13493	DAQY01000042.1.region001.gbk	thioamitides	RiPPs	Archaea	Halobacteriota	Methanomicrobia	Methanomicrobiales	Methanoculleaceae	UBA206	UBA206 sp002503105	UBA206 sp002503105	clan_52	0.611111
GCA_002503125.1/DARB01000002.1.region001	GCA_002503125.1	DARB01000002.1	16653	27544	DARB01000002.1.region001.gbk	RiPP-like	RiPPs	Archaea	Methanobacteriota	Methanobacteria	Methanobacteriales	Methanobacteriaceae	Methanobacterium_C	Methanobacterium_C sp002498385	Methanobacterium_C sp002498385	clan_36	1
GCA_002503125.1/DARB01000004.1.region001	GCA_002503125.1	DARB01000004.1	24133	41031	DARB01000004.1.region001.gbk	RRE-containing	RiPPs	Archaea	Methanobacteriota	Methanobacteria	Methanobacteriales	Methanobacteriaceae	Methanobacterium_C	Methanobacterium_C sp002498385	Methanobacterium_C sp002498385	clan_47	0.636739
GCA_002503125.1/DARB01000006.1.region001	GCA_002503125.1	DARB01000006.1	37636	48848	DARB01000006.1.region001.gbk	RiPP-like	RiPPs	Archaea	Methanobacteriota	Methanobacteria	Methanobacteriales	Methanobacteriaceae	Methanobacterium_C	Methanobacterium_C sp002498385	Methanobacterium_C sp002498385	clan_52	0.651845
GCA_002503365.1/DARN01000113.1.region001	GCA_002503365.1	DARN01000113.1	12397	34227	DARN01000113.1.region001.gbk	thioamitides,thiopeptide	RiPPs	Archaea	Halobacteriota	Methanosarcinia	Methanosarcinales	Methanosarcinaceae	Methanomethylovorans	Methanomethylovorans hollandica	Methanomethylovorans hollandica	clan_52	0.648636
GCA_002503545.1/DARY01000013.1.region001	GCA_002503545.1	DARY01000013.1	16193	25728	DARY01000013.1.region001.gbk	RiPP-like	RiPPs	Archaea	Thermoplasmatota	Thermoplasmata	Methanomassiliicoccales	Methanomethylophilaceae	Methanomethylophilus	Methanomethylophilus sp002503545	Methanomethylophilus sp002503545	clan_52	0.483602
GCA_002503595.1/DASC01000005.1.region001	GCA_002503595.1	DASC01000005.1	0	7444	DASC01000005.1.region001.gbk	RiPP-like	RiPPs	Archaea	Halobacteriota	Methanosarcinia	Methanosarcinales	Methanogasteraceae	Methanogaster	Methanogaster sp002503595	Methanogaster sp002503595	clan_52	0.679744
GCA_002503595.1/DASC01000134.1.region001	GCA_002503595.1	DASC01000134.1	0	6641	DASC01000134.1.region001.gbk	thioamitides	RiPPs	Archaea	Halobacteriota	Methanosarcinia	Methanosarcinales	Methanogasteraceae	Methanogaster	Methanogaster sp002503595	Methanogaster sp002503595	clan_52	0.390728
GCA_002503785.1/DASL01000009.1.region001	GCA_002503785.1	DASL01000009.1	49302	60529	DASL01000009.1.region001.gbk	RiPP-like	RiPPs	Archaea	Thermoplasmatota	Thermoplasmata	Methanomassiliicoccales	Methanomethylophilaceae	RumEn-M2	RumEn-M2 sp001421175	RumEn-M2 sp001421175	clan_52	0.483602
GCA_002503825.1/DASP01000005.1.region001	GCA_002503825.1	DASP01000005.1	290393	300827	DASP01000005.1.region001.gbk	RiPP-like	RiPPs	Archaea	Halobacteriota	Methanomicrobia	Methanomicrobiales	Methanoregulaceae	UBA467	UBA467 sp002503825	UBA467 sp002503825	clan_52	0.679744
GCA_002503825.1/DASP01000005.1.region002	GCA_002503825.1	DASP01000005.1	313408	323717	DASP01000005.1.region002.gbk	RiPP-like	RiPPs	Archaea	Halobacteriota	Methanomicrobia	Methanomicrobiales	Methanoregulaceae	UBA467	UBA467 sp002503825	UBA467 sp002503825	clan_36	0.878954
GCA_002503825.1/DASP01000016.1.region001	GCA_002503825.1	DASP01000016.1	57204	108671	DASP01000016.1.region001.gbk	thioamitides,thiopeptide	RiPPs	Archaea	Halobacteriota	Methanomicrobia	Methanomicrobiales	Methanoregulaceae	UBA467	UBA467 sp002503825	UBA467 sp002503825	clan_52	0.736924
GCA_002503885.1/DASQ01000081.1.region001	GCA_002503885.1	DASQ01000081.1	13301	24381	DASQ01000081.1.region001.gbk	RiPP-like	RiPPs	Archaea	Halobacteriota	Methanomicrobia	Methanomicrobiales	Methanoculleaceae	Methanoculleus	Methanoculleus marisnigri_B	Methanoculleus marisnigri_B	clan_52	0.716527
GCA_002503885.1/DASQ01000112.1.region001	GCA_002503885.1	DASQ01000112.1	12924	34788	DASQ01000112.1.region001.gbk	thioamitides	RiPPs	Archaea	Halobacteriota	Methanomicrobia	Methanomicrobiales	Methanoculleaceae	Methanoculleus	Methanoculleus marisnigri_B	Methanoculleus marisnigri_B	clan_52	0.478251
GCA_002503885.1/DASQ01000126.1.region001	GCA_002503885.1	DASQ01000126.1	47312	65689	DASQ01000126.1.region001.gbk	ranthipeptide	RiPPs	Archaea	Halobacteriota	Methanomicrobia	Methanomicrobiales	Methanoculleaceae	Methanoculleus	Methanoculleus marisnigri_B	Methanoculleus marisnigri_B	clan_3	0.552166
GCA_002503925.1/DASR01000014.1.region001	GCA_002503925.1	DASR01000014.1	0	3002	DASR01000014.1.region001.gbk	RiPP-like	RiPPs	Archaea	Thermoplasmatota	Thermoplasmata	Methanomassiliicoccales	Methanomethylophilaceae	UBA71	UBA71 sp002506425	UBA71 sp002506425	clan_52	0.6151
GCA_002503925.1/DASR01000043.1.region001	GCA_002503925.1	DASR01000043.1	12535	37635	DASR01000043.1.region001.gbk	betalactone	Betalactone	Archaea	Thermoplasmatota	Thermoplasmata	Methanomassiliicoccales	Methanomethylophilaceae	UBA71	UBA71 sp002506425	UBA71 sp002506425	clan_43	0.709809
GCA_002504405.1/DARO01000001.1.region001	GCA_002504405.1	DARO01000001.1	0	15851	DARO01000001.1.region001.gbk	betalactone	Betalactone	Archaea	Thermoplasmatota	Thermoplasmata	Methanomassiliicoccales	Methanomethylophilaceae	UBA71	UBA71 sp002504405	UBA71 sp002504405	clan_43	0.619784
GCA_002504405.1/DARO01000013.1.region001	GCA_002504405.1	DARO01000013.1	70214	81429	DARO01000013.1.region001.gbk	RiPP-like	RiPPs	Archaea	Thermoplasmatota	Thermoplasmata	Methanomassiliicoccales	Methanomethylophilaceae	UBA71	UBA71 sp002504405	UBA71 sp002504405	clan_52	0.711325
GCA_002504405.1/DARO01000014.1.region001	GCA_002504405.1	DARO01000014.1	80668	112822	DARO01000014.1.region001.gbk	betalactone	Betalactone	Archaea	Thermoplasmatota	Thermoplasmata	Methanomassiliicoccales	Methanomethylophilaceae	UBA71	UBA71 sp002504405	UBA71 sp002504405	clan_72	0.726301
GCA_002504495.1/DATC01000035.1.region001	GCA_002504495.1	DATC01000035.1	0	20825	DATC01000035.1.region001.gbk	betalactone	Betalactone	Archaea	Thermoplasmatota	Thermoplasmata	Methanomassiliicoccales	Methanomethylophilaceae	UBA71	UBA71 sp002504495	UBA71 sp002504495	clan_72	0.699624
GCA_002504505.1/DATA01000001.1.region001	GCA_002504505.1	DATA01000001.1	154159	191397	DATA01000001.1.region001.gbk	thiopeptide	RiPPs	Archaea	Methanobacteriota	Methanobacteria	Methanobacteriales	Methanobacteriaceae	Methanobacterium_A	Methanobacterium_A sp002495625	Methanobacterium_A sp002495625	clan_52	0.773545
GCA_002504505.1/DATA01000005.1.region001	GCA_002504505.1	DATA01000005.1	146230	156623	DATA01000005.1.region001.gbk	ectoine	Others	Archaea	Methanobacteriota	Methanobacteria	Methanobacteriales	Methanobacteriaceae	Methanobacterium_A	Methanobacterium_A sp002495625	Methanobacterium_A sp002495625	clan_85	0.306022
GCA_002504505.1/DATA01000006.1.region001	GCA_002504505.1	DATA01000006.1	29189	71979	DATA01000006.1.region001.gbk	NRPS-like	NRPS-like	Archaea	Methanobacteriota	Methanobacteria	Methanobacteriales	Methanobacteriaceae	Methanobacterium_A	Methanobacterium_A sp002495625	Methanobacterium_A sp002495625	clan_145	0.751434
GCA_002504725.1/DATN01000002.1.region001	GCA_002504725.1	DATN01000002.1	140485	164446	DATN01000002.1.region001.gbk	RRE-containing,lassopeptide	RiPPs	Archaea	Methanobacteriota	Methanobacteria	Methanobacteriales	Methanobacteriaceae	UBA587	UBA587 sp002504725	UBA587 sp002504725	clan_47	0.221019
GCA_002504725.1/DATN01000002.1.region002	GCA_002504725.1	DATN01000002.1	541585	579793	DATN01000002.1.region002.gbk	thioamitides,thiopeptide	RiPPs	Archaea	Methanobacteriota	Methanobacteria	Methanobacteriales	Methanobacteriaceae	UBA587	UBA587 sp002504725	UBA587 sp002504725	clan_52	0.70206
GCA_002504725.1/DATN01000009.1.region001	GCA_002504725.1	DATN01000009.1	0	18257	DATN01000009.1.region001.gbk	terpene	Terpene	Archaea	Methanobacteriota	Methanobacteria	Methanobacteriales	Methanobacteriaceae	UBA587	UBA587 sp002504725	UBA587 sp002504725	clan_6	0.59107
GCA_002504845.1/DATW01000007.1.region001	GCA_002504845.1	DATW01000007.1	0	17153	DATW01000007.1.region001.gbk	T1PKS	T1PKS	Archaea	Thermoplasmatota	Poseidoniia	Poseidoniales	Thalassarchaeaceae	MGIIb-N1	MGIIb-N1 sp002504845	MGIIb-N1 sp002504845	clan_53	0.379367
GCA_002504845.1/DATW01000022.1.region001	GCA_002504845.1	DATW01000022.1	0	9581	DATW01000022.1.region001.gbk	terpene	Terpene	Archaea	Thermoplasmatota	Poseidoniia	Poseidoniales	Thalassarchaeaceae	MGIIb-N1	MGIIb-N1 sp002504845	MGIIb-N1 sp002504845	clan_67	0.664279
GCA_002504845.1/DATW01000040.1.region001	GCA_002504845.1	DATW01000040.1	0	18855	DATW01000040.1.region001.gbk	terpene	Terpene	Archaea	Thermoplasmatota	Poseidoniia	Poseidoniales	Thalassarchaeaceae	MGIIb-N1	MGIIb-N1 sp002504845	MGIIb-N1 sp002504845	clan_0	0.738139
GCA_002505155.1/DAUM01000064.1.region001	GCA_002505155.1	DAUM01000064.1	2110	12766	DAUM01000064.1.region001.gbk	terpene	Terpene	Archaea	Thermoplasmatota	Poseidoniia	Poseidoniales	Poseidoniaceae	MGIIa-L3	MGIIa-L3 sp002731395	MGIIa-L3 sp002731395	clan_82	0.634852
GCA_002505155.1/DAUM01000083.1.region001	GCA_002505155.1	DAUM01000083.1	0	4544	DAUM01000083.1.region001.gbk	terpene	Terpene	Archaea	Thermoplasmatota	Poseidoniia	Poseidoniales	Poseidoniaceae	MGIIa-L3	MGIIa-L3 sp002731395	MGIIa-L3 sp002731395	clan_6	0.587486
GCA_002505155.1/DAUM01000102.1.region001	GCA_002505155.1	DAUM01000102.1	0	6153	DAUM01000102.1.region001.gbk	terpene	Terpene	Archaea	Thermoplasmatota	Poseidoniia	Poseidoniales	Poseidoniaceae	MGIIa-L3	MGIIa-L3 sp002731395	MGIIa-L3 sp002731395	clan_0	0.67314
GCA_002505155.1/DAUM01000141.1.region001	GCA_002505155.1	DAUM01000141.1	35605	56598	DAUM01000141.1.region001.gbk	terpene	Terpene	Archaea	Thermoplasmatota	Poseidoniia	Poseidoniales	Poseidoniaceae	MGIIa-L3	MGIIa-L3 sp002731395	MGIIa-L3 sp002731395	clan_67	0.641431
GCA_002505225.1/DAUQ01000005.1.region001	GCA_002505225.1	DAUQ01000005.1	56626	99356	DAUQ01000005.1.region001.gbk	NRPS-like	NRPS-like	Archaea	Thermoplasmatota	Thermoplasmata	Methanomassiliicoccales	Methanomassiliicoccaceae	DTU008	DTU008 sp002504525	DTU008 sp002504525	clan_145	0.599953
GCA_002505225.1/DAUQ01000010.1.region001	GCA_002505225.1	DAUQ01000010.1	89084	104713	DAUQ01000010.1.region001.gbk	thioamitides	RiPPs	Archaea	Thermoplasmatota	Thermoplasmata	Methanomassiliicoccales	Methanomassiliicoccaceae	DTU008	DTU008 sp002504525	DTU008 sp002504525	clan_52	0.509902
GCA_002505345.1/DAUY01000011.1.region001	GCA_002505345.1	DAUY01000011.1	168749	179973	DAUY01000011.1.region001.gbk	RiPP-like	RiPPs	Archaea	Thermoplasmatota	Thermoplasmata	Methanomassiliicoccales	Methanomethylophilaceae	VadinCA11	VadinCA11 sp002505345	VadinCA11 sp002505345	clan_52	0.528595
GCA_002505485.1/DAVG01000112.1.region001	GCA_002505485.1	DAVG01000112.1	142695	169467	DAVG01000112.1.region001.gbk	betalactone	Betalactone	Archaea	Halobacteriota	Methanosarcinia	Methanosarcinales	Methanosarcinaceae	Methanosarcina	Methanosarcina sp002505485	Methanosarcina sp002505485	clan_72	0.789958
GCA_002505485.1/DAVG01000121.1.region001	GCA_002505485.1	DAVG01000121.1	9520	38270	DAVG01000121.1.region001.gbk	thioamitides,thiopeptide	RiPPs	Archaea	Halobacteriota	Methanosarcinia	Methanosarcinales	Methanosarcinaceae	Methanosarcina	Methanosarcina sp002505485	Methanosarcina sp002505485	clan_52	0.483602
GCA_002505605.1/DAVP01000004.1.region001	GCA_002505605.1	DAVP01000004.1	16280	65799	DAVP01000004.1.region001.gbk	NRPS	NRPS	Archaea	Methanobacteriota	Methanobacteria	Methanobacteriales	Methanobacteriaceae	Methanobrevibacter	Methanobrevibacter sp900314635	Methanobrevibacter sp900314635	clan_25	0.697104
GCA_002505605.1/DAVP01000028.1.region001	GCA_002505605.1	DAVP01000028.1	64837	86791	DAVP01000028.1.region001.gbk	thioamitides	RiPPs	Archaea	Methanobacteriota	Methanobacteria	Methanobacteriales	Methanobacteriaceae	Methanobrevibacter	Methanobrevibacter sp900314635	Methanobrevibacter sp900314635	clan_52	0.536414
GCA_002505725.1/DAVX01000091.1.region001	GCA_002505725.1	DAVX01000091.1	0	20867	DAVX01000091.1.region001.gbk	NRPS-like	NRPS-like	Archaea	Methanobacteriota	Methanobacteria	Methanobacteriales	Methanobacteriaceae	Methanobacterium_C	Methanobacterium_C congolense	Methanobacterium_C congolense	clan_145	0.651845
GCA_002505725.1/DAVX01000141.1.region001	GCA_002505725.1	DAVX01000141.1	13241	24258	DAVX01000141.1.region001.gbk	RiPP-like	RiPPs	Archaea	Methanobacteriota	Methanobacteria	Methanobacteriales	Methanobacteriaceae	Methanobacterium_C	Methanobacterium_C congolense	Methanobacterium_C congolense	clan_52	0.6151
GCA_002505765.1/DAVZ01000027.1.region001	GCA_002505765.1	DAVZ01000027.1	18708	61486	DAVZ01000027.1.region001.gbk	NRPS-like	NRPS-like	Archaea	Methanobacteriota	Methanobacteria	Methanobacteriales	Methanobacteriaceae	Methanobacterium_D	Methanobacterium_D sp002505765	Methanobacterium_D sp002505765	clan_145	0.718589
GCA_002505765.1/DAVZ01000050.1.region001	GCA_002505765.1	DAVZ01000050.1	22842	34048	DAVZ01000050.1.region001.gbk	RiPP-like	RiPPs	Archaea	Methanobacteriota	Methanobacteria	Methanobacteriales	Methanobacteriaceae	Methanobacterium_D	Methanobacterium_D sp002505765	Methanobacterium_D sp002505765	clan_52	0.679744
GCA_002505765.1/DAVZ01000071.1.region001	GCA_002505765.1	DAVZ01000071.1	52713	77504	DAVZ01000071.1.region001.gbk	RRE-containing,lassopeptide	RiPPs	Archaea	Methanobacteriota	Methanobacteria	Methanobacteriales	Methanobacteriaceae	Methanobacterium_D	Methanobacterium_D sp002505765	Methanobacterium_D sp002505765	clan_47	0.335789
GCA_002506015.1/DAWR01000050.1.region001	GCA_002506015.1	DAWR01000050.1	0	4425	DAWR01000050.1.region001.gbk	RiPP-like	RiPPs	Archaea	Halobacteriota	Methanosarcinia	Methanosarcinales	Methanogasteraceae	Methanogaster	Methanogaster sp002506015	Methanogaster sp002506015	clan_52	0.483602
GCA_002506085.1/DAWV01000007.1.region001	GCA_002506085.1	DAWV01000007.1	48904	63743	DAWV01000007.1.region001.gbk	thioamitides	RiPPs	Archaea	Halobacteriota	Methanomicrobia	Methanomicrobiales	Methanocorpusculaceae	Methanocorpusculum	Methanocorpusculum sp002506085	Methanocorpusculum sp002506085	clan_52	0.56918
GCA_002506095.1/DAWW01000007.1.region001	GCA_002506095.1	DAWW01000007.1	115436	140448	DAWW01000007.1.region001.gbk	betalactone	Betalactone	Archaea	Halobacteriota	Methanosarcinia	Methanosarcinales	Methanosarcinaceae	Methanosarcina	Methanosarcina sp002499445	Methanosarcina sp002499445	clan_72	0.799195
GCA_002506095.1/DAWW01000029.1.region001	GCA_002506095.1	DAWW01000029.1	131717	153651	DAWW01000029.1.region001.gbk	thioamitides	RiPPs	Archaea	Halobacteriota	Methanosarcinia	Methanosarcinales	Methanosarcinaceae	Methanosarcina	Methanosarcina sp002499445	Methanosarcina sp002499445	clan_52	0.496047
GCA_002506105.1/DAWU01000028.1.region001	GCA_002506105.1	DAWU01000028.1	21381	30901	DAWU01000028.1.region001.gbk	RiPP-like	RiPPs	Archaea	Halobacteriota	Methanomicrobia	Methanomicrobiales	Methanoregulaceae	Methanolinea_A	Methanolinea_A sp002506105	Methanolinea_A sp002506105	clan_36	0.839872
GCA_002506105.1/DAWU01000028.1.region002	GCA_002506105.1	DAWU01000028.1	38380	77570	DAWU01000028.1.region002.gbk	thiopeptide	RiPPs	Archaea	Halobacteriota	Methanomicrobia	Methanomicrobiales	Methanoregulaceae	Methanolinea_A	Methanolinea_A sp002506105	Methanolinea_A sp002506105	clan_58	0.751266
GCA_002506105.1/DAWU01000049.1.region001	GCA_002506105.1	DAWU01000049.1	0	34373	DAWU01000049.1.region001.gbk	thioamitides,thiopeptide	RiPPs	Archaea	Halobacteriota	Methanomicrobia	Methanomicrobiales	Methanoregulaceae	Methanolinea_A	Methanolinea_A sp002506105	Methanolinea_A sp002506105	clan_52	0.725014
GCA_002506335.1/DAXJ01000099.1.region001	GCA_002506335.1	DAXJ01000099.1	52626	63474	DAXJ01000099.1.region001.gbk	RiPP-like	RiPPs	Archaea	Halobacteriota	Methanosarcinia	Methanotrichales	Methanotrichaceae	UBA114	UBA114 sp002506335	UBA114 sp002506335	clan_36	0.683772
GCA_002506335.1/DAXJ01000115.1.region001	GCA_002506335.1	DAXJ01000115.1	0	16176	DAXJ01000115.1.region001.gbk	thioamitides	RiPPs	Archaea	Halobacteriota	Methanosarcinia	Methanotrichales	Methanotrichaceae	UBA114	UBA114 sp002506335	UBA114 sp002506335	clan_52	0.637067
GCA_002506515.1/DAXS01000054.1.region001	GCA_002506515.1	DAXS01000054.1	0	9591	DAXS01000054.1.region001.gbk	RiPP-like	RiPPs	Archaea	Thermoproteota	Thermoproteia	Thermoproteales	Thermocladiaceae	Caldivirga	Caldivirga sp002506515	Caldivirga sp002506515	clan_36	0.6886
GCA_002506535.1/DAXT01000005.1.region001	GCA_002506535.1	DAXT01000005.1	59068	93219	DAXT01000005.1.region001.gbk	thioamitides,thiopeptide	RiPPs	Archaea	Halobacteriota	Methanosarcinia	Methanotrichales	Methanotrichaceae	Methanothrix_A	Methanothrix_A harundinacea_B	Methanothrix_A harundinacea_B	clan_52	0.565611
GCA_002506535.1/DAXT01000011.1.region001	GCA_002506535.1	DAXT01000011.1	35335	45809	DAXT01000011.1.region001.gbk	ectoine	Others	Archaea	Halobacteriota	Methanosarcinia	Methanotrichales	Methanotrichaceae	Methanothrix_A	Methanothrix_A harundinacea_B	Methanothrix_A harundinacea_B	clan_85	0.481455
GCA_002506535.1/DAXT01000014.1.region001	GCA_002506535.1	DAXT01000014.1	115374	136795	DAXT01000014.1.region001.gbk	ranthipeptide	RiPPs	Archaea	Halobacteriota	Methanosarcinia	Methanotrichales	Methanotrichaceae	Methanothrix_A	Methanothrix_A harundinacea_B	Methanothrix_A harundinacea_B	clan_3	0.527941
GCA_002506535.1/DAXT01000022.1.region001	GCA_002506535.1	DAXT01000022.1	25615	48235	DAXT01000022.1.region001.gbk	RRE-containing,lassopeptide	RiPPs	Archaea	Halobacteriota	Methanosarcinia	Methanotrichales	Methanotrichaceae	Methanothrix_A	Methanothrix_A harundinacea_B	Methanothrix_A harundinacea_B	clan_47	0.449177
GCA_002506585.1/DAXW01000003.1.region001	GCA_002506585.1	DAXW01000003.1	239343	260168	DAXW01000003.1.region001.gbk	terpene	Terpene	Archaea	Halobacteriota	Methanomicrobia	Methanomicrobiales	Methanoculleaceae	Methanoculleus	Methanoculleus sp002506585	Methanoculleus sp002506585	clan_6	0.582971
GCA_002506585.1/DAXW01000004.1.region001	GCA_002506585.1	DAXW01000004.1	67611	78787	DAXW01000004.1.region001.gbk	RiPP-like	RiPPs	Archaea	Halobacteriota	Methanomicrobia	Methanomicrobiales	Methanoculleaceae	Methanoculleus	Methanoculleus sp002506585	Methanoculleus sp002506585	clan_52	0.70723
GCA_002506585.1/DAXW01000012.1.region001	GCA_002506585.1	DAXW01000012.1	43453	65317	DAXW01000012.1.region001.gbk	thioamitides	RiPPs	Archaea	Halobacteriota	Methanomicrobia	Methanomicrobiales	Methanoculleaceae	Methanoculleus	Methanoculleus sp002506585	Methanoculleus sp002506585	clan_52	0.618119
GCA_002506595.1/DAXV01000003.1.region001	GCA_002506595.1	DAXV01000003.1	5608	15568	DAXV01000003.1.region001.gbk	RiPP-like	RiPPs	Archaea	Thermoproteota	Thermoproteia	Sulfolobales	Acidilobaceae	Caldisphaera	Caldisphaera sp002506595	Caldisphaera sp002506595	clan_36	0.886408
GCA_002506985.1/DAYS01000007.1.region001	GCA_002506985.1	DAYS01000007.1	0	14178	DAYS01000007.1.region001.gbk	thioamitides	RiPPs	Archaea	Thermoplasmatota	Thermoplasmata	Methanomassiliicoccales	UBA472	UBA472	UBA472 sp8940u	UBA472 sp8940u	clan_52	0.326425
GCA_002506995.1/DAYT01000002.1.region001	GCA_002506995.1	DAYT01000002.1	75473	86697	DAYT01000002.1.region001.gbk	RiPP-like	RiPPs	Archaea	Thermoplasmatota	Thermoplasmata	Methanomassiliicoccales	Methanomethylophilaceae	VadinCA11	VadinCA11 sp002498365	VadinCA11 sp002498365	clan_52	0.528595
GCA_002507175.1/DAZE01000012.1.region001	GCA_002507175.1	DAZE01000012.1	138922	155724	DAZE01000012.1.region001.gbk	terpene	Terpene	Archaea	Thermoplasmatota	Poseidoniia	Poseidoniales	Thalassarchaeaceae	MGIIb-N1	MGIIb-N1 sp002507175	MGIIb-N1 sp002507175	clan_0	0.698489
GCA_002507175.1/DAZE01000016.1.region001	GCA_002507175.1	DAZE01000016.1	0	26071	DAZE01000016.1.region001.gbk	T1PKS	T1PKS	Archaea	Thermoplasmatota	Poseidoniia	Poseidoniales	Thalassarchaeaceae	MGIIb-N1	MGIIb-N1 sp002507175	MGIIb-N1 sp002507175	clan_53	0.439551
GCA_002507175.1/DAZE01000019.1.region001	GCA_002507175.1	DAZE01000019.1	16436	37456	DAZE01000019.1.region001.gbk	terpene	Terpene	Archaea	Thermoplasmatota	Poseidoniia	Poseidoniales	Thalassarchaeaceae	MGIIb-N1	MGIIb-N1 sp002507175	MGIIb-N1 sp002507175	clan_67	0.729631
GCA_002507205.1/DAZF01000004.1.region001	GCA_002507205.1	DAZF01000004.1	5455	27392	DAZF01000004.1.region001.gbk	thioamitides	RiPPs	Archaea	Halobacteriota	Methanosarcinia	Methanosarcinales	Methanosarcinaceae	Methanolobus	Methanolobus sp002507205	Methanolobus sp002507205	clan_52	0.455669
GCA_002507245.1/DAZI01000047.1.region001	GCA_002507245.1	DAZI01000047.1	0	12795	DAZI01000047.1.region001.gbk	betalactone	Betalactone	Archaea	Thermoproteota	Bathyarchaeia	B26-1	UBA233	UBA233	UBA233 sp002507245	UBA233 sp002507245	clan_15	0.711325
GCA_002507545.1/DAVR01000020.1.region001	GCA_002507545.1	DAVR01000020.1	36120	52772	DAVR01000020.1.region001.gbk	terpene	Terpene	Archaea	Halobacteriota	Archaeoglobi	Archaeoglobales	Archaeoglobaceae	Archaeoglobus	Archaeoglobus sp002507545	Archaeoglobus sp002507545	clan_69	0.706706
GCA_002508425.1/DAKU01000005.1.region001	GCA_002508425.1	DAKU01000005.1	3540	39362	DAKU01000005.1.region001.gbk	thioamitides,thiopeptide	RiPPs	Archaea	Halobacteriota	Methanosarcinia	Methanosarcinales	Methanosarcinaceae	Methanomethylovorans	Methanomethylovorans sp002508425	Methanomethylovorans sp002508425	clan_52	0.655735
GCA_002508465.1/DAQQ01000055.1.region001	GCA_002508465.1	DAQQ01000055.1	0	11983	DAQQ01000055.1.region001.gbk	thioamitides	RiPPs	Archaea	Halobacteriota	Methanosarcinia	Methanosarcinales	Methanosarcinaceae	Methanosarcina	Methanosarcina spelaei	Methanosarcina spelaei	clan_52	0.303689
GCA_002508475.1/DAMN01000045.1.region001	GCA_002508475.1	DAMN01000045.1	48812	70746	DAMN01000045.1.region001.gbk	thioamitides	RiPPs	Archaea	Halobacteriota	Methanosarcinia	Methanosarcinales	Methanosarcinaceae	Methanosarcina	Methanosarcina sp002499445	Methanosarcina sp002499445	clan_52	0.483602
GCA_002508545.1/DAVH01000047.1.region001	GCA_002508545.1	DAVH01000047.1	1976	23820	DAVH01000047.1.region001.gbk	thioamitides	RiPPs	Archaea	Thermoplasmatota	Thermoplasmata	Methanomassiliicoccales	Methanomassiliicoccaceae	UBA6	UBA6 sp002508545	UBA6 sp002508545	clan_52	0.509902
GCA_002508545.1/DAVH01000056.1.region001	GCA_002508545.1	DAVH01000056.1	39897	63286	DAVH01000056.1.region001.gbk	NRPS-like	NRPS-like	Archaea	Thermoplasmatota	Thermoplasmata	Methanomassiliicoccales	Methanomassiliicoccaceae	UBA6	UBA6 sp002508545	UBA6 sp002508545	clan_145	0.601801
GCA_002508625.1/DATB01000005.1.region001	GCA_002508625.1	DATB01000005.1	85137	96361	DATB01000005.1.region001.gbk	RiPP-like	RiPPs	Archaea	Thermoplasmatota	Thermoplasmata	Methanomassiliicoccales	Methanomethylophilaceae	VadinCA11	VadinCA11 sp002498365	VadinCA11 sp002498365	clan_52	0.528595
GCA_002508705.1/DAYL01000008.1.region001	GCA_002508705.1	DAYL01000008.1	0	15883	DAYL01000008.1.region001.gbk	thioamitides	RiPPs	Archaea	Halobacteriota	Methanomicrobia	Methanomicrobiales	Methanoculleaceae	Methanoculleus	Methanoculleus sp002508705	Methanoculleus sp002508705	clan_52	0.478251
GCA_002508705.1/DAYL01000027.1.region001	GCA_002508705.1	DAYL01000027.1	18761	29937	DAYL01000027.1.region001.gbk	RiPP-like	RiPPs	Archaea	Halobacteriota	Methanomicrobia	Methanomicrobiales	Methanoculleaceae	Methanoculleus	Methanoculleus sp002508705	Methanoculleus sp002508705	clan_52	0.721113
GCA_002509145.1/DAJX01000034.1.region001	GCA_002509145.1	DAJX01000034.1	48021	68360	DAJX01000034.1.region001.gbk	RRE-containing	RiPPs	Archaea	Thermoproteota	Thermoproteia	Sulfolobales	Sulfolobaceae	Metallosphaera	Metallosphaera sedula	Metallosphaera sedula	clan_30	0.708957
GCA_002509175.1/DAWH01000060.1.region001	GCA_002509175.1	DAWH01000060.1	0	4765	DAWH01000060.1.region001.gbk	RiPP-like	RiPPs	Archaea	Thermoplasmatota	E2	DHVEG-1	DHVEG-1	SM1-50	SM1-50 sp002496355	SM1-50 sp002496355	clan_123	0.580686
GCA_002509225.1/DAHL01000005.1.region001	GCA_002509225.1	DAHL01000005.1	1845	17750	DAHL01000005.1.region001.gbk	terpene	Terpene	Archaea	Thermoplasmatota	Poseidoniia	MGIII	CG-Epi1	UBA102	UBA102 sp002509225	UBA102 sp002509225	clan_0	0.770584
GCA_002509325.1/DADO01000117.1.region001	GCA_002509325.1	DADO01000117.1	0	16132	DADO01000117.1.region001.gbk	thioamitides	RiPPs	Archaea	Halobacteriota	Methanosarcinia	Methanosarcinales	Methanosarcinaceae	Methanosarcina	Methanosarcina sp002509325	Methanosarcina sp002509325	clan_52	0.269703
GCA_002509405.1/DAVO01000015.1.region001	GCA_002509405.1	DAVO01000015.1	33107	44331	DAVO01000015.1.region001.gbk	RiPP-like	RiPPs	Archaea	Thermoplasmatota	Thermoplasmata	Methanomassiliicoccales	Methanomethylophilaceae	VadinCA11	VadinCA11 sp002509405	VadinCA11 sp002509405	clan_52	0.528595
GCA_002509495.1/DAEV01000037.1.region001	GCA_002509495.1	DAEV01000037.1	0	14804	DAEV01000037.1.region001.gbk	thioamitides	RiPPs	Archaea	Halobacteriota	Methanomicrobia	Methanomicrobiales	Methanoregulaceae	Methanolinea_A	Methanolinea_A sp002509495	Methanolinea_A sp002509495	clan_52	0.548152
GCA_002509495.1/DAEV01000054.1.region001	GCA_002509495.1	DAEV01000054.1	0	37244	DAEV01000054.1.region001.gbk	thiopeptide	RiPPs	Archaea	Halobacteriota	Methanomicrobia	Methanomicrobiales	Methanoregulaceae	Methanolinea_A	Methanolinea_A sp002509495	Methanolinea_A sp002509495	clan_58	0.745412
GCA_002509665.1/DADN01000261.1.region001	GCA_002509665.1	DADN01000261.1	0	10237	DADN01000261.1.region001.gbk	NRPS	NRPS	Archaea	Methanobacteriota	Methanobacteria	Methanobacteriales	Methanobacteriaceae	Methanobacterium_D	Methanobacterium_D sp002509665	Methanobacterium_D sp002509665	clan_25	0.46114
GCA_002509665.1/DADN01000271.1.region001	GCA_002509665.1	DADN01000271.1	1731	16088	DADN01000271.1.region001.gbk	thiopeptide	RiPPs	Archaea	Methanobacteriota	Methanobacteria	Methanobacteriales	Methanobacteriaceae	Methanobacterium_D	Methanobacterium_D sp002509665	Methanobacterium_D sp002509665	clan_52	0.704561
GCA_002572525.1/PDBS01000001.1.region001	GCA_002572525.1	PDBS01000001.1	487158	508046	PDBS01000001.1.region001.gbk	terpene	Terpene	Archaea	Halobacteriota	Halobacteria	Halobacteriales	Natrialbaceae	Natrinema	Natrinema sp002572525	Natrinema sp002572525	clan_51	0.776888
GCA_002572525.1/PDBS01000001.1.region002	GCA_002572525.1	PDBS01000001.1	2522195	2543146	PDBS01000001.1.region002.gbk	terpene	Terpene	Archaea	Halobacteriota	Halobacteria	Halobacteriales	Natrialbaceae	Natrinema	Natrinema sp002572525	Natrinema sp002572525	clan_6	0.58
GCA_002572525.1/PDBS01000001.1.region003	GCA_002572525.1	PDBS01000001.1	3416598	3428362	PDBS01000001.1.region003.gbk	RiPP-like	RiPPs	Archaea	Halobacteriota	Halobacteria	Halobacteriales	Natrialbaceae	Natrinema	Natrinema sp002572525	Natrinema sp002572525	clan_12	0.591752
GCA_002685735.1/NYXY01000011.1.region001	GCA_002685735.1	NYXY01000011.1	0	12202	NYXY01000011.1.region001.gbk	terpene	Terpene	Archaea	Thermoplasmatota	Poseidoniia	Poseidoniales	Thalassarchaeaceae	MGIIb-N1	MGIIb-N1 sp002505695	MGIIb-N1 sp002505695	clan_0	0.569669
GCA_002685735.1/NYXY01000012.1.region001	GCA_002685735.1	NYXY01000012.1	0	12805	NYXY01000012.1.region001.gbk	terpene	Terpene	Archaea	Thermoplasmatota	Poseidoniia	Poseidoniales	Thalassarchaeaceae	MGIIb-N1	MGIIb-N1 sp002505695	MGIIb-N1 sp002505695	clan_0	0.683772
GCA_002685735.1/NYXY01000044.1.region001	GCA_002685735.1	NYXY01000044.1	0	25269	NYXY01000044.1.region001.gbk	T1PKS	T1PKS	Archaea	Thermoplasmatota	Poseidoniia	Poseidoniales	Thalassarchaeaceae	MGIIb-N1	MGIIb-N1 sp002505695	MGIIb-N1 sp002505695	clan_53	0.364071
GCA_002686295.1/NZBB01000037.1.region001	GCA_002686295.1	NZBB01000037.1	0	8380	NZBB01000037.1.region001.gbk	phosphonate	Others	Archaea	Nanoarchaeota	Nanoarchaeia	Woesearchaeales	GCA-2686295	GCA-2686295	GCA-2686295 sp002686295	GCA-2686295 sp002686295	clan_20	0.773866
GCA_002686525.1/NZDA01000009.1.region001	GCA_002686525.1	NZDA01000009.1	4654	27000	NZDA01000009.1.region001.gbk	terpene	Terpene	Archaea	Thermoplasmatota	Poseidoniia	Poseidoniales	Thalassarchaeaceae	MGIIb-O2	MGIIb-O2 sp002686525	MGIIb-O2 sp002686525	clan_0	0.717157
GCA_002687075.1/NYZH01000020.1.region001	GCA_002687075.1	NYZH01000020.1	33508	74645	NYZH01000020.1.region001.gbk	resorcinol	Others	Archaea	Thermoplasmatota	Poseidoniia	Poseidoniales	Poseidoniaceae	MGIIa-L1	MGIIa-L1 sp002687075	MGIIa-L1 sp002687075	clan_136	0.807695
GCA_002687075.1/NYZH01000033.1.region001	GCA_002687075.1	NYZH01000033.1	65766	80030	NYZH01000033.1.region001.gbk	terpene	Terpene	Archaea	Thermoplasmatota	Poseidoniia	Poseidoniales	Poseidoniaceae	MGIIa-L1	MGIIa-L1 sp002687075	MGIIa-L1 sp002687075	clan_0	0.67925
GCA_002687075.1/NYZH01000053.1.region001	GCA_002687075.1	NYZH01000053.1	149	21181	NYZH01000053.1.region001.gbk	terpene	Terpene	Archaea	Thermoplasmatota	Poseidoniia	Poseidoniales	Poseidoniaceae	MGIIa-L1	MGIIa-L1 sp002687075	MGIIa-L1 sp002687075	clan_67	0.816467
GCA_002687075.1/NYZH01000063.1.region001	GCA_002687075.1	NYZH01000063.1	54720	78984	NYZH01000063.1.region001.gbk	T1PKS	T1PKS	Archaea	Thermoplasmatota	Poseidoniia	Poseidoniales	Poseidoniaceae	MGIIa-L1	MGIIa-L1 sp002687075	MGIIa-L1 sp002687075	clan_53	0.426443
GCA_002687185.1/NYZO01000106.1.region001	GCA_002687185.1	NYZO01000106.1	44775	60627	NYZO01000106.1.region001.gbk	CDPS	Others	Archaea	Nanoarchaeota	Nanoarchaeia	SCGC-AAA011-G17	GCA-2687185	GCA-2687185	GCA-2687185 sp002687185	GCA-2687185 sp002687185	clan_9	0.720492
GCA_002687275.1/NYZT01000053.1.region001	GCA_002687275.1	NYZT01000053.1	1180	19126	NYZT01000053.1.region001.gbk	terpene	Terpene	Archaea	Nanoarchaeota	Nanoarchaeia	Woesearchaeales	ARS49	GCA-2687275	GCA-2687275 sp002687275	GCA-2687275 sp002687275	clan_23	0.639698
GCA_002687815.1/NZBH01000022.1.region001	GCA_002687815.1	NZBH01000022.1	0	8588	NZBH01000022.1.region001.gbk	phosphonate	Others	Archaea	Nanoarchaeota	Nanoarchaeia	SCGC-AAA011-G17	GCA-2687815	GCA-2687815	GCA-2687815 sp002687815	GCA-2687815 sp002687815	clan_73	0.718037
GCA_002688095.1/NZCA01000009.1.region001	GCA_002688095.1	NZCA01000009.1	5760	26813	NZCA01000009.1.region001.gbk	CDPS	Others	Archaea	Nanoarchaeota	Nanoarchaeia	SCGC-AAA011-G17	GCA-2688095	GCA-2688095	GCA-2688095 sp002688095	GCA-2688095 sp002688095	clan_17	0.650052
GCA_002688355.1/NZCT01000024.1.region001	GCA_002688355.1	NZCT01000024.1	125069	153139	NZCT01000024.1.region001.gbk	phosphonate	Others	Archaea	Nanoarchaeota	Nanoarchaeia	SCGC-AAA011-G17	GW2011-AR20	GCA-2688355	GCA-2688355 sp002688355	GCA-2688355 sp002688355	clan_5	0.610998
GCA_002688925.1/NZEC01000014.1.region001	GCA_002688925.1	NZEC01000014.1	0	16252	NZEC01000014.1.region001.gbk	NRPS-like	NRPS-like	Archaea	Nanoarchaeota	Nanoarchaeia	Woesearchaeales	GW2011-AR4	GCA-2688925	GCA-2688925 sp002688925	GCA-2688925 sp002688925	clan_2	0.68503
GCA_002690785.1/NZFV01000025.1.region001	GCA_002690785.1	NZFV01000025.1	0	32227	NZFV01000025.1.region001.gbk	T1PKS	T1PKS	Archaea	Thermoplasmatota	Poseidoniia	Poseidoniales	Poseidoniaceae	Poseidonia	Poseidonia sp002726495	Poseidonia sp002726495	clan_53	0.36107
GCA_002690785.1/NZFV01000038.1.region001	GCA_002690785.1	NZFV01000038.1	0	39645	NZFV01000038.1.region001.gbk	resorcinol	Others	Archaea	Thermoplasmatota	Poseidoniia	Poseidoniales	Poseidoniaceae	Poseidonia	Poseidonia sp002726495	Poseidonia sp002726495	clan_136	0.613666
GCA_002690785.1/NZFV01000048.1.region001	GCA_002690785.1	NZFV01000048.1	0	12631	NZFV01000048.1.region001.gbk	terpene	Terpene	Archaea	Thermoplasmatota	Poseidoniia	Poseidoniales	Poseidoniaceae	Poseidonia	Poseidonia sp002726495	Poseidonia sp002726495	clan_0	0.803884
GCA_002690785.1/NZFV01000061.1.region001	GCA_002690785.1	NZFV01000061.1	21588	41161	NZFV01000061.1.region001.gbk	terpene	Terpene	Archaea	Thermoplasmatota	Poseidoniia	Poseidoniales	Poseidoniaceae	Poseidonia	Poseidonia sp002726495	Poseidonia sp002726495	clan_67	0.734316
GCA_002692465.1/NZKH01000010.1.region001	GCA_002692465.1	NZKH01000010.1	4753	18293	NZKH01000010.1.region001.gbk	terpene	Terpene	Archaea	Thermoplasmatota	Poseidoniia	Poseidoniales	Poseidoniaceae	MGIIa-I	MGIIa-I sp002692465	MGIIa-I sp002692465	clan_67	0.679156
GCA_002692465.1/NZKH01000041.1.region001	GCA_002692465.1	NZKH01000041.1	0	12605	NZKH01000041.1.region001.gbk	T1PKS	T1PKS	Archaea	Thermoplasmatota	Poseidoniia	Poseidoniales	Poseidoniaceae	MGIIa-I	MGIIa-I sp002692465	MGIIa-I sp002692465	clan_53	0.355497
GCA_002692465.1/NZKH01000085.1.region001	GCA_002692465.1	NZKH01000085.1	17991	31683	NZKH01000085.1.region001.gbk	terpene	Terpene	Archaea	Thermoplasmatota	Poseidoniia	Poseidoniales	Poseidoniaceae	MGIIa-I	MGIIa-I sp002692465	MGIIa-I sp002692465	clan_0	0.622036
GCA_002693225.1/NZOX01000051.1.region001	GCA_002693225.1	NZOX01000051.1	8	13599	NZOX01000051.1.region001.gbk	terpene	Terpene	Archaea	Thermoplasmatota	Poseidoniia	Poseidoniales	Thalassarchaeaceae	Thalassarchaeum	Thalassarchaeum sp002501885	Thalassarchaeum sp002501885	clan_0	0.683772
GCA_002694245.1/NZLM01000034.1.region001	GCA_002694245.1	NZLM01000034.1	2792	22652	NZLM01000034.1.region001.gbk	terpene	Terpene	Archaea	Thermoplasmatota	Poseidoniia	Poseidoniales	Poseidoniaceae	MGIIa-K1	MGIIa-K1 sp002694245	MGIIa-K1 sp002694245	clan_67	0.685244
GCA_002694245.1/NZLM01000047.1.region001	GCA_002694245.1	NZLM01000047.1	4091	19583	NZLM01000047.1.region001.gbk	terpene	Terpene	Archaea	Thermoplasmatota	Poseidoniia	Poseidoniales	Poseidoniaceae	MGIIa-K1	MGIIa-K1 sp002694245	MGIIa-K1 sp002694245	clan_0	0.756568
GCA_002694245.1/NZLM01000062.1.region001	GCA_002694245.1	NZLM01000062.1	0	21228	NZLM01000062.1.region001.gbk	T1PKS	T1PKS	Archaea	Thermoplasmatota	Poseidoniia	Poseidoniales	Poseidoniaceae	MGIIa-K1	MGIIa-K1 sp002694245	MGIIa-K1 sp002694245	clan_53	0.344479
GCA_002694525.1/NZMN01000002.1.region001	GCA_002694525.1	NZMN01000002.1	26540	48570	NZMN01000002.1.region001.gbk	terpene	Terpene	Archaea	Thermoplasmatota	Poseidoniia	Poseidoniales	Poseidoniaceae	Poseidonia	Poseidonia sp002694525	Poseidonia sp002694525	clan_6	0.647718
GCA_002694525.1/NZMN01000005.1.region001	GCA_002694525.1	NZMN01000005.1	0	14102	NZMN01000005.1.region001.gbk	terpene	Terpene	Archaea	Thermoplasmatota	Poseidoniia	Poseidoniales	Poseidoniaceae	Poseidonia	Poseidonia sp002694525	Poseidonia sp002694525	clan_0	0.825922
GCA_002694525.1/NZMN01000012.1.region001	GCA_002694525.1	NZMN01000012.1	0	38998	NZMN01000012.1.region001.gbk	T1PKS	T1PKS	Archaea	Thermoplasmatota	Poseidoniia	Poseidoniales	Poseidoniaceae	Poseidonia	Poseidonia sp002694525	Poseidonia sp002694525	clan_53	0.371381
GCA_002694525.1/NZMN01000027.1.region001	GCA_002694525.1	NZMN01000027.1	7085	28078	NZMN01000027.1.region001.gbk	terpene	Terpene	Archaea	Thermoplasmatota	Poseidoniia	Poseidoniales	Poseidoniaceae	Poseidonia	Poseidonia sp002694525	Poseidonia sp002694525	clan_67	0.736883
GCA_002696315.1/NZRR01000019.1.region001	GCA_002696315.1	NZRR01000019.1	0	32710	NZRR01000019.1.region001.gbk	T1PKS	T1PKS	Archaea	Thermoplasmatota	Poseidoniia	Poseidoniales	Poseidoniaceae	MGIIa-I	MGIIa-I sp002696315	MGIIa-I sp002696315	clan_53	0.387844
GCA_002696315.1/NZRR01000045.1.region001	GCA_002696315.1	NZRR01000045.1	9482	30499	NZRR01000045.1.region001.gbk	terpene	Terpene	Archaea	Thermoplasmatota	Poseidoniia	Poseidoniales	Poseidoniaceae	MGIIa-I	MGIIa-I sp002696315	MGIIa-I sp002696315	clan_67	0.702703
GCA_002696315.1/NZRR01000051.1.region001	GCA_002696315.1	NZRR01000051.1	0	15021	NZRR01000051.1.region001.gbk	terpene	Terpene	Archaea	Thermoplasmatota	Poseidoniia	Poseidoniales	Poseidoniaceae	MGIIa-I	MGIIa-I sp002696315	MGIIa-I sp002696315	clan_0	0.713921
GCA_002696505.1/NZTR01000014.1.region001	GCA_002696505.1	NZTR01000014.1	64127	86589	NZTR01000014.1.region001.gbk	terpene	Terpene	Archaea	Thermoplasmatota	Poseidoniia	Poseidoniales	Poseidoniaceae	MGIIa-L1	MGIIa-L1 sp002729095	MGIIa-L1 sp002729095	clan_0	0.700658
GCA_002696505.1/NZTR01000016.1.region001	GCA_002696505.1	NZTR01000016.1	72258	93344	NZTR01000016.1.region001.gbk	terpene	Terpene	Archaea	Thermoplasmatota	Poseidoniia	Poseidoniales	Poseidoniaceae	MGIIa-L1	MGIIa-L1 sp002729095	MGIIa-L1 sp002729095	clan_67	0.76906
GCA_002696505.1/NZTR01000018.1.region001	GCA_002696505.1	NZTR01000018.1	7219	47137	NZTR01000018.1.region001.gbk	T1PKS	T1PKS	Archaea	Thermoplasmatota	Poseidoniia	Poseidoniales	Poseidoniaceae	MGIIa-L1	MGIIa-L1 sp002729095	MGIIa-L1 sp002729095	clan_53	0.42671
GCA_002696505.1/NZTR01000051.1.region001	GCA_002696505.1	NZTR01000051.1	0	7532	NZTR01000051.1.region001.gbk	terpene	Terpene	Archaea	Thermoplasmatota	Poseidoniia	Poseidoniales	Poseidoniaceae	MGIIa-L1	MGIIa-L1 sp002729095	MGIIa-L1 sp002729095	clan_6	0.476215
GCA_002699425.1/PABV01000027.1.region001	GCA_002699425.1	PABV01000027.1	77471	126234	PABV01000027.1.region001.gbk	hglE-KS	Others	Archaea	Thermoplasmatota	Poseidoniia	Poseidoniales	Poseidoniaceae	MGIIa-K2	MGIIa-K2 sp002699425	MGIIa-K2 sp002699425	clan_53	0.443385
GCA_002699425.1/PABV01000033.1.region001	GCA_002699425.1	PABV01000033.1	60420	82743	PABV01000033.1.region001.gbk	terpene	Terpene	Archaea	Thermoplasmatota	Poseidoniia	Poseidoniales	Poseidoniaceae	MGIIa-K2	MGIIa-K2 sp002699425	MGIIa-K2 sp002699425	clan_0	0.787095
GCA_002699425.1/PABV01000050.1.region001	GCA_002699425.1	PABV01000050.1	0	13202	PABV01000050.1.region001.gbk	terpene	Terpene	Archaea	Thermoplasmatota	Poseidoniia	Poseidoniales	Poseidoniaceae	MGIIa-K2	MGIIa-K2 sp002699425	MGIIa-K2 sp002699425	clan_67	0.611943
GCA_002706065.1/PAJM01000008.1.region001	GCA_002706065.1	PAJM01000008.1	18468	67213	PAJM01000008.1.region001.gbk	T1PKS	T1PKS	Archaea	Thermoplasmatota	Poseidoniia	Poseidoniales	Poseidoniaceae	MGIIa-L2	MGIIa-L2 sp002706065	MGIIa-L2 sp002706065	clan_53	0.398163
GCA_002706065.1/PAJM01000020.1.region001	GCA_002706065.1	PAJM01000020.1	28695	49688	PAJM01000020.1.region001.gbk	terpene	Terpene	Archaea	Thermoplasmatota	Poseidoniia	Poseidoniales	Poseidoniaceae	MGIIa-L2	MGIIa-L2 sp002706065	MGIIa-L2 sp002706065	clan_67	0.61615
GCA_002706065.1/PAJM01000022.1.region001	GCA_002706065.1	PAJM01000022.1	19782	41797	PAJM01000022.1.region001.gbk	terpene	Terpene	Archaea	Thermoplasmatota	Poseidoniia	Poseidoniales	Poseidoniaceae	MGIIa-L2	MGIIa-L2 sp002706065	MGIIa-L2 sp002706065	clan_6	0.648618
GCA_002706065.1/PAJM01000033.1.region001	GCA_002706065.1	PAJM01000033.1	4923	27343	PAJM01000033.1.region001.gbk	terpene	Terpene	Archaea	Thermoplasmatota	Poseidoniia	Poseidoniales	Poseidoniaceae	MGIIa-L2	MGIIa-L2 sp002706065	MGIIa-L2 sp002706065	clan_0	0.753817
GCA_002706615.1/PALS01000002.1.region001	GCA_002706615.1	PALS01000002.1	23563	53347	PALS01000002.1.region001.gbk	hglE-KS	Others	Archaea	Thermoplasmatota	Poseidoniia	Poseidoniales	Poseidoniaceae	MGIIa-K1	MGIIa-K1 sp002706615	MGIIa-K1 sp002706615	clan_53	0.404706
GCA_002706615.1/PALS01000017.1.region001	GCA_002706615.1	PALS01000017.1	52887	73895	PALS01000017.1.region001.gbk	terpene	Terpene	Archaea	Thermoplasmatota	Poseidoniia	Poseidoniales	Poseidoniaceae	MGIIa-K1	MGIIa-K1 sp002706615	MGIIa-K1 sp002706615	clan_67	0.725648
GCA_002708015.1/PAOK01000001.1.region001	GCA_002708015.1	PAOK01000001.1	0	28179	PAOK01000001.1.region001.gbk	hglE-KS	Others	Archaea	Thermoplasmatota	Poseidoniia	Poseidoniales	Thalassarchaeaceae	MGIIb-N2	MGIIb-N2 sp002708015	MGIIb-N2 sp002708015	clan_53	0.441643
GCA_002708015.1/PAOK01000034.1.region001	GCA_002708015.1	PAOK01000034.1	2230	24560	PAOK01000034.1.region001.gbk	terpene	Terpene	Archaea	Thermoplasmatota	Poseidoniia	Poseidoniales	Thalassarchaeaceae	MGIIb-N2	MGIIb-N2 sp002708015	MGIIb-N2 sp002708015	clan_0	0.698489
GCA_002710015.1/PAOW01000020.1.region001	GCA_002710015.1	PAOW01000020.1	96145	114633	PAOW01000020.1.region001.gbk	terpene	Terpene	Archaea	Thermoplasmatota	Poseidoniia	Poseidoniales	Poseidoniaceae	MGIIa-K1	MGIIa-K1 sp002710015	MGIIa-K1 sp002710015	clan_0	0.718282
GCA_002710015.1/PAOW01000028.1.region001	GCA_002710015.1	PAOW01000028.1	70813	92821	PAOW01000028.1.region001.gbk	terpene	Terpene	Archaea	Thermoplasmatota	Poseidoniia	Poseidoniales	Poseidoniaceae	MGIIa-K1	MGIIa-K1 sp002710015	MGIIa-K1 sp002710015	clan_6	0.709828
GCA_002710015.1/PAOW01000032.1.region001	GCA_002710015.1	PAOW01000032.1	0	31587	PAOW01000032.1.region001.gbk	T1PKS	T1PKS	Archaea	Thermoplasmatota	Poseidoniia	Poseidoniales	Poseidoniaceae	MGIIa-K1	MGIIa-K1 sp002710015	MGIIa-K1 sp002710015	clan_53	0.425202
GCA_002712495.1/PATU01000016.1.region001	GCA_002712495.1	PATU01000016.1	3219	25528	PATU01000016.1.region001.gbk	terpene	Terpene	Archaea	Thermoplasmatota	Poseidoniia	Poseidoniales	Poseidoniaceae	MGIIa-L3	MGIIa-L3 sp002496845	MGIIa-L3 sp002496845	clan_0	0.776393
GCA_002712495.1/PATU01000026.1.region001	GCA_002712495.1	PATU01000026.1	42588	63581	PATU01000026.1.region001.gbk	terpene	Terpene	Archaea	Thermoplasmatota	Poseidoniia	Poseidoniales	Poseidoniaceae	MGIIa-L3	MGIIa-L3 sp002496845	MGIIa-L3 sp002496845	clan_67	0.644977
GCA_002712495.1/PATU01000030.1.region001	GCA_002712495.1	PATU01000030.1	26276	75078	PATU01000030.1.region001.gbk	T1PKS	T1PKS	Archaea	Thermoplasmatota	Poseidoniia	Poseidoniales	Poseidoniaceae	MGIIa-L3	MGIIa-L3 sp002496845	MGIIa-L3 sp002496845	clan_53	0.440234
GCA_002712495.1/PATU01000049.1.region001	GCA_002712495.1	PATU01000049.1	0	21052	PATU01000049.1.region001.gbk	resorcinol	Others	Archaea	Thermoplasmatota	Poseidoniia	Poseidoniales	Poseidoniaceae	MGIIa-L3	MGIIa-L3 sp002496845	MGIIa-L3 sp002496845	clan_136	0.763567
GCA_002713325.1/PAWD01000008.1.region001	GCA_002713325.1	PAWD01000008.1	1592	42705	PAWD01000008.1.region001.gbk	T3PKS	T3PKS	Archaea	Thermoproteota	Nitrososphaeria	Nitrososphaerales	UBA213	UBA213	UBA213 sp002713325	UBA213 sp002713325	clan_74	0.811018
GCA_002713325.1/PAWD01000017.1.region001	GCA_002713325.1	PAWD01000017.1	29777	51780	PAWD01000017.1.region001.gbk	thioamitides	RiPPs	Archaea	Thermoproteota	Nitrososphaeria	Nitrososphaerales	UBA213	UBA213	UBA213 sp002713325	UBA213 sp002713325	clan_52	0.625366
GCA_002713325.1/PAWD01000026.1.region001	GCA_002713325.1	PAWD01000026.1	612	19815	PAWD01000026.1.region001.gbk	RRE-containing	RiPPs	Archaea	Thermoproteota	Nitrososphaeria	Nitrososphaerales	UBA213	UBA213	UBA213 sp002713325	UBA213 sp002713325	clan_30	0.679156
GCA_002714545.1/PAXR01000012.1.region001	GCA_002714545.1	PAXR01000012.1	14143	49503	PAXR01000012.1.region001.gbk	T1PKS	T1PKS	Archaea	Thermoplasmatota	Poseidoniia	Poseidoniales	Poseidoniaceae	MGIIa-L2	MGIIa-L2 sp002698145	MGIIa-L2 sp002698145	clan_53	0.384543
GCA_002714545.1/PAXR01000014.1.region001	GCA_002714545.1	PAXR01000014.1	0	14336	PAXR01000014.1.region001.gbk	terpene	Terpene	Archaea	Thermoplasmatota	Poseidoniia	Poseidoniales	Poseidoniaceae	MGIIa-L2	MGIIa-L2 sp002698145	MGIIa-L2 sp002698145	clan_67	0.602427
GCA_002714545.1/PAXR01000052.1.region001	GCA_002714545.1	PAXR01000052.1	0	19416	PAXR01000052.1.region001.gbk	terpene	Terpene	Archaea	Thermoplasmatota	Poseidoniia	Poseidoniales	Poseidoniaceae	MGIIa-L2	MGIIa-L2 sp002698145	MGIIa-L2 sp002698145	clan_0	0.752406
GCA_002715245.1/PAYA01000014.1.region001	GCA_002715245.1	PAYA01000014.1	6493	41990	PAYA01000014.1.region001.gbk	T1PKS	T1PKS	Archaea	Thermoplasmatota	Poseidoniia	Poseidoniales	Poseidoniaceae	MGIIa-L2	MGIIa-L2 sp002499195	MGIIa-L2 sp002499195	clan_53	0.387415
GCA_002715245.1/PAYA01000022.1.region001	GCA_002715245.1	PAYA01000022.1	27597	48491	PAYA01000022.1.region001.gbk	terpene	Terpene	Archaea	Thermoplasmatota	Poseidoniia	Poseidoniales	Poseidoniaceae	MGIIa-L2	MGIIa-L2 sp002499195	MGIIa-L2 sp002499195	clan_67	0.669835
GCA_002718195.1/PBDU01000010.1.region001	GCA_002718195.1	PBDU01000010.1	9108	28763	PBDU01000010.1.region001.gbk	terpene	Terpene	Archaea	Thermoplasmatota	Poseidoniia	Poseidoniales	Poseidoniaceae	MGIIa-L4	MGIIa-L4 sp002718195	MGIIa-L4 sp002718195	clan_0	0.655735
GCA_002718195.1/PBDU01000010.1.region002	GCA_002718195.1	PBDU01000010.1	128837	149806	PBDU01000010.1.region002.gbk	terpene	Terpene	Archaea	Thermoplasmatota	Poseidoniia	Poseidoniales	Poseidoniaceae	MGIIa-L4	MGIIa-L4 sp002718195	MGIIa-L4 sp002718195	clan_67	0.713002
GCA_002718195.1/PBDU01000011.1.region001	GCA_002718195.1	PBDU01000011.1	0	15844	PBDU01000011.1.region001.gbk	terpene	Terpene	Archaea	Thermoplasmatota	Poseidoniia	Poseidoniales	Poseidoniaceae	MGIIa-L4	MGIIa-L4 sp002718195	MGIIa-L4 sp002718195	clan_6	0.53709
GCA_002718195.1/PBDU01000019.1.region001	GCA_002718195.1	PBDU01000019.1	0	12968	PBDU01000019.1.region001.gbk	terpene	Terpene	Archaea	Thermoplasmatota	Poseidoniia	Poseidoniales	Poseidoniaceae	MGIIa-L4	MGIIa-L4 sp002718195	MGIIa-L4 sp002718195	clan_0	0.786799
GCA_002718195.1/PBDU01000025.1.region001	GCA_002718195.1	PBDU01000025.1	0	42132	PBDU01000025.1.region001.gbk	T1PKS	T1PKS	Archaea	Thermoplasmatota	Poseidoniia	Poseidoniales	Poseidoniaceae	MGIIa-L4	MGIIa-L4 sp002718195	MGIIa-L4 sp002718195	clan_53	0.410942
GCA_002718575.1/PBFF01000003.1.region001	GCA_002718575.1	PBFF01000003.1	3448	25824	PBFF01000003.1.region001.gbk	terpene	Terpene	Archaea	Thermoplasmatota	Poseidoniia	Poseidoniales	Thalassarchaeaceae	Thalassarchaeum	Thalassarchaeum sp002503055	Thalassarchaeum sp002503055	clan_0	0.711325
GCA_002718995.2/PBGL02000010.1.region001	GCA_002718995.2	PBGL02000010.1	803	23185	PBGL02000010.1.region001.gbk	terpene	Terpene	Archaea	Thermoplasmatota	Poseidoniia	Poseidoniales	Thalassarchaeaceae	MGIIb-O5	MGIIb-O5 sp002718995	MGIIb-O5 sp002718995	clan_0	0.666667
GCA_002719615.1/PBHZ01000018.1.region001	GCA_002719615.1	PBHZ01000018.1	83975	106327	PBHZ01000018.1.region001.gbk	terpene	Terpene	Archaea	Thermoplasmatota	Poseidoniia	Poseidoniales	Thalassarchaeaceae	MGIIb-O3	MGIIb-O3 sp002719615	MGIIb-O3 sp002719615	clan_0	0.73312
GCA_002720095.2/PBGP02000005.1.region001	GCA_002720095.2	PBGP02000005.1	22064	43081	PBGP02000005.1.region001.gbk	terpene	Terpene	Archaea	Thermoplasmatota	Poseidoniia	Poseidoniales	Poseidoniaceae	MGIIa-I	MGIIa-I sp002720095	MGIIa-I sp002720095	clan_67	0.718173
GCA_002720095.2/PBGP02000013.1.region001	GCA_002720095.2	PBGP02000013.1	0	41658	PBGP02000013.1.region001.gbk	T1PKS	T1PKS	Archaea	Thermoplasmatota	Poseidoniia	Poseidoniales	Poseidoniaceae	MGIIa-I	MGIIa-I sp002720095	MGIIa-I sp002720095	clan_53	0.441844
GCA_002720115.1/PBGS01000007.1.region001	GCA_002720115.1	PBGS01000007.1	0	37685	PBGS01000007.1.region001.gbk	T1PKS	T1PKS	Archaea	Thermoplasmatota	Poseidoniia	Poseidoniales	Poseidoniaceae	MGIIa-K1	MGIIa-K1 sp002720115	MGIIa-K1 sp002720115	clan_53	0.406148
GCA_002720115.1/PBGS01000017.1.region001	GCA_002720115.1	PBGS01000017.1	52568	75121	PBGS01000017.1.region001.gbk	terpene	Terpene	Archaea	Thermoplasmatota	Poseidoniia	Poseidoniales	Poseidoniaceae	MGIIa-K1	MGIIa-K1 sp002720115	MGIIa-K1 sp002720115	clan_0	0.760954
GCA_002720115.1/PBGS01000036.1.region001	GCA_002720115.1	PBGS01000036.1	26668	47664	PBGS01000036.1.region001.gbk	terpene	Terpene	Archaea	Thermoplasmatota	Poseidoniia	Poseidoniales	Poseidoniaceae	MGIIa-K1	MGIIa-K1 sp002720115	MGIIa-K1 sp002720115	clan_67	0.706641
GCA_002720115.1/PBGS01000044.1.region001	GCA_002720115.1	PBGS01000044.1	25114	38343	PBGS01000044.1.region001.gbk	terpene	Terpene	Archaea	Thermoplasmatota	Poseidoniia	Poseidoniales	Poseidoniaceae	MGIIa-K1	MGIIa-K1 sp002720115	MGIIa-K1 sp002720115	clan_6	0.607768
GCA_002720275.1/PBHR01000026.1.region001	GCA_002720275.1	PBHR01000026.1	3333	18298	PBHR01000026.1.region001.gbk	terpene	Terpene	Archaea	Thermoplasmatota	Poseidoniia	Poseidoniales	Poseidoniaceae	MGIIa-I	MGIIa-I sp002720275	MGIIa-I sp002720275	clan_0	0.657632
GCA_002720275.1/PBHR01000039.1.region001	GCA_002720275.1	PBHR01000039.1	0	35216	PBHR01000039.1.region001.gbk	T1PKS	T1PKS	Archaea	Thermoplasmatota	Poseidoniia	Poseidoniales	Poseidoniaceae	MGIIa-I	MGIIa-I sp002720275	MGIIa-I sp002720275	clan_53	0.411276
GCA_002722135.1/PBKJ01000005.1.region001	GCA_002722135.1	PBKJ01000005.1	23420	43001	PBKJ01000005.1.region001.gbk	terpene	Terpene	Archaea	Thermoplasmatota	Poseidoniia	Poseidoniales	Poseidoniaceae	MGIIa-L3	MGIIa-L3 sp002722135	MGIIa-L3 sp002722135	clan_67	0.641431
GCA_002722135.1/PBKJ01000005.1.region002	GCA_002722135.1	PBKJ01000005.1	250818	273226	PBKJ01000005.1.region002.gbk	terpene	Terpene	Archaea	Thermoplasmatota	Poseidoniia	Poseidoniales	Poseidoniaceae	MGIIa-L3	MGIIa-L3 sp002722135	MGIIa-L3 sp002722135	clan_0	0.776393
GCA_002722135.1/PBKJ01000008.1.region001	GCA_002722135.1	PBKJ01000008.1	29517	92325	PBKJ01000008.1.region001.gbk	T1PKS,terpene	Others	Archaea	Thermoplasmatota	Poseidoniia	Poseidoniales	Poseidoniaceae	MGIIa-L3	MGIIa-L3 sp002722135	MGIIa-L3 sp002722135	clan_53	0.498583
GCA_002722135.1/PBKJ01000012.1.region001	GCA_002722135.1	PBKJ01000012.1	59608	100751	PBKJ01000012.1.region001.gbk	resorcinol	Others	Archaea	Thermoplasmatota	Poseidoniia	Poseidoniales	Poseidoniaceae	MGIIa-L3	MGIIa-L3 sp002722135	MGIIa-L3 sp002722135	clan_136	0.842607
GCA_002722615.1/PBMQ01000015.1.region001	GCA_002722615.1	PBMQ01000015.1	116861	157624	PBMQ01000015.1.region001.gbk	T1PKS	T1PKS	Archaea	Thermoplasmatota	Poseidoniia	Poseidoniales	Poseidoniaceae	MGIIa-L2	MGIIa-L2 sp002722615	MGIIa-L2 sp002722615	clan_53	0.37922
GCA_002722615.1/PBMQ01000022.1.region001	GCA_002722615.1	PBMQ01000022.1	49267	68200	PBMQ01000022.1.region001.gbk	terpene	Terpene	Archaea	Thermoplasmatota	Poseidoniia	Poseidoniales	Poseidoniaceae	MGIIa-L2	MGIIa-L2 sp002722615	MGIIa-L2 sp002722615	clan_67	0.669835
GCA_002722615.1/PBMQ01000029.1.region001	GCA_002722615.1	PBMQ01000029.1	32336	46209	PBMQ01000029.1.region001.gbk	terpene	Terpene	Archaea	Thermoplasmatota	Poseidoniia	Poseidoniales	Poseidoniaceae	MGIIa-L2	MGIIa-L2 sp002722615	MGIIa-L2 sp002722615	clan_0	0.67925
GCA_002724535.1/PBPA01000002.1.region001	GCA_002724535.1	PBPA01000002.1	40790	63129	PBPA01000002.1.region001.gbk	terpene	Terpene	Archaea	Thermoplasmatota	Poseidoniia	Poseidoniales	Thalassarchaeaceae	MGIIb-O5	MGIIb-O5 sp002505775	MGIIb-O5 sp002505775	clan_0	0.727834
GCA_002724775.1/PBPR01000013.1.region001	GCA_002724775.1	PBPR01000013.1	9897	26172	PBPR01000013.1.region001.gbk	terpene	Terpene	Archaea	Thermoplasmatota	Poseidoniia	MGIII	CG-Epi1	CG-Epi1	CG-Epi1 sp002724775	CG-Epi1 sp002724775	clan_0	0.75
GCA_002724775.1/PBPR01000017.1.region001	GCA_002724775.1	PBPR01000017.1	0	11748	PBPR01000017.1.region001.gbk	terpene	Terpene	Archaea	Thermoplasmatota	Poseidoniia	MGIII	CG-Epi1	CG-Epi1	CG-Epi1 sp002724775	CG-Epi1 sp002724775	clan_6	0.543168
GCA_002724815.1/PBPV01000008.1.region001	GCA_002724815.1	PBPV01000008.1	13313	35715	PBPV01000008.1.region001.gbk	terpene	Terpene	Archaea	Thermoplasmatota	Poseidoniia	Poseidoniales	Thalassarchaeaceae	MGIIb-P	MGIIb-P sp002724815	MGIIb-P sp002724815	clan_0	0.691393
GCA_002724815.1/PBPV01000020.1.region001	GCA_002724815.1	PBPV01000020.1	0	11710	PBPV01000020.1.region001.gbk	T1PKS	T1PKS	Archaea	Thermoplasmatota	Poseidoniia	Poseidoniales	Thalassarchaeaceae	MGIIb-P	MGIIb-P sp002724815	MGIIb-P sp002724815	clan_53	0.3632
GCA_002725245.1/PBRB01000019.1.region001	GCA_002725245.1	PBRB01000019.1	0	19473	PBRB01000019.1.region001.gbk	terpene	Terpene	Archaea	Thermoplasmatota	Poseidoniia	Poseidoniales	Thalassarchaeaceae	MGIIb-O5	MGIIb-O5 sp002499345	MGIIb-O5 sp002499345	clan_0	0.705116
GCA_002725315.1/PBOL01000033.1.region001	GCA_002725315.1	PBOL01000033.1	19983	36385	PBOL01000033.1.region001.gbk	terpene	Terpene	Archaea	Thermoplasmatota	Poseidoniia	Poseidoniales	Thalassarchaeaceae	MGIIb-O3	MGIIb-O3 sp002725315	MGIIb-O3 sp002725315	clan_0	0.741801
GCA_002726275.1/PBSO01000018.1.region001	GCA_002726275.1	PBSO01000018.1	10252	32595	PBSO01000018.1.region001.gbk	terpene	Terpene	Archaea	Thermoplasmatota	Poseidoniia	Poseidoniales	Thalassarchaeaceae	MGIIb-O5	MGIIb-O5 sp002726275	MGIIb-O5 sp002726275	clan_0	0.711325
GCA_002726495.1/PBTH01000001.1.region001	GCA_002726495.1	PBTH01000001.1	4290	17862	PBTH01000001.1.region001.gbk	terpene	Terpene	Archaea	Thermoplasmatota	Poseidoniia	Poseidoniales	Poseidoniaceae	Poseidonia	Poseidonia sp002726495	Poseidonia sp002726495	clan_0	0.80755
GCA_002726495.1/PBTH01000009.1.region001	GCA_002726495.1	PBTH01000009.1	0	37171	PBTH01000009.1.region001.gbk	T1PKS	T1PKS	Archaea	Thermoplasmatota	Poseidoniia	Poseidoniales	Poseidoniaceae	Poseidonia	Poseidonia sp002726495	Poseidonia sp002726495	clan_53	0.409951
GCA_002726495.1/PBTH01000047.1.region001	GCA_002726495.1	PBTH01000047.1	11060	32056	PBTH01000047.1.region001.gbk	terpene	Terpene	Archaea	Thermoplasmatota	Poseidoniia	Poseidoniales	Poseidoniaceae	Poseidonia	Poseidonia sp002726495	Poseidonia sp002726495	clan_67	0.69303
GCA_002726495.1/PBTH01000055.1.region001	GCA_002726495.1	PBTH01000055.1	1478	42615	PBTH01000055.1.region001.gbk	resorcinol	Others	Archaea	Thermoplasmatota	Poseidoniia	Poseidoniales	Poseidoniaceae	Poseidonia	Poseidonia sp002726495	Poseidonia sp002726495	clan_136	0.619307
GCA_002727125.1/NHOA01000008.1.region001	GCA_002727125.1	NHOA01000008.1	14704	35670	NHOA01000008.1.region001.gbk	terpene	Terpene	Archaea	Halobacteriota	Halobacteria	Halobacteriales	Haloferacaceae	Halorubrum	Halorubrum persicum	Halorubrum persicum	clan_8	0.786997
GCA_002727125.1/NHOA01000011.1.region001	GCA_002727125.1	NHOA01000011.1	0	14567	NHOA01000011.1.region001.gbk	terpene	Terpene	Archaea	Halobacteriota	Halobacteria	Halobacteriales	Haloferacaceae	Halorubrum	Halorubrum persicum	Halorubrum persicum	clan_51	0.703704
GCA_002727125.1/NHOA01000134.1.region001	GCA_002727125.1	NHOA01000134.1	12459	50293	NHOA01000134.1.region001.gbk	thiopeptide	RiPPs	Archaea	Halobacteriota	Halobacteria	Halobacteriales	Haloferacaceae	Halorubrum	Halorubrum persicum	Halorubrum persicum	clan_12	0.730047
GCA_002729095.1/PBWC01000018.1.region001	GCA_002729095.1	PBWC01000018.1	0	26059	PBWC01000018.1.region001.gbk	T1PKS	T1PKS	Archaea	Thermoplasmatota	Poseidoniia	Poseidoniales	Poseidoniaceae	MGIIa-L1	MGIIa-L1 sp002729095	MGIIa-L1 sp002729095	clan_53	0.354617
GCA_002729095.1/PBWC01000029.1.region001	GCA_002729095.1	PBWC01000029.1	21683	42769	PBWC01000029.1.region001.gbk	terpene	Terpene	Archaea	Thermoplasmatota	Poseidoniia	Poseidoniales	Poseidoniaceae	MGIIa-L1	MGIIa-L1 sp002729095	MGIIa-L1 sp002729095	clan_67	0.746891
GCA_002729095.1/PBWC01000037.1.region001	GCA_002729095.1	PBWC01000037.1	0	15028	PBWC01000037.1.region001.gbk	terpene	Terpene	Archaea	Thermoplasmatota	Poseidoniia	Poseidoniales	Poseidoniaceae	MGIIa-L1	MGIIa-L1 sp002729095	MGIIa-L1 sp002729095	clan_6	0.546443
GCA_002729095.1/PBWC01000045.1.region001	GCA_002729095.1	PBWC01000045.1	64128	86591	PBWC01000045.1.region001.gbk	terpene	Terpene	Archaea	Thermoplasmatota	Poseidoniia	Poseidoniales	Poseidoniaceae	MGIIa-L1	MGIIa-L1 sp002729095	MGIIa-L1 sp002729095	clan_0	0.700658
GCA_002730325.1/PBZV01000018.1.region001	GCA_002730325.1	PBZV01000018.1	8168	28807	PBZV01000018.1.region001.gbk	RRE-containing	RiPPs	Archaea	Thermoproteota	Nitrososphaeria	Nitrososphaerales	Nitrosopumilaceae	Nitrosopumilus	Nitrosopumilus sp002730325	Nitrosopumilus sp002730325	clan_27	0.737387
GCA_002731395.1/PCBQ01000018.1.region001	GCA_002731395.1	PCBQ01000018.1	0	10666	PCBQ01000018.1.region001.gbk	terpene	Terpene	Archaea	Thermoplasmatota	Poseidoniia	Poseidoniales	Poseidoniaceae	MGIIa-L3	MGIIa-L3 sp002731395	MGIIa-L3 sp002731395	clan_0	0.634852
GCA_002731395.1/PCBQ01000020.1.region001	GCA_002731395.1	PCBQ01000020.1	0	12766	PCBQ01000020.1.region001.gbk	terpene	Terpene	Archaea	Thermoplasmatota	Poseidoniia	Poseidoniales	Poseidoniaceae	MGIIa-L3	MGIIa-L3 sp002731395	MGIIa-L3 sp002731395	clan_67	0.604423
GCA_002731395.1/PCBQ01000042.1.region001	GCA_002731395.1	PCBQ01000042.1	0	19354	PCBQ01000042.1.region001.gbk	T1PKS	T1PKS	Archaea	Thermoplasmatota	Poseidoniia	Poseidoniales	Poseidoniaceae	MGIIa-L3	MGIIa-L3 sp002731395	MGIIa-L3 sp002731395	clan_53	0.357747
GCA_002731395.1/PCBQ01000052.1.region001	GCA_002731395.1	PCBQ01000052.1	9304	21907	PCBQ01000052.1.region001.gbk	terpene	Terpene	Archaea	Thermoplasmatota	Poseidoniia	Poseidoniales	Poseidoniaceae	MGIIa-L3	MGIIa-L3 sp002731395	MGIIa-L3 sp002731395	clan_6	0.632516
GCA_002731655.1/PCCI01000017.1.region001	GCA_002731655.1	PCCI01000017.1	185	15142	PCCI01000017.1.region001.gbk	terpene	Terpene	Archaea	Thermoplasmatota	Poseidoniia	MGIII	CG-Epi1	UBA8886	UBA8886 sp002731655	UBA8886 sp002731655	clan_0	0.770584
GCA_002737455.1/NSIS01000009.1.region001	GCA_002737455.1	NSIS01000009.1	0	11035	NSIS01000009.1.region001.gbk	RRE-containing	RiPPs	Archaea	Thermoproteota	Nitrososphaeria	Nitrososphaerales	Nitrosopumilaceae	Nitrosopumilus	Nitrosopumilus sp002737455	Nitrosopumilus sp002737455	clan_27	0.713554
GCA_002761295.1/CP017881.1.region001	GCA_002761295.1	CP017881.1	1186490	1225930	CP017881.1.region001.gbk	thioamitides,thiopeptide	RiPPs	Archaea	Halobacteriota	Methanosarcinia	Methanosarcinales	Methanosarcinaceae	Methanohalophilus	Methanohalophilus portucalensis	Methanohalophilus portucalensis	clan_52	0.682779
GCA_002762785.1/PCXY01000005.1.region001	GCA_002762785.1	PCXY01000005.1	537779	558589	PCXY01000005.1.region001.gbk	terpene	Terpene	Archaea	Nanoarchaeota	Nanoarchaeia	Woesearchaeales	GW2011-AR9	PCXY01	PCXY01 sp002762785	PCXY01 sp002762785	clan_35	0.691393
GCA_002762795.1/PCYA01000012.1.region001	GCA_002762795.1	PCYA01000012.1	94258	114924	PCYA01000012.1.region001.gbk	CDPS	Others	Archaea	Nanoarchaeota	Nanoarchaeia	Woesearchaeales	ARS49	1-14-0-10-37-12	1-14-0-10-37-12 sp002762795	1-14-0-10-37-12 sp002762795	clan_78	0.359487
GCA_002763225.1/PFAI01000002.1.region001	GCA_002763225.1	PFAI01000002.1	0	18497	PFAI01000002.1.region001.gbk	RRE-containing	RiPPs	Archaea	Iainarchaeota	Iainarchaeia	Iainarchaeales	1-14-0-10-31-34	1-14-0-10-31-34	1-14-0-10-31-34 sp002763225	1-14-0-10-31-34 sp002763225	clan_4	0.708657
GCA_002763225.1/PFAI01000010.1.region001	GCA_002763225.1	PFAI01000010.1	4333	16803	PFAI01000010.1.region001.gbk	terpene	Terpene	Archaea	Iainarchaeota	Iainarchaeia	Iainarchaeales	1-14-0-10-31-34	1-14-0-10-31-34	1-14-0-10-31-34 sp002763225	1-14-0-10-31-34 sp002763225	clan_0	0.798992
GCA_002778455.1/PFCD01000001.1.region001	GCA_002778455.1	PFCD01000001.1	28896	49964	PFCD01000001.1.region001.gbk	terpene	Terpene	Archaea	Micrarchaeota	Micrarchaeia	Anstonellales	Anstonellaceae	1-14-0-10-45-29	1-14-0-10-45-29 sp002778455	1-14-0-10-45-29 sp002778455	clan_0	0.676619
GCA_002779555.1/PEWI01000213.1.region001	GCA_002779555.1	PEWI01000213.1	0	11791	PEWI01000213.1.region001.gbk	T3PKS	T3PKS	Archaea	Thermoproteota	Bathyarchaeia	B26-1	UBA233	20-14-0-80-47-9	20-14-0-80-47-9 sp002779555	20-14-0-80-47-9 sp002779555	clan_1	0.747462
GCA_002787055.1/CP024808.1.region001	GCA_002787055.1	CP024808.1	1040949	1061582	CP024808.1.region001.gbk	RRE-containing	RiPPs	Archaea	Thermoproteota	Nitrososphaeria	Nitrososphaerales	Nitrosopumilaceae	Nitrosotenuis	Nitrosotenuis aquarius	Nitrosotenuis aquarius	clan_27	0.704059
GCA_002788215.1/CP024845.1.region001	GCA_002788215.1	CP024845.1	39246	77864	CP024845.1.region001.gbk	LAP,terpene	Others	Archaea	Halobacteriota	Halobacteria	Halobacteriales	Haloferacaceae	Halohasta	Halohasta litchfieldiae	Halohasta litchfieldiae	clan_51	0.646004
GCA_002788215.1/CP024845.1.region002	GCA_002788215.1	CP024845.1	441906	462944	CP024845.1.region002.gbk	terpene	Terpene	Archaea	Halobacteriota	Halobacteria	Halobacteriales	Haloferacaceae	Halohasta	Halohasta litchfieldiae	Halohasta litchfieldiae	clan_6	0.710878
GCA_002788215.1/CP024845.1.region003	GCA_002788215.1	CP024845.1	2466906	2478631	CP024845.1.region003.gbk	RiPP-like	RiPPs	Archaea	Halobacteriota	Halobacteria	Halobacteriales	Haloferacaceae	Halohasta	Halohasta litchfieldiae	Halohasta litchfieldiae	clan_12	0.632116
GCA_002789395.1/PFTD01000060.1.region001	GCA_002789395.1	PFTD01000060.1	0	2480	PFTD01000060.1.region001.gbk	RRE-containing	RiPPs	Archaea	Thermoproteota	Nitrososphaeria	Nitrososphaerales	Nitrosopumilaceae	Nitrosarchaeum	0	0	clan_30	0.485504
GCA_002789395.1/PFTD01000132.1.region001	GCA_002789395.1	PFTD01000132.1	0	2403	PFTD01000132.1.region001.gbk	RRE-containing	RiPPs	Archaea	Thermoproteota	Nitrososphaeria	Nitrososphaerales	Nitrosopumilaceae	Nitrosarchaeum	0	0	clan_27	0.503861
GCA_002813085.1/CP017803.1.region001	GCA_002813085.1	CP017803.1	326199	348059	CP017803.1.region001.gbk	thioamitides	RiPPs	Archaea	Methanobacteriota	Methanobacteria	Methanobacteriales	Methanobacteriaceae	Methanobrevibacter_A	Methanobrevibacter_A smithii	Methanobrevibacter_A smithii	clan_52	0.722432
GCA_002813655.1/CP017766.1.region001	GCA_002813655.1	CP017766.1	278572	288968	CP017766.1.region001.gbk	ectoine	Others	Archaea	Methanobacteriota	Methanobacteria	Methanobacteriales	Methanobacteriaceae	Methanobacterium	Methanobacterium subterraneum	Methanobacterium subterraneum	clan_85	0.222156
GCA_002813655.1/CP017766.1.region002	GCA_002813655.1	CP017766.1	922327	943668	CP017766.1.region002.gbk	sactipeptide	RiPPs	Archaea	Methanobacteriota	Methanobacteria	Methanobacteriales	Methanobacteriaceae	Methanobacterium	Methanobacterium subterraneum	Methanobacterium subterraneum	clan_3	0.51976
GCA_002813655.1/CP017766.1.region003	GCA_002813655.1	CP017766.1	1092598	1134248	CP017766.1.region003.gbk	NRPS-like	NRPS-like	Archaea	Methanobacteriota	Methanobacteria	Methanobacteriales	Methanobacteriaceae	Methanobacterium	Methanobacterium subterraneum	Methanobacterium subterraneum	clan_145	0.766667
GCA_002813655.1/CP017766.1.region004	GCA_002813655.1	CP017766.1	1350406	1361603	CP017766.1.region004.gbk	RiPP-like	RiPPs	Archaea	Methanobacteriota	Methanobacteria	Methanobacteriales	Methanobacteriaceae	Methanobacterium	Methanobacterium subterraneum	Methanobacterium subterraneum	clan_52	0.634852
GCA_002813655.1/CP017766.1.region005	GCA_002813655.1	CP017766.1	1794845	1843080	CP017766.1.region005.gbk	NRPS	NRPS	Archaea	Methanobacteriota	Methanobacteria	Methanobacteriales	Methanobacteriaceae	Methanobacterium	Methanobacterium subterraneum	Methanobacterium subterraneum	clan_25	0.623614
GCA_002813675.1/CP017767.1.region001	GCA_002813675.1	CP017767.1	0	28265	CP017767.1.region001.gbk	NRPS	NRPS	Archaea	Methanobacteriota	Methanobacteria	Methanobacteriales	Methanobacteriaceae	Methanobacterium	Methanobacterium subterraneum	Methanobacterium subterraneum	clan_25	0.561822
GCA_002813675.1/CP017767.1.region002	GCA_002813675.1	CP017767.1	505569	516766	CP017767.1.region002.gbk	RiPP-like	RiPPs	Archaea	Methanobacteriota	Methanobacteria	Methanobacteriales	Methanobacteriaceae	Methanobacterium	Methanobacterium subterraneum	Methanobacterium subterraneum	clan_52	0.651845
GCA_002813675.1/CP017767.1.region003	GCA_002813675.1	CP017767.1	750880	793661	CP017767.1.region003.gbk	NRPS-like	NRPS-like	Archaea	Methanobacteriota	Methanobacteria	Methanobacteriales	Methanobacteriaceae	Methanobacterium	Methanobacterium subterraneum	Methanobacterium subterraneum	clan_145	0.766667
GCA_002813675.1/CP017767.1.region004	GCA_002813675.1	CP017767.1	937932	959273	CP017767.1.region004.gbk	sactipeptide	RiPPs	Archaea	Methanobacteriota	Methanobacteria	Methanobacteriales	Methanobacteriaceae	Methanobacterium	Methanobacterium subterraneum	Methanobacterium subterraneum	clan_3	0.51976
GCA_002813675.1/CP017767.1.region005	GCA_002813675.1	CP017767.1	1572754	1583150	CP017767.1.region005.gbk	ectoine	Others	Archaea	Methanobacteriota	Methanobacteria	Methanobacteriales	Methanobacteriaceae	Methanobacterium	Methanobacterium subterraneum	Methanobacterium subterraneum	clan_85	0.286976
GCA_002813695.1/CP017768.1.region001	GCA_002813695.1	CP017768.1	947338	995600	CP017768.1.region001.gbk	NRPS	NRPS	Archaea	Methanobacteriota	Methanobacteria	Methanobacteriales	Methanobacteriaceae	Methanobacterium	Methanobacterium subterraneum	Methanobacterium subterraneum	clan_25	0.586174
GCA_002813695.1/CP017768.1.region002	GCA_002813695.1	CP017768.1	1433159	1444353	CP017768.1.region002.gbk	RiPP-like	RiPPs	Archaea	Methanobacteriota	Methanobacteria	Methanobacteriales	Methanobacteriaceae	Methanobacterium	Methanobacterium subterraneum	Methanobacterium subterraneum	clan_52	0.651845
GCA_002813695.1/CP017768.1.region003	GCA_002813695.1	CP017768.1	1671076	1713857	CP017768.1.region003.gbk	NRPS-like	NRPS-like	Archaea	Methanobacteriota	Methanobacteria	Methanobacteriales	Methanobacteriaceae	Methanobacterium	Methanobacterium subterraneum	Methanobacterium subterraneum	clan_145	0.766667
GCA_002813695.1/CP017768.1.region004	GCA_002813695.1	CP017768.1	1868635	1889976	CP017768.1.region004.gbk	sactipeptide	RiPPs	Archaea	Methanobacteriota	Methanobacteria	Methanobacteriales	Methanobacteriaceae	Methanobacterium	Methanobacterium subterraneum	Methanobacterium subterraneum	clan_3	0.51976
GCA_002813695.1/CP017768.1.region005	GCA_002813695.1	CP017768.1	2487884	2498280	CP017768.1.region005.gbk	ectoine	Others	Archaea	Methanobacteriota	Methanobacteria	Methanobacteriales	Methanobacteriaceae	Methanobacterium	Methanobacterium subterraneum	Methanobacterium subterraneum	clan_85	0.222156
GCA_002835825.1/PIZH01000122.1.region001	GCA_002835825.1	PIZH01000122.1	0	5683	PIZH01000122.1.region001.gbk	phosphonate	Others	Archaea	Halobacteriota	Methanomicrobia	Methanomicrobiales	Methanoregulaceae	Methanoregula	Methanoregula sp002835825	Methanoregula sp002835825	clan_20	0.689315
GCA_002835825.1/PIZH01000250.1.region001	GCA_002835825.1	PIZH01000250.1	0	3368	PIZH01000250.1.region001.gbk	thioamitides	RiPPs	Archaea	Halobacteriota	Methanomicrobia	Methanomicrobiales	Methanoregulaceae	Methanoregula	Methanoregula sp002835825	Methanoregula sp002835825	clan_52	0.326425
GCA_002835825.1/PIZH01000436.1.region001	GCA_002835825.1	PIZH01000436.1	0	1718	PIZH01000436.1.region001.gbk	ranthipeptide	RiPPs	Archaea	Halobacteriota	Methanomicrobia	Methanomicrobiales	Methanoregulaceae	Methanoregula	Methanoregula sp002835825	Methanoregula sp002835825	clan_3	0.485325
GCA_002838935.1/PGXE01000003.1.region001	GCA_002838935.1	PGXE01000003.1	0	19527	PGXE01000003.1.region001.gbk	betalactone	Betalactone	Archaea	Thermoplasmatota	E2	UBA9212	GCA-002838935	GCA-002838935	GCA-002838935 sp002838935	GCA-002838935 sp002838935	clan_29	0.797748
GCA_002838935.1/PGXE01000021.1.region001	GCA_002838935.1	PGXE01000021.1	6207	18277	PGXE01000021.1.region001.gbk	sactipeptide	RiPPs	Archaea	Thermoplasmatota	E2	UBA9212	GCA-002838935	GCA-002838935	GCA-002838935 sp002838935	GCA-002838935 sp002838935	clan_3	0.428207
GCA_002838935.1/PGXE01000039.1.region001	GCA_002838935.1	PGXE01000039.1	0	11109	PGXE01000039.1.region001.gbk	NRPS-like	NRPS-like	Archaea	Thermoplasmatota	E2	UBA9212	GCA-002838935	GCA-002838935	GCA-002838935 sp002838935	GCA-002838935 sp002838935	clan_2	0.618615
GCA_002839545.1/PGYG01000001.1.region001	GCA_002839545.1	PGYG01000001.1	11975	33864	PGYG01000001.1.region001.gbk	thioamitides	RiPPs	Archaea	Halobacteriota	Methanosarcinia	Methanosarcinales	Methanoperedenaceae	Methanoperedens_A	Methanoperedens_A sp002839545	Methanoperedens_A sp002839545	clan_52	0.578363
GCA_002839575.1/PGYH01000009.1.region001	GCA_002839575.1	PGYH01000009.1	0	7173	PGYH01000009.1.region001.gbk	RiPP-like	RiPPs	Archaea	Halobacteriota	Methanomicrobia	Methanomicrobiales	Methanoculleaceae	Methanoculleus	Methanoculleus sp002839575	Methanoculleus sp002839575	clan_52	0.721113
GCA_002839575.1/PGYH01000053.1.region001	GCA_002839575.1	PGYH01000053.1	0	14188	PGYH01000053.1.region001.gbk	thioamitides	RiPPs	Archaea	Halobacteriota	Methanomicrobia	Methanomicrobiales	Methanoculleaceae	Methanoculleus	Methanoculleus sp002839575	Methanoculleus sp002839575	clan_52	0.478251
GCA_002839575.1/PGYH01000145.1.region001	GCA_002839575.1	PGYH01000145.1	0	5846	PGYH01000145.1.region001.gbk	terpene	Terpene	Archaea	Halobacteriota	Methanomicrobia	Methanomicrobiales	Methanoculleaceae	Methanoculleus	Methanoculleus sp002839575	Methanoculleus sp002839575	clan_6	0.499483
GCA_002839605.1/PGYK01000010.1.region001	GCA_002839605.1	PGYK01000010.1	66862	88690	PGYK01000010.1.region001.gbk	thioamitides	RiPPs	Archaea	Halobacteriota	Methanomicrobia	Methanomicrobiales	Methanoregulaceae	Methanoregula	Methanoregula sp002839605	Methanoregula sp002839605	clan_52	0.595855
GCA_002839645.1/PGYL01000013.1.region001	GCA_002839645.1	PGYL01000013.1	13617	35481	PGYL01000013.1.region001.gbk	thioamitides	RiPPs	Archaea	Halobacteriota	Methanomicrobia	Methanomicrobiales	Methanoculleaceae	Methanoculleus	Methanoculleus sp002839645	Methanoculleus sp002839645	clan_52	0.509902
GCA_002839645.1/PGYL01000029.1.region001	GCA_002839645.1	PGYL01000029.1	42829	54005	PGYL01000029.1.region001.gbk	RiPP-like	RiPPs	Archaea	Halobacteriota	Methanomicrobia	Methanomicrobiales	Methanoculleaceae	Methanoculleus	Methanoculleus sp002839645	Methanoculleus sp002839645	clan_52	0.721113
GCA_002839675.1/PGYM01000001.1.region001	GCA_002839675.1	PGYM01000001.1	145170	167004	PGYM01000001.1.region001.gbk	thioamitides	RiPPs	Archaea	Halobacteriota	Methanomicrobia	Methanomicrobiales	Methanoregulaceae	Methanoregula	Methanoregula sp002839675	Methanoregula sp002839675	clan_52	0.611111
GCA_002839685.1/PGYN01000001.1.region001	GCA_002839685.1	PGYN01000001.1	4964	26305	PGYN01000001.1.region001.gbk	sactipeptide	RiPPs	Archaea	Methanobacteriota	Methanobacteria	Methanobacteriales	Methanobacteriaceae	Methanobacterium	Methanobacterium subterraneum	Methanobacterium subterraneum	clan_3	0.51976
GCA_002839685.1/PGYN01000033.1.region001	GCA_002839685.1	PGYN01000033.1	0	9301	PGYN01000033.1.region001.gbk	RiPP-like	RiPPs	Archaea	Methanobacteriota	Methanobacteria	Methanobacteriales	Methanobacteriaceae	Methanobacterium	Methanobacterium subterraneum	Methanobacterium subterraneum	clan_52	0.651845
GCA_002839685.1/PGYN01000139.1.region001	GCA_002839685.1	PGYN01000139.1	0	5275	PGYN01000139.1.region001.gbk	RRE-containing	RiPPs	Archaea	Methanobacteriota	Methanobacteria	Methanobacteriales	Methanobacteriaceae	Methanobacterium	Methanobacterium subterraneum	Methanobacterium subterraneum	clan_47	0.26006
GCA_002839685.1/PGYN01000198.1.region001	GCA_002839685.1	PGYN01000198.1	0	4251	PGYN01000198.1.region001.gbk	NRPS-like	NRPS-like	Archaea	Methanobacteriota	Methanobacteria	Methanobacteriales	Methanobacteriaceae	Methanobacterium	Methanobacterium subterraneum	Methanobacterium subterraneum	clan_145	0.65359
GCA_002839685.1/PGYN01000256.1.region001	GCA_002839685.1	PGYN01000256.1	0	3367	PGYN01000256.1.region001.gbk	NRPS	NRPS	Archaea	Methanobacteriota	Methanobacteria	Methanobacteriales	Methanobacteriaceae	Methanobacterium	Methanobacterium subterraneum	Methanobacterium subterraneum	clan_25	0.375
GCA_002839685.1/PGYN01000480.1.region001	GCA_002839685.1	PGYN01000480.1	0	1210	PGYN01000480.1.region001.gbk	NRPS	NRPS	Archaea	Methanobacteriota	Methanobacteria	Methanobacteriales	Methanobacteriaceae	Methanobacterium	Methanobacterium subterraneum	Methanobacterium subterraneum	clan_25	0.583975
GCA_002839705.1/PGYO01000001.1.region001	GCA_002839705.1	PGYO01000001.1	153639	164020	PGYO01000001.1.region001.gbk	ectoine	Others	Archaea	Methanobacteriota	Methanobacteria	Methanobacteriales	Methanobacteriaceae	UBA349	UBA349 sp002839705	UBA349 sp002839705	clan_85	0.240928
GCA_002839705.1/PGYO01000001.1.region002	GCA_002839705.1	PGYO01000001.1	415425	426286	PGYO01000001.1.region002.gbk	RiPP-like	RiPPs	Archaea	Methanobacteriota	Methanobacteria	Methanobacteriales	Methanobacteriaceae	UBA349	UBA349 sp002839705	UBA349 sp002839705	clan_36	1
GCA_002839705.1/PGYO01000003.1.region001	GCA_002839705.1	PGYO01000003.1	72342	96023	PGYO01000003.1.region001.gbk	thioamitides	RiPPs	Archaea	Methanobacteriota	Methanobacteria	Methanobacteriales	Methanobacteriaceae	UBA349	UBA349 sp002839705	UBA349 sp002839705	clan_52	0.611111
GCA_002839705.1/PGYO01000004.1.region001	GCA_002839705.1	PGYO01000004.1	167398	210395	PGYO01000004.1.region001.gbk	NRPS-like	NRPS-like	Archaea	Methanobacteriota	Methanobacteria	Methanobacteriales	Methanobacteriaceae	UBA349	UBA349 sp002839705	UBA349 sp002839705	clan_145	0.746082
GCA_002839705.1/PGYO01000006.1.region001	GCA_002839705.1	PGYO01000006.1	0	15512	PGYO01000006.1.region001.gbk	RRE-containing,lassopeptide	RiPPs	Archaea	Methanobacteriota	Methanobacteria	Methanobacteriales	Methanobacteriaceae	UBA349	UBA349 sp002839705	UBA349 sp002839705	clan_47	0.438639
GCA_002839705.1/PGYO01000009.1.region001	GCA_002839705.1	PGYO01000009.1	129768	150605	PGYO01000009.1.region001.gbk	terpene	Terpene	Archaea	Methanobacteriota	Methanobacteria	Methanobacteriales	Methanobacteriaceae	UBA349	UBA349 sp002839705	UBA349 sp002839705	clan_6	0.620372
GCA_002844195.1/PEND01000001.1.region001	GCA_002844195.1	PEND01000001.1	509491	530445	PEND01000001.1.region001.gbk	terpene	Terpene	Archaea	Halobacteriota	Halobacteria	Halobacteriales	Haloferacaceae	Halegenticoccus	Halegenticoccus soli	Halegenticoccus soli	clan_6	0.591752
GCA_002844195.1/PEND01000004.1.region001	GCA_002844195.1	PEND01000004.1	524589	545666	PEND01000004.1.region001.gbk	terpene	Terpene	Archaea	Halobacteriota	Halobacteria	Halobacteriales	Haloferacaceae	Halegenticoccus	Halegenticoccus soli	Halegenticoccus soli	clan_51	0.724097
GCA_002844195.1/PEND01000005.1.region001	GCA_002844195.1	PEND01000005.1	193684	214665	PEND01000005.1.region001.gbk	terpene	Terpene	Archaea	Halobacteriota	Halobacteria	Halobacteriales	Haloferacaceae	Halegenticoccus	Halegenticoccus soli	Halegenticoccus soli	clan_8	0.764706
GCA_002844195.1/PEND01000010.1.region001	GCA_002844195.1	PEND01000010.1	0	9566	PEND01000010.1.region001.gbk	RiPP-like	RiPPs	Archaea	Halobacteriota	Halobacteria	Halobacteriales	Haloferacaceae	Halegenticoccus	Halegenticoccus soli	Halegenticoccus soli	clan_12	0.558058
GCA_002844195.1/PEND01000010.1.region002	GCA_002844195.1	PEND01000010.1	71717	87820	PEND01000010.1.region002.gbk	NI-siderophore	Siderophore	Archaea	Halobacteriota	Halobacteria	Halobacteriales	Haloferacaceae	Halegenticoccus	Halegenticoccus soli	Halegenticoccus soli	clan_37	0.556516
GCA_002844335.1/CP019154.1.region001	GCA_002844335.1	CP019154.1	1211409	1231706	CP019154.1.region001.gbk	RRE-containing	RiPPs	Archaea	Halobacteriota	Halobacteria	Halobacteriales	Haloarculaceae	Haloarcula	Haloarcula taiwanensis	Haloarcula taiwanensis	clan_47	0.566139
GCA_002844335.1/CP019154.1.region002	GCA_002844335.1	CP019154.1	1529247	1540957	CP019154.1.region002.gbk	RiPP-like	RiPPs	Archaea	Halobacteriota	Halobacteria	Halobacteriales	Haloarculaceae	Haloarcula	Haloarcula taiwanensis	Haloarcula taiwanensis	clan_12	0.644591
GCA_002844335.1/CP019154.1.region003	GCA_002844335.1	CP019154.1	1958026	1976945	CP019154.1.region003.gbk	terpene	Terpene	Archaea	Halobacteriota	Halobacteria	Halobacteriales	Haloarculaceae	Haloarcula	Haloarcula taiwanensis	Haloarcula taiwanensis	clan_51	0.739125
GCA_002844335.1/CP019154.1.region004	GCA_002844335.1	CP019154.1	2441307	2462279	CP019154.1.region004.gbk	terpene	Terpene	Archaea	Halobacteriota	Halobacteria	Halobacteriales	Haloarculaceae	Haloarcula	Haloarcula taiwanensis	Haloarcula taiwanensis	clan_8	0.79975
GCA_002898355.1/BEHD01000001.1.region001	GCA_002898355.1	BEHD01000001.1	129698	159706	BEHD01000001.1.region001.gbk	betalactone	Betalactone	Archaea	Thermoproteota	Nitrososphaeria_A	Caldarchaeales	Caldarchaeaceae	HRBIN01	HRBIN01 sp002898355	HRBIN01 sp002898355	clan_72	0.760043
GCA_002898355.1/BEHD01000012.1.region001	GCA_002898355.1	BEHD01000012.1	46246	66504	BEHD01000012.1.region001.gbk	RRE-containing	RiPPs	Archaea	Thermoproteota	Nitrososphaeria_A	Caldarchaeales	Caldarchaeaceae	HRBIN01	HRBIN01 sp002898355	HRBIN01 sp002898355	clan_34	0.666667
GCA_002898395.1/BEHE01000002.1.region001	GCA_002898395.1	BEHE01000002.1	34062	54476	BEHE01000002.1.region001.gbk	RRE-containing	RiPPs	Archaea	Thermoproteota	Nitrososphaeria_A	Caldarchaeales	HR02	HRBIN02	HRBIN02 sp002898395	HRBIN02 sp002898395	clan_30	0.622036
GCA_002898395.1/BEHE01000016.1.region001	GCA_002898395.1	BEHE01000016.1	2827	23085	BEHE01000016.1.region001.gbk	RRE-containing	RiPPs	Archaea	Thermoproteota	Nitrososphaeria_A	Caldarchaeales	HR02	HRBIN02	HRBIN02 sp002898395	HRBIN02 sp002898395	clan_14	0.677251
GCA_002906215.1/CP024014.1.region001	GCA_002906215.1	CP024014.1	327359	349423	CP024014.1.region001.gbk	thioamitides	RiPPs	Archaea	Thermoproteota	Nitrososphaeria	Nitrososphaerales	Nitrosocaldaceae	Nitrosocaldus	Nitrosocaldus cavascurensis	Nitrosocaldus cavascurensis	clan_52	0.509902
GCA_002906575.1/CP026309.1.region001	GCA_002906575.1	CP026309.1	1054102	1072158	CP026309.1.region001.gbk	RRE-containing	RiPPs	Archaea	Halobacteriota	Halobacteria	Halobacteriales	Haloferacaceae	Salinigranum	Salinigranum rubrum	Salinigranum rubrum	clan_47	0.386428
GCA_002906575.1/CP026309.1.region002	GCA_002906575.1	CP026309.1	1468678	1488286	CP026309.1.region002.gbk	terpene	Terpene	Archaea	Halobacteriota	Halobacteria	Halobacteriales	Haloferacaceae	Salinigranum	Salinigranum rubrum	Salinigranum rubrum	clan_51	0.742439
GCA_002906575.1/CP026309.1.region003	GCA_002906575.1	CP026309.1	1652056	1672347	CP026309.1.region003.gbk	RRE-containing	RiPPs	Archaea	Halobacteriota	Halobacteria	Halobacteriales	Haloferacaceae	Salinigranum	Salinigranum rubrum	Salinigranum rubrum	clan_47	0.561643
GCA_002906575.1/CP026309.1.region004	GCA_002906575.1	CP026309.1	2568167	2579871	CP026309.1.region004.gbk	RiPP-like	RiPPs	Archaea	Halobacteriota	Halobacteria	Halobacteriales	Haloferacaceae	Salinigranum	Salinigranum rubrum	Salinigranum rubrum	clan_12	0.644591
GCA_002906575.1/CP026309.1.region005	GCA_002906575.1	CP026309.1	3098011	3119001	CP026309.1.region005.gbk	terpene	Terpene	Archaea	Halobacteriota	Halobacteria	Halobacteriales	Haloferacaceae	Salinigranum	Salinigranum rubrum	Salinigranum rubrum	clan_6	0.618119
GCA_002926195.1/MZXQ01000072.1.region001	GCA_002926195.1	MZXQ01000072.1	2652	15290	MZXQ01000072.1.region001.gbk	thioamitides	RiPPs	Archaea	Halobacteriota	Methanosarcinia	Methanosarcinales	Methanocomedenaceae	Methanomarinus	Methanomarinus sp002926195	Methanomarinus sp002926195	clan_52	0.587521
GCA_002945325.1/CP026606.1.region001	GCA_002945325.1	CP026606.1	845177	877590	CP026606.1.region001.gbk	betalactone	Betalactone	Archaea	Methanobacteriota_A	Methanococci	Methanococcales	Methanococcaceae	Methanococcus	Methanococcus maripaludis	Methanococcus maripaludis	clan_72	0.8
GCA_002945325.1/CP026606.1.region002	GCA_002945325.1	CP026606.1	1637888	1649091	CP026606.1.region002.gbk	RiPP-like	RiPPs	Archaea	Methanobacteriota_A	Methanococci	Methanococcales	Methanococcaceae	Methanococcus	Methanococcus maripaludis	Methanococcus maripaludis	clan_52	0.696567
GCA_002952775.1/CP025066.1.region001	GCA_002952775.1	CP025066.1	912069	932534	CP025066.1.region001.gbk	RiPP-like,terpene	Others	Archaea	Halobacteriota	Halobacteria	Halobacteriales	Haloferacaceae	Halalkaliarchaeum	Halalkaliarchaeum desulfuricum	Halalkaliarchaeum desulfuricum	clan_51	0.7889
GCA_002952775.1/CP025066.1.region002	GCA_002952775.1	CP025066.1	1224107	1245067	CP025066.1.region002.gbk	terpene	Terpene	Archaea	Halobacteriota	Halobacteria	Halobacteriales	Haloferacaceae	Halalkaliarchaeum	Halalkaliarchaeum desulfuricum	Halalkaliarchaeum desulfuricum	clan_6	0.572331
[truncated: 6,301 more rows]

## Sheet: sheet2
Class	Lanthipeptide	LAP	Lassopeptide	Others	Ranthipeptide	RiPP-like	RRE-containing	Sactipeptide	Thioamitides	Thiopeptide
[truncated: 24 more rows]
