# Supplementary material for: Decoding the Chemical Language of Ribosomally Synthesized and Post‐Translationally Modified Peptides from the Untapped Archaea Domain
Source: Angew Chem Int Ed Engl. 2025 Apr 14;64(24):e202501074. doi: 10.1002/anie.202501074 (PMC12144867; doi:10.1002/anie.202501074)
Supplement: Supplementary file 2 — Supporting Information [file ANIE-64-e202501074-s001.zip › Supplementary datasets 1-6/Supplementary data 2.xlsx]

## Sheet: Summary
Overview of Supplementary dataset 2
sheet1	Archaeal class II lanthipeptide BGCs with LanA sequences
sheet2	Archaeal class II lanthipeptide BGCs with LanM sequences
sheet3	Bacterial class II lanthipeptide BGCs with LanA sequences used in this study
sheet4	Bacterial class II lanthipeptide BGCs with LanM sequences used in this study
sheet5	The length distribution of archaeal and bacterial LanAs
sheet6	Amino acid biasis of archaeal LanAs and LanMs

## Sheet: Sheet1
Genome	Region	Locus	direction	adjacent_locus	adjacent_name	adjacent_proteinID	adjacent_start	adjacent_end	adjacent_strand	adjacent_info	Amino acid sequence	Nucleotide sequence
Natronorubrum_tibetense_GA33__GA33_GCF_000383975.1	r5c1	NATTI_RS0124325	backward	allorf_063356_063505		allorf_063356_063505	63356	63505	1	biosynthetic-additional (lanthipeptides) predicted lanthipeptide	LSGTVVGSNNVRKLRSHDREGEGAPLHGAPKRCHLSCIFLTDSLGQFGK	TTGTCCGGTACGGTAGTCGGCAGTAACAACGTACGAAAACTGCGAAGTCACGATCGAGAAGGCGAAGGAGCGCCGCTACACGGCGCTCCGAAGCGTTGTCACTTGTCATGCATCTTCCTGACCGATTCACTCGGTCAGTTTGGGAAGTGA
Natronorubrum_tibetense_GA33__GA33_GCF_000383975.1	r5c1	NATTI_RS0124325	backward	allorf_059681_059815		allorf_059681_059815	59681	59815	-1	biosynthetic-additional (lanthipeptides) predicted lanthipeptide	VRIAAETSRSNAISFACRVFPIVGRPSMITGGACSSSSCVSIAS	GTGAGGATTGCGGCCGAGACATCTAGGTCGAACGCGATCTCTTTTGCGTGTCGCGTTTTTCCGATCGTGGGGAGGCCGTCGATGATTACTGGTGGTGCCTGCTCGTCGTCGAGCTGTGTCTCGATTGCCTCTTGA
Natronorubrum_tibetense_GA33__GA33_GCF_000383975.1	r5c1	NATTI_RS0124325	backward	allorf_059547_059768		allorf_059547_059768	59547	59768	-1	biosynthetic-additional (lanthipeptides) predicted lanthipeptide	VSRFSDRGEAVDDYWWCLLVVELCLDCLLNPISARIPDGCLSELALLGSCVSTPAAVIMISTSHLSDYGVVMS	GTGTCGCGTTTTTCCGATCGTGGGGAGGCCGTCGATGATTACTGGTGGTGCCTGCTCGTCGTCGAGCTGTGTCTCGATTGCCTCTTGAATCCCATCTCGGCACGCATCCCAGACGGTTGCTTGAGTGAACTCGCCCTGTTGGGAAGCTGCGTGAGCACCCCGGCAGCAGTCATCATGATCAGCACCAGCCATCTATCTGATTATGGGGTGGTGATGAGTTAA
Natronorubrum_tibetense_GA33__GA33_GCF_000383975.1	r5c1	NATTI_RS0124325	backward	NATTI_RS0124330	hypothetical protein	WP_006092970.1	57367	57600	-1	biosynthetic-additional (lanthipeptides) predicted lanthipeptide	MGSTIPTPTDDKARETIGDATPGSLELDPTDDGFKAAMRQAIIDEELDDEALEVMTEISEAKYTFTCICTCKCTLSC	ATGGGTTCGACCATTCCCACTCCGACCGACGACAAAGCGCGCGAGACCATCGGTGACGCTACTCCCGGGTCGCTCGAGTTGGACCCGACCGACGATGGGTTCAAGGCGGCGATGCGGCAGGCGATTATCGACGAGGAACTCGACGATGAGGCTCTCGAGGTGATGACCGAGATCAGCGAGGCGAAGTACACGTTCACGTGCATCTGCACGTGCAAGTGTACGCTCTCCTGCTGA
Natronorubrum_tibetense_GA33__GA33_GCF_000383975.1	r5c1	NATTI_RS0124325	forward	allorf_050454_050567		allorf_050454_050567	50454	50567	1	biosynthetic-additional (lanthipeptides) predicted lanthipeptide	VSVRPTTPANNRNLASPSTSRGALDYITGSSGSGERC	GTGAGTGTCCGGCCGACGACGCCCGCTAACAACAGGAACTTGGCGTCACCGTCCACGTCAAGAGGCGCGCTGGACTACATCACTGGTTCAAGTGGCTCGGGAGAGCGCTGTTGA
Natronorubrum_tibetense_GA33__GA33_GCF_000383975.1	r5c1	NATTI_RS0124325	forward	allorf_050223_050324		allorf_050223_050324	50223	50324	1	biosynthetic-additional (lanthipeptides) predicted lanthipeptide	VAAPQCPEGDERVEYGLGPCLREATQCVHGPSQ	GTGGCTGCGCCGCAGTGTCCAGAGGGCGACGAGCGCGTCGAATACGGTCTCGGACCGTGCCTTCGCGAGGCGACCCAGTGCGTACACGGTCCATCGCAGTGA
Natronorubrum_tibetense_GA33__GA33_GCF_000337235.1	r56c1	C496_RS22820	backward	allorf_40091_40240		allorf_40091_40240	40091	40240	-1	biosynthetic-additional (lanthipeptides) predicted lanthipeptide	LSGTVVGSNNVRKLRSHDREGEGAPLHGAPKRCHLSCIFLTDSLGQFGK	TTGTCCGGTACGGTAGTCGGCAGTAACAACGTACGAAAACTGCGAAGTCACGATCGAGAAGGCGAAGGAGCGCCGCTACACGGCGCTCCGAAGCGTTGTCACTTGTCATGCATCTTCCTGACCGATTCACTCGGTCAGTTTGGGAAGTGA
Natronorubrum_tibetense_GA33__GA33_GCF_000337235.1	r56c1	C496_RS22820	backward	allorf_43781_43915		allorf_43781_43915	43781	43915	1	biosynthetic-additional (lanthipeptides) predicted lanthipeptide	VRIAAETSRSNAISFACRVFPIVGRPSMITGGACSSSSCVSIAS	GTGAGGATTGCGGCCGAGACATCTAGGTCGAACGCGATCTCTTTTGCGTGTCGCGTTTTTCCGATCGTGGGGAGGCCGTCGATGATTACTGGTGGTGCCTGCTCGTCGTCGAGCTGTGTCTCGATTGCCTCTTGA
Natronorubrum_tibetense_GA33__GA33_GCF_000337235.1	r56c1	C496_RS22820	backward	allorf_43828_44049		allorf_43828_44049	43828	44049	1	biosynthetic-additional (lanthipeptides) predicted lanthipeptide	VSRFSDRGEAVDDYWWCLLVVELCLDCLLNPISARIPDGCLSELALLGSCVSTPAAVIMISTSHLSDYGVVMS	GTGTCGCGTTTTTCCGATCGTGGGGAGGCCGTCGATGATTACTGGTGGTGCCTGCTCGTCGTCGAGCTGTGTCTCGATTGCCTCTTGAATCCCATCTCGGCACGCATCCCAGACGGTTGCTTGAGTGAACTCGCCCTGTTGGGAAGCTGCGTGAGCACCCCGGCAGCAGTCATCATGATCAGCACCAGCCATCTATCTGATTATGGGGTGGTGATGAGTTAA
Natronorubrum_tibetense_GA33__GA33_GCF_000337235.1	r56c1	C496_RS22820	backward	C496_RS22815	hypothetical protein	WP_006092970.1	45996	46229	1	biosynthetic-additional (lanthipeptides) predicted lanthipeptide	MGSTIPTPTDDKARETIGDATPGSLELDPTDDGFKAAMRQAIIDEELDDEALEVMTEISEAKYTFTCICTCKCTLSC	ATGGGTTCGACCATTCCCACTCCGACCGACGACAAAGCGCGCGAGACCATCGGTGACGCTACTCCCGGGTCGCTCGAGTTGGACCCGACCGACGATGGGTTCAAGGCGGCGATGCGGCAGGCGATTATCGACGAGGAACTCGACGATGAGGCTCTCGAGGTGATGACCGAGATCAGCGAGGCGAAGTACACGTTCACGTGCATCTGCACGTGCAAGTGTACGCTCTCCTGCTGA
Natronorubrum_tibetense_GA33__GA33_GCF_000337235.1	r56c1	C496_RS22820	forward	allorf_53029_53142		allorf_53029_53142	53029	53142	-1	biosynthetic-additional (lanthipeptides) predicted lanthipeptide	VSVRPTTPANNRNLASPSTSRGALDYITGSSGSGERC	GTGAGTGTCCGGCCGACGACGCCCGCTAACAACAGGAACTTGGCGTCACCGTCCACGTCAAGAGGCGCGCTGGACTACATCACTGGTTCAAGTGGCTCGGGAGAGCGCTGTTGA
Natronorubrum_tibetense_GA33__GA33_GCF_000337235.1	r56c1	C496_RS22820	forward	allorf_53272_53373		allorf_53272_53373	53272	53373	-1	biosynthetic-additional (lanthipeptides) predicted lanthipeptide	VAAPQCPEGDERVEYGLGPCLREATQCVHGPSQ	GTGGCTGCGCCGCAGTGTCCAGAGGGCGACGAGCGCGTCGAATACGGTCTCGGACCGTGCCTTCGCGAGGCGACCCAGTGCGTACACGGTCCATCGCAGTGA
Natrinema_longum__ABH32_GCF_017352095.1	r1c1	J0X27_RS03495	forward	allorf_0726528_0726683		allorf_0726528_0726683	726528	726683	1	biosynthetic-additional (lanthipeptides) predicted lanthipeptide	VDAHSDTQSRGFPHLEDVHRGGPPNRERAESDSSASLSPWISTVGHRRCHR	GTGGACGCGCACTCGGATACTCAATCTCGTGGATTCCCGCACCTCGAGGACGTCCACCGTGGTGGGCCCCCGAATCGAGAGAGGGCAGAGAGCGACTCGTCGGCGTCTCTCAGCCCGTGGATATCGACTGTCGGACACCGTAGGTGCCATCGCTGA
Natrinema_longum__ABH32_GCF_017352095.1	r1c1	J0X27_RS03495	forward	allorf_0726548_0726703		allorf_0726548_0726703	726548	726703	-1	biosynthetic-additional (lanthipeptides) predicted lanthipeptide	VAVPLASQRWHLRCPTVDIHGLRDADESLSALSRFGGPPRWTSSRCGNPRD	GTGGCCGTTCCTCTCGCCTCTCAGCGATGGCACCTACGGTGTCCGACAGTCGATATCCACGGGCTGAGAGACGCCGACGAGTCGCTCTCTGCCCTCTCTCGATTCGGGGGCCCACCACGGTGGACGTCCTCGAGGTGCGGGAATCCACGAGATTGA
Natrinema_longum__ABH32_GCF_017352095.1	r1c1	J0X27_RS03495	forward	allorf_0726556_0726774		allorf_0726556_0726774	726556	726774	1	biosynthetic-additional (lanthipeptides) predicted lanthipeptide	VDSRTSRTSTVVGPRIERGQRATRRRLSARGYRLSDTVGAIAERREERPPHPRTTNCRERSRQDTRLRAGGR	GTGGATTCCCGCACCTCGAGGACGTCCACCGTGGTGGGCCCCCGAATCGAGAGAGGGCAGAGAGCGACTCGTCGGCGTCTCTCAGCCCGTGGATATCGACTGTCGGACACCGTAGGTGCCATCGCTGAGAGGCGAGAGGAACGGCCACCCCACCCTCGGACGACGAACTGTCGGGAGCGGTCTCGACAGGATACGCGGCTGCGGGCAGGCGGACGGTAA
Natrinema_longum__JCM_13563_GCF_020105915.1	r1c3	KWG76_RS14875	forward	allorf_2946336_2946491		allorf_2946336_2946491	2946336	2946491	-1	biosynthetic-additional (lanthipeptides) predicted lanthipeptide	VDAHSDTQSRGFPHLEDVHRGGPPNRERAESDSSASLSPWISTVGHRRCHR	GTGGACGCGCACTCGGATACTCAATCTCGTGGATTCCCGCACCTCGAGGACGTCCACCGTGGTGGGCCCCCGAATCGAGAGAGGGCAGAGAGCGACTCGTCGGCGTCTCTCAGCCCGTGGATATCGACTGTCGGACACCGTAGGTGCCATCGCTGA
Natrinema_longum__JCM_13563_GCF_020105915.1	r1c3	KWG76_RS14875	forward	allorf_2946316_2946471		allorf_2946316_2946471	2946316	2946471	1	biosynthetic-additional (lanthipeptides) predicted lanthipeptide	VAVPLASQRWHLRCPTVDIHGLRDADESLSALSRFGGPPRWTSSRCGNPRD	GTGGCCGTTCCTCTCGCCTCTCAGCGATGGCACCTACGGTGTCCGACAGTCGATATCCACGGGCTGAGAGACGCCGACGAGTCGCTCTCTGCCCTCTCTCGATTCGGGGGCCCACCACGGTGGACGTCCTCGAGGTGCGGGAATCCACGAGATTGA
Natrinema_longum__JCM_13563_GCF_020105915.1	r1c3	KWG76_RS14875	forward	allorf_2946245_2946463		allorf_2946245_2946463	2946245	2946463	-1	biosynthetic-additional (lanthipeptides) predicted lanthipeptide	VDSRTSRTSTVVGPRIERGQRATRRRLSARGYRLSDTVGAIAERREERPPHPRTTNCRERSRQDTRLRAGGR	GTGGATTCCCGCACCTCGAGGACGTCCACCGTGGTGGGCCCCCGAATCGAGAGAGGGCAGAGAGCGACTCGTCGGCGTCTCTCAGCCCGTGGATATCGACTGTCGGACACCGTAGGTGCCATCGCTGAGAGGCGAGAGGAACGGCCACCCCACCCTCGGACGACGAACTGTCGGGAGCGGTCTCGACAGGATACGCGGCTGCGGGCAGGCGGACGGTAA
Natrarchaeobaculum_aegyptiacum__JW_NM-HA_15_GCF_002156705.1	r1c3	B1756_RS14655	backward	allorf_3017492_3017614		allorf_3017492_3017614	3017492	3017614	-1	biosynthetic-additional (lanthipeptides) predicted lanthipeptide	VMLRAPHHPARVCPDCETTLSNVQGLAACPRCSWVDRRDS	GTGATGCTTCGAGCACCACATCATCCGGCTCGGGTCTGCCCTGACTGTGAGACGACGCTGTCGAACGTTCAGGGACTGGCCGCCTGCCCACGGTGTTCGTGGGTCGACCGGCGTGACTCCTGA
Natrarchaeobaculum_aegyptiacum__JW_NM-HA_15_GCF_002156705.1	r1c3	B1756_RS14655	backward	B1756_RS19455	hypothetical protein	WP_161493193.1	3021921	3022058	-1	biosynthetic-additional (lanthipeptides) predicted lanthipeptide	MARNSQAKKRIESMYEREEPTVEGGNDRAGHMTIAFCYDTSPDLH	ATGGCGCGAAACAGCCAAGCTAAGAAGCGCATCGAATCGATGTACGAACGAGAAGAACCCACCGTTGAGGGCGGCAACGATCGTGCGGGACACATGACGATCGCGTTCTGTTACGATACCAGTCCGGACCTGCACTAA
Halostagnicola_sp._A-GB9-2__A-GB9-2_GCF_030068615.1	r1c1	QNM96_RS01690	backward	QNM96_RS01665	hypothetical protein	WP_283834267.1	322651	322821	-1		MSTVQNTIGGFEAMKADFDSEFDIRELAPIRANDTITTTTTVTVTTTTSAPFSCSC	ATGTCCACAGTCCAGAATACGATTGGCGGTTTCGAAGCAATGAAAGCCGACTTCGATTCGGAGTTCGACATTCGCGAACTCGCTCCGATCCGAGCCAACGATACGATTACGACCACGACGACGGTCACCGTTACAACTACGACGAGCGCGCCGTTTTCCTGTAGCTGCTGA
Halostagnicola_sp._A-GB9-2__A-GB9-2_GCF_030068615.1	r1c1	QNM96_RS01690	forward	allorf_0330874_0331080		allorf_0330874_0331080	330874	331080	1	biosynthetic-additional (lanthipeptides) predicted lanthipeptide	MSELPSLGRGRRNPGYRRREKVTLLCEGFLPSDEVPWCSGQSYGPLVVFGSFRHGREPMTAVRICPGL	ATGTCGGAGTTGCCATCGCTTGGCAGAGGAAGGCGAAATCCCGGTTACAGACGGAGGGAAAAAGTAACACTATTGTGCGAGGGTTTCCTACCGTCTGATGAAGTCCCGTGGTGTAGTGGCCAATCATATGGGCCTTTGGTCGTGTTCGGTTCGTTCCGTCACGGAAGAGAGCCTATGACGGCAGTTCGAATCTGCCCGGGACTATAA
Halostagnicola_sp._A-GB9-2__A-GB9-2_GCF_030068615.1	r1c1	QNM96_RS01690	forward	allorf_0336887_0336973		allorf_0336887_0336973	336887	336973	1	biosynthetic-additional (lanthipeptides) predicted lanthipeptide	MPRSHTYDITLNISQGSSKFVICRQMEC	ATGCCACGGTCCCACACATACGATATCACTTTAAATATCTCCCAGGGGAGCAGTAAATTTGTGATTTGTCGTCAAATGGAATGCTAA
Halosolutus_gelatinilyticus__SQT-29-1_GCF_023028105.1	r1c5	MUH00_RS15120	backward	allorf_3079544_3079639		allorf_3079544_3079639	3079544	3079639	-1	biosynthetic-additional (lanthipeptides) predicted lanthipeptide	VVDFGPSRIDGSGRRRSAGTAPRTNCIFSDT	GTGGTCGATTTCGGTCCCTCGAGAATCGACGGCTCGGGGCGTCGCCGATCAGCGGGAACCGCACCGAGAACGAACTGCATCTTTTCCGATACATGA
Natrinema_sp._J7-1__J7-1_GCF_000493245.1	r16c1	WQ9_RS14640	backward	allorf_42496_42705		allorf_42496_42705	42496	42705	1	biosynthetic-additional (lanthipeptides) predicted lanthipeptide	MSIGIDRDVENGATKDKYDADFDGEGAEELDTASMNTGTASCVLPCNTASKHLPCNTASKHLPCCDTTS	ATGTCGATTGGAATTGACCGCGATGTCGAGAATGGAGCAACGAAAGACAAGTACGACGCCGATTTCGATGGAGAGGGAGCTGAAGAACTAGACACCGCTAGTATGAACACAGGCACGGCCTCGTGTGTCCTCCCCTGCAACACTGCGTCCAAACACCTGCCGTGTAACACGGCGTCGAAACACCTTCCGTGCTGTGACACAACGAGCTGA
Natrinema_sp._J7-1__J7-1_GCF_000493245.1	r16c1	WQ9_RS14640	forward	allorf_51662_51856		allorf_51662_51856	51662	51856	-1	biosynthetic-additional (lanthipeptides) predicted lanthipeptide	VAVYRTARLEATMLLLPVSGFVWLKRFANDATRRVLSRKTRFGAWPQVPVCQSARRRRIQSSMT	GTGGCAGTATACCGGACGGCGAGGCTCGAGGCTACGATGCTACTGTTGCCGGTTTCGGGTTTCGTGTGGCTGAAACGGTTTGCAAACGACGCGACTCGGCGTGTTCTCTCACGGAAGACGCGTTTCGGAGCGTGGCCGCAGGTACCGGTCTGTCAAAGCGCTCGGCGTCGTCGAATACAGTCGTCTATGACGTAA
Natrinema_marinum__DT87_GCF_024296685.1	r1c1	NKH51_RS03975	backward	NKH51_RS18790	hypothetical protein	WP_256527493.1	805809	805934	-1	biosynthetic-additional (lanthipeptides) predicted lanthipeptide	MNCDNCQADEVAYTLTTHVEPGTGEQVDLHFCSTDCLRVWT	ATGAACTGCGACAACTGCCAGGCCGACGAGGTTGCGTACACCCTGACGACCCACGTCGAACCCGGGACCGGCGAGCAGGTCGATCTCCACTTCTGCTCGACGGACTGTCTCCGCGTCTGGACGTGA
Natrinema_marinum__DT87_GCF_024296685.1	r1c1	NKH51_RS03975	backward	NKH51_RS03980	hypothetical protein	WP_254763958.1	799200	799361	-1	biosynthetic-additional (lanthipeptides) predicted lanthipeptide	MSVAINGDAGSKEAYDNEFAGTPTVGDEDEAHEETADHRDGCGFTCSPFSSWG	ATGTCAGTTGCAATCAATGGCGACGCTGGCAGCAAGGAAGCGTACGACAACGAGTTCGCCGGTACGCCGACGGTCGGCGACGAAGACGAAGCACACGAAGAGACCGCGGACCACCGCGACGGTTGCGGGTTCACCTGCAGTCCCTTCTCGAGTTGGGGCTAA
Natrinema_sp._J7-2__J7-2_GCF_000281695.1	r1c1	NJ7G_RS00200	backward	allorf_0045115_0045324		allorf_0045115_0045324	45115	45324	1	biosynthetic-additional (lanthipeptides) predicted lanthipeptide	MSIGIDRDVENGATKDKYDADFDGEGAEELDTASMNTGTASCVLPCNTASKHLPCNTASKHLPCCDTTS	ATGTCGATTGGAATTGACCGCGATGTCGAGAATGGAGCAACGAAAGACAAGTACGACGCCGATTTCGATGGAGAGGGAGCTGAAGAACTAGACACCGCTAGTATGAACACAGGCACGGCCTCGTGTGTCCTCCCCTGCAACACTGCGTCCAAACACCTGCCGTGTAACACGGCGTCGAAACACCTTCCGTGCTGTGACACAACGAGCTGA
Natrinema_sp._J7-2__J7-2_GCF_000281695.1	r1c1	NJ7G_RS00200	forward	allorf_0054281_0054475		allorf_0054281_0054475	54281	54475	-1	biosynthetic-additional (lanthipeptides) predicted lanthipeptide	VAVYRTARLEATMLLLPVSGFVWLKRFANDATRRVLSRKTRFGAWPQVPVCQSARRRRIQSSMT	GTGGCAGTATACCGGACGGCGAGGCTCGAGGCTACGATGCTACTGTTGCCGGTTTCGGGTTTCGTGTGGCTGAAACGGTTTGCAAACGACGCGACTCGGCGTGTTCTCTCACGGAAGACGCGTTTCGGAGCGTGGCCGCAGGTACCGGTCTGTCAAAGCGCTCGGCGTCGTCGAATACAGTCGTCTATGACGTAA
Halorussus_sp._MSC15.2__MSC15.2_GCF_010747475.1	r6c1	FXF75_RS18805	forward	FXF75_RS22235	hypothetical protein	WP_205427875.1	139105	139251	1		MPTCNHCGSYVSNAFVRVFADENGQIRACPECSANAGIAEVTLSRAES	ATGCCGACATGTAATCACTGCGGGAGCTACGTTTCGAACGCGTTCGTGCGCGTCTTCGCCGACGAGAACGGACAGATACGGGCCTGCCCCGAGTGTTCGGCGAACGCGGGAATCGCCGAAGTGACGCTGAGTAGGGCCGAGTCCTGA
Natrinema_gari_JCM_14663__JCM_14663_GCF_000337175.1	r51c1	C486_RS10070	backward	allorf_043810_044019		allorf_043810_044019	43810	44019	1	biosynthetic-additional (lanthipeptides) predicted lanthipeptide	MSIGIDRDVENGATKDKHDADFDGEGAEELDTASMNTGTASCVLPCNTASKHLPCNTASKHLPCCDTTS	ATGTCGATTGGAATTGACCGCGATGTCGAGAATGGAGCAACGAAAGACAAGCACGACGCCGATTTCGATGGAGAGGGAGCTGAAGAACTAGACACCGCTAGTATGAACACAGGCACGGCCTCGTGTGTCCTCCCCTGCAACACTGCGTCCAAACACCTGCCGTGTAACACGGCGTCGAAACACCTTCCGTGCTGTGACACAACGAGCTGA
Natronobiforma_cellulositropha__JCM_31939_GCF_025629245.1	r24c1	N0B15_RS13405	backward	allorf_092935_093048		allorf_092935_093048	92935	93048	-1	biosynthetic-additional (lanthipeptides) predicted lanthipeptide	MSESTQLREHFEAQYARDEPTLETEGPKDSCWSSSCN	ATGTCGGAATCGACACAGCTCCGTGAGCACTTCGAAGCACAGTACGCCCGTGACGAACCCACGCTCGAGACCGAGGGTCCGAAAGACTCCTGCTGGTCGTCGAGCTGTAACTGA
Natronobiforma_cellulositropha__JCM_31939_GCF_025629245.1	r24c1	N0B15_RS13405	backward	allorf_092846_092911		allorf_092846_092911	92846	92911	-1	biosynthetic-additional (lanthipeptides) predicted lanthipeptide	LPTETASTAGCDPSGETRQCS	TTGCCGACTGAGACGGCCAGCACCGCTGGCTGTGACCCGTCCGGAGAAACGAGACAGTGCTCGTGA
Natronobiforma_cellulositropha__JCM_31939_GCF_025629245.1	r24c1	N0B15_RS13405	backward	allorf_092688_092855		allorf_092688_092855	92688	92855	-1	biosynthetic-additional (lanthipeptides) predicted lanthipeptide	VLVTDRLFNILFDFSTAMSATKSLKEHFEAQYARDEPTLETEGPKDSCWSSSCGA	GTGCTCGTGACCGATAGACTTTTCAACATACTTTTCGATTTCTCGACCGCCATGTCGGCAACTAAGTCGCTCAAAGAGCACTTCGAAGCACAGTACGCCCGTGACGAACCCACGCTCGAGACCGAGGGTCCGAAAGACTCCTGCTGGTCGTCGAGCTGTGGCGCGTAA
Natronobiforma_cellulositropha__JCM_31939_GCF_025629245.1	r24c1	N0B15_RS13405	backward	N0B15_RS13410	hypothetical protein	WP_263020217.1	92456	92581	-1		METNQTVKDRLESMYEREDPTAEARWWTVLVPDSCWSSSCN	ATGGAGACTAACCAGACCGTGAAAGACCGACTGGAATCGATGTACGAGCGCGAGGACCCGACCGCCGAGGCCCGATGGTGGACGGTGCTCGTCCCGGACTCCTGCTGGTCCTCGAGTTGCAACTGA
Natronobiforma_cellulositropha__JCM_31939_GCF_025629245.1	r24c1	N0B15_RS13405	backward	allorf_092274_092396		allorf_092274_092396	92274	92396	1	biosynthetic-additional (lanthipeptides) predicted lanthipeptide	VSVGAVSAGGSVRSGDTADSRLRDISFTDGRTDKNRCRSS	GTGTCGGTCGGTGCGGTATCGGCCGGTGGCAGTGTCCGCTCGGGAGACACGGCGGACTCACGTCTGAGAGACATCAGCTTCACCGACGGCCGTACTGATAAAAATAGGTGTCGATCCAGCTGA
Natronobiforma_cellulositropha__JCM_31939_GCF_025629245.1	r24c1	N0B15_RS13405	forward	allorf_079800_079955		allorf_079800_079955	79800	79955	1	biosynthetic-additional (lanthipeptides) predicted lanthipeptide	VTAVRSSARVKTVSNRAVGVGGRTCRLDHPRIRPSSWSPLAVTVTHQRSTY	GTGACAGCGGTGAGATCGTCCGCTCGAGTGAAGACGGTCTCGAACCGGGCGGTCGGTGTGGGTGGGCGAACATGCCGTCTCGACCATCCACGGATTCGGCCAAGTAGCTGGTCCCCACTCGCGGTGACAGTCACACACCAGAGATCAACCTACTGA
Halorussus_sp._DT80__DT80_GCF_029338375.1	r1c2	P2T57_RS03950	backward	allorf_0774233_0774349		allorf_0774233_0774349	774233	774349	1	biosynthetic-additional (lanthipeptides) predicted lanthipeptide	VMLGETIAGIVEDGTVSDRQLLLGLVVVCAVGVIKAGK	GTGATGCTCGGAGAAACCATCGCCGGAATCGTAGAAGACGGTACCGTAAGTGACCGACAACTCCTGCTGGGCCTCGTCGTCGTCTGTGCGGTTGGCGTTATCAAGGCCGGGAAGTGA
Halorussus_sp._DT80__DT80_GCF_029338375.1	r1c2	P2T57_RS03950	backward	allorf_0774884_0775030		allorf_0774884_0775030	774884	775030	1	biosynthetic-additional (lanthipeptides) predicted lanthipeptide	LASAVESPGAMSDFETYTCENCGDEFKAHESANAAENGYCSPKCQTTA	TTGGCTTCGGCGGTCGAATCGCCCGGCGCGATGTCTGACTTCGAGACTTACACCTGTGAGAACTGCGGTGACGAGTTCAAGGCGCACGAGAGCGCAAACGCCGCCGAAAACGGGTACTGTAGTCCGAAGTGCCAGACGACGGCGTAG
Halorussus_sp._DT80__DT80_GCF_029338375.1	r1c2	P2T57_RS03950	backward	allorf_0778740_0778847		allorf_0778740_0778847	778740	778847	1	biosynthetic-additional (lanthipeptides) predicted lanthipeptide	VGRENVIGGLLSFEIFDPDRRNCPKIYDSDTLGVI	GTGGGCCGTGAAAACGTGATAGGAGGATTACTGTCGTTCGAAATCTTCGACCCTGACCGACGGAACTGCCCGAAAATATATGATTCTGACACATTGGGCGTTATCTGA
Halorussus_sp._DT80__DT80_GCF_029338375.1	r1c2	P2T57_RS03950	forward	P2T57_RS03955	hypothetical protein	WP_276301182.1	782291	782434	1		MSVAIEADAGSKAQYDSEFNTSVEDAPEQKSDHSDGCGFTCSPFSTW	ATGTCCGTTGCAATCGAGGCTGACGCTGGTAGCAAGGCACAGTACGACAGCGAGTTCAACACGTCCGTCGAGGACGCCCCCGAGCAGAAGTCCGACCACAGTGACGGCTGTGGCTTCACCTGCAGTCCGTTCTCGACTTGGTAA
Halorussus_sp._DT80__DT80_GCF_029338375.1	r1c2	P2T57_RS03950	forward	allorf_0785372_0785461		allorf_0785372_0785461	785372	785461	-1	biosynthetic-additional (lanthipeptides) predicted lanthipeptide	MARPVVSLCAGRSVGGLPVACSPLGDARH	ATGGCGCGGCCGGTGGTGTCGCTGTGCGCTGGTCGCTCGGTTGGCGGTCTCCCGGTTGCATGCTCCCCTCTGGGAGACGCGCGCCATTAA
Halorussus_sp._DT80__DT80_GCF_029338375.1	r1c4	P2T57_RS09745	backward	allorf_1905850_1905972		allorf_1905850_1905972	1905850	1905972	1	biosynthetic-additional (lanthipeptides) predicted lanthipeptide	MGQLASVSPKKVWVPEMGEIRATGAINRFARCDSHHSSAD	ATGGGTCAACTGGCGTCGGTGAGTCCAAAGAAGGTGTGGGTGCCGGAAATGGGGGAAATCCGCGCAACGGGGGCAATCAATCGTTTCGCTCGATGCGACAGTCACCATTCCTCGGCGGACTGA
Halorussus_sp._DT80__DT80_GCF_029338375.1	r1c4	P2T57_RS09745	backward	allorf_1910541_1910723		allorf_1910541_1910723	1910541	1910723	1	biosynthetic-additional (lanthipeptides) predicted lanthipeptide	MRRQADVSVSGSRSEVGTHRFASTVPCDPTRTLPFSRCASSGPRRTRRVRIRPASNLRDS	ATGCGTCGTCAGGCGGACGTCAGTGTATCGGGGTCACGGTCCGAAGTCGGCACCCACCGGTTCGCCAGCACAGTCCCGTGCGACCCGACTCGTACTCTCCCATTTTCTCGATGCGCAAGCAGTGGCCCGCGTCGAACGCGCAGGGTGCGAATCCGACCCGCCTCGAATCTACGAGATAGTTAG
Halorussus_sp._DT80__DT80_GCF_029338375.1	r1c4	P2T57_RS09745	backward	allorf_1910563_1910769		allorf_1910563_1910769	1910563	1910769	1	biosynthetic-additional (lanthipeptides) predicted lanthipeptide	VYRGHGPKSAPTGSPAQSRATRLVLSHFLDAQAVARVERAGCESDPPRIYEIVRKIITLMLYYYIIYL	GTGTATCGGGGTCACGGTCCGAAGTCGGCACCCACCGGTTCGCCAGCACAGTCCCGTGCGACCCGACTCGTACTCTCCCATTTTCTCGATGCGCAAGCAGTGGCCCGCGTCGAACGCGCAGGGTGCGAATCCGACCCGCCTCGAATCTACGAGATAGTTAGAAAAATTATTACTCTTATGCTTTATTATTATATAATTTATTTGTAG
Halorussus_sp._DT80__DT80_GCF_029338375.1	r1c4	P2T57_RS09745	backward	allorf_1910780_1910911		allorf_1910780_1910911	1910780	1910911	1	biosynthetic-additional (lanthipeptides) predicted lanthipeptide	LCMATICMCNVRKRQHQGAVRSTVLPRLPRRADCRRDSADVRL	TTGTGTATGGCAACCATTTGCATGTGCAATGTCCGCAAACGACAGCACCAAGGCGCAGTTCGAAGCACAGTACTCCCGAGACTCCCCCGACGTGCAGACTGCCGACGAGATTCCGCCGACGTACGGCTGTAA
Halorussus_sp._DT80__DT80_GCF_029338375.1	r1c4	P2T57_RS09745	backward	allorf_1910971_1911096		allorf_1910971_1911096	1910971	1911096	-1	biosynthetic-additional (lanthipeptides) predicted lanthipeptide	VVLSFVGVSHLTHSSVNQRVSSGSMRRAGSRCLGTVASAGK	GTGGTATTGTCATTCGTTGGCGTTTCACACCTAACCCATTCCTCCGTTAATCAGCGTGTTTCGAGCGGTTCGATGAGAAGGGCCGGCAGTCGTTGCCTCGGAACGGTCGCGTCGGCAGGAAAATAA
Halorussus_sp._DT80__DT80_GCF_029338375.1	r1c4	P2T57_RS09745	backward	allorf_1911237_1911419		allorf_1911237_1911419	1911237	1911419	-1	biosynthetic-additional (lanthipeptides) predicted lanthipeptide	LERRRNLVGGLHVGGVAGVLCFELRLGIVVCGHCTCNCIPRLHIIFYSWIKLSISRLDID	TTGGAGCGTCGGCGGAATCTTGTCGGCGGTCTGCACGTCGGGGGAGTCGCGGGAGTACTGTGCTTCGAACTGCGCCTTGGTATTGTCGTTTGCGGACATTGCACATGCAACTGCATACCACGCCTACATATAATTTTCTATAGTTGGATTAAATTATCAATTAGTAGGCTTGATATAGATTAG
Halorussus_sp._DT80__DT80_GCF_029338375.1	r1c4	P2T57_RS09745	forward	allorf_1918801_1918977		allorf_1918801_1918977	1918801	1918977	-1	biosynthetic-additional (lanthipeptides) predicted lanthipeptide	LPPTARVHLAPFRARSSGAESFENRRFSGCGESLIRNSTEDAVCLPAAEAGETPVASR	TTGCCTCCCACGGCGCGGGTTCATCTCGCGCCATTTCGTGCGAGGTCGTCGGGAGCGGAGTCGTTCGAAAATCGAAGATTTTCGGGCTGTGGCGAATCGCTGATTCGCAACAGCACGGAAGACGCGGTTTGTCTTCCGGCGGCCGAGGCTGGCGAGACGCCTGTGGCGTCTCGCTGA
Halorussus_sp._DT80__DT80_GCF_029338375.1	r1c7	P2T57_RS14485	backward	allorf_2882648_2882830		allorf_2882648_2882830	2882648	2882830	-1	biosynthetic-additional (lanthipeptides) predicted lanthipeptide	LGCRCWRDHLRVELGTRLRGSAHPFETSRPLERRESEVGRGGTALVSGTTLKLCNFSVRE	TTGGGTTGCCGTTGCTGGCGTGACCATCTGCGGGTCGAGCTTGGTACTCGGCTTCGTGGTAGCGCACACCCGTTCGAGACAAGCCGACCGCTCGAAAGACGCGAAAGCGAAGTAGGGCGTGGCGGCACCGCTCTCGTGAGCGGCACAACTCTCAAACTGTGTAATTTTTCTGTACGTGAGTGA
Halorussus_sp._DT80__DT80_GCF_029338375.1	r1c7	P2T57_RS14485	backward	allorf_2887586_2887705		allorf_2887586_2887705	2887586	2887705	-1	biosynthetic-additional (lanthipeptides) predicted lanthipeptide	LFRRFFDFSRSVATGRELSTSTSSRPLRHFCSLRQGVET	TTGTTCCGTCGCTTCTTCGACTTCTCTCGAAGTGTAGCGACCGGTCGTGAGCTTTCTACCTCGACTTCGTCCCGGCCGCTTCGTCACTTCTGTAGCCTCCGACAAGGCGTCGAGACCTAG
Halorussus_sp._DT80__DT80_GCF_029338375.1	r1c7	P2T57_RS14485	backward	allorf_2887656_2887778		allorf_2887656_2887778	2887656	2887778	-1	biosynthetic-additional (lanthipeptides) predicted lanthipeptide	VLRAANILHSDRDRPWAFYLGFIAVVPSLLRLLSKCSDRS	GTGCTGAGAGCCGCGAATATCCTGCACAGCGACCGCGACCGGCCGTGGGCTTTCTACCTCGGCTTCATCGCGGTTGTTCCGTCGCTTCTTCGACTTCTCTCGAAGTGTAGCGACCGGTCGTGA
Halorussus_sp._DT80__DT80_GCF_029338375.1	r1c7	P2T57_RS14485	backward	P2T57_RS14480	hypothetical protein	WP_276299924.1	2890647	2890811	1		MSVALPSSSEVESNKDDYDAEFDGDATVARRDGSDDPDSSGLCVDRETSCIYTY	ATGTCGGTTGCACTACCATCCAGCTCGGAAGTCGAATCGAACAAGGACGACTACGACGCCGAATTCGACGGCGACGCGACGGTCGCTCGACGCGACGGGAGCGACGACCCGGACTCGTCGGGCCTCTGTGTCGACCGGGAAACGTCCTGCATCTACACCTACTGA
Halorussus_sp._DT80__DT80_GCF_029338375.1	r1c7	P2T57_RS14485	forward	P2T57_RS14515	hypothetical protein	WP_276299931.1	2898610	2898813	1		MPEDQSLDTFDSAESADDAPDADPAVSTFDWSPAGGECADCGASVERRWRADGERDGELVCADCKEW	GTGCCCGAGGACCAATCGCTCGATACCTTCGATTCGGCCGAGAGTGCAGACGACGCCCCGGACGCCGACCCTGCCGTCTCCACGTTCGACTGGTCGCCGGCGGGCGGCGAGTGCGCCGACTGTGGGGCGTCGGTCGAACGCCGCTGGCGGGCCGACGGCGAGCGCGATGGCGAACTCGTCTGCGCCGACTGCAAGGAGTGGTAG
Halorussus_sp._DT80__DT80_GCF_029338375.1	r1c8	P2T57_RS15895	forward	P2T57_RS15900	hypothetical protein	WP_276300198.1	3158536	3158685	-1	biosynthetic-additional (lanthipeptides) predicted lanthipeptide	MTRDISDSLEAQYEPAHDETDDRAVIGNSNCHISDDPVCMGTDDDRMEF	ATGACACGAGACATTAGTGACTCCCTCGAAGCACAGTACGAACCGGCCCACGACGAAACCGACGACCGCGCAGTCATCGGCAATTCGAACTGTCACATCTCCGACGACCCGGTGTGTATGGGTACGGACGACGACCGGATGGAGTTCTGA
Halorussus_sp._DT80__DT80_GCF_029338375.1	r1c8	P2T57_RS15895	forward	P2T57_RS15910	hypothetical protein	WP_276300200.1	3162264	3162386	-1	biosynthetic-additional (lanthipeptides) predicted lanthipeptide	MSQDVTTSLESQYEQSHDETDETVAGCDTLYDPVCSYSSE	ATGTCACAAGACGTTACCACTTCGCTCGAATCGCAGTACGAACAGAGCCACGACGAAACCGACGAGACGGTCGCGGGTTGCGACACGCTCTACGACCCGGTGTGTAGCTACAGTAGCGAGTAA
Halorussus_sp._DT80__DT80_GCF_029338375.1	r1c8	P2T57_RS15895	forward	allorf_3166500_3166586		allorf_3166500_3166586	3166500	3166586	1	biosynthetic-additional (lanthipeptides) predicted lanthipeptide	VSFRFLARVGAARRPHLACERRVSDRTK	GTGTCCTTTCGCTTTCTGGCGCGCGTTGGTGCGGCCCGAAGGCCGCACCTCGCGTGCGAGCGACGAGTGAGCGACCGAACGAAGTGA
Halorussus_sp._MSC15.2__MSC15.2_GCF_010747475.1	r3c1	FXF75_RS14140	forward	allorf_560822_560968		allorf_560822_560968	560822	560968	1	biosynthetic-additional (lanthipeptides) predicted lanthipeptide	VDWRASNPASEAVDGLRSDLPMCLLTFHPPDGDVASSAGPCSGGRTSW	GTGGACTGGAGGGCTTCGAATCCCGCGTCGGAGGCTGTCGACGGCTTGCGGTCGGACCTCCCGATGTGCTTGCTCACGTTCCACCCTCCGGATGGAGACGTCGCGTCGTCGGCCGGACCGTGTTCTGGCGGCCGCACGTCGTGGTAG
Halorussus_salinus__YJ-37-H_GCF_004765815.2	r1c2	EPL00_RS02450	backward	EPL00_RS02405	hypothetical protein	WP_135852009.1	479143	479370	1	biosynthetic-additional (lanthipeptides) predicted lanthipeptide	MDESLLADWVRRSPSLDAILDSSARTAISDDFVPDDLLAEWRDVFDADADFRDRLRFADWTPEETCDRPNPSEII	ATGGACGAGTCGCTACTCGCCGACTGGGTGCGCCGGTCGCCGTCCCTCGACGCGATTCTCGATTCGAGCGCCCGGACCGCGATTTCCGACGACTTCGTACCCGACGACCTCCTCGCGGAGTGGCGCGACGTATTCGACGCCGACGCCGACTTCCGGGACCGACTCCGATTCGCGGACTGGACTCCCGAGGAGACTTGCGACCGGCCGAACCCTTCCGAAATAATATAA
Halorussus_salinus__YJ-37-H_GCF_004765815.2	r1c2	EPL00_RS02450	backward	EPL00_RS02430	hypothetical protein	WP_162224128.1	483005	483154	1		MPDEAAAIERCAYCRGYVPVTHVDIPDRPTDAPLRARVAICEKCLGDGL	ATGCCGGACGAAGCGGCCGCGATAGAACGCTGTGCCTACTGTCGAGGGTACGTCCCCGTGACGCACGTCGATATCCCCGACCGACCGACGGACGCGCCGCTCCGGGCGCGAGTCGCAATCTGCGAAAAATGCCTCGGAGACGGTCTGTAG
Halorussus_salinus__YJ-37-H_GCF_004765815.2	r1c2	EPL00_RS02450	forward	EPL00_RS02455	hypothetical protein	WP_162224129.1	488976	489128	-1		MARDISQSLESQYEPSHTETDDRAVIGETNCYLSTDPICGSSGEDDEMEF	ATGGCACGAGACATCAGCCAGTCGCTCGAATCGCAGTACGAACCGTCCCACACCGAAACCGACGACCGCGCCGTCATCGGCGAGACCAACTGCTACCTCTCGACCGACCCCATCTGTGGCAGTTCGGGCGAAGACGACGAGATGGAGTTCTGA
Halorussus_salinus__YJ-37-H_GCF_004765815.2	r1c2	EPL00_RS02450	forward	allorf_0489183_0489356		allorf_0489183_0489356	489183	489356	-1	biosynthetic-additional (lanthipeptides) predicted lanthipeptide	VASRRTVVSSVVHAVRVALHAVITGVCGSPNRRGRRRGGNRSPCERRGWVLSLDKIF	GTGGCCTCCCGGAGAACGGTAGTCTCGTCGGTCGTTCATGCGGTTCGAGTGGCGCTACACGCGGTAATAACTGGTGTTTGCGGTAGTCCGAATCGGCGGGGGCGACGCCGCGGGGGAAATCGGAGTCCGTGCGAGCGACGCGGATGGGTTCTCTCCCTCGACAAGATATTTTAA
Halorussus_salinus__YJ-37-H_GCF_004765815.2	r3c1	EPL00_RS13700	backward	EPL00_RS24065	hypothetical protein	WP_274380999.1	35693	35827	1	biosynthetic-additional (lanthipeptides) predicted lanthipeptide	MSSDSLKDQIEAAYEQDERPVEAGTEQAGQMTVAFCGGHYTNLE	ATGTCGTCAGATAGCCTAAAAGATCAGATCGAAGCGGCATACGAACAGGACGAGCGACCCGTCGAAGCGGGAACCGAACAGGCTGGCCAGATGACCGTCGCCTTCTGTGGCGGTCACTACACCAACCTCGAATAG
Halorussus_salinus__YJ-37-H_GCF_004765815.2	r3c1	EPL00_RS13700	backward	allorf_035508_035597		allorf_035508_035597	35508	35597	1	biosynthetic-additional (lanthipeptides) predicted lanthipeptide	VSEIGRLRISAWGSHLRCCRSRLTLRYYL	GTGTCCGAAATCGGTCGGCTACGAATTTCAGCGTGGGGTTCTCATCTGCGGTGCTGTCGGTCCCGTCTTACTTTGCGCTACTATCTCTAG
Halorussus_salinus__YJ-37-H_GCF_004765815.2	r1c4	EPL00_RS07375	backward	allorf_1476445_1476564		allorf_1476445_1476564	1476445	1476564	1	biosynthetic-additional (lanthipeptides) predicted lanthipeptide	VVGERCRILVHCPRPGGTRTSDGSRIQCQWLPVLATHRA	GTGGTTGGAGAACGGTGCAGAATACTCGTTCACTGCCCTCGCCCAGGAGGTACTCGAACAAGCGACGGATCGCGAATTCAATGTCAATGGCTACCCGTACTGGCTACACATAGAGCATGA
Halorussus_salinus__YJ-37-H_GCF_004765815.2	r1c4	EPL00_RS07375	forward	EPL00_RS07355	hypothetical protein	WP_162224169.1	1462774	1462920	1		MSVTQHTSDVKAEIETEYARDGSDALDDSSEPMRACSCYTRICCDIDS	ATGTCCGTGACACAGCATACCAGTGACGTGAAGGCAGAGATCGAAACCGAGTACGCCCGCGACGGGTCCGACGCCCTCGACGATTCGTCGGAGCCGATGCGAGCCTGTAGCTGTTACACTCGCATCTGTTGCGACATCGACTCCTAA
Halorussus_salinus__YJ-37-H_GCF_004765815.2	r6c1	EPL00_RS20295	backward	EPL00_RS20300	hypothetical protein	WP_135854818.1	180577	180759	-1		MSIAISDGVDATADKQMHADKFKSDESDSVVDWDDAEAEFPCRAQSAVCTRYSFDYASKN	ATGTCAATTGCCATATCTGATGGTGTGGATGCAACGGCCGACAAACAAATGCATGCTGACAAGTTCAAAAGCGACGAGTCTGATTCCGTAGTTGACTGGGATGACGCTGAGGCCGAGTTCCCGTGTAGAGCACAATCTGCGGTCTGCACTCGTTATTCGTTTGATTACGCTTCCAAAAACTAG
Halorussus_salinus__YJ-37-H_GCF_004765815.2	r6c1	EPL00_RS20295	forward	allorf_171921_172073		allorf_171921_172073	171921	172073	1	biosynthetic-additional (lanthipeptides) predicted lanthipeptide	VNATRNRRRDAPRESRVCGAGRYGARCCGGAVVIVVGGNEHRPTSSQASE	GTGAACGCGACTCGTAACCGCCGACGGGACGCGCCGCGAGAGTCTCGTGTCTGCGGGGCGGGGAGGTACGGGGCGCGGTGCTGTGGAGGTGCGGTCGTGATTGTGGTCGGTGGCAACGAACACCGACCAACCAGTTCGCAGGCTTCCGAGTGA
Halorussus_ruber__YC25_GCF_004765785.1	r8c1	EPL01_RS17120	backward	EPL01_RS21830	hypothetical protein	WP_168215945.1	165191	165343	1	biosynthetic-additional (lanthipeptides) predicted lanthipeptide	MSVLDTDNAAESAKQSYDAEFDAVDTGSRDSPDGMKGEECAWSCASSTLC	ATGTCGGTGCTTGATACTGACAACGCGGCAGAATCGGCAAAGCAATCGTACGACGCGGAGTTCGACGCGGTAGACACGGGGTCGCGCGACTCGCCGGACGGCATGAAGGGCGAGGAGTGCGCGTGGTCCTGCGCCAGTTCGACGCTGTGCTAG
Halorussus_salinus__YJ-37-H_GCF_004765815.2	r1c5	EPL00_RS07790	backward	allorf_1546009_1546125		allorf_1546009_1546125	1546009	1546125	1	biosynthetic-additional (lanthipeptides) predicted lanthipeptide	MSDFETYTCENCGDEFKAQESANAADESYCSPKCQTAA	ATGTCGGACTTCGAGACTTACACCTGCGAGAACTGCGGCGACGAGTTCAAGGCCCAAGAGAGCGCGAACGCCGCGGACGAATCGTACTGTAGTCCGAAGTGTCAGACGGCGGCGTGA
Halorussus_salinus__YJ-37-H_GCF_004765815.2	r1c5	EPL00_RS07790	forward	EPL00_RS07795	hypothetical protein	WP_162224177.1	1558520	1558666	1		MSVAIEADAGSKEQYDSEFTVETTEDVPEQEAGHRDGCGFTCSPFSSW	ATGTCAGTTGCAATCGAAGCCGACGCCGGTAGCAAGGAACAGTACGACAGCGAGTTCACCGTCGAGACCACCGAGGACGTGCCGGAGCAGGAAGCCGGTCACCGCGACGGATGCGGCTTCACGTGCAGTCCGTTCTCCAGCTGGTAA
Halorussus_salinus__YJ-37-H_GCF_004765815.2	r1c5	EPL00_RS07790	forward	EPL00_RS07805	hypothetical protein	WP_162224178.1	1559794	1559937	1		MTSSRADRAGRPATGDSSGRLRTADCTDRPRTADRTDRLPTADAPHR	ATGACCTCCTCGCGTGCCGACCGCGCCGGGCGACCAGCGACCGGAGACTCCTCGGGGAGACTCCGGACCGCGGACTGCACCGACCGACCCCGGACCGCGGACCGCACCGATCGACTCCCGACCGCCGACGCGCCGCACCGATGA
Halorussus_salinus__YJ-37-H_GCF_004765815.2	r6c2	EPL00_RS20485	backward	EPL00_RS20480	hypothetical protein	WP_162224287.1	219870	220016	1		MSVAIQSNDDESLRTEVEAEYKHADHDVPDESKAGLPSASMYSFEHCC	ATGTCCGTTGCAATTCAATCGAACGACGACGAATCGCTGCGCACCGAAGTCGAAGCCGAGTACAAGCACGCCGACCACGACGTGCCGGACGAGAGCAAAGCTGGCCTCCCGTCCGCCTCGATGTACAGCTTCGAACACTGTTGCTGA
Halorussus_salinus__YJ-37-H_GCF_004765815.2	r6c2	EPL00_RS20485	forward	allorf_228609_228767		allorf_228609_228767	228609	228767	1	biosynthetic-additional (lanthipeptides) predicted lanthipeptide	LIPAASLSADQPVAVALPTTAMTLETIIFPISIAAVGTNLDEGIQKSCKFVE	TTGATCCCAGCCGCCTCACTATCGGCTGACCAGCCAGTGGCGGTCGCCTTACCAACGACCGCGATGACGTTGGAAACCATCATCTTCCCGATTTCTATAGCCGCTGTGGGTACTAATCTGGATGAGGGTATTCAAAAGAGTTGTAAGTTCGTGGAGTGA
Halorussus_salinus__YJ-37-H_GCF_004765815.2	r6c2	EPL00_RS20485	forward	allorf_228797_229003		allorf_228797_229003	228797	229003	-1	biosynthetic-additional (lanthipeptides) predicted lanthipeptide	MVSNVTLGPLGMGVLAGAEMIRTGLLSSNLPVATVGVIICGSSLVLGYAVARPRQNKPNPDKGENRTG	ATGGTTTCCAACGTTACTCTCGGCCCCCTTGGTATGGGGGTTCTGGCTGGCGCAGAGATGATAAGAACGGGCCTTCTCAGTAGTAATCTTCCGGTTGCTACTGTAGGCGTAATTATCTGTGGGTCGAGTCTGGTACTCGGCTACGCAGTAGCGCGGCCCCGCCAAAATAAGCCGAACCCCGACAAAGGTGAGAACCGAACTGGGTAA
Halorussus_salinus__YJ-37-H_GCF_004765815.2	r6c2	EPL00_RS20485	forward	allorf_228993_229076		allorf_228993_229076	228993	229076	1	biosynthetic-additional (lanthipeptides) predicted lanthipeptide	LETIVFSSRHEGNYPPCALIVGGLAYR	TTGGAAACCATCGTCTTCTCGAGTAGACATGAAGGTAACTACCCTCCATGCGCCCTCATTGTTGGAGGACTCGCGTACCGATAA
Halorussus_salilacus__YCN54_GCF_024138125.1	r1c3	NGM10_RS05620	backward	NGM10_RS05630	hypothetical protein	WP_253482771.1	1102108	1102362	-1		MKRRTALKRLAAGAGSTFALVGAAGASDSEPKNLDDVEFKYRVTENGLEEVEPDDGFCEENPDCCVYDCSDCPYDCYDGCRCAG	ATGAAACGACGTACCGCACTCAAGCGACTCGCCGCCGGTGCAGGGTCGACCTTCGCGCTGGTGGGTGCCGCAGGCGCATCGGATTCCGAACCGAAGAATCTCGACGACGTCGAGTTCAAGTATCGCGTGACGGAGAACGGACTCGAAGAAGTCGAACCGGACGACGGGTTCTGCGAGGAGAACCCGGACTGTTGCGTGTACGACTGCAGTGACTGTCCGTACGACTGCTACGACGGTTGTCGGTGCGCAGGGTAG
Halorussus_salilacus__YCN54_GCF_024138125.1	r1c3	NGM10_RS05620	backward	NGM10_RS05625	hypothetical protein	WP_253482768.1	1101614	1101790	1	biosynthetic-additional (lanthipeptides) predicted lanthipeptide	MNATGDGSRTRSLSVLDRAVYALFSRHADRSRHDADRKRYRATDVTASFDVSLPAASC	GTGAACGCCACTGGCGACGGATCGAGGACGCGCTCGCTCTCTGTCCTCGACCGCGCGGTCTACGCCCTGTTCTCCAGACATGCCGACAGGTCGCGCCACGATGCCGACCGCAAGCGCTACCGCGCGACCGACGTGACCGCCAGCTTCGACGTGTCCCTTCCAGCGGCGTCCTGCTAG
Halorussus_salilacus__YCN54_GCF_024138125.1	r1c3	NGM10_RS05620	forward	NGM10_RS05615	hypothetical protein	WP_253482764.1	1098032	1098184	1	biosynthetic-additional (lanthipeptides) predicted lanthipeptide	MSHDIPTSLESEYEPAHNETDKQVVVGSSSCYISDDPVCNSPGDDYEKRF	ATGTCACACGACATTCCCACTTCGCTCGAATCGGAGTACGAGCCCGCCCACAACGAGACCGACAAGCAAGTCGTCGTCGGAAGTTCGAGCTGTTACATCAGCGACGACCCGGTGTGTAACAGTCCGGGCGACGACTACGAAAAGCGCTTCTGA
Halorussus_salilacus__YCN54_GCF_024138125.1	r1c3	NGM10_RS05620	forward	allorf_1095475_1095633		allorf_1095475_1095633	1095475	1095633	-1	biosynthetic-additional (lanthipeptides) predicted lanthipeptide	MSNPHLSRDTEGVTDVVRNVSSVEKERPTVLLSRAASTLCRLHSPFSCRGRQ	ATGTCGAATCCGCACCTATCCCGCGATACCGAAGGCGTTACTGACGTTGTGAGAAATGTGTCTTCTGTCGAGAAAGAGCGACCTACGGTTCTTCTGAGCAGGGCCGCCAGTACACTCTGCCGCTTGCACTCGCCTTTTTCGTGTCGAGGTCGCCAGTAA
Halorussus_salilacus__YCN54_GCF_024138125.1	r1c3	NGM10_RS05620	forward	allorf_1095321_1095551		allorf_1095321_1095551	1095321	1095551	1	biosynthetic-additional (lanthipeptides) predicted lanthipeptide	MSGRKPRITTDDVLECFEENDDRCEPFTAPEISEMLNCHRNTARNKLDDLVFTGDLDTKKASASGRVYWRPCSEEP	ATGAGTGGCAGGAAACCGAGAATCACCACCGACGACGTACTCGAATGCTTCGAGGAAAACGACGACCGATGTGAACCGTTTACCGCACCGGAGATTTCCGAGATGTTGAATTGCCACCGCAACACTGCGAGAAACAAATTGGATGATTTAGTGTTTACTGGCGACCTCGACACGAAAAAGGCGAGTGCAAGCGGCAGAGTGTACTGGCGGCCCTGCTCAGAAGAACCGTAG
Halorussus_salilacus__YCN54_GCF_024138125.1	r1c3	NGM10_RS05620	forward	allorf_1095249_1095437		allorf_1095249_1095437	1095249	1095437	-1	biosynthetic-additional (lanthipeptides) predicted lanthipeptide	VAIQHLGNLRCGKRFTSVVVFLEAFEYVVGGDSRFPATHYMSLRTFLHSKFRKRRVACRQRH	GTGGCAATTCAACATCTCGGAAATCTCCGGTGCGGTAAACGGTTCACATCGGTCGTCGTTTTCCTCGAAGCATTCGAGTACGTCGTCGGTGGTGATTCTCGGTTTCCTGCCACTCATTACATGTCGCTACGCACATTTCTCCATTCCAAGTTCAGGAAGCGGCGAGTTGCTTGTCGCCAGCGACATTAA
Halorussus_salilacus__YCN54_GCF_024138125.1	r1c3	NGM10_RS05620	forward	allorf_1094658_1094876		allorf_1094658_1094876	1094658	1094876	1	biosynthetic-additional (lanthipeptides) predicted lanthipeptide	VSKAKLSCSSGGTPQMNRLMRLIIDRIPTDGSSPHKRVRMDKRQRTQCQLHFHRTSYISSSVGLLGYPAGRY	GTGAGCAAAGCCAAGCTTTCCTGTTCTTCCGGCGGAACGCCCCAAATGAACCGCTTGATGCGCTTGATTATTGACCGCATACCGACTGATGGCTCGTCGCCACATAAAAGAGTCCGTATGGATAAACGACAGAGAACTCAGTGTCAGCTACATTTTCATCGTACTTCATACATCTCCTCGTCAGTCGGTTTACTCGGATACCCAGCCGGTAGATATTGA
Halorussus_pelagicus__RC-68_GCF_004087835.1	r1c2	EP007_RS02715	backward	allorf_0520556_0520774		allorf_0520556_0520774	520556	520774	1	biosynthetic-additional (lanthipeptides) predicted lanthipeptide	LSKTEAFCNVANLRFATARKTRFVFRRATAPRQPREGRTTERGDGVKRLGRCEARGCSAVPCGRGLSGVGSS	TTGTCGAAAACCGAAGCTTTTTGCAATGTGGCGAATCTCCGATTCGCAACAGCACGGAAGACGCGGTTTGTCTTCCGGCGTGCAACTGCGCCGCGCCAACCGCGCGAGGGACGAACGACTGAGCGTGGCGACGGAGTGAAGAGGTTGGGGAGGTGTGAGGCCCGCGGTTGCAGTGCGGTGCCGTGCGGCCGCGGTCTGAGTGGCGTCGGCAGTAGCTAG
Halorussus_pelagicus__RC-68_GCF_004087835.1	r1c2	EP007_RS02715	forward	EP007_RS02720	hypothetical protein	WP_128476188.1	533058	533243	-1		MSVKSDSFGTTHSSTTPDLKDEFEEDFTEQRQSKPLFRMASYTYCHSNPVCTFCGPEDSDA	ATGTCCGTAAAAAGCGATTCGTTCGGCACGACGCACAGCTCGACTACTCCCGACCTCAAAGACGAGTTCGAGGAAGATTTCACCGAACAGCGACAGTCCAAGCCGCTGTTCCGGATGGCGAGCTACACGTACTGCCACTCGAACCCGGTCTGTACGTTCTGTGGTCCCGAAGACTCGGACGCCTAA
Halorussus_pelagicus__RC-68_GCF_004087835.1	r1c2	EP007_RS02715	forward	allorf_0533408_0533539		allorf_0533408_0533539	533408	533539	1	biosynthetic-additional (lanthipeptides) predicted lanthipeptide	LPLSLRSILHCLFIVYSRHYLTEIILKTREFSPLTACRIKLNG	TTGCCCTTAAGTCTTCGCTCTATTTTGCATTGTTTATTCATCGTTTATAGTCGTCATTACTTAACAGAAATTATACTCAAAACCCGAGAATTCAGTCCTCTTACGGCCTGCAGAATAAAGTTAAACGGTTGA
Halorussus_pelagicus__RC-68_GCF_004087835.1	r1c6	EP007_RS09960	backward	allorf_1978081_1978185		allorf_1978081_1978185	1978081	1978185	1	biosynthetic-additional (lanthipeptides) predicted lanthipeptide	VIWPVNESEEQFEIEIGVNTIQLGRKLIINNRDC	GTGATATGGCCGGTAAACGAATCGGAAGAGCAGTTCGAAATTGAAATAGGTGTTAACACAATACAATTAGGTAGAAAATTAATTATTAATAACAGGGATTGTTGA
Halorussus_pelagicus__RC-68_GCF_004087835.1	r1c6	EP007_RS09960	backward	EP007_RS09935	hypothetical protein	WP_128477507.1	1978197	1978451	1		MKRRTALKRLAAGAGSTFALVGAAGASDSEPKNLDDVEFKYRVTEDGLEEVEPDDGFCEENPDCCVFDCSDCPYDCYDGCRCAG	ATGAAACGACGTACCGCACTCAAGCGACTCGCCGCCGGTGCAGGGTCAACCTTCGCGCTGGTGGGTGCCGCAGGCGCATCGGATTCCGAACCGAAGAATCTCGACGACGTTGAGTTCAAGTATCGGGTGACGGAGGATGGACTCGAAGAAGTCGAACCGGACGACGGATTCTGCGAGGAGAATCCGGACTGTTGCGTGTTCGACTGCAGTGACTGTCCGTACGACTGCTACGACGGTTGCCGGTGTGCAGGGTAG
Halorussus_pelagicus__RC-68_GCF_004087835.1	r1c6	EP007_RS09960	forward	EP007_RS17460	hypothetical protein	WP_166035526.1	1987358	1987510	-1	biosynthetic-additional (lanthipeptides) predicted lanthipeptide	MSRSITTSLEAEYEPSHDETDDRAVIGSTGCYISDKPVCIGSGKDDEMEF	ATGTCACGAAGCATCACCACTTCACTCGAAGCGGAGTACGAACCGTCCCACGATGAGACCGACGACCGCGCCGTCATCGGCTCCACTGGCTGTTACATCTCGGACAAACCCGTCTGTATCGGTTCGGGCAAGGACGACGAGATGGAGTTCTGA
Halorussus_pelagicus__RC-68_GCF_004087835.1	r1c6	EP007_RS09960	forward	EP007_RS17465	hypothetical protein	WP_166035528.1	1987670	1987822	-1	biosynthetic-additional (lanthipeptides) predicted lanthipeptide	MSRDSTASLESEYEPSHDETDDRAVIGSSICGASMDPICGSPGEDDEMEF	ATGTCACGAGACTCAACCGCCTCACTCGAATCGGAGTACGAACCGTCCCACGACGAGACTGACGACCGCGCCGTCATCGGTAGTTCGATCTGTGGTGCCTCGATGGACCCGATTTGCGGTAGTCCGGGCGAAGACGACGAGATGGAATTTTAA
Halorussus_pelagicus__RC-68_GCF_004087835.1	r1c3	EP007_RS04645	backward	allorf_0912930_0913061		allorf_0912930_0913061	912930	913061	-1	biosynthetic-additional (lanthipeptides) predicted lanthipeptide	VDSRLRKSVCTSVGESVVGGLASGICGVSSASRICEVDLVNRS	GTGGATTCGCGGTTACGGAAATCGGTCTGTACAAGCGTCGGAGAATCGGTCGTCGGTGGGTTAGCGAGTGGAATCTGTGGGGTCAGTTCGGCAAGCAGAATCTGTGAGGTCGATTTGGTGAATAGAAGCTAG
Halorussus_pelagicus__RC-68_GCF_004087835.1	r1c3	EP007_RS04645	backward	allorf_0912767_0912979		allorf_0912767_0912979	912767	912979	1	biosynthetic-additional (lanthipeptides) predicted lanthipeptide	VRVRRRTCAVAPTARGMSERPNAVRGRANRLGRREADAAQCCAGRVRYEWFKPVASFYSPNRPHRFCLPN	GTGCGGGTGCGACGGCGCACCTGCGCCGTCGCACCAACCGCGCGAGGGATGAGCGAACGACCGAACGCAGTGAGGGGGCGAGCGAATCGGTTGGGGAGGCGTGAGGCTGATGCGGCGCAGTGCTGTGCGGGGCGGGTGCGGTATGAGTGGTTCAAGCCTGTAGCTAGCTTCTATTCACCAAATCGACCTCACAGATTCTGCTTGCCGAACTGA
Halorussus_pelagicus__RC-68_GCF_004087835.1	r1c3	EP007_RS04645	forward	allorf_0901771_0901974		allorf_0901771_0901974	901771	901974	-1	biosynthetic-additional (lanthipeptides) predicted lanthipeptide	MGQGEVLWAHGVSDAHAPLGFENIPAVTISVTHTRLACRRRQRRHDRHEPVNAHISPVLTSWRGENL	ATGGGTCAGGGCGAAGTGTTATGGGCGCACGGAGTGAGCGACGCTCACGCGCCACTGGGCTTCGAGAACATACCCGCGGTCACGATCAGTGTCACGCACACCCGCCTGGCGTGCAGACGACGTCAGCGCAGACACGATCGACACGAACCTGTCAACGCTCACATATCGCCAGTGCTCACCAGCTGGAGGGGAGAAAACCTATAA
Halorussus_pelagicus__RC-68_GCF_004087835.1	r1c3	EP007_RS04645	forward	allorf_0901569_0901715		allorf_0901569_0901715	901569	901715	1	biosynthetic-additional (lanthipeptides) predicted lanthipeptide	VVTVLLLTRARVAGCAGSMRGVTRVLTAACCAACERLCGDVWDWRESV	GTGGTCACGGTACTCCTGCTGACGCGTGCGCGCGTGGCGGGGTGTGCTGGCTCGATGAGGGGCGTGACACGTGTCCTGACTGCAGCGTGTTGCGCGGCGTGTGAGCGCCTATGTGGGGACGTGTGGGACTGGAGAGAGAGTGTGTGA
Halorussus_pelagicus__RC-68_GCF_004087835.1	r1c3	EP007_RS04645	forward	allorf_0901547_0901672		allorf_0901547_0901672	901547	901672	1	biosynthetic-additional (lanthipeptides) predicted lanthipeptide	MNVSVWIGGHGTPADACARGGVCWLDEGRDTCPDCSVLRGV	ATGAACGTCAGCGTCTGGATCGGTGGTCACGGTACTCCTGCTGACGCGTGCGCGCGTGGCGGGGTGTGCTGGCTCGATGAGGGGCGTGACACGTGTCCTGACTGCAGCGTGTTGCGCGGCGTGTGA
Halorussus_pelagicus__RC-68_GCF_004087835.1	r1c3	EP007_RS04645	forward	allorf_0900692_0900850		allorf_0900692_0900850	900692	900850	1	biosynthetic-additional (lanthipeptides) predicted lanthipeptide	LAETIRLADAHPSRSGEPAVPGREGGSLPACPFIRTLVRRSSRPAFSLLILC	TTGGCGGAAACGATCCGTCTCGCAGACGCACATCCATCGAGGTCAGGTGAACCCGCGGTACCAGGGCGGGAGGGTGGTTCCCTCCCTGCCTGTCCTTTCATACGAACGCTGGTTAGGCGCTCGTCCAGGCCCGCGTTTTCACTGCTTATCCTCTGTTAA
Halorussus_litoreus__HD8-51_GCF_003382685.1	r15c1	DPQ64_RS07015	backward	DPQ64_RS19150	hypothetical protein	WP_198662041.1	35715	35891	-1	biosynthetic-additional (lanthipeptides) predicted lanthipeptide	MSTNQTSFGMAYNAETEIKGVFDERFEEYTEKAAGIWSLSCTDSCLCSGDCNGCSCGC	ATGTCCACGAATCAGACATCCTTCGGCATGGCGTACAACGCAGAAACCGAGATCAAGGGCGTCTTCGACGAGCGCTTCGAGGAGTACACCGAGAAGGCCGCCGGCATCTGGAGCCTGAGCTGTACGGACTCCTGTCTCTGCTCGGGCGACTGTAACGGTTGCTCCTGCGGCTGTTAG
Halorussus_litoreus__HD8-51_GCF_003382685.1	r15c1	DPQ64_RS07015	backward	DPQ64_RS19155	hypothetical protein	WP_198662042.1	36058	36234	-1	biosynthetic-additional (lanthipeptides) predicted lanthipeptide	MSTNQTSFGMAYNAETEIKGVFDERFEEYTEKAAGVWSLSCTDSCLCSGDCNGCSCGC	ATGTCCACGAATCAGACATCCTTCGGCATGGCGTACAACGCGGAAACCGAGATCAAGGGCGTCTTCGACGAGCGCTTCGAGGAGTACACCGAGAAGGCCGCCGGCGTCTGGAGCCTGAGCTGTACGGACTCCTGTCTCTGCTCGGGCGACTGTAACGGTTGCTCCTGCGGCTGTTAG
Halorussus_litoreus__HD8-51_GCF_003382685.1	r15c1	DPQ64_RS07015	backward	DPQ64_RS19160	hypothetical protein	WP_198662043.1	36489	36665	-1	biosynthetic-additional (lanthipeptides) predicted lanthipeptide	MSTDQTSFGMTHEAENDIKGVFDERFEKYTGKMADIWSFSCTGSCLCSTGDCDTSNCY	ATGTCCACCGATCAGACATCCTTCGGCATGACGCACGAGGCGGAAAATGATATAAAGGGCGTCTTCGACGAGCGTTTCGAGAAGTACACCGGCAAAATGGCCGACATCTGGAGCTTTAGCTGTACGGGCTCCTGCCTTTGCTCGACCGGTGACTGCGACACCTCTAACTGCTACTGA
Halorussus_litoreus__HD8-51_GCF_003382685.1	r15c1	DPQ64_RS07015	backward	DPQ64_RS18690	hypothetical protein	WP_157971625.1	36785	36964	-1	biosynthetic-additional (lanthipeptides) predicted lanthipeptide	MTHDQTSFGMAYNAETEIKGVFDERFEEYTEKIAGTWTLGCTDTCLCSTTVDCDPYANY	ATGACACACGATCAGACATCCTTCGGCATGGCGTACAACGCGGAAACCGAGATCAAGGGCGTCTTCGACGAGCGCTTCGAGGAGTACACCGAGAAAATCGCTGGCACCTGGACCCTTGGCTGTACGGACACCTGTCTCTGCTCGACGACTGTCGACTGCGACCCGTATGCCAACTACTGA
Halorussus_litoreus__HD8-51_GCF_003382685.1	r15c1	DPQ64_RS07015	backward	DPQ64_RS19165	hypothetical protein	WP_198662044.1	37027	37203	-1	biosynthetic-additional (lanthipeptides) predicted lanthipeptide	MSATQTSTFGMTHSTTDSELKTQLDRLFESDAVPDTFDFGFSCSCICSFGCNGCSCCC	ATGTCAGCAACTCAGACTTCCACCTTCGGCATGACGCACAGCACCACCGACAGTGAACTCAAGACGCAACTCGACCGTCTCTTCGAGAGCGACGCAGTGCCGGACACGTTCGACTTCGGCTTCTCCTGCTCGTGTATCTGCTCGTTCGGCTGCAACGGTTGTTCCTGCTGTTGCTGA
Halorussus_litoreus__HD8-51_GCF_003382685.1	r15c1	DPQ64_RS07015	backward	DPQ64_RS06990	hypothetical protein	WP_115863638.1	37465	37653	-1	biosynthetic-additional (lanthipeptides) predicted lanthipeptide	MSVTQTSTFGMQHSTSDSSLKQLFDEKFDVDLGDVHTVEWSGWCTGSCLCTNIACDGCSCGC	ATGTCCGTTACTCAGACATCGACGTTCGGCATGCAGCACAGTACCAGTGACAGTAGCCTCAAGCAGTTGTTCGACGAGAAGTTCGACGTGGACCTCGGCGACGTCCACACCGTCGAGTGGAGCGGTTGGTGTACCGGTTCGTGCCTCTGCACGAACATCGCCTGCGACGGCTGTTCCTGCGGTTGCTGA
Halorussus_halobius__HD8-83_GCF_004765805.1	r1c1	EPL03_RS06680	forward	EPL03_RS19855	hypothetical protein	WP_168216197.1	1325803	1325955	1	biosynthetic-additional (lanthipeptides) predicted lanthipeptide	MSQDITASLEAEYEPEHDETDEQIVVGTSCPESLSVQPACMNSPDDELQF	ATGTCGCAAGACATCACCGCGTCGCTGGAAGCAGAGTACGAACCAGAGCACGACGAGACCGACGAGCAGATCGTCGTCGGCACCTCCTGTCCGGAGTCCCTGAGCGTCCAACCGGCCTGCATGAACTCCCCCGACGACGAACTGCAGTTCTGA
Halorussus_halobius__HD8-83_GCF_004765805.1	r1c1	EPL03_RS06680	forward	EPL03_RS19850	hypothetical protein	WP_168216196.1	1325542	1325694	1	biosynthetic-additional (lanthipeptides) predicted lanthipeptide	MSRDVTTSLESEYEPARDETDRRAVVGSTGCHVSDKPLCESTGDATEMEF	ATGTCACGCGACGTCACCACCTCGCTCGAATCGGAGTACGAACCCGCCCGCGACGAGACCGACCGGCGCGCCGTCGTCGGCTCGACCGGCTGTCACGTCAGCGACAAGCCGCTCTGCGAGAGCACTGGCGACGCCACCGAGATGGAGTTCTGA
Halorussus_pelagicus__RC-68_GCF_004087835.1	r1c8	EP007_RS14675	backward	EP007_RS14655	hypothetical protein	WP_128478619.1	2905648	2905854	1		MVKTPDTDTPAAYSELTEECAECERETAHEVAVEIRTENPDSRASREPYRVTECGVCGATEEVRLNNA	ATCGTCAAGACTCCGGATACCGACACCCCGGCCGCGTACTCGGAACTCACCGAGGAGTGCGCCGAGTGCGAGCGCGAGACGGCCCACGAGGTCGCCGTCGAGATCCGGACCGAGAACCCGGACTCGCGGGCCTCGCGCGAACCGTACCGTGTCACGGAGTGCGGCGTTTGTGGCGCGACCGAGGAGGTGCGACTGAACAATGCCTGA
Halorussus_pelagicus__RC-68_GCF_004087835.1	r1c8	EP007_RS14675	backward	allorf_2907654_2907803		allorf_2907654_2907803	2907654	2907803	1	biosynthetic-additional (lanthipeptides) predicted lanthipeptide	LIRMTELASDIPLTTMLVVCGTVLLLAGVPLGRDLITLAVGICVGESEK	TTGATACGGATGACCGAGCTTGCTTCTGACATCCCGTTGACCACGATGCTCGTGGTCTGTGGCACTGTCCTCCTACTAGCGGGCGTCCCCCTCGGTCGAGACTTGATCACTCTCGCTGTGGGAATTTGCGTCGGCGAGTCGGAGAAATAA
Halorussus_pelagicus__RC-68_GCF_004087835.1	r1c8	EP007_RS14675	backward	allorf_2908074_2908193		allorf_2908074_2908193	2908074	2908193	-1	biosynthetic-additional (lanthipeptides) predicted lanthipeptide	MSIAGVIASDLFFSLEKFHLPLQRGCNTVPKGALSCIPP	ATGTCAATAGCCGGTGTGATTGCGTCAGACTTATTTTTCTCCTTGGAGAAATTCCATCTGCCTCTCCAAAGAGGGTGCAACACTGTGCCGAAAGGTGCTTTATCATGCATTCCTCCGTAG
Halorussus_pelagicus__RC-68_GCF_004087835.1	r1c8	EP007_RS14675	forward	EP007_RS17620	hypothetical protein	WP_166035618.1	2913143	2913292	1		MSVAIDTDAGSKEEYDNEFTVSPSTDEAPEQEAHHRDGCGFTCSPFSSW	ATGTCTGTTGCAATTGACACTGACGCTGGCAGCAAGGAAGAGTACGACAACGAGTTCACCGTGTCCCCGTCCACCGACGAGGCACCCGAGCAGGAAGCGCATCACCGCGACGGTTGCGGTTTCACCTGTAGCCCGTTCTCCAGCTGGTAA
Halorussus_litoreus__HD8-51_GCF_003382685.1	r16c1	DPQ64_RS11425	backward	DPQ64_RS18800	hypothetical protein	WP_157971676.1	78688	78843	-1		MSVALQTDSESVREEVETEYRHDDHEVPDKLEAGLPSASMYASEFCCGYSG	ATGTCAGTTGCACTCCAGACCGACAGCGAATCCGTGCGCGAAGAAGTCGAGACCGAGTACCGCCACGACGACCACGAGGTTCCGGACAAGCTGGAAGCGGGCCTCCCGTCCGCGTCGATGTACGCCTCGGAGTTCTGCTGCGGCTACAGCGGCTAA
Halorussus_litoreus__HD8-51_GCF_003382685.1	r16c1	DPQ64_RS11425	backward	DPQ64_RS18795	hypothetical protein	WP_157971675.1	78306	78461	-1		MSVALQTDSESVREEVETEYCHDDHEVPDELDAARPSASMFATELCCGLSG	ATGTCAGTTGCACTCCAGACCGACAGCGAATCCGTGCGCGAAGAAGTCGAGACCGAGTACTGCCACGACGACCACGAGGTTCCGGACGAGTTGGACGCGGCCCGACCCTCCGCGTCGATGTTCGCCACAGAGTTATGCTGCGGGCTCAGCGGATAA
Halorussus_litoreus__HD8-51_GCF_003382685.1	r16c1	DPQ64_RS11425	forward	allorf_68695_68922		allorf_68695_68922	68695	68922	-1	biosynthetic-additional (lanthipeptides) predicted lanthipeptide	VSERVAGNPRLVAVRRLIAMGGSSRASSATCLRSDTCWAHVSPDRSRRRRSGSHSPRRRSLACVHLHYACYSLTY	GTGTCTGAACGCGTGGCCGGGAATCCGCGACTGGTTGCGGTGAGGCGACTGATTGCGATGGGGGGTTCGTCGCGGGCGTCGTCCGCGACGTGTTTGAGAAGCGATACGTGCTGGGCTCACGTCAGCCCAGACAGATCACGCCGACGCCGTAGTGGTAGCCACAGCCCCAGGCGAAGAAGTCTAGCATGTGTTCACCTCCATTATGCATGTTATTCACTTACCTACTAA
Halorussus_limi__XZYJT49_GCF_023238205.1	r1c1	M0R89_RS07050	backward	allorf_1383721_1383891		allorf_1383721_1383891	1383721	1383891	1	biosynthetic-additional (lanthipeptides) predicted lanthipeptide	LSEAFDRPALEVTVRTEVTSGGQSPGECTCPNRLRASARKPTSYTTVVCKGYLPAG	TTGTCCGAAGCGTTCGACCGGCCTGCGCTTGAGGTGACAGTACGGACGGAAGTGACGAGCGGAGGACAATCGCCCGGCGAGTGCACGTGTCCGAATCGCCTCCGCGCGAGTGCGCGTAAGCCCACATCGTACACAACGGTCGTATGCAAAGGTTACTTACCCGCTGGCTAG
Halorussus_limi__XZYJT49_GCF_023238205.1	r1c1	M0R89_RS07050	backward	allorf_1383647_1383757		allorf_1383647_1383757	1383647	1383757	1	biosynthetic-additional (lanthipeptides) predicted lanthipeptide	LSQSNHDTHIKLVRRRRHFGGVRVDCPKRSTGLRLR	TTGTCCCAATCGAACCATGACACGCATATAAAGTTAGTCCGTCGGAGGCGACACTTCGGGGGTGTTCGCGTCGATTGTCCGAAGCGTTCGACCGGCCTGCGCTTGAGGTGA
Halorussus_limi__XZYJT49_GCF_023238205.1	r1c1	M0R89_RS07050	backward	allorf_1375757_1375927		allorf_1375757_1375927	1375757	1375927	1	biosynthetic-additional (lanthipeptides) predicted lanthipeptide	VYEKVENCRCSGPEVAYFGCRLVTNASELTGVYISAPSHVSMMFGLEWLICYHILE	GTGTATGAAAAGGTTGAGAACTGTAGATGCTCCGGCCCTGAGGTGGCCTATTTCGGCTGCCGACTCGTGACTAACGCCTCCGAACTGACTGGCGTCTATATCTCAGCTCCATCGCACGTATCGATGATGTTCGGATTAGAATGGTTAATTTGCTACCATATTTTAGAATGA
Halorussus_limi__XZYJT49_GCF_023238205.1	r1c1	M0R89_RS07050	backward	M0R89_RS07055	hypothetical protein	WP_248651848.1	1375555	1375698	-1		MSVAINSNDESLRNEVEAEYQHEDHDVPDETEAGLPSVSMYSFEHCC	ATGTCAGTTGCAATCAACTCCAACGACGAATCGCTCCGTAACGAAGTCGAAGCCGAGTACCAGCACGAGGACCACGACGTGCCGGACGAGACCGAAGCGGGCCTGCCCTCGGTTTCGATGTACAGCTTCGAACACTGCTGTTGA
Halorussus_limi__XZYJT49_GCF_023238205.1	r1c1	M0R89_RS07050	forward	allorf_1366018_1366134		allorf_1366018_1366134	1366018	1366134	-1	biosynthetic-additional (lanthipeptides) predicted lanthipeptide	VFSSGRTNRKSRVAGPATWLDADSRRRVVYAQTTCWEP	GTGTTCTCGTCCGGTCGAACGAACCGCAAAAGTCGCGTCGCGGGCCCCGCGACGTGGTTGGATGCCGATTCGCGTCGACGAGTCGTCTACGCGCAGACGACTTGCTGGGAGCCGTAG
Halorussus_gelatinilyticus__XZYJT40_GCF_023238445.1	r1c4	M0R88_RS16215	backward	M0R88_RS16160	hypothetical protein	WP_248654452.1	3176775	3177047	1		MSSPKQDFQTAVDKGPSRDEREDAIDSLTASGACDKLAILVQMGGLDGALRRRALNGMADAGCGDLLRTLAADGGLGEPLQSDAESLLDG	GTGAGTTCCCCGAAACAAGACTTCCAGACGGCCGTCGACAAGGGGCCGAGTCGAGACGAGCGCGAGGACGCCATCGATAGTCTCACCGCCAGCGGAGCGTGCGACAAACTCGCCATCCTCGTTCAGATGGGCGGACTCGACGGAGCGCTCAGGCGTCGCGCCCTGAACGGCATGGCCGACGCTGGCTGTGGGGACCTGCTCCGGACGCTCGCCGCCGACGGTGGCCTCGGCGAACCGCTCCAGTCGGACGCCGAGTCGCTCCTCGACGGATAG
Halorussus_gelatinilyticus__XZYJT40_GCF_023238445.1	r1c4	M0R88_RS16215	forward	M0R88_RS16220	hypothetical protein	WP_248654463.1	3188996	3189145	1		MSVAIEADAGSKEQYDSEFTVETSTEDVPEQEVGHRDGCGFTCSPFSTF	ATGTCAGTTGCAATCGAAGCCGACGCTGGTAGCAAGGAACAGTACGACAGCGAGTTCACCGTCGAGACGTCCACCGAGGACGTGCCGGAGCAGGAAGTTGGCCACCGCGACGGCTGTGGCTTCACGTGCAGTCCGTTCTCGACCTTCTAA
Halorussus_gelatinilyticus__XZYJT40_GCF_023238445.1	r1c4	M0R88_RS16215	forward	allorf_3198246_3198419		allorf_3198246_3198419	3198246	3198419	1	biosynthetic-additional (lanthipeptides) predicted lanthipeptide	LRGRLCGPLFDAPNEARRENIPQSDREREGAFEAVVATILAVSSQSICSLKGTATHS	TTGCGTGGTCGTCTCTGCGGGCCACTATTCGACGCGCCGAACGAAGCGAGGCGCGAGAATATCCCGCAGAGCGACCGCGAGCGGGAGGGGGCTTTCGAGGCGGTCGTCGCAACGATTCTCGCGGTCAGTTCCCAATCGATATGCTCGTTGAAAGGAACAGCCACCCACTCCTAA
Halomicrobium_mukohataei__ZP12-2_GCF_003992375.1	r21c1	ELZ10_RS11700	backward	allorf_146851_146934		allorf_146851_146934	146851	146934	1	biosynthetic-additional (lanthipeptides) predicted lanthipeptide	LFAEPIACADQCSWRYRRSAPIGPRSA	TTGTTCGCGGAACCCATAGCCTGCGCAGATCAGTGTTCCTGGAGATACCGTCGGTCGGCACCAATCGGACCCAGATCAGCGTGA
Halomicrobium_mukohataei__ZP12-2_GCF_003992375.1	r21c1	ELZ10_RS11700	backward	allorf_146123_146293		allorf_146123_146293	146123	146293	-1	biosynthetic-additional (lanthipeptides) predicted lanthipeptide	VGLATHCSEGDSTLNVAQRPDTTDDERTTSTETIVNCVVILRSDPAVSQPTTLLAL	GTGGGTCTTGCTACTCACTGTTCGGAGGGGGACTCCACTCTCAATGTTGCTCAACGACCCGACACCACCGACGATGAGAGGACCACCTCGACTGAAACCATCGTCAACTGTGTCGTTATTCTTCGAAGTGATCCGGCAGTCAGTCAGCCGACTACGCTGCTCGCATTGTAG
Halomicrobium_mukohataei__ZP12-2_GCF_003992375.1	r21c1	ELZ10_RS11700	forward	ELZ10_RS11685	hypothetical protein	WP_015761759.1	132648	132884	1	biosynthetic-additional (lanthipeptides) predicted lanthipeptide	MSERRTVSAGELAVEELLDRLESGERVVVRTEFLGSEHQVTLRYDGSTFYCDTPTRLHRHESREAMRTCLENQGYASQ	ATGAGCGAGCGACGGACCGTCTCGGCCGGCGAGCTGGCGGTCGAGGAGCTGCTCGACCGGCTGGAATCCGGTGAGCGCGTCGTCGTCCGCACGGAGTTTCTGGGCTCGGAACACCAGGTGACGCTGCGCTACGACGGCTCGACGTTCTACTGTGACACGCCCACGCGGCTCCACCGCCACGAGAGCCGCGAGGCGATGCGGACCTGTCTGGAGAATCAGGGCTACGCGAGCCAGTGA
Halomicrobium_mukohataei__ZP12-2_GCF_003992375.1	r21c1	ELZ10_RS11700	forward	allorf_131546_131671		allorf_131546_131671	131546	131671	-1	biosynthetic-additional (lanthipeptides) predicted lanthipeptide	LPPVTKGYCFGWRPPDGTPTACRFDGSAAATRCQTYSYGLL	TTGCCGCCGGTGACGAAGGGGTACTGTTTCGGGTGGAGACCGCCAGATGGGACGCCGACCGCCTGCCGATTCGACGGTTCGGCCGCGGCGACCCGATGCCAAACGTACTCATACGGATTATTGTAG
Halomicrobium_mukohataei_DSM_12286__DSM_12286_GCF_000023965.1	r1c2	HMUK_RS03740	backward	allorf_0765113_0765196		allorf_0765113_0765196	765113	765196	1	biosynthetic-additional (lanthipeptides) predicted lanthipeptide	LFAEPIACADQCSWRYRRSAPIGPRSA	TTGTTCGCGGAACCCATAGCCTGCGCAGATCAGTGTTCCTGGAGATACCGTCGGTCGGCACCAATCGGACCCAGATCAGCGTGA
Halomicrobium_mukohataei_DSM_12286__DSM_12286_GCF_000023965.1	r1c2	HMUK_RS03740	backward	allorf_0764385_0764555		allorf_0764385_0764555	764385	764555	-1	biosynthetic-additional (lanthipeptides) predicted lanthipeptide	VGLATHCSEGDSTLNVAQRPDTTDDERTTSTETIVNCVVILRSDPAVSQPTTLLAL	GTGGGTCTTGCTACTCACTGTTCGGAGGGGGACTCCACTCTCAATGTTGCTCAACGACCCGACACCACCGACGATGAGAGGACCACCTCGACTGAAACCATCGTCAACTGTGTCGTTATTCTTCGAAGTGATCCGGCAGTCAGTCAGCCGACTACGCTGCTCGCATTGTAG
Halomicrobium_mukohataei_DSM_12286__DSM_12286_GCF_000023965.1	r1c2	HMUK_RS03740	forward	HMUK_RS03725	hypothetical protein	WP_015761759.1	750910	751146	1	biosynthetic-additional (lanthipeptides) predicted lanthipeptide	MSERRTVSAGELAVEELLDRLESGERVVVRTEFLGSEHQVTLRYDGSTFYCDTPTRLHRHESREAMRTCLENQGYASQ	ATGAGCGAGCGACGGACCGTCTCGGCCGGCGAGCTGGCGGTCGAGGAGCTGCTCGACCGGCTGGAATCCGGTGAGCGCGTCGTCGTCCGCACGGAGTTTCTGGGCTCGGAACACCAGGTGACGCTGCGCTACGACGGCTCGACGTTCTACTGTGACACGCCCACGCGGCTCCACCGCCACGAGAGCCGCGAGGCGATGCGGACCTGTCTGGAGAATCAGGGCTACGCGAGCCAGTGA
Halomicrobium_mukohataei_DSM_12286__DSM_12286_GCF_000023965.1	r1c2	HMUK_RS03740	forward	allorf_0749808_0749933		allorf_0749808_0749933	749808	749933	-1	biosynthetic-additional (lanthipeptides) predicted lanthipeptide	LPPVTKGYCFGWRPPDGTPTACRFDGSAAATRCQTYSYGLL	TTGCCGCCGGTGACGAAGGGGTACTGTTTCGGGTGGAGACCGCCAGATGGGACGCCGACCGCCTGCCGATTCGACGGTTCGGCCGCGGCGACCCGATGCCAAACGTACTCATACGGATTATTGTAG
Halomicrobium_sp._ZPS1__ZPS1_GCF_009217585.1	r1c2	GBQ70_RS07090	backward	allorf_1408221_1408304		allorf_1408221_1408304	1408221	1408304	1	biosynthetic-additional (lanthipeptides) predicted lanthipeptide	LFAEPIACADQCSWRYRRSAPIGPRSA	TTGTTCGCGGAACCCATAGCCTGCGCAGATCAGTGTTCCTGGAGATACCGTCGGTCGGCACCAATCGGACCCAGATCAGCGTGA
Halomicrobium_sp._ZPS1__ZPS1_GCF_009217585.1	r1c2	GBQ70_RS07090	backward	allorf_1407493_1407663		allorf_1407493_1407663	1407493	1407663	-1	biosynthetic-additional (lanthipeptides) predicted lanthipeptide	VGLATHCSEGDSTLNVAQRPDTTDDERTTSTETIVNCVVILRSDPAVSQPTTLLAL	GTGGGTCTTGCTACTCACTGTTCGGAGGGGGACTCCACTCTCAATGTTGCTCAACGACCCGACACCACCGACGATGAGAGGACCACCTCGACTGAAACCATCGTCAACTGTGTCGTTATTCTTCGAAGTGATCCGGCAGTCAGTCAGCCGACTACGCTGCTCGCATTGTAG
Halomicrobium_sp._ZPS1__ZPS1_GCF_009217585.1	r1c2	GBQ70_RS07090	forward	GBQ70_RS07075	hypothetical protein	WP_015761759.1	1394018	1394254	1	biosynthetic-additional (lanthipeptides) predicted lanthipeptide	MSERRTVSAGELAVEELLDRLESGERVVVRTEFLGSEHQVTLRYDGSTFYCDTPTRLHRHESREAMRTCLENQGYASQ	ATGAGCGAGCGACGGACCGTCTCGGCCGGCGAGCTGGCGGTCGAGGAGCTGCTCGACCGGCTGGAATCCGGTGAGCGCGTCGTCGTCCGCACGGAGTTTCTGGGCTCGGAACACCAGGTGACGCTGCGCTACGACGGCTCGACGTTCTACTGTGACACGCCCACGCGGCTCCACCGCCACGAGAGCCGCGAGGCGATGCGGACCTGTCTGGAGAATCAGGGCTACGCGAGCCAGTGA
Halomicrobium_sp._ZPS1__ZPS1_GCF_009217585.1	r1c2	GBQ70_RS07090	forward	allorf_1392916_1393041		allorf_1392916_1393041	1392916	1393041	-1	biosynthetic-additional (lanthipeptides) predicted lanthipeptide	LPPVTKGYCFGWRPPDGTPTACRFDGSAAATRCQTYSYGLL	TTGCCGCCGGTGACGAAGGGGTACTGTTTCGGGTGGAGACCGCCAGATGGGACGCCGACCGCCTGCCGATTCGACGGTTCGGCCGCGGCGACCCGATGCCAAACGTACTCATACGGATTATTGTAG
Haloferax_sp._Atlit-6N__Atlit-6N_GCF_003383195.1	r5c1	DEQ92_RS16095	backward	allorf_005422_005631		allorf_005422_005631	5422	5631	-1	biosynthetic-additional (lanthipeptides) predicted lanthipeptide	VDVIVRARTSTHDLLALGGVSAGRRVGRFQTDESESFVWFEIWEDALCGRNKTVVSRSCRSCLVANNLL	GTGGATGTGATAGTTCGCGCTCGCACCTCGACCCACGATTTACTAGCTCTTGGGGGAGTGTCTGCGGGCCGACGAGTAGGACGCTTTCAAACAGACGAATCCGAGTCGTTCGTCTGGTTCGAGATTTGGGAAGACGCACTCTGCGGGCGGAATAAAACCGTGGTTTCGCGGAGTTGTCGTTCGTGTTTGGTAGCCAACAATTTATTATAG
Haloferax_sp._Atlit-6N__Atlit-6N_GCF_003383195.1	r5c1	DEQ92_RS16095	backward	DEQ92_RS16100	hypothetical protein	WP_049968935.1	3213	3392	-1	biosynthetic-additional (lanthipeptides) predicted lanthipeptide	MSVALDIGIARTVDKSHYDGLFGSIISDKFEMSHDSTGTASCYLPCHTASKLPCCDTTN	ATGTCAGTTGCATTGGACATCGGCATTGCACGTACTGTTGACAAATCACACTACGACGGCCTCTTCGGGTCGATCATCTCCGATAAGTTCGAGATGTCCCACGACAGCACCGGGACGGCGTCGTGCTACCTCCCGTGCCACACGGCCTCGAAGCTCCCCTGCTGCGACACCACCAACTGA
Haloferax_sp._Atlit-16N__Atlit-16N_GCF_003383085.1	r4c1	C5B87_RS15575	backward	C5B87_RS15570	hypothetical protein	WP_049968935.1	2676	2855	1	biosynthetic-additional (lanthipeptides) predicted lanthipeptide	MSVALDIGIARTVDKSHYDGLFGSIISDKFEMSHDSTGTASCYLPCHTASKLPCCDTTN	ATGTCAGTCGCATTGGACATCGGTATTGCACGTACTGTTGACAAATCACACTACGACGGCCTCTTCGGGTCGATCATCTCCGACAAGTTCGAGATGTCTCACGACAGCACCGGGACGGCGTCGTGTTATCTCCCGTGCCACACGGCCTCGAAGCTCCCCTGCTGCGACACCACCAACTGA
Halomicrobium_mukohataei__JP60_GCF_004803735.1	r1c2	E5139_RS07080	backward	allorf_1408222_1408305		allorf_1408222_1408305	1408222	1408305	1	biosynthetic-additional (lanthipeptides) predicted lanthipeptide	LFAEPIACADQCSWRYRRSAPIGPRSA	TTGTTCGCGGAACCCATAGCCTGCGCAGATCAGTGTTCCTGGAGATACCGTCGGTCGGCACCAATCGGACCCAGATCAGCGTGA
Halomicrobium_mukohataei__JP60_GCF_004803735.1	r1c2	E5139_RS07080	backward	allorf_1407494_1407664		allorf_1407494_1407664	1407494	1407664	-1	biosynthetic-additional (lanthipeptides) predicted lanthipeptide	VGLATHCSEGDSTLNVAQRPDTTDDERTTSTETIVNCVVILRSDPAVSQPTTLLAL	GTGGGTCTTGCTACTCACTGTTCGGAGGGGGACTCCACTCTCAATGTTGCTCAACGACCCGACACCACCGACGATGAGAGGACCACCTCGACTGAAACCATCGTCAACTGTGTCGTTATTCTTCGAAGTGATCCGGCAGTCAGTCAGCCGACTACGCTGCTCGCATTGTAG
Halomicrobium_mukohataei__JP60_GCF_004803735.1	r1c2	E5139_RS07080	forward	E5139_RS07065	hypothetical protein	WP_015761759.1	1394019	1394255	1	biosynthetic-additional (lanthipeptides) predicted lanthipeptide	MSERRTVSAGELAVEELLDRLESGERVVVRTEFLGSEHQVTLRYDGSTFYCDTPTRLHRHESREAMRTCLENQGYASQ	ATGAGCGAGCGACGGACCGTCTCGGCCGGCGAGCTGGCGGTCGAGGAGCTGCTCGACCGGCTGGAATCCGGTGAGCGCGTCGTCGTCCGCACGGAGTTTCTGGGCTCGGAACACCAGGTGACGCTGCGCTACGACGGCTCGACGTTCTACTGTGACACGCCCACGCGGCTCCACCGCCACGAGAGCCGCGAGGCGATGCGGACCTGTCTGGAGAATCAGGGCTACGCGAGCCAGTGA
Halomicrobium_mukohataei__JP60_GCF_004803735.1	r1c2	E5139_RS07080	forward	allorf_1392917_1393042		allorf_1392917_1393042	1392917	1393042	-1	biosynthetic-additional (lanthipeptides) predicted lanthipeptide	LPPVTKGYCFGWRPPDGTPTACRFDGSAAATRCQTYSYGLL	TTGCCGCCGGTGACGAAGGGGTACTGTTTCGGGTGGAGACCGCCAGATGGGACGCCGACCGCCTGCCGATTCGACGGTTCGGCCGCGGCGACCCGATGCCAAACGTACTCATACGGATTATTGTAG
Haloferax_sp._Atlit-4N__Atlit-4N_GCF_003383025.1	r4c1	C5C07_RS17580	backward	allorf_000486_000695		allorf_000486_000695	486	695	1	biosynthetic-additional (lanthipeptides) predicted lanthipeptide	VDVIVRARTSTHDLLALGGVSAGRRVGRFQTDESESFVWFEIWEDALCGRNKTVVSRSCRSCLVANNLL	GTGGATGTGATAGTTCGCGCTCGCACCTCGACCCACGATTTACTAGCTCTTGGGGGAGTGTCTGCGGGCCGACGAGTAGGACGCTTTCAAACAGACGAATCCGAGTCGTTCGTCTGGTTCGAGATTTGGGAAGACGCACTCTGCGGGCGGAATAAAACCGTGGTTTCGCGGAGTTGTCGTTCGTGTTTGGTAGCCAACAATTTATTATAG
Haloferax_sp._Atlit-4N__Atlit-4N_GCF_003383025.1	r4c1	C5C07_RS17580	backward	C5C07_RS17575	hypothetical protein	WP_049968935.1	2725	2904	1	biosynthetic-additional (lanthipeptides) predicted lanthipeptide	MSVALDIGIARTVDKSHYDGLFGSIISDKFEMSHDSTGTASCYLPCHTASKLPCCDTTN	ATGTCAGTTGCATTGGACATCGGCATTGCACGTACTGTTGACAAATCACACTACGACGGCCTCTTCGGGTCGATCATCTCCGATAAGTTCGAGATGTCCCACGACAGCACCGGGACGGCGTCGTGCTACCTCCCGTGCCACACGGCCTCGAAGCTCCCCTGCTGCGACACCACCAACTGA
Haloferax_sp._Atlit-10N__Atlit-10N_GCF_003586325.1	r5c1	C5B91_RS14745	backward	C5B91_RS14740	hypothetical protein	WP_049968935.1	2676	2855	1	biosynthetic-additional (lanthipeptides) predicted lanthipeptide	MSVALDIGIARTVDKSHYDGLFGSIISDKFEMSHDSTGTASCYLPCHTASKLPCCDTTN	ATGTCAGTCGCATTGGACATCGGTATTGCACGTACTGTTGACAAATCACACTACGACGGCCTCTTCGGGTCGATCATCTCCGACAAGTTCGAGATGTCTCACGACAGCACCGGGACGGCGTCGTGTTATCTCCCGTGCCACACGGCCTCGAAGCTCCCCTGCTGCGACACCACCAACTGA
Haloferax_sp._Atlit-19N__Atlit-19N_GCF_003382985.1	r5c1	C5B86_RS15300	backward	C5B86_RS15295	hypothetical protein	WP_049968935.1	2580	2759	1	biosynthetic-additional (lanthipeptides) predicted lanthipeptide	MSVALDIGIARTVDKSHYDGLFGSIISDKFEMSHDSTGTASCYLPCHTASKLPCCDTTN	ATGTCAGTCGCATTGGACATCGGTATTGCACGTACTGTTGACAAATCACACTACGACGGCCTCTTCGGGTCGATCATCTCCGACAAGTTCGAGATGTCTCACGACAGCACCGGGACGGCGTCGTGTTATCTCCCGTGCCACACGGCCTCGAAGCTCCCCTGCTGCGACACCACCAACTGA
Haloferax_sp._Atlit-12N__Atlit-12N_GCF_003383095.1	r4c1	C5B90_RS16380	backward	allorf_000337_000480		allorf_000337_000480	337	480	1	biosynthetic-additional (lanthipeptides) predicted lanthipeptide	VDVILYARIVHRDLLALGRCPRFDEWSAFEQATLVVHLVRNLVRRDP	GTGGATGTGATACTTTACGCTCGCATTGTACACCGCGATTTGCTAGCTCTCGGACGGTGTCCGCGGTTCGACGAGTGGAGCGCCTTCGAACAGGCGACTCTGGTCGTTCACCTGGTCCGAAACCTGGTAAGACGCGACCCCTGA
Haloferax_sp._Atlit-12N__Atlit-12N_GCF_003383095.1	r4c1	C5B90_RS16380	backward	C5B90_RS16375	hypothetical protein	WP_042665533.1	2573	2752	1	biosynthetic-additional (lanthipeptides) predicted lanthipeptide	MSVALDIDIARTVDKSHYDGLFGSIISDKFEMSHDSTGTASCYLPCHTASKLPCCDTTN	ATGTCAGTAGCATTGGACATCGATATTGCACGTACTGTTGATAAATCACACTACGACGGCCTCTTCGGGTCGATCATCTCCGACAAGTTCGAGATGTCCCACGACAGTACCGGGACGGCGTCGTGTTACCTCCCGTGCCACACGGCCTCGAAGCTCCCCTGCTGCGACACCACCAACTGA
Haloferax_sp._ATB1__ATB1_GCF_000730175.1	r95c1	ATB1_RS15910	backward	ATB1_RS15905	hypothetical protein	WP_042665533.1	40014	40193	1	biosynthetic-additional (lanthipeptides) predicted lanthipeptide	MSVALDIDIARTVDKSHYDGLFGSIISDKFEMSHDSTGTASCYLPCHTASKLPCCDTTN	ATGTCAGTAGCATTGGACATCGATATTGCACGTACTGTTGATAAATCGCACTACGACGGTCTCTTCGGGTCGATCATCTCAGACAAGTTCGAGATGTCCCACGACAGCACCGGGACGGCGTCGTGCTACCTCCCGTGTCACACGGCCTCGAAGCTCCCCTGCTGCGACACCACCAACTGA
Haloferax_sp._ATB1__ATB1_GCF_000730175.1	r95c1	ATB1_RS15910	forward	ATB1_RS15945	hypothetical protein	WP_042665545.1	49597	49785	-1	biosynthetic-additional (lanthipeptides) predicted lanthipeptide	MRSERRRPTVRLRRPQVVERRRHVAWSKSGLPLRGQAGGSAACPGRDGRSGSGVDYPNLPLM	GTGAGAAGCGAGCGCCGCCGACCGACGGTCCGGCTTCGACGGCCGCAGGTCGTCGAACGTCGTCGTCACGTCGCGTGGTCGAAGTCGGGACTCCCGCTGCGGGGACAGGCGGGCGGGTCGGCGGCCTGTCCGGGTCGAGACGGCCGGTCTGGGTCCGGCGTCGACTACCCGAACTTGCCGCTGATGTAG
Haloferax_mediterranei_ATCC_33500__CGMCC_1.2087_GCF_000306765.2	r3c2	HFX_RS15990	backward	allorf_115849_115914		allorf_115849_115914	115849	115914	-1	biosynthetic-additional (lanthipeptides) predicted lanthipeptide	MYHQWGTVSGGCVACSVTSSD	ATGTATCACCAATGGGGGACTGTTTCAGGCGGGTGCGTAGCTTGCTCCGTGACTTCTTCTGATTAA
Haloferax_mediterranei_ATCC_33500__CGMCC_1.2087_GCF_000306765.2	r3c2	HFX_RS15990	forward	HFX_RS19810	hypothetical protein	WP_155844699.1	121381	121527	1	biosynthetic-additional (lanthipeptides) predicted lanthipeptide	MSVALDNKAGSKEQYDNEFMQTVDDVSEVTADHRDGCGFTCSPFSSWG	ATGTCAGTTGCACTTGATAACAAGGCTGGTAGCAAAGAGCAGTACGACAACGAATTCATGCAGACTGTCGACGACGTGTCCGAAGTCACGGCGGACCACCGCGACGGATGTGGGTTCACCTGCAGTCCCTTCTCGAGCTGGGGCTAA
Haloferax_mediterranei_ATCC_33500__CGMCC_1.2087_GCF_000306765.2	r3c2	HFX_RS15990	forward	allorf_123547_123780		allorf_123547_123780	123547	123780	1	biosynthetic-additional (lanthipeptides) predicted lanthipeptide	LQVIAHSTDRCRALGCVTSCKRYYNLSSSISSRPHIDVSSSSELNYSVSSTCLNRDSIVGVGPRAHCPSSHSLVYHG	TTGCAAGTCATTGCACACTCGACCGACCGCTGTCGTGCGCTCGGATGTGTCACCAGTTGCAAACGCTACTATAATTTATCTTCCTCTATTAGTAGTCGACCGCATATAGATGTTAGCAGTTCGTCAGAACTGAACTATTCAGTGAGTTCGACGTGCTTGAACCGGGATTCGATAGTAGGGGTCGGACCACGAGCCCACTGTCCTTCTTCTCACAGTTTGGTTTATCATGGGTAG
Haloferax_mediterranei_ATCC_33500__CGMCC_1.2087_GCF_000306765.2	r3c2	HFX_RS15990	forward	allorf_123773_123862		allorf_123773_123862	123773	123862	1	biosynthetic-additional (lanthipeptides) predicted lanthipeptide	MGRETLQRGNPICTLSTAITLLYTVVSVL	ATGGGTAGAGAGACATTACAGCGCGGTAACCCTATTTGTACTCTCTCTACAGCGATTACGTTACTGTATACTGTGGTCTCTGTATTGTAG
Haloferax_mediterranei_ATCC_33500__CGMCC_1.2087_GCF_000306765.2	r3c2	HFX_RS15990	forward	allorf_124237_124443		allorf_124237_124443	124237	124443	-1	biosynthetic-additional (lanthipeptides) predicted lanthipeptide	MIYSLMSAYQTSEFGMGHSNKDDVLKSQFDDLFEKFFEIEGVGIETTIFGSFSCDCSCGSCICITDTQ	ATGATATATAGTTTGATGTCAGCATATCAGACATCTGAATTCGGAATGGGGCACAGTAACAAGGACGATGTCCTTAAAAGCCAATTTGACGATCTCTTCGAGAAGTTCTTCGAAATCGAAGGGGTCGGAATCGAAACGACGATATTCGGGTCGTTCTCCTGCGACTGCTCTTGCGGGTCCTGTATCTGCATCACGGATACTCAGTAG
Haloferax_mediterranei_ATCC_33500__CGMCC_1.2087_GCF_000306765.2	r3c2	HFX_RS15990	forward	allorf_132120_132308		allorf_132120_132308	132120	132308	1	biosynthetic-additional (lanthipeptides) predicted lanthipeptide	MIVVYYNNARTDLETGNSHRGFVPMAAVWCALRPTALELLCDLTTSEDELVRAFCSEPTTTQ	ATGATTGTGGTATACTATAACAATGCTAGAACCGATTTGGAGACTGGGAACTCCCACAGAGGGTTTGTACCCATGGCGGCAGTATGGTGCGCTCTACGGCCGACGGCCCTGGAGTTATTGTGCGATCTCACAACCTCAGAGGATGAATTGGTGCGGGCCTTCTGTTCAGAACCAACAACGACGCAATAG
Haloferax_mediterranei_ATCC_33500__CGMCC_1.2087_GCF_000306765.2	r1c1	HFX_RS04210	backward	allorf_0831196_0831348		allorf_0831196_0831348	831196	831348	-1	biosynthetic-additional (lanthipeptides) predicted lanthipeptide	MSSVRSRPHEFTFFDHLFFVSTLAFAQFVLRVKLSHQRWRGHPCGSSRRV	ATGTCCTCGGTTCGAAGCCGCCCGCACGAATTCACCTTTTTCGACCATTTGTTCTTCGTCTCTACACTCGCGTTCGCGCAGTTCGTACTACGAGTGAAACTATCTCATCAACGATGGCGAGGCCACCCATGTGGTAGTAGTCGTCGAGTCTAG
Haloferax_mediterranei_ATCC_33500__CGMCC_1.2087_GCF_000306765.2	r1c1	HFX_RS04210	backward	HFX_RS19590	hypothetical protein	WP_155844686.1	828411	828560	1		MSVVLDIESGDKATYDQQFDDNHTVNDQRVSTCTYGGGMEKKACHTCDF	ATGTCGGTAGTACTCGACATCGAATCCGGTGACAAAGCAACGTACGACCAGCAGTTTGACGACAACCACACTGTGAACGACCAGCGGGTCAGTACCTGTACGTATGGTGGGGGTATGGAGAAGAAGGCCTGCCATACCTGCGATTTCTAA
Haloferax_mediterranei_ATCC_33500__CGMCC_1.2087_GCF_000306765.2	r1c1	HFX_RS04210	backward	allorf_0828164_0828289		allorf_0828164_0828289	828164	828289	-1	biosynthetic-additional (lanthipeptides) predicted lanthipeptide	MADEFTDKTTFGALKGLKQPTSQSFPFNHWCKIVLHECIFV	ATGGCGGACGAATTCACCGATAAAACGACGTTTGGCGCATTAAAGGGCCTGAAACAACCCACATCCCAATCATTTCCTTTTAATCACTGGTGTAAAATAGTACTGCACGAATGTATATTTGTGTAG
Haloferax_mediterranei_ATCC_33500__CGMCC_1.2087_GCF_000306765.2	r1c1	HFX_RS04210	forward	allorf_0817542_0817679		allorf_0817542_0817679	817542	817679	-1	biosynthetic-additional (lanthipeptides) predicted lanthipeptide	VRNATASRIRRNLPRAAGIGCNWTFVHHIPKQWPIRLYNPVINTF	GTGAGAAATGCGACCGCGTCTCGAATCCGGAGGAACTTGCCGCGAGCGGCCGGAATCGGGTGTAATTGGACATTTGTCCACCACATTCCGAAACAGTGGCCAATCAGATTGTATAATCCGGTGATAAACACATTCTAG
Haloferax_prahovense__Arc-Hr_GCF_000723845.1	r3c1	BN984_RS18090	backward	BN984_RS18085	hypothetical protein	WP_049968935.1	238792	238971	1	biosynthetic-additional (lanthipeptides) predicted lanthipeptide	MSVALDIGIARTVDKSHYDGLFGSIISDKFEMSHDSTGTASCYLPCHTASKLPCCDTTN	ATGTCAGTCGCATTGGACATCGGTATTGCACGTACTGTTGACAAATCACACTACGACGGCCTCTTCGGGTCGATCATCTCCGACAAGTTCGAGATGTCTCACGACAGCACCGGGACGGCGTCGTGTTATCTCCCGTGCCACACGGCCTCGAAGCTCCCCTGCTGCGACACCACCAACTGA
Haloferax_mediterranei_ATCC_33500__CGMCC_1.2087_GCF_000306765.2	r3c2	HFX_RS16005	backward	allorf_136442_136588		allorf_136442_136588	136442	136588	1	biosynthetic-additional (lanthipeptides) predicted lanthipeptide	LQLVTYPIARQRSSECAMTCKHYYRCKSRIAPFSYRLSYDSDLPSWCV	TTGCAACTGGTGACATATCCGATCGCACGACAACGGTCGAGCGAGTGTGCAATGACTTGCAAACACTACTATAGGTGTAAATCAAGAATCGCCCCGTTTTCATATCGACTATCGTACGATTCGGACTTACCGTCTTGGTGCGTCTAA
Haloferax_mediterranei_ATCC_33500__CGMCC_1.2087_GCF_000306765.2	r3c2	HFX_RS16005	backward	allorf_132319_132471		allorf_132319_132471	132319	132471	-1	biosynthetic-additional (lanthipeptides) predicted lanthipeptide	MEWGRNLGGLILSRAFVLRCFLVIQLLSRSLRILARNKNSKCSLNTEIQN	ATGGAATGGGGCCGCAACCTTGGGGGTTTGATTTTGTCGCGTGCCTTCGTTTTACGCTGCTTCTTGGTAATTCAGCTATTGTCTCGTAGTCTTCGAATCCTTGCCAGAAATAAGAATTCGAAATGTTCTTTGAACACAGAGATCCAGAACTAA
Haloferax_prahovense_DSM_18310__DSM_18310_GCF_000336815.1	r28c1	C457_RS08840	backward	C457_RS08835	hypothetical protein	WP_008093838.1	9608	9787	1	biosynthetic-additional (lanthipeptides) predicted lanthipeptide	MSVTLDIGIARTVDKSHYDGLFGSIISDKFEMSHDSTGTASCYLPCHTASKLPCCDTTN	ATGTCAGTCACATTGGACATCGGTATTGCACGTACTGTTGACAAATCACACTACGACGGCCTCTTCGGGTCGATCATCTCCGACAAGTTCGAGATGTCTCACGACAGCACCGGGACGGCGTCGTGTTATCTCCCGTGCCACACGGCCTCGAAGCTCCCCTGCTGCGACACCACCAACTGA
Haloferax_mediterranei_ATCC_33500__ATCC_33500_GCF_000685635.1	r1c2	BM92_RS04680	backward	allorf_0916053_0916205		allorf_0916053_0916205	916053	916205	1	biosynthetic-additional (lanthipeptides) predicted lanthipeptide	MSSVRSRPHEFTFFDHLFFVSTLAFAQFVLRVKLSHQRWRGHPCGSSRRV	ATGTCCTCGGTTCGAAGCCGCCCGCACGAATTCACCTTTTTCGACCATTTGTTCTTCGTCTCTACACTCGCGTTCGCGCAGTTCGTACTACGAGTGAAACTATCTCATCAACGATGGCGAGGCCACCCATGTGGTAGTAGTCGTCGAGTCTAG
Haloferax_mediterranei_ATCC_33500__ATCC_33500_GCF_000685635.1	r1c2	BM92_RS04680	backward	BM92_RS19675	hypothetical protein	WP_155844686.1	918841	918990	-1		MSVVLDIESGDKATYDQQFDDNHTVNDQRVSTCTYGGGMEKKACHTCDF	ATGTCGGTAGTACTCGACATCGAATCCGGTGACAAAGCAACGTACGACCAGCAGTTTGACGACAACCACACTGTGAACGACCAGCGGGTCAGTACCTGTACGTATGGTGGGGGTATGGAGAAGAAGGCCTGCCATACCTGCGATTTCTAA
Haloferax_mediterranei_ATCC_33500__ATCC_33500_GCF_000685635.1	r1c2	BM92_RS04680	backward	allorf_0919112_0919237		allorf_0919112_0919237	919112	919237	1	biosynthetic-additional (lanthipeptides) predicted lanthipeptide	MADEFTDKTTFGALKGLKQPTSQSFPFNHWCKIVLHECIFV	ATGGCGGACGAATTCACCGATAAAACGACGTTTGGCGCATTAAAGGGCCTGAAACAACCCACATCCCAATCATTTCCTTTTAATCACTGGTGTAAAATAGTACTGCACGAATGTATATTTGTGTAG
Haloferax_mediterranei_ATCC_33500__ATCC_33500_GCF_000685635.1	r1c2	BM92_RS04680	forward	allorf_0929722_0929859		allorf_0929722_0929859	929722	929859	1	biosynthetic-additional (lanthipeptides) predicted lanthipeptide	VRNATASRIRRNLPRAAGIGCNWTFVHHIPKQWPIRLYNPVINTF	GTGAGAAATGCGACCGCGTCTCGAATCCGGAGGAACTTGCCGCGAGCGGCCGGAATCGGGTGTAATTGGACATTTGTCCACCACATTCCGAAACAGTGGCCAATCAGATTGTATAATCCGGTGATAAACACATTCTAG
Haloferax_mediterranei_ATCC_33500__ATCC_33500_GCF_005406325.1	r3c1	E6P09_RS17495	backward	allorf_041482_041628		allorf_041482_041628	41482	41628	1	biosynthetic-additional (lanthipeptides) predicted lanthipeptide	LQLVTYPIARQRSSECAMTCKHYYRCKSRIAPFSYRLSYDSDLPSWCV	TTGCAACTGGTGACATATCCGATCGCACGACAACGGTCGAGCGAGTGTGCAATGACTTGCAAACACTACTATAGGTGTAAATCAAGAATCGCCCCGTTTTCATATCGACTATCGTACGATTCGGACTTACCGTCTTGGTGCGTCTAA
Haloferax_mediterranei_ATCC_33500__ATCC_33500_GCF_005406325.1	r3c1	E6P09_RS17495	backward	allorf_037359_037511		allorf_037359_037511	37359	37511	-1	biosynthetic-additional (lanthipeptides) predicted lanthipeptide	MEWGRNLGGLILSRAFVLRCFLVIQLLSRSLRILARNKNSKCSLNTEIQN	ATGGAATGGGGCCGCAACCTTGGGGGTTTGATTTTGTCGCGTGCCTTCGTTTTACGCTGCTTCTTGGTAATTCAGCTATTGTCTCGTAGTCTTCGAATCCTTGCCAGAAATAAGAATTCGAAATGTTCTTTGAACACAGAGATCCAGAACTAA
Haloferax_mediterranei_ATCC_33500__ATCC_33500_GCF_005406325.1	r3c1	E6P09_RS17495	backward	allorf_037160_037348		allorf_037160_037348	37160	37348	1	biosynthetic-additional (lanthipeptides) predicted lanthipeptide	MIVVYYNNARTDLETGNSHRGFVPMAAVWCALRPTALELLCDLTTSEDELVRAFCSEPTTTQ	ATGATTGTGGTATACTATAACAATGCTAGAACCGATTTGGAGACTGGGAACTCCCACAGAGGGTTTGTACCCATGGCGGCAGTATGGTGCGCTCTACGGCCGACGGCCCTGGAGTTATTGTGCGATCTCACAACCTCAGAGGATGAATTGGTGCGGGCCTTCTGTTCAGAACCAACAACGACGCAATAG
Haloferax_mediterranei_ATCC_33500__ATCC_33500_GCF_005406325.1	r3c1	E6P09_RS17495	forward	allorf_029277_029483		allorf_029277_029483	29277	29483	-1	biosynthetic-additional (lanthipeptides) predicted lanthipeptide	MIYSLMSAYQTSEFGMGHSNKDDVLKSQFDDLFEKFFEIEGVGIETTIFGSFSCDCSCGSCICITDTQ	ATGATATATAGTTTGATGTCAGCATATCAGACATCTGAATTCGGAATGGGGCACAGTAACAAGGACGATGTCCTTAAAAGCCAATTTGACGATCTCTTCGAGAAGTTCTTCGAAATCGAAGGGGTCGGAATCGAAACGACGATATTCGGGTCGTTCTCCTGCGACTGCTCTTGCGGGTCCTGTATCTGCATCACGGATACTCAGTAG
Haloferax_mediterranei_ATCC_33500__ATCC_33500_GCF_005406325.1	r3c1	E6P09_RS17495	forward	allorf_028813_028902		allorf_028813_028902	28813	28902	1	biosynthetic-additional (lanthipeptides) predicted lanthipeptide	MGRETLQRGNPICTLSTAITLLYTVVSVL	ATGGGTAGAGAGACATTACAGCGCGGTAACCCTATTTGTACTCTCTCTACAGCGATTACGTTACTGTATACTGTGGTCTCTGTATTGTAG
Haloferax_mediterranei_ATCC_33500__ATCC_33500_GCF_005406325.1	r3c1	E6P09_RS17495	forward	allorf_028587_028820		allorf_028587_028820	28587	28820	1	biosynthetic-additional (lanthipeptides) predicted lanthipeptide	LQVIAHSTDRCRALGCVTSCKRYYNLSSSISSRPHIDVSSSSELNYSVSSTCLNRDSIVGVGPRAHCPSSHSLVYHG	TTGCAAGTCATTGCACACTCGACCGACCGCTGTCGTGCGCTCGGATGTGTCACCAGTTGCAAACGCTACTATAATTTATCTTCCTCTATTAGTAGTCGACCGCATATAGATGTTAGCAGTTCGTCAGAACTGAACTATTCAGTGAGTTCGACGTGCTTGAACCGGGATTCGATAGTAGGGGTCGGACCACGAGCCCACTGTCCTTCTTCTCACAGTTTGGTTTATCATGGGTAG
Haloferax_mediterranei_ATCC_33500__ATCC_33500_GCF_005406325.1	r3c1	E6P09_RS17495	forward	E6P09_RS19845	hypothetical protein	WP_155844699.1	26421	26567	1	biosynthetic-additional (lanthipeptides) predicted lanthipeptide	MSVALDNKAGSKEQYDNEFMQTVDDVSEVTADHRDGCGFTCSPFSSWG	ATGTCAGTTGCACTTGATAACAAGGCTGGTAGCAAAGAGCAGTACGACAACGAATTCATGCAGACTGTCGACGACGTGTCCGAAGTCACGGCGGACCACCGCGACGGATGTGGGTTCACCTGCAGTCCCTTCTCGAGCTGGGGCTAA
Haloferax_mediterranei_ATCC_33500__ATCC_33500_GCF_005406325.1	r3c1	E6P09_RS17495	forward	allorf_020890_020955		allorf_020890_020955	20890	20955	-1	biosynthetic-additional (lanthipeptides) predicted lanthipeptide	MYHQWGTVSGGCVACSVTSSD	ATGTATCACCAATGGGGGACTGTTTCAGGCGGGTGCGTAGCTTGCTCCGTGACTTCTTCTGATTAA
Haloferax_mediterranei_ATCC_33500__ATCC_33500_GCF_005406325.1	r1c1	E6P09_RS07370	backward	allorf_1466106_1466258		allorf_1466106_1466258	1466106	1466258	-1	biosynthetic-additional (lanthipeptides) predicted lanthipeptide	MSSVRSRPHEFTFFDHLFFVSTLAFAQFVLRVKLSHQRWRGHPCGSSRRV	ATGTCCTCGGTTCGAAGCCGCCCGCACGAATTCACCTTTTTCGACCATTTGTTCTTCGTCTCTACACTCGCGTTCGCGCAGTTCGTACTACGAGTGAAACTATCTCATCAACGATGGCGAGGCCACCCATGTGGTAGTAGTCGTCGAGTCTAG
Haloferax_mediterranei_ATCC_33500__ATCC_33500_GCF_005406325.1	r1c1	E6P09_RS07370	backward	E6P09_RS19630	hypothetical protein	WP_155844686.1	1463321	1463470	1		MSVVLDIESGDKATYDQQFDDNHTVNDQRVSTCTYGGGMEKKACHTCDF	ATGTCGGTAGTACTCGACATCGAATCCGGTGACAAAGCAACGTACGACCAGCAGTTTGACGACAACCACACTGTGAACGACCAGCGGGTCAGTACCTGTACGTATGGTGGGGGTATGGAGAAGAAGGCCTGCCATACCTGCGATTTCTAA
Haloferax_mediterranei_ATCC_33500__ATCC_33500_GCF_005406325.1	r1c1	E6P09_RS07370	backward	allorf_1463074_1463199		allorf_1463074_1463199	1463074	1463199	-1	biosynthetic-additional (lanthipeptides) predicted lanthipeptide	MADEFTDKTTFGALKGLKQPTSQSFPFNHWCKIVLHECIFV	ATGGCGGACGAATTCACCGATAAAACGACGTTTGGCGCATTAAAGGGCCTGAAACAACCCACATCCCAATCATTTCCTTTTAATCACTGGTGTAAAATAGTACTGCACGAATGTATATTTGTGTAG
Haloferax_mediterranei_ATCC_33500__ATCC_33500_GCF_005406325.1	r1c1	E6P09_RS07370	forward	allorf_1452452_1452589		allorf_1452452_1452589	1452452	1452589	-1	biosynthetic-additional (lanthipeptides) predicted lanthipeptide	VRNATASRIRRNLPRAAGIGCNWTFVHHIPKQWPIRLYNPVINTF	GTGAGAAATGCGACCGCGTCTCGAATCCGGAGGAACTTGCCGCGAGCGGCCGGAATCGGGTGTAATTGGACATTTGTCCACCACATTCCGAAACAGTGGCCAATCAGATTGTATAATCCGGTGATAAACACATTCTAG
Haloferax_mediterranei_ATCC_33500__ATCC_33500_GCF_000685635.1	r3c1	BM92_RS16040	forward	allorf_145953_146159		allorf_145953_146159	145953	146159	1	biosynthetic-additional (lanthipeptides) predicted lanthipeptide	MIYSLMSAYQTSEFGMGHSNKDDVLKSQFDDLFEKFFEIEGVGIETTIFGSFSCDCSCGSCICITDTQ	ATGATATATAGTTTGATGTCAGCATATCAGACATCTGAATTCGGAATGGGGCACAGTAACAAGGACGATGTCCTTAAAAGCCAATTTGACGATCTCTTCGAGAAGTTCTTCGAAATCGAAGGGGTCGGAATCGAAACGACGATATTCGGGTCGTTCTCCTGCGACTGCTCTTGCGGGTCCTGTATCTGCATCACGGATACTCAGTAG
Haloferax_mediterranei_ATCC_33500__ATCC_33500_GCF_000685635.1	r3c1	BM92_RS16040	forward	allorf_146534_146623		allorf_146534_146623	146534	146623	-1	biosynthetic-additional (lanthipeptides) predicted lanthipeptide	MGRETLQRGNPICTLSTAITLLYTVVSVL	ATGGGTAGAGAGACATTACAGCGCGGTAACCCTATTTGTACTCTCTCTACAGCGATTACGTTACTGTATACTGTGGTCTCTGTATTGTAG
Haloferax_mediterranei_ATCC_33500__ATCC_33500_GCF_000685635.1	r3c1	BM92_RS16040	forward	allorf_146616_146849		allorf_146616_146849	146616	146849	-1	biosynthetic-additional (lanthipeptides) predicted lanthipeptide	LQVIAHSTDRCRALGCVTSCKRYYNLSSSISSRPHIDVSSSSELNYSVSSTCLNRDSIVGVGPRAHCPSSHSLVYHG	TTGCAAGTCATTGCACACTCGACCGACCGCTGTCGTGCGCTCGGATGTGTCACCAGTTGCAAACGCTACTATAATTTATCTTCCTCTATTAGTAGTCGACCGCATATAGATGTTAGCAGTTCGTCAGAACTGAACTATTCAGTGAGTTCGACGTGCTTGAACCGGGATTCGATAGTAGGGGTCGGACCACGAGCCCACTGTCCTTCTTCTCACAGTTTGGTTTATCATGGGTAG
Haloferax_mediterranei_ATCC_33500__ATCC_33500_GCF_000685635.1	r3c1	BM92_RS16040	forward	BM92_RS19890	hypothetical protein	WP_155844699.1	148869	149015	-1	biosynthetic-additional (lanthipeptides) predicted lanthipeptide	MSVALDNKAGSKEQYDNEFMQTVDDVSEVTADHRDGCGFTCSPFSSWG	ATGTCAGTTGCACTTGATAACAAGGCTGGTAGCAAAGAGCAGTACGACAACGAATTCATGCAGACTGTCGACGACGTGTCCGAAGTCACGGCGGACCACCGCGACGGATGTGGGTTCACCTGCAGTCCCTTCTCGAGCTGGGGCTAA
Haloferax_mediterranei_ATCC_33500__ATCC_33500_GCF_000685635.1	r3c1	BM92_RS16040	forward	allorf_154482_154547		allorf_154482_154547	154482	154547	1	biosynthetic-additional (lanthipeptides) predicted lanthipeptide	MYHQWGTVSGGCVACSVTSSD	ATGTATCACCAATGGGGGACTGTTTCAGGCGGGTGCGTAGCTTGCTCCGTGACTTCTTCTGATTAA
Haloferax_mediterranei_ATCC_33500__ATCC_33500_GCF_000337295.1	r1c1	C439_RS00605	forward	allorf_145953_146159		allorf_145953_146159	145953	146159	1	biosynthetic-additional (lanthipeptides) predicted lanthipeptide	MIYSLMSAYQTSEFGMGHSNKDDVLKSQFDDLFEKFFEIEGVGIETTIFGSFSCDCSCGSCICITDTQ	ATGATATATAGTTTGATGTCAGCATATCAGACATCTGAATTCGGAATGGGGCACAGTAACAAGGACGATGTCCTTAAAAGCCAATTTGACGATCTCTTCGAGAAGTTCTTCGAAATCGAAGGGGTCGGAATCGAAACGACGATATTCGGGTCGTTCTCCTGCGACTGCTCTTGCGGGTCCTGTATCTGCATCACGGATACTCAGTAG
Haloferax_mediterranei_ATCC_33500__ATCC_33500_GCF_000337295.1	r1c1	C439_RS00605	forward	allorf_146534_146623		allorf_146534_146623	146534	146623	-1	biosynthetic-additional (lanthipeptides) predicted lanthipeptide	MGRETLQRGNPICTLSTAITLLYTVVSVL	ATGGGTAGAGAGACATTACAGCGCGGTAACCCTATTTGTACTCTCTCTACAGCGATTACGTTACTGTATACTGTGGTCTCTGTATTGTAG
Haloferax_mediterranei_ATCC_33500__ATCC_33500_GCF_000337295.1	r1c1	C439_RS00605	forward	allorf_146616_146849		allorf_146616_146849	146616	146849	-1	biosynthetic-additional (lanthipeptides) predicted lanthipeptide	LQVIAHSTDRCRALGCVTSCKRYYNLSSSISSRPHIDVSSSSELNYSVSSTCLNRDSIVGVGPRAHCPSSHSLVYHG	TTGCAAGTCATTGCACACTCGACCGACCGCTGTCGTGCGCTCGGATGTGTCACCAGTTGCAAACGCTACTATAATTTATCTTCCTCTATTAGTAGTCGACCGCATATAGATGTTAGCAGTTCGTCAGAACTGAACTATTCAGTGAGTTCGACGTGCTTGAACCGGGATTCGATAGTAGGGGTCGGACCACGAGCCCACTGTCCTTCTTCTCACAGTTTGGTTTATCATGGGTAG
Haloferax_mediterranei_ATCC_33500__ATCC_33500_GCF_000337295.1	r1c1	C439_RS00605	forward	C439_RS19875	hypothetical protein	WP_155844699.1	148869	149015	-1	biosynthetic-additional (lanthipeptides) predicted lanthipeptide	MSVALDNKAGSKEQYDNEFMQTVDDVSEVTADHRDGCGFTCSPFSSWG	ATGTCAGTTGCACTTGATAACAAGGCTGGTAGCAAAGAGCAGTACGACAACGAATTCATGCAGACTGTCGACGACGTGTCCGAAGTCACGGCGGACCACCGCGACGGATGTGGGTTCACCTGCAGTCCCTTCTCGAGCTGGGGCTAA
Haloferax_mediterranei_ATCC_33500__ATCC_33500_GCF_000337295.1	r1c1	C439_RS00605	forward	allorf_154482_154547		allorf_154482_154547	154482	154547	1	biosynthetic-additional (lanthipeptides) predicted lanthipeptide	MYHQWGTVSGGCVACSVTSSD	ATGTATCACCAATGGGGGACTGTTTCAGGCGGGTGCGTAGCTTGCTCCGTGACTTCTTCTGATTAA
Haloferax_mediterranei_ATCC_33500__ATCC_33500_GCF_000337295.1	r7c1	C439_RS06040	backward	allorf_050574_050726		allorf_050574_050726	50574	50726	1	biosynthetic-additional (lanthipeptides) predicted lanthipeptide	MSSVRSRPHEFTFFDHLFFVSTLAFAQFVLRVKLSHQRWRGHPCGSSRRV	ATGTCCTCGGTTCGAAGCCGCCCGCACGAATTCACCTTTTTCGACCATTTGTTCTTCGTCTCTACACTCGCGTTCGCGCAGTTCGTACTACGAGTGAAACTATCTCATCAACGATGGCGAGGCCACCCATGTGGTAGTAGTCGTCGAGTCTAG
Haloferax_mediterranei_ATCC_33500__ATCC_33500_GCF_000337295.1	r7c1	C439_RS06040	backward	C439_RS19915	hypothetical protein	WP_155844686.1	53362	53511	-1		MSVVLDIESGDKATYDQQFDDNHTVNDQRVSTCTYGGGMEKKACHTCDF	ATGTCGGTAGTACTCGACATCGAATCCGGTGACAAAGCAACGTACGACCAGCAGTTTGACGACAACCACACTGTGAACGACCAGCGGGTCAGTACCTGTACGTATGGTGGGGGTATGGAGAAGAAGGCCTGCCATACCTGCGATTTCTAA
Haloferax_mediterranei_ATCC_33500__ATCC_33500_GCF_000337295.1	r7c1	C439_RS06040	backward	allorf_053633_053758		allorf_053633_053758	53633	53758	1	biosynthetic-additional (lanthipeptides) predicted lanthipeptide	MADEFTDKTTFGALKGLKQPTSQSFPFNHWCKIVLHECIFV	ATGGCGGACGAATTCACCGATAAAACGACGTTTGGCGCATTAAAGGGCCTGAAACAACCCACATCCCAATCATTTCCTTTTAATCACTGGTGTAAAATAGTACTGCACGAATGTATATTTGTGTAG
Haloferax_mediterranei_ATCC_33500__ATCC_33500_GCF_000337295.1	r7c1	C439_RS06040	forward	allorf_064243_064380		allorf_064243_064380	64243	64380	1	biosynthetic-additional (lanthipeptides) predicted lanthipeptide	VRNATASRIRRNLPRAAGIGCNWTFVHHIPKQWPIRLYNPVINTF	GTGAGAAATGCGACCGCGTCTCGAATCCGGAGGAACTTGCCGCGAGCGGCCGGAATCGGGTGTAATTGGACATTTGTCCACCACATTCCGAAACAGTGGCCAATCAGATTGTATAATCCGGTGATAAACACATTCTAG
Haloferax_larsenii_JCM_13917__JCM_13917_GCF_000336955.1	r6c1	C455_RS00665	backward	allorf_063277_063423		allorf_063277_063423	63277	63423	1	biosynthetic-additional (lanthipeptides) predicted lanthipeptide	LYSYCRNIVSSHGIRGVLSATYANYSHRLVGGCPTTFGTTLHIYPECY	TTGTATAGTTATTGTAGAAATATAGTCTCTAGCCACGGTATTCGAGGGGTATTGTCTGCTACCTATGCGAACTATTCACATCGTCTAGTGGGCGGTTGTCCTACGACATTTGGAACCACCCTGCACATTTATCCCGAATGTTACTGA
Haloferax_larsenii_JCM_13917__JCM_13917_GCF_000336955.1	r6c1	C455_RS00665	backward	C455_RS18810	hypothetical protein	WP_160163417.1	60259	60408	1	biosynthetic-additional (lanthipeptides) predicted lanthipeptide	MSIALDIETGDKASYDQQFDDNHTVNDQRVSTCTYGGGMDKRACPTCDF	ATGTCGATAGCACTCGACATCGAAACTGGTGACAAAGCATCGTACGACCAGCAGTTCGACGACAACCACACGGTGAACGACCAGCGGGTCAGTACCTGTACGTATGGTGGCGGGATGGACAAGCGAGCCTGTCCCACCTGCGACTTCTAA
Haloferax_gibbonsii__ARA6_GCF_001190965.1	r3c1	ABY42_RS17125	backward	allorf_036594_036803		allorf_036594_036803	36594	36803	1	biosynthetic-additional (lanthipeptides) predicted lanthipeptide	VDVIVRARTSTHDLLALGGVSAGRRVGRFQTDESESFVWFEIWEDALCGRNKTVASRSCRSCLVANNLL	GTGGATGTGATAGTTCGCGCTCGCACCTCGACCCACGATTTACTAGCTCTTGGGGGAGTGTCTGCGGGCCGACGAGTAGGACGCTTTCAAACAGACGAATCCGAGTCGTTCGTCTGGTTCGAGATTTGGGAAGACGCACTCTGCGGGCGGAATAAAACCGTGGCTTCGCGGAGTTGTCGTTCGTGTTTGGTAGCCAACAATTTATTATAG
Haloferax_gibbonsii__ARA6_GCF_001190965.1	r3c1	ABY42_RS17125	backward	ABY42_RS17120	hypothetical protein	WP_042665533.1	38830	39009	1	biosynthetic-additional (lanthipeptides) predicted lanthipeptide	MSVALDIDIARTVDKSHYDGLFGSIISDKFEMSHDSTGTASCYLPCHTASKLPCCDTTN	ATGTCAGTTGCATTGGACATCGACATTGCACGTACTGTTGACAAATCACACTACGACGGCCTCTTCGGGTCGATCATCTCCGATAAGTTCGAGATGTCCCACGACAGCACCGGGACGGCGTCGTGCTACCTCCCGTGCCACACGGCCTCGAAGCTCCCCTGCTGCGACACCACCAACTGA
Halocatena_salina__AD-1_GCF_023115355.1	r3c1	MW046_RS17010	backward	allorf_398228_398356		allorf_398228_398356	398228	398356	-1	biosynthetic-additional (lanthipeptides) predicted lanthipeptide	VKQSSQPQRRRSRCGRTRRILASVGRTEAVGLLGDGSDGSCG	GTGAAACAAAGTAGCCAACCACAGCGCCGCCGCTCACGATGTGGACGGACACGAAGGATTCTGGCGTCAGTCGGGCGGACCGAGGCTGTAGGATTGCTTGGTGACGGTAGCGATGGATCATGTGGATGA
Halocatena_salina__AD-1_GCF_023115355.1	r3c1	MW046_RS17010	backward	allorf_398029_398259		allorf_398029_398259	398029	398259	-1	biosynthetic-additional (lanthipeptides) predicted lanthipeptide	LVTVAMDHVDERLRVHPFVIGLSGHVRMVHLEDDRFSGVYAFILRVLLSFSDCAMVVTAATNSPRSLSVPSACDRW	TTGGTGACGGTAGCGATGGATCATGTGGATGAACGCCTTCGCGTCCATCCGTTCGTCATCGGTTTGAGCGGTCACGTACGGATGGTTCATCTCGAGGACGACCGTTTCAGCGGTGTCTACGCCTTTATTCTGCGCGTTCTGCTTTCATTCTCCGATTGCGCGATGGTAGTGACAGCCGCGACCAATTCACCGAGATCGTTGTCTGTCCCTTCAGCGTGCGACCGATGGTGA
Halocatena_salina__AD-1_GCF_023115355.1	r3c1	MW046_RS17010	backward	allorf_395792_395974		allorf_395792_395974	395792	395974	1	biosynthetic-additional (lanthipeptides) predicted lanthipeptide	MLDAVGNRPSPAWRGGRSTSDNANQGDAVILDEFSFMRCYQSQITSRVFASGQSHPDLQI	ATGCTAGACGCTGTCGGCAATCGTCCCTCGCCAGCATGGCGTGGTGGTCGCTCCACGTCTGACAACGCTAACCAAGGAGACGCGGTCATTCTAGACGAGTTCAGTTTTATGAGGTGCTACCAGAGCCAGATTACATCTCGCGTTTTTGCTTCTGGACAGTCTCATCCAGACCTACAAATCTAA
Halocatena_salina__AD-1_GCF_023115355.1	r3c1	MW046_RS17010	backward	allorf_392980_393156		allorf_392980_393156	392980	393156	-1	biosynthetic-additional (lanthipeptides) predicted lanthipeptide	LRQYLWTTWSVRAEICGAQKCSGCTLTVEIIICFELAIKLTLKVGIHQFVRHARRLGC	TTGAGGCAGTATTTATGGACAACCTGGAGTGTACGTGCAGAAATCTGTGGCGCACAAAAATGCAGTGGCTGCACGCTGACTGTCGAGATCATCATCTGTTTCGAACTCGCTATCAAACTCACTCTTAAGGTCGGTATTCATCAATTTGTACGACATGCCAGACGATTGGGTTGCTGA
Halocatena_salina__AD-1_GCF_023115355.1	r3c1	MW046_RS17010	backward	allorf_392974_393144		allorf_392974_393144	392974	393144	1	biosynthetic-additional (lanthipeptides) predicted lanthipeptide	LMSATQSSGMSYKLMNTDLKSEFDSEFETDDDLDSQRAATAFLCATDFCTYTPGCP	TTGATGTCAGCAACCCAATCGTCTGGCATGTCGTACAAATTGATGAATACCGACCTTAAGAGTGAGTTTGATAGCGAGTTCGAAACAGATGATGATCTCGACAGTCAGCGTGCAGCCACTGCATTTTTGTGCGCCACAGATTTCTGCACGTACACTCCAGGTTGTCCATAA
Halocatena_salina__AD-1_GCF_023115355.1	r3c1	MW046_RS17010	forward	MW046_RS16995	hypothetical protein	WP_247995380.1	386197	386439	1		MGNENEYQSDLIVKSSFPTKRVKLEPGMGLFANRRVWAIVKEANKKINTEHVPEGTCVGQIHWQDDRIITHDLDKTYLTD	ATGGGAAACGAAAACGAATATCAGTCTGATCTCATCGTAAAATCATCATTCCCAACAAAACGGGTGAAGCTTGAGCCGGGGATGGGACTGTTCGCAAATCGACGGGTCTGGGCGATCGTGAAGGAAGCAAATAAGAAGATAAACACAGAGCACGTGCCGGAGGGAACGTGTGTCGGACAGATCCACTGGCAAGATGATAGGATCATCACTCACGACCTTGATAAGACGTACCTGACTGATTAA
Halocatena_salina__AD-1_GCF_023115355.1	r3c1	MW046_RS17010	forward	allorf_383169_383288		allorf_383169_383288	383169	383288	1	biosynthetic-additional (lanthipeptides) predicted lanthipeptide	MLFISNTTILLESVRGSRRRDHTTDAQWRRPLTDCSLPV	ATGCTGTTTATTTCAAATACTACCATCCTATTAGAATCTGTTCGTGGATCACGTCGCCGCGACCACACGACAGACGCTCAGTGGCGTCGGCCACTCACTGACTGCTCTCTTCCAGTATAG
Halocatena_salina__AD-1_GCF_023115355.1	r3c1	MW046_RS17010	forward	allorf_383135_383269		allorf_383135_383269	383135	383269	1	biosynthetic-additional (lanthipeptides) predicted lanthipeptide	VREHLAVSGGRNAVYFKYYHPIRICSWITSPRPHDRRSVASATH	GTGAGAGAACACCTCGCCGTGTCCGGAGGACGAAATGCTGTTTATTTCAAATACTACCATCCTATTAGAATCTGTTCGTGGATCACGTCGCCGCGACCACACGACAGACGCTCAGTGGCGTCGGCCACTCACTGA
Halocatena_salina__AD-1_GCF_023115355.1	r3c1	MW046_RS17010	forward	allorf_381863_381931		allorf_381863_381931	381863	381931	-1	biosynthetic-additional (lanthipeptides) predicted lanthipeptide	VLGLKQNSHGSGDMLERPSTAC	GTGCTTGGACTTAAACAGAATTCCCATGGATCAGGTGATATGTTAGAAAGACCTTCCACCGCTTGCTGA
Halocatena_salina__AD-1_GCF_023115355.1	r1c2	MW046_RS07445	backward	allorf_1444717_1444914		allorf_1444717_1444914	1444717	1444914	1	biosynthetic-additional (lanthipeptides) predicted lanthipeptide	VIGSRGSTMSVINRISDAFFDKEHDQGPYACQSCDRRFSLQYQVCPECGGYAIERVDWSEHIQNK	GTGATCGGATCAAGGGGATCCACTATGAGCGTTATCAACCGGATCAGTGATGCTTTTTTTGACAAAGAGCACGATCAGGGTCCCTACGCCTGTCAGAGCTGCGATCGTCGGTTTTCACTTCAATACCAGGTTTGTCCCGAGTGTGGGGGCTACGCGATCGAACGCGTCGATTGGTCGGAGCATATTCAAAATAAATGA
Halocatena_salina__AD-1_GCF_023115355.1	r1c2	MW046_RS07445	backward	MW046_RS07405	hypothetical protein	WP_247992495.1	1445012	1445173	1	biosynthetic-additional (lanthipeptides) predicted lanthipeptide	MVEEPMLKGMPRCLNCGFEAPHDGGEWNSAQVPPLGDLMRCPECGSTNILGRW	ATGGTGGAGGAACCCATGCTGAAAGGGATGCCGCGATGTCTCAACTGCGGCTTTGAAGCCCCACACGATGGTGGAGAATGGAACTCCGCCCAGGTACCCCCACTCGGTGATCTCATGCGCTGCCCCGAATGTGGTAGCACCAACATTCTCGGGCGCTGGTGA
Halocatena_salina__AD-1_GCF_023115355.1	r1c2	MW046_RS07445	backward	allorf_1451265_1451483		allorf_1451265_1451483	1451265	1451483	-1	biosynthetic-additional (lanthipeptides) predicted lanthipeptide	MRVIGFSSMGSRITLSDVRRGSLWFSLSATSNTSPFSSSNNVERLRIVCGLCLPRRFRSSYAEEVSCLRTPG	ATGAGAGTGATCGGGTTCTCGTCGATGGGATCCAGGATCACGTTGTCGGACGTTCGCCGGGGATCACTGTGGTTCTCGCTGAGTGCCACATCGAACACGTCTCCGTTCTCGTCGTCCAACAACGTCGAGCGGCTTCGGATCGTTTGTGGCTTGTGTTTGCCAAGACGATTTCGTTCGAGTTATGCAGAGGAGGTTTCTTGCTTGCGTACTCCCGGTTAA
Halocatena_salina__AD-1_GCF_023115355.1	r1c2	MW046_RS07445	backward	MW046_RS07440	hypothetical protein	WP_247992501.1	1451496	1451642	-1		MSVAIDTEVDVDKDAYDEQFDDNHTVHDQKVSTCTYLPNGVGMCHTCG	ATGTCGGTCGCAATCGACACTGAGGTTGACGTTGACAAGGACGCGTACGACGAACAGTTCGATGACAACCACACTGTTCACGATCAGAAAGTGAGTACCTGTACCTACCTCCCTAACGGGGTCGGTATGTGTCACACATGTGGATAA
Halocatena_salina__AD-1_GCF_023115355.1	r1c2	MW046_RS07445	forward	allorf_1459608_1459736		allorf_1459608_1459736	1459608	1459736	1	biosynthetic-additional (lanthipeptides) predicted lanthipeptide	LNWNQTVLLAALCGLRLVGFKPSSDLSTPTHVRVQQNGDGGI	TTGAACTGGAACCAGACGGTCCTGCTCGCTGCGCTGTGCGGGCTGCGACTGGTAGGGTTCAAACCCTCCTCAGATCTCAGTACACCCACTCACGTTCGAGTACAACAAAATGGGGACGGAGGGATTTGA
Halobiforma_lacisalsi_AJ5__AJ5_GCF_000336655.1	r63c1	C445_RS16495	backward	allorf_01293_01448		allorf_01293_01448	1293	1448	-1	biosynthetic-additional (lanthipeptides) predicted lanthipeptide	MVRVGSIHGTVRDFRPVIPRYPTCVRAVQCAVITDDSASCSDTNSLVVHSG	ATGGTTCGAGTCGGCTCTATTCACGGAACTGTTCGGGATTTCCGTCCAGTCATCCCCAGATATCCGACCTGCGTTCGAGCCGTTCAGTGCGCAGTGATCACCGACGACAGTGCTTCATGCTCTGACACAAATTCGCTAGTTGTCCACTCTGGCTAA
Halobiforma_lacisalsi_AJ5__AJ5_GCF_000336655.1	r63c1	C445_RS16495	backward	allorf_02591_02788		allorf_02591_02788	2591	2788	1	biosynthetic-additional (lanthipeptides) predicted lanthipeptide	MSGIQSSFGMTYNERDDALRAIFDERFGAFPSKEAGPIISNGCTGSCLCTVFDCDCEPSCNECTG	ATGTCAGGAATACAGTCCTCGTTCGGTATGACGTACAACGAACGCGACGATGCGCTACGAGCGATATTCGACGAGCGATTCGGAGCATTCCCCTCGAAAGAGGCGGGGCCGATTATCTCGAACGGCTGTACCGGATCGTGTCTCTGTACGGTGTTTGATTGTGACTGCGAACCGTCCTGCAACGAGTGTACCGGCTAG
Halobiforma_lacisalsi_AJ5__AJ5_GCF_000336655.1	r63c1	C445_RS16495	backward	C445_RS16475	hypothetical protein	WP_010546863.1	2977	3159	1	biosynthetic-additional (lanthipeptides) predicted lanthipeptide	MSTQQASFGMAHKQRDSELKVIFDDQFENWTKKAGIASLDCTGSCLCSLSCDCETCGGEC	ATGTCTACTCAGCAGGCATCCTTCGGAATGGCGCACAAGCAGCGAGACAGCGAACTGAAGGTGATCTTCGACGATCAGTTCGAAAACTGGACCAAGAAAGCCGGAATCGCATCGCTGGATTGTACCGGCTCGTGTCTCTGTTCACTTAGTTGTGACTGCGAGACGTGCGGCGGCGAGTGCTGA
Halobiforma_lacisalsi_AJ5__AJ5_GCF_000336655.1	r63c1	C445_RS16495	backward	allorf_03293_03478		allorf_03293_03478	3293	3478	1	biosynthetic-additional (lanthipeptides) predicted lanthipeptide	MSTQQASFGMAHKQRDSELKAIFDDQFENWTKKAGIATLDCTGSCLCSLSCDCETCGGECN	ATGTCTACTCAGCAGGCATCCTTCGGAATGGCGCACAAGCAGCGAGACAGCGAACTGAAGGCGATTTTCGACGACCAGTTCGAAAACTGGACCAAGAAGGCCGGAATCGCGACGCTGGATTGTACCGGCTCGTGTCTCTGTTCGCTTAGTTGCGACTGCGAGACGTGCGGCGGAGAATGCAATTAA
Halobiforma_lacisalsi_AJ5__AJ5_GCF_000336655.1	r63c1	C445_RS16495	backward	allorf_03438_03536		allorf_03438_03536	3438	3536	-1	biosynthetic-additional (lanthipeptides) predicted lanthipeptide	LLIFYRVIKLVEFGRVAAALNCILRRTSRSRN	TTGTTAATATTCTATCGTGTAATAAAATTGGTTGAATTTGGGAGGGTCGCAGCGGCTCTTAATTGCATTCTCCGCCGCACGTCTCGCAGTCGCAACTAA
Halobiforma_lacisalsi_AJ5__AJ5_GCF_000336655.1	r63c1	C445_RS16495	forward	allorf_10938_11078		allorf_10938_11078	10938	11078	-1	biosynthetic-additional (lanthipeptides) predicted lanthipeptide	VRRVHSGEDSSRRYRPRRPDADRATTHDRQAVGMKSVETVFVACSS	GTGAGACGGGTCCACTCGGGCGAGGATTCGTCCCGACGGTACCGGCCTCGAAGACCCGACGCCGACCGGGCGACCACTCACGACCGTCAAGCGGTCGGGATGAAATCGGTCGAGACCGTGTTCGTTGCTTGTAGCAGTTGA
Halobiforma_lacisalsi_AJ5__AJ5_GCF_000336655.1	r63c1	C445_RS16495	forward	allorf_11130_11321		allorf_11130_11321	11130	11321	-1	biosynthetic-additional (lanthipeptides) predicted lanthipeptide	VMSATQQSFGMSYDVTDTSLKTAFDERFGAEDVTDLPLSLTIDWSCSCGCSIGCNCNSCGCGC	GTGATGTCGGCTACCCAACAGTCGTTCGGAATGTCGTACGACGTCACAGATACGAGCCTCAAAACCGCCTTTGACGAGCGGTTCGGTGCGGAAGACGTGACCGATCTGCCGTTGTCGCTGACGATCGATTGGAGTTGTTCGTGCGGGTGTTCGATCGGTTGTAACTGTAATTCCTGCGGGTGCGGGTGTTAA
Halobiforma_lacisalsi_AJ5__AJ5_GCF_000336655.1	r63c1	C445_RS16495	forward	allorf_15196_15339		allorf_15196_15339	15196	15339	1	biosynthetic-additional (lanthipeptides) predicted lanthipeptide	VPSLSANTRLYWSVTWWPQLSQRRFGKASQFASEIFGNCGGVDTGVY	GTGCCGTCGTTGTCAGCGAATACTCGCTTGTATTGGTCAGTGACGTGGTGGCCGCAGTTATCACAACGCAGGTTTGGTAAGGCCAGTCAGTTCGCCAGTGAAATCTTCGGAAACTGTGGAGGGGTAGATACCGGTGTGTATTGA
Haloarcula_salina__YGHS18_GCF_010119195.1	r1c1	GM656_RS00515	forward	allorf_086856_087011		allorf_086856_087011	86856	87011	1	biosynthetic-additional (lanthipeptides) predicted lanthipeptide	MEGFCGHTMARERSAETIPGLCAGVVTSRNVTGWIFQSVSYHYLVTCMWLV	ATGGAGGGGTTCTGCGGGCACACTATGGCCCGGGAACGTAGCGCTGAGACGATTCCGGGCCTCTGCGCCGGAGTCGTCACGAGCAGAAACGTTACCGGGTGGATATTTCAATCCGTAAGCTATCATTATCTCGTAACTTGTATGTGGTTGGTTTGA
Haloferax_denitrificans_ATCC_35960__ATCC_35960_GCF_000337795.1	r4c1	C438_RS03580	backward	C438_RS03585	hypothetical protein	WP_004967898.1	159549	159728	-1	biosynthetic-additional (lanthipeptides) predicted lanthipeptide	MSVALDINIARTVDKSHYDGLFGSIISDKFEMSHDSTGTASCYLPCHTASKLPCCDTTN	ATGTCAGTAGCATTGGACATCAATATTGCACGTACTGTTGACAAATCGCACTACGACGGCCTCTTCGGGTCGATCATCTCAGACAAGTTCGAGATGTCCCACGACAGCACCGGGACGGCGTCGTGCTACCTCCCGTGTCACACGGCCTCGAAGCTCCCCTGCTGCGACACCACCAACTGA
Haloarcula_argentinensis__JCM_15759_GCF_014647095.1	r7c1	IEY10_RS18130	backward	allorf_36852_37055		allorf_36852_37055	36852	37055	1	biosynthetic-additional (lanthipeptides) predicted lanthipeptide	MSASAAACRRHDSVAALGVADPVSDYRSNRLSGGRLGETVHRNESVSVGGDRGCPYWMGYLHSDHTV	ATGTCAGCGTCGGCGGCAGCCTGCCGTCGACATGACAGTGTTGCTGCTCTCGGAGTAGCTGATCCAGTCAGCGATTACCGCTCAAACCGGTTGTCAGGTGGCCGTTTGGGTGAGACCGTCCACCGAAACGAGAGTGTTTCCGTCGGAGGTGACAGAGGATGTCCGTACTGGATGGGCTATCTTCACTCCGATCACACAGTGTGA
Haloarcula_argentinensis__JCM_15759_GCF_014647095.1	r7c1	IEY10_RS18130	backward	allorf_37955_38056		allorf_37955_38056	37955	38056	-1	biosynthetic-additional (lanthipeptides) predicted lanthipeptide	LFNNHFIGVLEENLYSVEGSCRNNFLPTILFHR	TTGTTCAATAATCATTTCATAGGTGTCCTCGAGGAAAATCTGTACTCTGTCGAGGGCAGTTGTCGTAATAACTTTTTGCCAACGATACTATTCCACCGGTGA
Haloarcula_argentinensis__JCM_15759_GCF_014647095.1	r7c1	IEY10_RS18130	backward	allorf_39421_39573		allorf_39421_39573	39421	39573	1	biosynthetic-additional (lanthipeptides) predicted lanthipeptide	LSGIKKVVHSRRSARTGGSRSTRDQTERDGPVTKVLFQTPYCYVFSCVML	TTGAGTGGTATAAAAAAAGTAGTCCATTCTCGTCGATCAGCACGAACCGGCGGTAGCCGAAGTACGCGCGATCAAACAGAACGAGATGGCCCTGTAACCAAGGTTCTATTTCAAACTCCGTATTGTTATGTGTTTTCTTGTGTGATGCTGTAG
Haloarcula_argentinensis__JCM_15759_GCF_014647095.1	r7c1	IEY10_RS18130	backward	allorf_39638_39811		allorf_39638_39811	39638	39811	1	biosynthetic-additional (lanthipeptides) predicted lanthipeptide	LNSSERSSWNRRIASSALIISRNRLKASEIMSRTAILSGPCSKRSRMYMANSGAIGW	TTGAACTCATCGGAAAGAAGTTCATGGAACCGAAGAATCGCCTCATCAGCACTGATAATTTCACGAAATCGGTTGAAAGCCTCTGAAATCATGTCCAGAACAGCAATCTTGTCGGGTCCGTGTTCGAAGAGGTCGCGCATGTACATGGCTAACTCTGGCGCCATCGGTTGGTAA
Haloarcula_argentinensis__JCM_15759_GCF_014647095.1	r7c1	IEY10_RS18130	forward	allorf_43974_44069		allorf_43974_44069	43974	44069	1	biosynthetic-additional (lanthipeptides) predicted lanthipeptide	LSNFEWLRCRESSKFACMVGGSTRLGVWRAI	TTGAGCAACTTTGAGTGGCTACGCTGCCGGGAGTCGTCGAAATTCGCGTGTATGGTCGGTGGTTCAACAAGATTGGGTGTTTGGAGAGCAATCTGA
Haladaptatus_paucihalophilus_DX253__DX253_GCF_000187225.1	r4c1	ZOD2009_RS19365	backward	ZOD2009_RS22685	hypothetical protein	WP_007983024.1	30764	30928	-1	biosynthetic-additional (lanthipeptides) predicted lanthipeptide	MSVAINSTAAQIDKESYDAEFDAATSETEFDEDDLLGPAEMCWFSCGLSCGLTG	ATGTCCGTTGCAATCAACAGCACGGCGGCACAGATCGATAAAGAAAGCTACGACGCGGAATTCGACGCCGCAACGTCGGAAACCGAATTCGACGAGGACGACCTTCTCGGACCGGCCGAGATGTGCTGGTTCTCGTGTGGTCTCAGCTGCGGCCTCACCGGATAA
Haladaptatus_paucihalophilus_DX253__DX253_GCF_000187225.1	r4c1	ZOD2009_RS19365	forward	ZOD2009_RS22680	hypothetical protein	WP_154652470.1	26868	27044	-1	biosynthetic-additional (lanthipeptides) predicted lanthipeptide	MSVVIENKSSIQFDKKKYDAEFDVPMETPDIDDDEFVAKADDSWCLITCGVFTCTITG	ATGTCAGTTGTGATAGAAAATAAGAGTTCGATTCAGTTCGACAAGAAAAAATACGATGCGGAGTTCGACGTTCCGATGGAAACGCCGGATATCGATGACGACGAGTTCGTCGCAAAAGCCGACGATTCGTGGTGCTTGATCACGTGCGGTGTGTTCACGTGCACCATCACCGGCTAA
Haladaptatus_paucihalophilus_DX253__DX253_GCF_000187225.1	r4c1	ZOD2009_RS19365	forward	ZOD2009_RS22675	hypothetical protein	WP_007983020.1	26452	26625	-1	biosynthetic-additional (lanthipeptides) predicted lanthipeptide	MSIVIDSPVAAQLNKDVYDSEFKTDALVPEYEDEEDLGPAKLCLLTCTVSCAVTVSV	ATGTCAATCGTAATTGACAGTCCGGTGGCGGCACAGCTTAACAAAGACGTCTACGACTCCGAGTTCAAGACGGATGCGCTGGTTCCTGAATACGAGGACGAAGAGGACCTTGGCCCGGCGAAGCTGTGTCTTCTCACGTGCACCGTCAGCTGTGCAGTTACGGTCAGCGTCTAA
Haladaptatus_paucihalophilus_DX253__DX253_GCF_000187225.1	r4c1	ZOD2009_RS19365	forward	ZOD2009_RS22670	hypothetical protein	WP_154652469.1	26120	26272	-1		MSVAIDNTVTAQLNKNAYDSQFDVEMTADLDDDTLGPAKMCIITCLITGI	ATGTCAGTTGCAATTGATAACACGGTGACGGCACAGCTCAACAAGAACGCGTACGACTCCCAATTCGACGTGGAGATGACAGCCGACCTCGACGACGACACGCTCGGTCCGGCGAAAATGTGCATCATCACCTGCCTCATCACGGGTATCTAA
Halobiforma_lacisalsi_AJ5__AJ5_GCF_000226975.2	r2c1	CHINAEXTREME_RS20780	backward	allorf_095362_095517		allorf_095362_095517	95362	95517	-1	biosynthetic-additional (lanthipeptides) predicted lanthipeptide	MVRVGSIHGTVRDFRPVIPRYPTCVRAVQCAVITDDSASCSDTNSLVVHSG	ATGGTTCGAGTCGGCTCTATTCACGGAACTGTTCGGGATTTCCGTCCAGTCATCCCCAGATATCCGACCTGCGTTCGAGCCGTTCAGTGCGCAGTGATCACCGACGACAGTGCTTCATGCTCTGACACAAATTCGCTAGTTGTCCACTCTGGCTAA
Halobiforma_lacisalsi_AJ5__AJ5_GCF_000226975.2	r2c1	CHINAEXTREME_RS20780	backward	allorf_096660_096857		allorf_096660_096857	96660	96857	1	biosynthetic-additional (lanthipeptides) predicted lanthipeptide	MSGIQSSFGMTYNERDDALRAIFDERFGAFPSKEAGPIISNGCTGSCLCTVFDCDCEPSCNECTG	ATGTCAGGAATACAGTCCTCGTTCGGTATGACGTACAACGAACGCGACGATGCGCTACGAGCGATATTCGACGAGCGATTCGGAGCATTCCCCTCGAAAGAGGCGGGGCCGATTATCTCGAACGGCTGTACCGGATCGTGTCTCTGTACGGTGTTTGATTGTGACTGCGAACCGTCCTGCAACGAGTGTACCGGCTAG
Halobiforma_lacisalsi_AJ5__AJ5_GCF_000226975.2	r2c1	CHINAEXTREME_RS20780	backward	allorf_097046_097228		allorf_097046_097228	97046	97228	1	biosynthetic-additional (lanthipeptides) predicted lanthipeptide	MSTQQASFGMAHKQRDSELKVIFDDQFENWTKKAGIASLDCTGSCLCSLSCDCETCGGEC	ATGTCTACTCAGCAGGCATCCTTCGGAATGGCGCACAAGCAGCGAGACAGCGAACTGAAGGTGATCTTCGACGATCAGTTCGAAAACTGGACCAAGAAAGCCGGAATCGCATCGCTGGATTGTACCGGCTCGTGTCTCTGTTCACTTAGTTGTGACTGCGAGACGTGCGGCGGCGAGTGCTGA
Halobiforma_lacisalsi_AJ5__AJ5_GCF_000226975.2	r2c1	CHINAEXTREME_RS20780	backward	allorf_097362_097547		allorf_097362_097547	97362	97547	1	biosynthetic-additional (lanthipeptides) predicted lanthipeptide	MSTQQASFGMAHKQRDSELKAIFDDQFENWTKKAGIATLDCTGSCLCSLSCDCETCGGECN	ATGTCTACTCAGCAGGCATCCTTCGGAATGGCGCACAAGCAGCGAGACAGCGAACTGAAGGCGATTTTCGACGACCAGTTCGAAAACTGGACCAAGAAGGCCGGAATCGCGACGCTGGATTGTACCGGCTCGTGTCTCTGTTCGCTTAGTTGCGACTGCGAGACGTGCGGCGGAGAATGCAATTAA
Halobiforma_lacisalsi_AJ5__AJ5_GCF_000226975.2	r2c1	CHINAEXTREME_RS20780	backward	allorf_097507_097605		allorf_097507_097605	97507	97605	-1	biosynthetic-additional (lanthipeptides) predicted lanthipeptide	LLIFYRVIKLVEFGRVAAALNCILRRTSRSRN	TTGTTAATATTCTATCGTGTAATAAAATTGGTTGAATTTGGGAGGGTCGCAGCGGCTCTTAATTGCATTCTCCGCCGCACGTCTCGCAGTCGCAACTAA
Halobiforma_lacisalsi_AJ5__AJ5_GCF_000226975.2	r2c1	CHINAEXTREME_RS20780	forward	allorf_105007_105147		allorf_105007_105147	105007	105147	-1	biosynthetic-additional (lanthipeptides) predicted lanthipeptide	VRRVHSGEDSSRRYRPRRPDADRATTHDRQAVGMKSVETVFVACSS	GTGAGACGGGTCCACTCGGGCGAGGATTCGTCCCGACGGTACCGGCCTCGAAGACCCGACGCCGACCGGGCGACCACTCACGACCGTCAAGCGGTCGGGATGAAATCGGTCGAGACCGTGTTCGTTGCTTGTAGCAGTTGA
Halobiforma_lacisalsi_AJ5__AJ5_GCF_000226975.2	r2c1	CHINAEXTREME_RS20780	forward	allorf_105199_105390		allorf_105199_105390	105199	105390	-1	biosynthetic-additional (lanthipeptides) predicted lanthipeptide	VMSATQQSFGMSYDVTDTSLKTAFDERFGAEDVTDLPLSLTIDWSCSCGCSIGCNCNSCGCGC	GTGATGTCGGCTACCCAACAGTCGTTCGGAATGTCGTACGACGTCACAGATACGAGCCTCAAAACCGCCTTTGACGAGCGGTTCGGTGCGGAAGACGTGACCGATCTGCCGTTGTCGCTGACGATCGATTGGAGTTGTTCGTGCGGGTGTTCGATCGGTTGTAACTGTAATTCCTGCGGGTGCGGGTGTTAA
Halobiforma_lacisalsi_AJ5__AJ5_GCF_000226975.2	r2c1	CHINAEXTREME_RS20780	forward	allorf_109265_109408		allorf_109265_109408	109265	109408	1	biosynthetic-additional (lanthipeptides) predicted lanthipeptide	VPSLSANTRLYWSVTWWPQLSQRRFGKASQFASEIFGNCGGVDTGVY	GTGCCGTCGTTGTCAGCGAATACTCGCTTGTATTGGTCAGTGACGTGGTGGCCGCAGTTATCACAACGCAGGTTTGGTAAGGCCAGTCAGTTCGCCAGTGAAATCTTCGGAAACTGTGGAGGGGTAGATACCGGTGTGTATTGA
Haladaptatus_sp._T7__T7_GCF_026008575.1	r4c1	OPC11_RS12070	backward	OPC11_RS12075	hypothetical protein	WP_007983024.1	25159	25323	-1	biosynthetic-additional (lanthipeptides) predicted lanthipeptide	MSVAINSTAAQIDKESYDAEFDAATSETEFDEDDLLGPAEMCWFSCGLSCGLTG	ATGTCCGTTGCAATCAACAGCACGGCGGCACAGATCGATAAAGAAAGCTACGACGCGGAATTCGACGCCGCAACGTCGGAAACCGAATTCGACGAGGACGACCTTCTCGGACCGGCCGAGATGTGCTGGTTCTCGTGTGGTCTCAGCTGCGGCCTCACCGGATAA
Haladaptatus_sp._T7__T7_GCF_026008575.1	r4c1	OPC11_RS12070	forward	OPC11_RS12065	hypothetical protein	WP_264782021.1	21263	21439	-1	biosynthetic-additional (lanthipeptides) predicted lanthipeptide	MSVVIEDKSSIQFDKKKYDAEFDVPMETPDIDDDEFVAKADDSWCLITCGVFTCTITG	ATGTCAGTTGTGATAGAAGATAAGAGTTCGATTCAGTTCGACAAGAAAAAATACGATGCGGAGTTCGACGTTCCGATGGAAACGCCGGATATCGATGACGACGAGTTCGTCGCAAAAGCCGACGATTCGTGGTGCTTGATCACGTGCGGTGTGTTCACGTGCACCATCACCGGCTAA
Haladaptatus_sp._T7__T7_GCF_026008575.1	r4c1	OPC11_RS12070	forward	OPC11_RS12060	hypothetical protein	WP_007983020.1	20847	21020	-1	biosynthetic-additional (lanthipeptides) predicted lanthipeptide	MSIVIDSPVAAQLNKDVYDSEFKTDALVPEYEDEEDLGPAKLCLLTCTVSCAVTVSV	ATGTCAATCGTAATTGACAGTCCGGTGGCGGCACAGCTTAACAAAGACGTCTACGACTCCGAGTTCAAGACGGATGCGCTGGTTCCTGAATACGAGGACGAAGAGGACCTTGGCCCGGCGAAGCTGTGTCTTCTCACGTGCACCGTCAGCTGTGCAGTTACGGTCAGCGTCTAA
Haladaptatus_sp._T7__T7_GCF_026008575.1	r4c1	OPC11_RS12070	forward	OPC11_RS12055	hypothetical protein	WP_154652469.1	20515	20667	-1		MSVAIDNTVTAQLNKNAYDSQFDVEMTADLDDDTLGPAKMCIITCLITGI	ATGTCAGTTGCAATTGATAACACGGTGACGGCACAGCTCAACAAGAACGCGTACGACTCCCAATTCGACGTGGAGATGACAGCCGACCTCGACGACGACACGCTCGGTCCGGCGAAAATGTGCATCATCACCTGCCTCATCACGGGTATCTAA
Haloarcula_salina__JCM_18369_GCF_019061225.1	r3c2	KTS37_RS04500	forward	allorf_0867415_0867570		allorf_0867415_0867570	867415	867570	-1	biosynthetic-additional (lanthipeptides) predicted lanthipeptide	MEGFCGHTMARERSAETIPGLCAGVVTSRNVTGWIFQSVSYHYLVTCMWLV	ATGGAGGGGTTCTGCGGGCACACTATGGCCCGGGAACGTAGCGCTGAGACGATTCCGGGCCTCTGCGCCGGAGTCGTCACGAGCAGAAACGTTACCGGGTGGATATTTCAATCCGTAAGCTATCATTATCTCGTAACTTGTATGTGGTTGGTTTGA
Haladaptatus_paucihalophilus_DX253__DX253_GCF_000376445.1	r2c1	B208_RS0118315	backward	B208_RS24500	hypothetical protein	WP_007983024.1	438924	439088	-1	biosynthetic-additional (lanthipeptides) predicted lanthipeptide	MSVAINSTAAQIDKESYDAEFDAATSETEFDEDDLLGPAEMCWFSCGLSCGLTG	ATGTCCGTTGCAATCAACAGCACGGCGGCACAGATCGATAAAGAAAGCTACGACGCGGAATTCGACGCCGCAACGTCGGAAACCGAATTCGACGAGGACGACCTTCTCGGACCGGCCGAGATGTGCTGGTTCTCGTGTGGTCTCAGCTGCGGCCTCACCGGATAA
Haladaptatus_paucihalophilus_DX253__DX253_GCF_000376445.1	r2c1	B208_RS0118315	forward	B208_RS23975	hypothetical protein	WP_154652470.1	435028	435204	-1	biosynthetic-additional (lanthipeptides) predicted lanthipeptide	MSVVIENKSSIQFDKKKYDAEFDVPMETPDIDDDEFVAKADDSWCLITCGVFTCTITG	ATGTCAGTTGTGATAGAAAATAAGAGTTCGATTCAGTTCGACAAGAAAAAATACGATGCGGAGTTCGACGTTCCGATGGAAACGCCGGATATCGATGACGACGAGTTCGTCGCAAAAGCCGACGATTCGTGGTGCTTGATCACGTGCGGTGTGTTCACGTGCACCATCACCGGCTAA
Haladaptatus_paucihalophilus_DX253__DX253_GCF_000376445.1	r2c1	B208_RS0118315	forward	B208_RS24495	hypothetical protein	WP_007983020.1	434612	434785	-1	biosynthetic-additional (lanthipeptides) predicted lanthipeptide	MSIVIDSPVAAQLNKDVYDSEFKTDALVPEYEDEEDLGPAKLCLLTCTVSCAVTVSV	ATGTCAATCGTAATTGACAGTCCGGTGGCGGCACAGCTTAACAAAGACGTCTACGACTCCGAGTTCAAGACGGATGCGCTGGTTCCTGAATACGAGGACGAAGAGGACCTTGGCCCGGCGAAGCTGTGTCTTCTCACGTGCACCGTCAGCTGTGCAGTTACGGTCAGCGTCTAA
Haladaptatus_paucihalophilus_DX253__DX253_GCF_000376445.1	r2c1	B208_RS0118315	forward	B208_RS23970	hypothetical protein	WP_154652469.1	434280	434432	-1		MSVAIDNTVTAQLNKNAYDSQFDVEMTADLDDDTLGPAKMCIITCLITGI	ATGTCAGTTGCAATTGATAACACGGTGACGGCACAGCTCAACAAGAACGCGTACGACTCCCAATTCGACGTGGAGATGACAGCCGACCTCGACGACGACACGCTCGGTCCGGCGAAAATGTGCATCATCACCTGCCTCATCACGGGTATCTAA
Natrinema_longum__JCM_13563_GCA_020105915.1	r1c3	KWG76_14740	forward	allorf_2946336_2946491		allorf_2946336_2946491	2946336	2946491	-1	biosynthetic-additional (lanthipeptides) predicted lanthipeptide	VDAHSDTQSRGFPHLEDVHRGGPPNRERAESDSSASLSPWISTVGHRRCHR	GTGGACGCGCACTCGGATACTCAATCTCGTGGATTCCCGCACCTCGAGGACGTCCACCGTGGTGGGCCCCCGAATCGAGAGAGGGCAGAGAGCGACTCGTCGGCGTCTCTCAGCCCGTGGATATCGACTGTCGGACACCGTAGGTGCCATCGCTGA
Natrinema_longum__JCM_13563_GCA_020105915.1	r1c3	KWG76_14740	forward	allorf_2946316_2946471		allorf_2946316_2946471	2946316	2946471	1	biosynthetic-additional (lanthipeptides) predicted lanthipeptide	VAVPLASQRWHLRCPTVDIHGLRDADESLSALSRFGGPPRWTSSRCGNPRD	GTGGCCGTTCCTCTCGCCTCTCAGCGATGGCACCTACGGTGTCCGACAGTCGATATCCACGGGCTGAGAGACGCCGACGAGTCGCTCTCTGCCCTCTCTCGATTCGGGGGCCCACCACGGTGGACGTCCTCGAGGTGCGGGAATCCACGAGATTGA
Natrinema_longum__JCM_13563_GCA_020105915.1	r1c3	KWG76_14740	forward	allorf_2946245_2946463		allorf_2946245_2946463	2946245	2946463	-1	biosynthetic-additional (lanthipeptides) predicted lanthipeptide	VDSRTSRTSTVVGPRIERGQRATRRRLSARGYRLSDTVGAIAERREERPPHPRTTNCRERSRQDTRLRAGGR	GTGGATTCCCGCACCTCGAGGACGTCCACCGTGGTGGGCCCCCGAATCGAGAGAGGGCAGAGAGCGACTCGTCGGCGTCTCTCAGCCCGTGGATATCGACTGTCGGACACCGTAGGTGCCATCGCTGAGAGGCGAGAGGAACGGCCACCCCACCCTCGGACGACGAACTGTCGGGAGCGGTCTCGACAGGATACGCGGCTGCGGGCAGGCGGACGGTAA
Haladaptatus_cibarius_D43__D43_GCF_000710615.1	r2c4	HL45_RS12075	backward	HL45_RS21810	hypothetical protein	WP_267879589.1	1298659	1298793	-1	biosynthetic-additional (lanthipeptides) predicted lanthipeptide	MPTNDLKAQFEDKYARDEPTIDELEHDAAAPDSCGFNSCNTQLQ	ATGCCAACGAACGACCTCAAAGCACAGTTCGAAGACAAATACGCGCGCGATGAGCCAACCATCGACGAACTCGAACACGACGCCGCCGCACCGGACTCGTGTGGGTTCAACAGTTGCAACACGCAACTTCAGTAA
Haladaptatus_cibarius_D43__D43_GCF_000710615.1	r2c4	HL45_RS12075	forward	HL45_RS12030	hypothetical protein	WP_049971334.1	1285999	1286181	1		MVLTVLLVAGFAVALPVRVWLLATQTARLVAWATGTTIGSVEPAVLTRILRRRSKCVFGR	ATGGTGCTGACGGTGTTGCTCGTCGCCGGATTCGCGGTTGCCCTCCCTGTGAGGGTGTGGCTTCTCGCCACGCAAACCGCGCGTCTCGTCGCGTGGGCGACGGGAACGACGATTGGTTCTGTGGAACCCGCCGTCTTGACGCGGATTCTACGCCGACGCTCGAAATGCGTGTTCGGGCGGTAA
Halostagnicola_sp._A-GB9-2__A-GB9-2_GCA_030068615.1	r1c1	QNM96_01690	backward	QNM96_01665	hypothetical protein	MDJ1430766.1	322651	322821	-1		MSTVQNTIGGFEAMKADFDSEFDIRELAPIRANDTITTTTTVTVTTTTSAPFSCSC	ATGTCCACAGTCCAGAATACGATTGGCGGTTTCGAAGCAATGAAAGCCGACTTCGATTCGGAGTTCGACATTCGCGAACTCGCTCCGATCCGAGCCAACGATACGATTACGACCACGACGACGGTCACCGTTACAACTACGACGAGCGCGCCGTTTTCCTGTAGCTGCTGA
Halostagnicola_sp._A-GB9-2__A-GB9-2_GCA_030068615.1	r1c1	QNM96_01690	forward	allorf_0330874_0331080		allorf_0330874_0331080	330874	331080	1	biosynthetic-additional (lanthipeptides) predicted lanthipeptide	MSELPSLGRGRRNPGYRRREKVTLLCEGFLPSDEVPWCSGQSYGPLVVFGSFRHGREPMTAVRICPGL	ATGTCGGAGTTGCCATCGCTTGGCAGAGGAAGGCGAAATCCCGGTTACAGACGGAGGGAAAAAGTAACACTATTGTGCGAGGGTTTCCTACCGTCTGATGAAGTCCCGTGGTGTAGTGGCCAATCATATGGGCCTTTGGTCGTGTTCGGTTCGTTCCGTCACGGAAGAGAGCCTATGACGGCAGTTCGAATCTGCCCGGGACTATAA
Halostagnicola_sp._A-GB9-2__A-GB9-2_GCA_030068615.1	r1c1	QNM96_01690	forward	allorf_0336887_0336973		allorf_0336887_0336973	336887	336973	1	biosynthetic-additional (lanthipeptides) predicted lanthipeptide	MPRSHTYDITLNISQGSSKFVICRQMEC	ATGCCACGGTCCCACACATACGATATCACTTTAAATATCTCCCAGGGGAGCAGTAAATTTGTGATTTGTCGTCAAATGGAATGCTAA
Haladaptatus_paucihalophilus_DX253__DX253_GCF_900142335.1	r13c1	BUB61_RS13380	backward	BUB61_RS22210	hypothetical protein	WP_007983024.1	100525	100689	-1	biosynthetic-additional (lanthipeptides) predicted lanthipeptide	MSVAINSTAAQIDKESYDAEFDAATSETEFDEDDLLGPAEMCWFSCGLSCGLTG	ATGTCCGTTGCAATCAACAGCACGGCGGCACAGATCGATAAAGAAAGCTACGACGCGGAATTCGACGCCGCAACGTCGGAAACCGAATTCGACGAGGACGACCTTCTCGGACCGGCCGAGATGTGCTGGTTCTCGTGTGGTCTCAGCTGCGGCCTCACCGGATAA
Haladaptatus_paucihalophilus_DX253__DX253_GCF_900142335.1	r13c1	BUB61_RS13380	forward	BUB61_RS22205	hypothetical protein	WP_154652470.1	96629	96805	-1	biosynthetic-additional (lanthipeptides) predicted lanthipeptide	MSVVIENKSSIQFDKKKYDAEFDVPMETPDIDDDEFVAKADDSWCLITCGVFTCTITG	ATGTCAGTTGTGATAGAAAATAAGAGTTCGATTCAGTTCGACAAGAAAAAATACGATGCGGAGTTCGACGTTCCGATGGAAACGCCGGATATCGATGACGACGAGTTCGTCGCAAAAGCCGACGATTCGTGGTGCTTGATCACGTGCGGTGTGTTCACGTGCACCATCACCGGCTAA
Haladaptatus_paucihalophilus_DX253__DX253_GCF_900142335.1	r13c1	BUB61_RS13380	forward	BUB61_RS22200	hypothetical protein	WP_007983020.1	96213	96386	-1	biosynthetic-additional (lanthipeptides) predicted lanthipeptide	MSIVIDSPVAAQLNKDVYDSEFKTDALVPEYEDEEDLGPAKLCLLTCTVSCAVTVSV	ATGTCAATCGTAATTGACAGTCCGGTGGCGGCACAGCTTAACAAAGACGTCTACGACTCCGAGTTCAAGACGGATGCGCTGGTTCCTGAATACGAGGACGAAGAGGACCTTGGCCCGGCGAAGCTGTGTCTTCTCACGTGCACCGTCAGCTGTGCAGTTACGGTCAGCGTCTAA
Haladaptatus_paucihalophilus_DX253__DX253_GCF_900142335.1	r13c1	BUB61_RS13380	forward	BUB61_RS22195	hypothetical protein	WP_154652469.1	95881	96033	-1		MSVAIDNTVTAQLNKNAYDSQFDVEMTADLDDDTLGPAKMCIITCLITGI	ATGTCAGTTGCAATTGATAACACGGTGACGGCACAGCTCAACAAGAACGCGTACGACTCCCAATTCGACGTGGAGATGACAGCCGACCTCGACGACGACACGCTCGGTCCGGCGAAAATGTGCATCATCACCTGCCTCATCACGGGTATCTAA
Natrinema_longum__ABH32_GCA_017352095.1	r1c1	J0X27_03495	forward	allorf_0726528_0726683		allorf_0726528_0726683	726528	726683	1	biosynthetic-additional (lanthipeptides) predicted lanthipeptide	VDAHSDTQSRGFPHLEDVHRGGPPNRERAESDSSASLSPWISTVGHRRCHR	GTGGACGCGCACTCGGATACTCAATCTCGTGGATTCCCGCACCTCGAGGACGTCCACCGTGGTGGGCCCCCGAATCGAGAGAGGGCAGAGAGCGACTCGTCGGCGTCTCTCAGCCCGTGGATATCGACTGTCGGACACCGTAGGTGCCATCGCTGA
Natrinema_longum__ABH32_GCA_017352095.1	r1c1	J0X27_03495	forward	allorf_0726548_0726703		allorf_0726548_0726703	726548	726703	-1	biosynthetic-additional (lanthipeptides) predicted lanthipeptide	VAVPLASQRWHLRCPTVDIHGLRDADESLSALSRFGGPPRWTSSRCGNPRD	GTGGCCGTTCCTCTCGCCTCTCAGCGATGGCACCTACGGTGTCCGACAGTCGATATCCACGGGCTGAGAGACGCCGACGAGTCGCTCTCTGCCCTCTCTCGATTCGGGGGCCCACCACGGTGGACGTCCTCGAGGTGCGGGAATCCACGAGATTGA
Natrinema_longum__ABH32_GCA_017352095.1	r1c1	J0X27_03495	forward	allorf_0726556_0726774		allorf_0726556_0726774	726556	726774	1	biosynthetic-additional (lanthipeptides) predicted lanthipeptide	VDSRTSRTSTVVGPRIERGQRATRRRLSARGYRLSDTVGAIAERREERPPHPRTTNCRERSRQDTRLRAGGR	GTGGATTCCCGCACCTCGAGGACGTCCACCGTGGTGGGCCCCCGAATCGAGAGAGGGCAGAGAGCGACTCGTCGGCGTCTCTCAGCCCGTGGATATCGACTGTCGGACACCGTAGGTGCCATCGCTGAGAGGCGAGAGGAACGGCCACCCCACCCTCGGACGACGAACTGTCGGGAGCGGTCTCGACAGGATACGCGGCTGCGGGCAGGCGGACGGTAA
Haladaptatus_cibarius_D43__D43_GCF_000710615.1	r12c1	HL45_RS19115	backward	HL45_RS21500	hypothetical protein	WP_049972808.1	33970	34236	1		MPLLAARVVGLSDIFAGRDVHLGRLSDLSINRHHLETHRPKITVEGEQMLYLVLSSKHCARLIDQRNLLVIETLELLNRLKDHVNEIP	GTGCCGCTCTTAGCGGCACGCGTTGTTGGCCTCAGCGACATATTCGCCGGGCGTGATGTCCATCTCGGACGTCTCTCAGACCTCTCGATCAACCGACACCATCTTGAAACCCATCGTCCGAAAATCACTGTCGAAGGCGAACAAATGCTCTATCTCGTGCTCTCGAGCAAGCACTGCGCTCGTCTGATCGACCAACGAAATCTGCTGGTCATCGAAACGCTCGAACTCCTAAATAGACTAAAAGACCATGTCAACGAAATCCCCTAG
Haladaptatus_cibarius_D43__D43_GCF_000710615.1	r12c1	HL45_RS19115	backward	allorf_037995_038108		allorf_037995_038108	37995	38108	-1	biosynthetic-additional (lanthipeptides) predicted lanthipeptide	LVQSPGSGRHESVSGRICVAEGGDLCHQHLLILYRNQ	TTGGTGCAAAGCCCCGGAAGTGGAAGGCACGAATCGGTGAGTGGACGAATCTGCGTGGCCGAGGGCGGCGACCTGTGTCACCAACACCTGTTGATTCTCTATCGGAATCAGTAA
Haladaptatus_cibarius_D43__D43_GCF_000710615.1	r12c1	HL45_RS19115	forward	allorf_050385_050528		allorf_050385_050528	50385	50528	1	biosynthetic-additional (lanthipeptides) predicted lanthipeptide	MCECSMKLDITDESERGRNAPVSAGVAGSCSCSHTCTCCCTCSCNSA	ATGTGTGAATGCAGTATGAAGCTAGATATCACGGACGAGTCCGAACGAGGTCGCAATGCCCCTGTTAGCGCCGGTGTAGCGGGAAGCTGTTCCTGTTCCCACACGTGTACGTGCTGCTGTACCTGTAGCTGTAACAGCGCATAA
Haladaptatus_cibarius_D43__D43_GCF_000710615.1	r1c1	HL45_RS00765	backward	HL45_RS00770	hypothetical protein	WP_049969214.1	149350	149532	-1		MSVAIDNDTTCTVDKDAFDAEFEAIDAPEENELGHTRTATASCYLPCHTASKLPCCDTTN	ATGTCCGTTGCAATTGACAACGACACCACGTGTACCGTTGACAAAGATGCGTTCGATGCCGAGTTCGAGGCTATCGACGCACCGGAAGAGAACGAACTGGGTCACACCCGAACGGCAACTGCATCGTGTTACCTTCCGTGCCACACGGCTTCGAAACTGCCGTGCTGTGACACGACGAACTAA
Halorussus_salilacus__YCN54_GCA_024138125.1	r1c3	NGM10_05620	backward	NGM10_05630	hypothetical protein	USZ69220.1	1102108	1102362	-1		MKRRTALKRLAAGAGSTFALVGAAGASDSEPKNLDDVEFKYRVTENGLEEVEPDDGFCEENPDCCVYDCSDCPYDCYDGCRCAG	ATGAAACGACGTACCGCACTCAAGCGACTCGCCGCCGGTGCAGGGTCGACCTTCGCGCTGGTGGGTGCCGCAGGCGCATCGGATTCCGAACCGAAGAATCTCGACGACGTCGAGTTCAAGTATCGCGTGACGGAGAACGGACTCGAAGAAGTCGAACCGGACGACGGGTTCTGCGAGGAGAACCCGGACTGTTGCGTGTACGACTGCAGTGACTGTCCGTACGACTGCTACGACGGTTGTCGGTGCGCAGGGTAG
Halorussus_salilacus__YCN54_GCA_024138125.1	r1c3	NGM10_05620	backward	NGM10_05625	hypothetical protein	USZ69219.1	1101614	1101790	1	biosynthetic-additional (lanthipeptides) predicted lanthipeptide	MNATGDGSRTRSLSVLDRAVYALFSRHADRSRHDADRKRYRATDVTASFDVSLPAASC	GTGAACGCCACTGGCGACGGATCGAGGACGCGCTCGCTCTCTGTCCTCGACCGCGCGGTCTACGCCCTGTTCTCCAGACATGCCGACAGGTCGCGCCACGATGCCGACCGCAAGCGCTACCGCGCGACCGACGTGACCGCCAGCTTCGACGTGTCCCTTCCAGCGGCGTCCTGCTAG
Halorussus_salilacus__YCN54_GCA_024138125.1	r1c3	NGM10_05620	forward	NGM10_05615	hypothetical protein	USZ69217.1	1098032	1098184	1	biosynthetic-additional (lanthipeptides) predicted lanthipeptide	MSHDIPTSLESEYEPAHNETDKQVVVGSSSCYISDDPVCNSPGDDYEKRF	ATGTCACACGACATTCCCACTTCGCTCGAATCGGAGTACGAGCCCGCCCACAACGAGACCGACAAGCAAGTCGTCGTCGGAAGTTCGAGCTGTTACATCAGCGACGACCCGGTGTGTAACAGTCCGGGCGACGACTACGAAAAGCGCTTCTGA
Halorussus_salilacus__YCN54_GCA_024138125.1	r1c3	NGM10_05620	forward	allorf_1095475_1095633		allorf_1095475_1095633	1095475	1095633	-1	biosynthetic-additional (lanthipeptides) predicted lanthipeptide	MSNPHLSRDTEGVTDVVRNVSSVEKERPTVLLSRAASTLCRLHSPFSCRGRQ	ATGTCGAATCCGCACCTATCCCGCGATACCGAAGGCGTTACTGACGTTGTGAGAAATGTGTCTTCTGTCGAGAAAGAGCGACCTACGGTTCTTCTGAGCAGGGCCGCCAGTACACTCTGCCGCTTGCACTCGCCTTTTTCGTGTCGAGGTCGCCAGTAA
Halorussus_salilacus__YCN54_GCA_024138125.1	r1c3	NGM10_05620	forward	allorf_1095321_1095551		allorf_1095321_1095551	1095321	1095551	1	biosynthetic-additional (lanthipeptides) predicted lanthipeptide	MSGRKPRITTDDVLECFEENDDRCEPFTAPEISEMLNCHRNTARNKLDDLVFTGDLDTKKASASGRVYWRPCSEEP	ATGAGTGGCAGGAAACCGAGAATCACCACCGACGACGTACTCGAATGCTTCGAGGAAAACGACGACCGATGTGAACCGTTTACCGCACCGGAGATTTCCGAGATGTTGAATTGCCACCGCAACACTGCGAGAAACAAATTGGATGATTTAGTGTTTACTGGCGACCTCGACACGAAAAAGGCGAGTGCAAGCGGCAGAGTGTACTGGCGGCCCTGCTCAGAAGAACCGTAG
Halorussus_salilacus__YCN54_GCA_024138125.1	r1c3	NGM10_05620	forward	allorf_1095249_1095437		allorf_1095249_1095437	1095249	1095437	-1	biosynthetic-additional (lanthipeptides) predicted lanthipeptide	VAIQHLGNLRCGKRFTSVVVFLEAFEYVVGGDSRFPATHYMSLRTFLHSKFRKRRVACRQRH	GTGGCAATTCAACATCTCGGAAATCTCCGGTGCGGTAAACGGTTCACATCGGTCGTCGTTTTCCTCGAAGCATTCGAGTACGTCGTCGGTGGTGATTCTCGGTTTCCTGCCACTCATTACATGTCGCTACGCACATTTCTCCATTCCAAGTTCAGGAAGCGGCGAGTTGCTTGTCGCCAGCGACATTAA
Halorussus_salilacus__YCN54_GCA_024138125.1	r1c3	NGM10_05620	forward	allorf_1094658_1094876		allorf_1094658_1094876	1094658	1094876	1	biosynthetic-additional (lanthipeptides) predicted lanthipeptide	VSKAKLSCSSGGTPQMNRLMRLIIDRIPTDGSSPHKRVRMDKRQRTQCQLHFHRTSYISSSVGLLGYPAGRY	GTGAGCAAAGCCAAGCTTTCCTGTTCTTCCGGCGGAACGCCCCAAATGAACCGCTTGATGCGCTTGATTATTGACCGCATACCGACTGATGGCTCGTCGCCACATAAAAGAGTCCGTATGGATAAACGACAGAGAACTCAGTGTCAGCTACATTTTCATCGTACTTCATACATCTCCTCGTCAGTCGGTTTACTCGGATACCCAGCCGGTAGATATTGA
Halorussus_limi__XZYJT49_GCA_023238205.1	r1c1	M0R89_07050	backward	allorf_1383721_1383891		allorf_1383721_1383891	1383721	1383891	1	biosynthetic-additional (lanthipeptides) predicted lanthipeptide	LSEAFDRPALEVTVRTEVTSGGQSPGECTCPNRLRASARKPTSYTTVVCKGYLPAG	TTGTCCGAAGCGTTCGACCGGCCTGCGCTTGAGGTGACAGTACGGACGGAAGTGACGAGCGGAGGACAATCGCCCGGCGAGTGCACGTGTCCGAATCGCCTCCGCGCGAGTGCGCGTAAGCCCACATCGTACACAACGGTCGTATGCAAAGGTTACTTACCCGCTGGCTAG
Halorussus_limi__XZYJT49_GCA_023238205.1	r1c1	M0R89_07050	backward	allorf_1383647_1383757		allorf_1383647_1383757	1383647	1383757	1	biosynthetic-additional (lanthipeptides) predicted lanthipeptide	LSQSNHDTHIKLVRRRRHFGGVRVDCPKRSTGLRLR	TTGTCCCAATCGAACCATGACACGCATATAAAGTTAGTCCGTCGGAGGCGACACTTCGGGGGTGTTCGCGTCGATTGTCCGAAGCGTTCGACCGGCCTGCGCTTGAGGTGA
Halorussus_limi__XZYJT49_GCA_023238205.1	r1c1	M0R89_07050	backward	allorf_1375757_1375927		allorf_1375757_1375927	1375757	1375927	1	biosynthetic-additional (lanthipeptides) predicted lanthipeptide	VYEKVENCRCSGPEVAYFGCRLVTNASELTGVYISAPSHVSMMFGLEWLICYHILE	GTGTATGAAAAGGTTGAGAACTGTAGATGCTCCGGCCCTGAGGTGGCCTATTTCGGCTGCCGACTCGTGACTAACGCCTCCGAACTGACTGGCGTCTATATCTCAGCTCCATCGCACGTATCGATGATGTTCGGATTAGAATGGTTAATTTGCTACCATATTTTAGAATGA
Halorussus_limi__XZYJT49_GCA_023238205.1	r1c1	M0R89_07050	backward	M0R89_07055	hypothetical protein	UPV75811.1	1375555	1375698	-1		MSVAINSNDESLRNEVEAEYQHEDHDVPDETEAGLPSVSMYSFEHCC	ATGTCAGTTGCAATCAACTCCAACGACGAATCGCTCCGTAACGAAGTCGAAGCCGAGTACCAGCACGAGGACCACGACGTGCCGGACGAGACCGAAGCGGGCCTGCCCTCGGTTTCGATGTACAGCTTCGAACACTGCTGTTGA
Halorussus_limi__XZYJT49_GCA_023238205.1	r1c1	M0R89_07050	forward	allorf_1366018_1366134		allorf_1366018_1366134	1366018	1366134	-1	biosynthetic-additional (lanthipeptides) predicted lanthipeptide	VFSSGRTNRKSRVAGPATWLDADSRRRVVYAQTTCWEP	GTGTTCTCGTCCGGTCGAACGAACCGCAAAAGTCGCGTCGCGGGCCCCGCGACGTGGTTGGATGCCGATTCGCGTCGACGAGTCGTCTACGCGCAGACGACTTGCTGGGAGCCGTAG
halophilic_archaeon_J07HX5__GCA_000415945.1	r1c2	J07HX5_01230	backward	allorf_1139407_1139580		allorf_1139407_1139580	1139407	1139580	-1	biosynthetic-additional (lanthipeptides) predicted lanthipeptide	MRPPANQTNKSPKSAVREAASFTTRRKSPLQQTTGTRGRKTPGSSLPQSEHTHCLAP	ATGCGACCACCTGCAAACCAAACCAACAAATCTCCCAAATCTGCAGTACGGGAAGCCGCGTCGTTTACGACGCGGAGGAAGTCACCTCTACAGCAGACGACAGGCACGAGAGGGCGGAAGACCCCGGGCAGCAGCCTGCCGCAGTCGGAACATACGCACTGCTTGGCGCCGTAA
halophilic_archaeon_J07HX5__GCA_000415945.1	r1c2	J07HX5_01230	backward	allorf_1136311_1136382		allorf_1136311_1136382	1136311	1136382	1	biosynthetic-additional (lanthipeptides) predicted lanthipeptide	LRRDAVELQTELVGCSDPSGENI	TTGAGAAGAGACGCCGTTGAATTGCAGACTGAACTAGTCGGCTGCTCCGACCCGAGCGGAGAGAACATTTAA
halophilic_archaeon_J07HX5__GCA_000415945.1	r1c2	J07HX5_01230	backward	allorf_1136192_1136290		allorf_1136192_1136290	1136192	1136290	1	biosynthetic-additional (lanthipeptides) predicted lanthipeptide	LNSTLGAWPRCSSHLRLDPRPVLTAILTRSQC	TTGAACTCAACCCTCGGGGCCTGGCCGCGATGTAGCTCGCATCTTAGATTAGACCCACGCCCCGTACTGACGGCGATTTTGACACGATCTCAGTGTTAG
halophilic_archaeon_J07HX5__GCA_000415945.1	r1c2	J07HX5_01230	forward	allorf_1132481_1132579		allorf_1132481_1132579	1132481	1132579	-1	biosynthetic-additional (lanthipeptides) predicted lanthipeptide	LDRDWAAALLPLVVEIIFSXXXXXXXAACVRS	TTGGACAGAGACTGGGCAGCCGCATTGTTGCCCCTTGTCGTCGAGATTATTTTCTCNNNNNNNNNNNNNNNNNNNNCTGCCGCCTGTGTACGATCGTGA
halophilic_archaeon_J07HX5__GCA_000415945.1	r1c2	J07HX5_01230	forward	allorf_1130781_1131008		allorf_1130781_1131008	1130781	1131008	1	biosynthetic-additional (lanthipeptides) predicted lanthipeptide	LSCWSSFRYASRQRPIYKLSDIETDQIAARLDTVIRFTLLRTLCASFLSIGHTGVGIYLPRGSECNSGNLVTIVR	TTGTCGTGTTGGTCGTCGTTTCGATATGCTTCGCGGCAGCGGCCGATTTATAAGTTGTCAGATATTGAAACAGATCAGATTGCCGCCAGACTTGACACCGTGATCAGGTTTACTCTACTCAGAACTTTGTGTGCGTCTTTTTTGTCAATCGGTCATACTGGTGTCGGCATCTATCTGCCGCGAGGTTCTGAGTGTAATTCCGGTAATCTGGTAACAATCGTTAGGTGA
halophilic_archaeon_J07HX5__GCA_000415945.1	r1c2	J07HX5_01230	forward	allorf_1130460_1130669		allorf_1130460_1130669	1130460	1130669	-1	biosynthetic-additional (lanthipeptides) predicted lanthipeptide	VSGSRTRASCFRDYCAGSAREHTGSAVSIGVDLAAPTPTRWSRQNVCPGLSSPTNPDTHCTVTACWSVC	GTGTCGGGATCAAGGACCCGAGCTTCCTGCTTCCGCGACTACTGTGCAGGGTCTGCGAGGGAACACACAGGCAGTGCAGTCTCCATAGGTGTAGATTTGGCGGCTCCCACTCCTACTCGATGGTCACGGCAGAACGTCTGCCCCGGCTTGTCTTCGCCGACGAACCCAGACACACATTGCACCGTCACCGCTTGTTGGTCGGTATGTTAA
halophilic_archaeon_J07HX5__GCA_000415945.1	r1c2	J07HX5_01230	forward	J07HX5_01227	hypothetical protein	ERG89075.1	1130248	1130427	1	biosynthetic-additional (lanthipeptides) predicted lanthipeptide	MPVDTQAVSELVAMFSGDVAGVVPLIFTELHAECHGVERKTRSSVMTGGGVSRTTWPHG	ATGCCGGTTGACACGCAAGCGGTGAGCGAGCTGGTCGCGATGTTTTCCGGCGATGTCGCGGGCGTAGTTCCGTTGATTTTTACAGAATTACACGCCGAGTGCCATGGGGTCGAACGGAAGACGAGGTCTTCCGTGATGACGGGAGGCGGTGTCTCTCGAACCACTTGGCCCCATGGATGA
halophilic_archaeon_J07HX5__GCA_000415945.1	r1c2	J07HX5_01230	forward	allorf_1127759_1127965		allorf_1127759_1127965	1127759	1127965	1	biosynthetic-additional (lanthipeptides) predicted lanthipeptide	VWKLNSHCITGRNSMQMRRNHSHRALIRVRRARSLGTHVWPPRHQWSRSLSPLRCRDHLAFLCSRCND	GTGTGGAAGTTAAACTCCCATTGTATCACGGGACGCAATTCAATGCAGATGCGGCGCAATCATAGTCACCGGGCGTTGATACGAGTCAGACGCGCCCGGTCGCTGGGGACTCACGTCTGGCCGCCTCGCCACCAGTGGTCGCGATCCCTTTCCCCCCTTCGGTGCCGCGACCACTTGGCATTTCTTTGTAGCCGCTGCAACGACTGA
Haloferax_sp._Atlit-16N__Atlit-16N_GCA_003383085.1	r4c1	C5B87_15565	backward	C5B87_15560	hypothetical protein	RDZ42351.1	2676	2855	1	biosynthetic-additional (lanthipeptides) predicted lanthipeptide	MSVALDIGIARTVDKSHYDGLFGSIISDKFEMSHDSTGTASCYLPCHTASKLPCCDTTN	ATGTCAGTCGCATTGGACATCGGTATTGCACGTACTGTTGACAAATCACACTACGACGGCCTCTTCGGGTCGATCATCTCCGACAAGTTCGAGATGTCTCACGACAGCACCGGGACGGCGTCGTGTTATCTCCCGTGCCACACGGCCTCGAAGCTCCCCTGCTGCGACACCACCAACTGA
Halomicrobium_sp._ZPS1__ZPS1_GCA_009217585.1	r1c2	GBQ70_07090	backward	allorf_1408221_1408304		allorf_1408221_1408304	1408221	1408304	1	biosynthetic-additional (lanthipeptides) predicted lanthipeptide	LFAEPIACADQCSWRYRRSAPIGPRSA	TTGTTCGCGGAACCCATAGCCTGCGCAGATCAGTGTTCCTGGAGATACCGTCGGTCGGCACCAATCGGACCCAGATCAGCGTGA
Halomicrobium_sp._ZPS1__ZPS1_GCA_009217585.1	r1c2	GBQ70_07090	backward	allorf_1407493_1407663		allorf_1407493_1407663	1407493	1407663	-1	biosynthetic-additional (lanthipeptides) predicted lanthipeptide	VGLATHCSEGDSTLNVAQRPDTTDDERTTSTETIVNCVVILRSDPAVSQPTTLLAL	GTGGGTCTTGCTACTCACTGTTCGGAGGGGGACTCCACTCTCAATGTTGCTCAACGACCCGACACCACCGACGATGAGAGGACCACCTCGACTGAAACCATCGTCAACTGTGTCGTTATTCTTCGAAGTGATCCGGCAGTCAGTCAGCCGACTACGCTGCTCGCATTGTAG
Halomicrobium_sp._ZPS1__ZPS1_GCA_009217585.1	r1c2	GBQ70_07090	forward	GBQ70_07075	hypothetical protein	QFR20216.1	1394018	1394254	1	biosynthetic-additional (lanthipeptides) predicted lanthipeptide	MSERRTVSAGELAVEELLDRLESGERVVVRTEFLGSEHQVTLRYDGSTFYCDTPTRLHRHESREAMRTCLENQGYASQ	ATGAGCGAGCGACGGACCGTCTCGGCCGGCGAGCTGGCGGTCGAGGAGCTGCTCGACCGGCTGGAATCCGGTGAGCGCGTCGTCGTCCGCACGGAGTTTCTGGGCTCGGAACACCAGGTGACGCTGCGCTACGACGGCTCGACGTTCTACTGTGACACGCCCACGCGGCTCCACCGCCACGAGAGCCGCGAGGCGATGCGGACCTGTCTGGAGAATCAGGGCTACGCGAGCCAGTGA
Halomicrobium_sp._ZPS1__ZPS1_GCA_009217585.1	r1c2	GBQ70_07090	forward	allorf_1392916_1393041		allorf_1392916_1393041	1392916	1393041	-1	biosynthetic-additional (lanthipeptides) predicted lanthipeptide	LPPVTKGYCFGWRPPDGTPTACRFDGSAAATRCQTYSYGLL	TTGCCGCCGGTGACGAAGGGGTACTGTTTCGGGTGGAGACCGCCAGATGGGACGCCGACCGCCTGCCGATTCGACGGTTCGGCCGCGGCGACCCGATGCCAAACGTACTCATACGGATTATTGTAG
Haloferax_sp._Atlit-10N__Atlit-10N_GCA_003586325.1	r5c1	C5B91_14735	backward	C5B91_14730	hypothetical protein	RDZ57224.1	2676	2855	1	biosynthetic-additional (lanthipeptides) predicted lanthipeptide	MSVALDIGIARTVDKSHYDGLFGSIISDKFEMSHDSTGTASCYLPCHTASKLPCCDTTN	ATGTCAGTCGCATTGGACATCGGTATTGCACGTACTGTTGACAAATCACACTACGACGGCCTCTTCGGGTCGATCATCTCCGACAAGTTCGAGATGTCTCACGACAGCACCGGGACGGCGTCGTGTTATCTCCCGTGCCACACGGCCTCGAAGCTCCCCTGCTGCGACACCACCAACTGA
Haloferax_sp._Atlit-6N__Atlit-6N_GCA_003383195.1	r5c1	DEQ92_16095	backward	allorf_005422_005631		allorf_005422_005631	5422	5631	-1	biosynthetic-additional (lanthipeptides) predicted lanthipeptide	VDVIVRARTSTHDLLALGGVSAGRRVGRFQTDESESFVWFEIWEDALCGRNKTVVSRSCRSCLVANNLL	GTGGATGTGATAGTTCGCGCTCGCACCTCGACCCACGATTTACTAGCTCTTGGGGGAGTGTCTGCGGGCCGACGAGTAGGACGCTTTCAAACAGACGAATCCGAGTCGTTCGTCTGGTTCGAGATTTGGGAAGACGCACTCTGCGGGCGGAATAAAACCGTGGTTTCGCGGAGTTGTCGTTCGTGTTTGGTAGCCAACAATTTATTATAG
Haloferax_sp._Atlit-6N__Atlit-6N_GCA_003383195.1	r5c1	DEQ92_16095	backward	DEQ92_16100	hypothetical protein	REA01437.1	3213	3392	-1	biosynthetic-additional (lanthipeptides) predicted lanthipeptide	MSVALDIGIARTVDKSHYDGLFGSIISDKFEMSHDSTGTASCYLPCHTASKLPCCDTTN	ATGTCAGTTGCATTGGACATCGGCATTGCACGTACTGTTGACAAATCACACTACGACGGCCTCTTCGGGTCGATCATCTCCGATAAGTTCGAGATGTCCCACGACAGCACCGGGACGGCGTCGTGCTACCTCCCGTGCCACACGGCCTCGAAGCTCCCCTGCTGCGACACCACCAACTGA
Halomicrobium_mukohataei__JP60_GCA_004803735.1	r1c2	E5139_07095	backward	allorf_1408222_1408305		allorf_1408222_1408305	1408222	1408305	1	biosynthetic-additional (lanthipeptides) predicted lanthipeptide	LFAEPIACADQCSWRYRRSAPIGPRSA	TTGTTCGCGGAACCCATAGCCTGCGCAGATCAGTGTTCCTGGAGATACCGTCGGTCGGCACCAATCGGACCCAGATCAGCGTGA
Halomicrobium_mukohataei__JP60_GCA_004803735.1	r1c2	E5139_07095	backward	allorf_1407494_1407664		allorf_1407494_1407664	1407494	1407664	-1	biosynthetic-additional (lanthipeptides) predicted lanthipeptide	VGLATHCSEGDSTLNVAQRPDTTDDERTTSTETIVNCVVILRSDPAVSQPTTLLAL	GTGGGTCTTGCTACTCACTGTTCGGAGGGGGACTCCACTCTCAATGTTGCTCAACGACCCGACACCACCGACGATGAGAGGACCACCTCGACTGAAACCATCGTCAACTGTGTCGTTATTCTTCGAAGTGATCCGGCAGTCAGTCAGCCGACTACGCTGCTCGCATTGTAG
Halomicrobium_mukohataei__JP60_GCA_004803735.1	r1c2	E5139_07095	forward	E5139_07080	hypothetical protein	QCD65410.1	1394019	1394255	1	biosynthetic-additional (lanthipeptides) predicted lanthipeptide	MSERRTVSAGELAVEELLDRLESGERVVVRTEFLGSEHQVTLRYDGSTFYCDTPTRLHRHESREAMRTCLENQGYASQ	ATGAGCGAGCGACGGACCGTCTCGGCCGGCGAGCTGGCGGTCGAGGAGCTGCTCGACCGGCTGGAATCCGGTGAGCGCGTCGTCGTCCGCACGGAGTTTCTGGGCTCGGAACACCAGGTGACGCTGCGCTACGACGGCTCGACGTTCTACTGTGACACGCCCACGCGGCTCCACCGCCACGAGAGCCGCGAGGCGATGCGGACCTGTCTGGAGAATCAGGGCTACGCGAGCCAGTGA
Halomicrobium_mukohataei__JP60_GCA_004803735.1	r1c2	E5139_07095	forward	allorf_1392917_1393042		allorf_1392917_1393042	1392917	1393042	-1	biosynthetic-additional (lanthipeptides) predicted lanthipeptide	LPPVTKGYCFGWRPPDGTPTACRFDGSAAATRCQTYSYGLL	TTGCCGCCGGTGACGAAGGGGTACTGTTTCGGGTGGAGACCGCCAGATGGGACGCCGACCGCCTGCCGATTCGACGGTTCGGCCGCGGCGACCCGATGCCAAACGTACTCATACGGATTATTGTAG
Halomicrobium_mukohataei__JP60_GCA_004803735.1	r1c2	E5139_07095	forward	allorf_1392746_1392898		allorf_1392746_1392898	1392746	1392898	1	biosynthetic-additional (lanthipeptides) predicted lanthipeptide	VRSIAVRGAKTRKKFFSDQRSPAVSSRNGTLCAPRDTVYCSCLPVIVATE	GTGCGGTCCATCGCGGTTCGAGGAGCGAAGACGCGAAAAAAGTTCTTCTCGGACCAGCGCAGTCCGGCGGTCTCCAGTCGAAACGGTACCCTTTGTGCTCCCCGTGATACGGTTTATTGTAGTTGCTTACCGGTGATCGTCGCCACGGAGTAG
Haloferax_sp._Atlit-4N__Atlit-4N_GCA_003383025.1	r4c1	C5C07_17585	backward	allorf_000486_000695		allorf_000486_000695	486	695	1	biosynthetic-additional (lanthipeptides) predicted lanthipeptide	VDVIVRARTSTHDLLALGGVSAGRRVGRFQTDESESFVWFEIWEDALCGRNKTVVSRSCRSCLVANNLL	GTGGATGTGATAGTTCGCGCTCGCACCTCGACCCACGATTTACTAGCTCTTGGGGGAGTGTCTGCGGGCCGACGAGTAGGACGCTTTCAAACAGACGAATCCGAGTCGTTCGTCTGGTTCGAGATTTGGGAAGACGCACTCTGCGGGCGGAATAAAACCGTGGTTTCGCGGAGTTGTCGTTCGTGTTTGGTAGCCAACAATTTATTATAG
Haloferax_sp._Atlit-4N__Atlit-4N_GCA_003383025.1	r4c1	C5C07_17585	backward	C5C07_17580	hypothetical protein	RDZ50632.1	2725	2904	1	biosynthetic-additional (lanthipeptides) predicted lanthipeptide	MSVALDIGIARTVDKSHYDGLFGSIISDKFEMSHDSTGTASCYLPCHTASKLPCCDTTN	ATGTCAGTTGCATTGGACATCGGCATTGCACGTACTGTTGACAAATCACACTACGACGGCCTCTTCGGGTCGATCATCTCCGATAAGTTCGAGATGTCCCACGACAGCACCGGGACGGCGTCGTGCTACCTCCCGTGCCACACGGCCTCGAAGCTCCCCTGCTGCGACACCACCAACTGA
Haloferax_sp._Atlit-12N__Atlit-12N_GCA_003383095.1	r4c1	C5B90_16370	backward	allorf_000337_000480		allorf_000337_000480	337	480	1	biosynthetic-additional (lanthipeptides) predicted lanthipeptide	VDVILYARIVHRDLLALGRCPRFDEWSAFEQATLVVHLVRNLVRRDP	GTGGATGTGATACTTTACGCTCGCATTGTACACCGCGATTTGCTAGCTCTCGGACGGTGTCCGCGGTTCGACGAGTGGAGCGCCTTCGAACAGGCGACTCTGGTCGTTCACCTGGTCCGAAACCTGGTAAGACGCGACCCCTGA
Haloferax_sp._Atlit-12N__Atlit-12N_GCA_003383095.1	r4c1	C5B90_16370	backward	C5B90_16365	hypothetical protein	RDZ61943.1	2573	2752	1	biosynthetic-additional (lanthipeptides) predicted lanthipeptide	MSVALDIDIARTVDKSHYDGLFGSIISDKFEMSHDSTGTASCYLPCHTASKLPCCDTTN	ATGTCAGTAGCATTGGACATCGATATTGCACGTACTGTTGATAAATCACACTACGACGGCCTCTTCGGGTCGATCATCTCCGACAAGTTCGAGATGTCCCACGACAGTACCGGGACGGCGTCGTGTTACCTCCCGTGCCACACGGCCTCGAAGCTCCCCTGCTGCGACACCACCAACTGA
Haloferax_mediterranei_ATCC_33500__ATCC_33500_GCA_005406325.1	r3c1	E6P09_17485	backward	allorf_020890_020955		allorf_020890_020955	20890	20955	-1	biosynthetic-additional (lanthipeptides) predicted lanthipeptide	MYHQWGTVSGGCVACSVTSSD	ATGTATCACCAATGGGGGACTGTTTCAGGCGGGTGCGTAGCTTGCTCCGTGACTTCTTCTGATTAA
Haloferax_mediterranei_ATCC_33500__ATCC_33500_GCA_005406325.1	r3c1	E6P09_17485	forward	allorf_026397_026567		allorf_026397_026567	26397	26567	1	biosynthetic-additional (lanthipeptides) predicted lanthipeptide	MLSRITFAMSVALDNKAGSKEQYDNEFMQTVDDVSEVTADHRDGCGFTCSPFSSWG	ATGTTGTCGAGAATTACTTTTGCAATGTCAGTTGCACTTGATAACAAGGCTGGTAGCAAAGAGCAGTACGACAACGAATTCATGCAGACTGTCGACGACGTGTCCGAAGTCACGGCGGACCACCGCGACGGATGTGGGTTCACCTGCAGTCCCTTCTCGAGCTGGGGCTAA
Haloferax_mediterranei_ATCC_33500__ATCC_33500_GCA_005406325.1	r3c1	E6P09_17485	forward	allorf_026424_026519		allorf_026424_026519	26424	26519	-1	biosynthetic-additional (lanthipeptides) predicted lanthipeptide	VVRRDFGHVVDSLHEFVVVLLFATSLVIKCN	GTGGTCCGCCGTGACTTCGGACACGTCGTCGACAGTCTGCATGAATTCGTTGTCGTACTGCTCTTTGCTACCAGCCTTGTTATCAAGTGCAACTGA
Haloferax_mediterranei_ATCC_33500__ATCC_33500_GCA_005406325.1	r3c1	E6P09_17485	forward	allorf_028587_028820		allorf_028587_028820	28587	28820	1	biosynthetic-additional (lanthipeptides) predicted lanthipeptide	LQVIAHSTDRCRALGCVTSCKRYYNLSSSISSRPHIDVSSSSELNYSVSSTCLNRDSIVGVGPRAHCPSSHSLVYHG	TTGCAAGTCATTGCACACTCGACCGACCGCTGTCGTGCGCTCGGATGTGTCACCAGTTGCAAACGCTACTATAATTTATCTTCCTCTATTAGTAGTCGACCGCATATAGATGTTAGCAGTTCGTCAGAACTGAACTATTCAGTGAGTTCGACGTGCTTGAACCGGGATTCGATAGTAGGGGTCGGACCACGAGCCCACTGTCCTTCTTCTCACAGTTTGGTTTATCATGGGTAG
Haloferax_mediterranei_ATCC_33500__ATCC_33500_GCA_005406325.1	r3c1	E6P09_17485	forward	allorf_028813_028902		allorf_028813_028902	28813	28902	1	biosynthetic-additional (lanthipeptides) predicted lanthipeptide	MGRETLQRGNPICTLSTAITLLYTVVSVL	ATGGGTAGAGAGACATTACAGCGCGGTAACCCTATTTGTACTCTCTCTACAGCGATTACGTTACTGTATACTGTGGTCTCTGTATTGTAG
Haloferax_mediterranei_ATCC_33500__ATCC_33500_GCA_005406325.1	r3c1	E6P09_17485	forward	allorf_029277_029483		allorf_029277_029483	29277	29483	-1	biosynthetic-additional (lanthipeptides) predicted lanthipeptide	MIYSLMSAYQTSEFGMGHSNKDDVLKSQFDDLFEKFFEIEGVGIETTIFGSFSCDCSCGSCICITDTQ	ATGATATATAGTTTGATGTCAGCATATCAGACATCTGAATTCGGAATGGGGCACAGTAACAAGGACGATGTCCTTAAAAGCCAATTTGACGATCTCTTCGAGAAGTTCTTCGAAATCGAAGGGGTCGGAATCGAAACGACGATATTCGGGTCGTTCTCCTGCGACTGCTCTTGCGGGTCCTGTATCTGCATCACGGATACTCAGTAG
Haloferax_sp._Atlit-19N__Atlit-19N_GCA_003382985.1	r5c1	C5B86_15290	backward	C5B86_15285	hypothetical protein	RDZ42064.1	2580	2759	1	biosynthetic-additional (lanthipeptides) predicted lanthipeptide	MSVALDIGIARTVDKSHYDGLFGSIISDKFEMSHDSTGTASCYLPCHTASKLPCCDTTN	ATGTCAGTCGCATTGGACATCGGTATTGCACGTACTGTTGACAAATCACACTACGACGGCCTCTTCGGGTCGATCATCTCCGACAAGTTCGAGATGTCTCACGACAGCACCGGGACGGCGTCGTGTTATCTCCCGTGCCACACGGCCTCGAAGCTCCCCTGCTGCGACACCACCAACTGA
Haloferax_mediterranei_ATCC_33500__ATCC_33500_GCA_005406325.1	r1c1	E6P09_07370	backward	allorf_1466106_1466258		allorf_1466106_1466258	1466106	1466258	-1	biosynthetic-additional (lanthipeptides) predicted lanthipeptide	MSSVRSRPHEFTFFDHLFFVSTLAFAQFVLRVKLSHQRWRGHPCGSSRRV	ATGTCCTCGGTTCGAAGCCGCCCGCACGAATTCACCTTTTTCGACCATTTGTTCTTCGTCTCTACACTCGCGTTCGCGCAGTTCGTACTACGAGTGAAACTATCTCATCAACGATGGCGAGGCCACCCATGTGGTAGTAGTCGTCGAGTCTAG
Haloferax_mediterranei_ATCC_33500__ATCC_33500_GCA_005406325.1	r1c1	E6P09_07370	backward	allorf_1463074_1463199		allorf_1463074_1463199	1463074	1463199	-1	biosynthetic-additional (lanthipeptides) predicted lanthipeptide	MADEFTDKTTFGALKGLKQPTSQSFPFNHWCKIVLHECIFV	ATGGCGGACGAATTCACCGATAAAACGACGTTTGGCGCATTAAAGGGCCTGAAACAACCCACATCCCAATCATTTCCTTTTAATCACTGGTGTAAAATAGTACTGCACGAATGTATATTTGTGTAG
Haloferax_mediterranei_ATCC_33500__ATCC_33500_GCA_005406325.1	r1c1	E6P09_07370	forward	allorf_1452452_1452589		allorf_1452452_1452589	1452452	1452589	-1	biosynthetic-additional (lanthipeptides) predicted lanthipeptide	VRNATASRIRRNLPRAAGIGCNWTFVHHIPKQWPIRLYNPVINTF	GTGAGAAATGCGACCGCGTCTCGAATCCGGAGGAACTTGCCGCGAGCGGCCGGAATCGGGTGTAATTGGACATTTGTCCACCACATTCCGAAACAGTGGCCAATCAGATTGTATAATCCGGTGATAAACACATTCTAG
Haloferax_mediterranei_ATCC_33500__ATCC_33500_GCA_005406325.1	r3c1	E6P09_17495	backward	allorf_041482_041628		allorf_041482_041628	41482	41628	1	biosynthetic-additional (lanthipeptides) predicted lanthipeptide	LQLVTYPIARQRSSECAMTCKHYYRCKSRIAPFSYRLSYDSDLPSWCV	TTGCAACTGGTGACATATCCGATCGCACGACAACGGTCGAGCGAGTGTGCAATGACTTGCAAACACTACTATAGGTGTAAATCAAGAATCGCCCCGTTTTCATATCGACTATCGTACGATTCGGACTTACCGTCTTGGTGCGTCTAA
Haloferax_mediterranei_ATCC_33500__ATCC_33500_GCA_005406325.1	r3c1	E6P09_17495	backward	allorf_037359_037511		allorf_037359_037511	37359	37511	-1	biosynthetic-additional (lanthipeptides) predicted lanthipeptide	MEWGRNLGGLILSRAFVLRCFLVIQLLSRSLRILARNKNSKCSLNTEIQN	ATGGAATGGGGCCGCAACCTTGGGGGTTTGATTTTGTCGCGTGCCTTCGTTTTACGCTGCTTCTTGGTAATTCAGCTATTGTCTCGTAGTCTTCGAATCCTTGCCAGAAATAAGAATTCGAAATGTTCTTTGAACACAGAGATCCAGAACTAA
Haloferax_mediterranei_ATCC_33500__ATCC_33500_GCA_005406325.1	r3c1	E6P09_17495	backward	allorf_037160_037348		allorf_037160_037348	37160	37348	1	biosynthetic-additional (lanthipeptides) predicted lanthipeptide	MIVVYYNNARTDLETGNSHRGFVPMAAVWCALRPTALELLCDLTTSEDELVRAFCSEPTTTQ	ATGATTGTGGTATACTATAACAATGCTAGAACCGATTTGGAGACTGGGAACTCCCACAGAGGGTTTGTACCCATGGCGGCAGTATGGTGCGCTCTACGGCCGACGGCCCTGGAGTTATTGTGCGATCTCACAACCTCAGAGGATGAATTGGTGCGGGCCTTCTGTTCAGAACCAACAACGACGCAATAG
Halorussus_gelatinilyticus__XZYJT40_GCA_023238445.1	r1c4	M0R88_16215	backward	M0R88_16160	hypothetical protein	UPW00035.1	3176775	3177047	1		MSSPKQDFQTAVDKGPSRDEREDAIDSLTASGACDKLAILVQMGGLDGALRRRALNGMADAGCGDLLRTLAADGGLGEPLQSDAESLLDG	GTGAGTTCCCCGAAACAAGACTTCCAGACGGCCGTCGACAAGGGGCCGAGTCGAGACGAGCGCGAGGACGCCATCGATAGTCTCACCGCCAGCGGAGCGTGCGACAAACTCGCCATCCTCGTTCAGATGGGCGGACTCGACGGAGCGCTCAGGCGTCGCGCCCTGAACGGCATGGCCGACGCTGGCTGTGGGGACCTGCTCCGGACGCTCGCCGCCGACGGTGGCCTCGGCGAACCGCTCCAGTCGGACGCCGAGTCGCTCCTCGACGGATAG
Halorussus_gelatinilyticus__XZYJT40_GCA_023238445.1	r1c4	M0R88_16215	forward	M0R88_16220	hypothetical protein	UPW00046.1	3188996	3189145	1		MSVAIEADAGSKEQYDSEFTVETSTEDVPEQEVGHRDGCGFTCSPFSTF	ATGTCAGTTGCAATCGAAGCCGACGCTGGTAGCAAGGAACAGTACGACAGCGAGTTCACCGTCGAGACGTCCACCGAGGACGTGCCGGAGCAGGAAGTTGGCCACCGCGACGGCTGTGGCTTCACGTGCAGTCCGTTCTCGACCTTCTAA
Halorussus_gelatinilyticus__XZYJT40_GCA_023238445.1	r1c4	M0R88_16215	forward	allorf_3198246_3198419		allorf_3198246_3198419	3198246	3198419	1	biosynthetic-additional (lanthipeptides) predicted lanthipeptide	LRGRLCGPLFDAPNEARRENIPQSDREREGAFEAVVATILAVSSQSICSLKGTATHS	TTGCGTGGTCGTCTCTGCGGGCCACTATTCGACGCGCCGAACGAAGCGAGGCGCGAGAATATCCCGCAGAGCGACCGCGAGCGGGAGGGGGCTTTCGAGGCGGTCGTCGCAACGATTCTCGCGGTCAGTTCCCAATCGATATGCTCGTTGAAAGGAACAGCCACCCACTCCTAA
Halocatena_salina__AD-1_GCA_023115355.1	r3c1	MW046_17010	backward	allorf_398228_398356		allorf_398228_398356	398228	398356	-1	biosynthetic-additional (lanthipeptides) predicted lanthipeptide	VKQSSQPQRRRSRCGRTRRILASVGRTEAVGLLGDGSDGSCG	GTGAAACAAAGTAGCCAACCACAGCGCCGCCGCTCACGATGTGGACGGACACGAAGGATTCTGGCGTCAGTCGGGCGGACCGAGGCTGTAGGATTGCTTGGTGACGGTAGCGATGGATCATGTGGATGA
Halocatena_salina__AD-1_GCA_023115355.1	r3c1	MW046_17010	backward	allorf_398029_398259		allorf_398029_398259	398029	398259	-1	biosynthetic-additional (lanthipeptides) predicted lanthipeptide	LVTVAMDHVDERLRVHPFVIGLSGHVRMVHLEDDRFSGVYAFILRVLLSFSDCAMVVTAATNSPRSLSVPSACDRW	TTGGTGACGGTAGCGATGGATCATGTGGATGAACGCCTTCGCGTCCATCCGTTCGTCATCGGTTTGAGCGGTCACGTACGGATGGTTCATCTCGAGGACGACCGTTTCAGCGGTGTCTACGCCTTTATTCTGCGCGTTCTGCTTTCATTCTCCGATTGCGCGATGGTAGTGACAGCCGCGACCAATTCACCGAGATCGTTGTCTGTCCCTTCAGCGTGCGACCGATGGTGA
Halocatena_salina__AD-1_GCA_023115355.1	r3c1	MW046_17010	backward	allorf_395792_395974		allorf_395792_395974	395792	395974	1	biosynthetic-additional (lanthipeptides) predicted lanthipeptide	MLDAVGNRPSPAWRGGRSTSDNANQGDAVILDEFSFMRCYQSQITSRVFASGQSHPDLQI	ATGCTAGACGCTGTCGGCAATCGTCCCTCGCCAGCATGGCGTGGTGGTCGCTCCACGTCTGACAACGCTAACCAAGGAGACGCGGTCATTCTAGACGAGTTCAGTTTTATGAGGTGCTACCAGAGCCAGATTACATCTCGCGTTTTTGCTTCTGGACAGTCTCATCCAGACCTACAAATCTAA
Halocatena_salina__AD-1_GCA_023115355.1	r3c1	MW046_17010	backward	allorf_392980_393156		allorf_392980_393156	392980	393156	-1	biosynthetic-additional (lanthipeptides) predicted lanthipeptide	LRQYLWTTWSVRAEICGAQKCSGCTLTVEIIICFELAIKLTLKVGIHQFVRHARRLGC	TTGAGGCAGTATTTATGGACAACCTGGAGTGTACGTGCAGAAATCTGTGGCGCACAAAAATGCAGTGGCTGCACGCTGACTGTCGAGATCATCATCTGTTTCGAACTCGCTATCAAACTCACTCTTAAGGTCGGTATTCATCAATTTGTACGACATGCCAGACGATTGGGTTGCTGA
Halocatena_salina__AD-1_GCA_023115355.1	r3c1	MW046_17010	backward	allorf_392974_393144		allorf_392974_393144	392974	393144	1	biosynthetic-additional (lanthipeptides) predicted lanthipeptide	LMSATQSSGMSYKLMNTDLKSEFDSEFETDDDLDSQRAATAFLCATDFCTYTPGCP	TTGATGTCAGCAACCCAATCGTCTGGCATGTCGTACAAATTGATGAATACCGACCTTAAGAGTGAGTTTGATAGCGAGTTCGAAACAGATGATGATCTCGACAGTCAGCGTGCAGCCACTGCATTTTTGTGCGCCACAGATTTCTGCACGTACACTCCAGGTTGTCCATAA
Halocatena_salina__AD-1_GCA_023115355.1	r3c1	MW046_17010	forward	MW046_16995	hypothetical protein	UPM44726.1	386197	386439	1		MGNENEYQSDLIVKSSFPTKRVKLEPGMGLFANRRVWAIVKEANKKINTEHVPEGTCVGQIHWQDDRIITHDLDKTYLTD	ATGGGAAACGAAAACGAATATCAGTCTGATCTCATCGTAAAATCATCATTCCCAACAAAACGGGTGAAGCTTGAGCCGGGGATGGGACTGTTCGCAAATCGACGGGTCTGGGCGATCGTGAAGGAAGCAAATAAGAAGATAAACACAGAGCACGTGCCGGAGGGAACGTGTGTCGGACAGATCCACTGGCAAGATGATAGGATCATCACTCACGACCTTGATAAGACGTACCTGACTGATTAA
Halocatena_salina__AD-1_GCA_023115355.1	r3c1	MW046_17010	forward	allorf_383169_383288		allorf_383169_383288	383169	383288	1	biosynthetic-additional (lanthipeptides) predicted lanthipeptide	MLFISNTTILLESVRGSRRRDHTTDAQWRRPLTDCSLPV	ATGCTGTTTATTTCAAATACTACCATCCTATTAGAATCTGTTCGTGGATCACGTCGCCGCGACCACACGACAGACGCTCAGTGGCGTCGGCCACTCACTGACTGCTCTCTTCCAGTATAG
Halocatena_salina__AD-1_GCA_023115355.1	r3c1	MW046_17010	forward	allorf_383135_383269		allorf_383135_383269	383135	383269	1	biosynthetic-additional (lanthipeptides) predicted lanthipeptide	VREHLAVSGGRNAVYFKYYHPIRICSWITSPRPHDRRSVASATH	GTGAGAGAACACCTCGCCGTGTCCGGAGGACGAAATGCTGTTTATTTCAAATACTACCATCCTATTAGAATCTGTTCGTGGATCACGTCGCCGCGACCACACGACAGACGCTCAGTGGCGTCGGCCACTCACTGA
Halocatena_salina__AD-1_GCA_023115355.1	r3c1	MW046_17010	forward	allorf_381863_381931		allorf_381863_381931	381863	381931	-1	biosynthetic-additional (lanthipeptides) predicted lanthipeptide	VLGLKQNSHGSGDMLERPSTAC	GTGCTTGGACTTAAACAGAATTCCCATGGATCAGGTGATATGTTAGAAAGACCTTCCACCGCTTGCTGA
Halocatena_salina__AD-1_GCA_023115355.1	r1c2	MW046_07445	backward	allorf_1444717_1444914		allorf_1444717_1444914	1444717	1444914	1	biosynthetic-additional (lanthipeptides) predicted lanthipeptide	VIGSRGSTMSVINRISDAFFDKEHDQGPYACQSCDRRFSLQYQVCPECGGYAIERVDWSEHIQNK	GTGATCGGATCAAGGGGATCCACTATGAGCGTTATCAACCGGATCAGTGATGCTTTTTTTGACAAAGAGCACGATCAGGGTCCCTACGCCTGTCAGAGCTGCGATCGTCGGTTTTCACTTCAATACCAGGTTTGTCCCGAGTGTGGGGGCTACGCGATCGAACGCGTCGATTGGTCGGAGCATATTCAAAATAAATGA
Halocatena_salina__AD-1_GCA_023115355.1	r1c2	MW046_07445	backward	MW046_07405	hypothetical protein	UPM41815.1	1445012	1445173	1	biosynthetic-additional (lanthipeptides) predicted lanthipeptide	MVEEPMLKGMPRCLNCGFEAPHDGGEWNSAQVPPLGDLMRCPECGSTNILGRW	ATGGTGGAGGAACCCATGCTGAAAGGGATGCCGCGATGTCTCAACTGCGGCTTTGAAGCCCCACACGATGGTGGAGAATGGAACTCCGCCCAGGTACCCCCACTCGGTGATCTCATGCGCTGCCCCGAATGTGGTAGCACCAACATTCTCGGGCGCTGGTGA
Halocatena_salina__AD-1_GCA_023115355.1	r1c2	MW046_07445	backward	allorf_1451265_1451483		allorf_1451265_1451483	1451265	1451483	-1	biosynthetic-additional (lanthipeptides) predicted lanthipeptide	MRVIGFSSMGSRITLSDVRRGSLWFSLSATSNTSPFSSSNNVERLRIVCGLCLPRRFRSSYAEEVSCLRTPG	ATGAGAGTGATCGGGTTCTCGTCGATGGGATCCAGGATCACGTTGTCGGACGTTCGCCGGGGATCACTGTGGTTCTCGCTGAGTGCCACATCGAACACGTCTCCGTTCTCGTCGTCCAACAACGTCGAGCGGCTTCGGATCGTTTGTGGCTTGTGTTTGCCAAGACGATTTCGTTCGAGTTATGCAGAGGAGGTTTCTTGCTTGCGTACTCCCGGTTAA
Halocatena_salina__AD-1_GCA_023115355.1	r1c2	MW046_07445	backward	MW046_07440	hypothetical protein	UPM41821.1	1451496	1451642	-1		MSVAIDTEVDVDKDAYDEQFDDNHTVHDQKVSTCTYLPNGVGMCHTCG	ATGTCGGTCGCAATCGACACTGAGGTTGACGTTGACAAGGACGCGTACGACGAACAGTTCGATGACAACCACACTGTTCACGATCAGAAAGTGAGTACCTGTACCTACCTCCCTAACGGGGTCGGTATGTGTCACACATGTGGATAA
Halocatena_salina__AD-1_GCA_023115355.1	r1c2	MW046_07445	forward	allorf_1459608_1459736		allorf_1459608_1459736	1459608	1459736	1	biosynthetic-additional (lanthipeptides) predicted lanthipeptide	LNWNQTVLLAALCGLRLVGFKPSSDLSTPTHVRVQQNGDGGI	TTGAACTGGAACCAGACGGTCCTGCTCGCTGCGCTGTGCGGGCTGCGACTGGTAGGGTTCAAACCCTCCTCAGATCTCAGTACACCCACTCACGTTCGAGTACAACAAAATGGGGACGGAGGGATTTGA
Halobiforma_lacisalsi_AJ5__AJ5_GCA_000226975.3	r2c1	CHINAEXTREME_20785	backward	allorf_092547_092708		allorf_092547_092708	92547	92708	-1	biosynthetic-additional (lanthipeptides) predicted lanthipeptide	VFQTNPCGIEAGSVPAMQRGEGPFQTNPCGIEARTVRASRGESMRVSDEPLWD	GTGTTTCAGACGAACCCTTGTGGGATTGAAGCTGGATCAGTGCCGGCGATGCAACGAGGCGAAGGTCCGTTTCAGACGAACCCTTGTGGGATTGAAGCGAGAACCGTGAGGGCGTCTCGTGGCGAGTCTATGAGAGTTTCAGACGAACCCTTGTGGGATTGA
Halobiforma_lacisalsi_AJ5__AJ5_GCA_000226975.3	r2c1	CHINAEXTREME_20785	backward	allorf_095362_095517		allorf_095362_095517	95362	95517	-1	biosynthetic-additional (lanthipeptides) predicted lanthipeptide	MVRVGSIHGTVRDFRPVIPRYPTCVRAVQCAVITDDSASCSDTNSLVVHSG	ATGGTTCGAGTCGGCTCTATTCACGGAACTGTTCGGGATTTCCGTCCAGTCATCCCCAGATATCCGACCTGCGTTCGAGCCGTTCAGTGCGCAGTGATCACCGACGACAGTGCTTCATGCTCTGACACAAATTCGCTAGTTGTCCACTCTGGCTAA
Halobiforma_lacisalsi_AJ5__AJ5_GCA_000226975.3	r2c1	CHINAEXTREME_20785	backward	CHINAEXTREME_20760	hypothetical protein	APX00240.1	96660	96857	1	biosynthetic-additional (lanthipeptides) predicted lanthipeptide	MSGIQSSFGMTYNERDDALRAIFDERFGAFPSKEAGPIISNGCTGSCLCTVFDCDCEPSCNECTG	ATGTCAGGAATACAGTCCTCGTTCGGTATGACGTACAACGAACGCGACGATGCGCTACGAGCGATATTCGACGAGCGATTCGGAGCATTCCCCTCGAAAGAGGCGGGGCCGATTATCTCGAACGGCTGTACCGGATCGTGTCTCTGTACGGTGTTTGATTGTGACTGCGAACCGTCCTGCAACGAGTGTACCGGCTAG
Halobiforma_lacisalsi_AJ5__AJ5_GCA_000226975.3	r2c1	CHINAEXTREME_20785	backward	CHINAEXTREME_20765	hypothetical protein	APX00241.1	97046	97228	1	biosynthetic-additional (lanthipeptides) predicted lanthipeptide	MSTQQASFGMAHKQRDSELKVIFDDQFENWTKKAGIASLDCTGSCLCSLSCDCETCGGEC	ATGTCTACTCAGCAGGCATCCTTCGGAATGGCGCACAAGCAGCGAGACAGCGAACTGAAGGTGATCTTCGACGATCAGTTCGAAAACTGGACCAAGAAAGCCGGAATCGCATCGCTGGATTGTACCGGCTCGTGTCTCTGTTCACTTAGTTGTGACTGCGAGACGTGCGGCGGCGAGTGCTGA
Halobiforma_lacisalsi_AJ5__AJ5_GCA_000226975.3	r2c1	CHINAEXTREME_20785	backward	CHINAEXTREME_20770	hypothetical protein	APX00242.1	97362	97547	1	biosynthetic-additional (lanthipeptides) predicted lanthipeptide	MSTQQASFGMAHKQRDSELKAIFDDQFENWTKKAGIATLDCTGSCLCSLSCDCETCGGECN	ATGTCTACTCAGCAGGCATCCTTCGGAATGGCGCACAAGCAGCGAGACAGCGAACTGAAGGCGATTTTCGACGACCAGTTCGAAAACTGGACCAAGAAGGCCGGAATCGCGACGCTGGATTGTACCGGCTCGTGTCTCTGTTCGCTTAGTTGCGACTGCGAGACGTGCGGCGGAGAATGCAATTAA
Halobiforma_lacisalsi_AJ5__AJ5_GCA_000226975.3	r2c1	CHINAEXTREME_20785	forward	allorf_105007_105147		allorf_105007_105147	105007	105147	-1	biosynthetic-additional (lanthipeptides) predicted lanthipeptide	VRRVHSGEDSSRRYRPRRPDADRATTHDRQAVGMKSVETVFVACSS	GTGAGACGGGTCCACTCGGGCGAGGATTCGTCCCGACGGTACCGGCCTCGAAGACCCGACGCCGACCGGGCGACCACTCACGACCGTCAAGCGGTCGGGATGAAATCGGTCGAGACCGTGTTCGTTGCTTGTAGCAGTTGA
Halobiforma_lacisalsi_AJ5__AJ5_GCA_000226975.3	r2c1	CHINAEXTREME_20785	forward	CHINAEXTREME_20800	hypothetical protein	APX00248.1	105199	105387	-1	biosynthetic-additional (lanthipeptides) predicted lanthipeptide	MSATQQSFGMSYDVTDTSLKTAFDERFGAEDVTDLPLSLTIDWSCSCGCSIGCNCNSCGCGC	ATGTCGGCTACCCAACAGTCGTTCGGAATGTCGTACGACGTCACAGATACGAGCCTCAAAACCGCCTTTGACGAGCGGTTCGGTGCGGAAGACGTGACCGATCTGCCGTTGTCGCTGACGATCGATTGGAGTTGTTCGTGCGGGTGTTCGATCGGTTGTAACTGTAATTCCTGCGGGTGCGGGTGTTAA
Halobiforma_lacisalsi_AJ5__AJ5_GCA_000226975.3	r2c1	CHINAEXTREME_20785	forward	allorf_109265_109408		allorf_109265_109408	109265	109408	1	biosynthetic-additional (lanthipeptides) predicted lanthipeptide	VPSLSANTRLYWSVTWWPQLSQRRFGKASQFASEIFGNCGGVDTGVY	GTGCCGTCGTTGTCAGCGAATACTCGCTTGTATTGGTCAGTGACGTGGTGGCCGCAGTTATCACAACGCAGGTTTGGTAAGGCCAGTCAGTTCGCCAGTGAAATCTTCGGAAACTGTGGAGGGGTAGATACCGGTGTGTATTGA
Halobacteriales_archaeon_QS_1_68_20__GCA_003021085.1	r7c1	BRC81_03735	forward	allorf_08250_08423		allorf_08250_08423	8250	8423	-1	biosynthetic-additional (lanthipeptides) predicted lanthipeptide	VTRMGVGGLRVTDRRVVQARPVFVGGLRRALTVFGVERVVARRFGLRVDCDLHQTAY	GTGACCCGTATGGGGGTTGGAGGTTTGCGTGTCACAGACCGACGAGTCGTACAGGCACGCCCCGTGTTCGTCGGCGGACTCCGGCGAGCCCTCACCGTATTCGGCGTCGAACGCGTCGTTGCTCGTCGGTTCGGTCTCCGCGTCGATTGCGACTTACATCAAACCGCATATTAG
Halobacteriales_archaeon_QS_1_68_20__GCA_003021085.1	r7c1	BRC81_03735	forward	allorf_01364_01582		allorf_01364_01582	1364	1582	-1	biosynthetic-additional (lanthipeptides) predicted lanthipeptide	MFCYFPRSVVVPTGESSTISRSTPGVAGFVRGEVPASPWDCGAEDPGAMAAFRAYPGCWSRCLVPATAGSSP	ATGTTCTGCTATTTTCCAAGGTCGGTCGTGGTCCCTACGGGGGAATCTTCGACGATATCCAGGTCTACACCTGGGGTCGCGGGATTCGTGCGTGGCGAGGTTCCTGCGAGCCCGTGGGACTGCGGGGCCGAGGATCCGGGGGCGATGGCAGCGTTCCGTGCCTATCCGGGGTGCTGGTCCCGGTGTCTGGTGCCCGCTACTGCGGGAAGCAGCCCGTAG
Halobacteriales_archaeon_QS_1_68_20__GCA_003021085.1	r7c1	BRC81_03735	forward	BRC81_03705	hypothetical protein	None	991	1110	-1		MEYESKVNDIFEGEDAIALCLYNRAEFPSSGICDVVRVHP	ATGGAGTACGAGAGCAAGGTGAACGACATCTTCGAGGGCGAAGACGCCATCGCCCTCTGTCTCTACAATCGGGCGGAGTTCCCGTCGAGTGGTATCTGCGACGTCGTCCGCGTCCATCCA
Halobacteriales_archaeon_QS_1_68_20__GCA_003021085.1	r28c1	BRC81_13345	forward	allorf_05068_05232		allorf_05068_05232	5068	5232	1	biosynthetic-additional (lanthipeptides) predicted lanthipeptide	VFECLLRRRSGERHGGSCSRSGRSRCSSRSAGSPSHGRGCAAVGRRTRCRCPGS	GTGTTCGAGTGTCTCCTCCGGCGTCGGTCTGGTGAACGACATGGAGGTAGTTGTAGTCGTTCGGGGAGGAGCAGGTGCTCGAGTCGGTCAGCCGGAAGTCCGAGTCACGGACGTGGATGTGCTGCTGTGGGTCGCCGTACCCGGTGTAGATGCCCCGGGAGTTGA
Halobacteriales_archaeon_QS_1_68_20__GCA_003021085.1	r6c1	BRC81_02815	backward	allorf_135273_135491		allorf_135273_135491	135273	135491	-1	biosynthetic-additional (lanthipeptides) predicted lanthipeptide	VNAQWPAAARPSRKRCGRQEDVTATVRGRSEPVTRRRATAPRRPRESRPRSPPLRARTYSVSTPRWRCSARC	GTGAACGCGCAATGGCCCGCAGCGGCGCGTCCGTCGAGAAAGCGATGCGGGCGCCAGGAAGACGTCACTGCGACGGTCAGGGGAAGGTCGGAACCTGTTACCCGTCGTCGGGCGACCGCTCCACGACGACCTCGTGAATCTCGACCCCGTTCCCCGCCACTTCGCGCGCGAACGTACTCGGTGTCCACGCCACGCTGGCGGTGTTCGGCGCGGTGCTGA
Halobacteriales_archaeon_QS_1_68_20__GCA_003021085.1	r6c1	BRC81_02815	backward	allorf_133952_134149		allorf_133952_134149	133952	134149	1	biosynthetic-additional (lanthipeptides) predicted lanthipeptide	LVRVGLNGPLALPPSRARGGFLRVAVRVTVGRERAGAFCVLPATDPSPESSQRLSKQSGQRRRLR	TTGGTCCGGGTGGGACTGAACGGGCCTCTCGCGCTGCCCCCGAGTCGAGCGCGCGGGGGCTTTCTGCGTGTTGCTGTCCGAGTTACCGTCGGCAGAGAGCGCGCGGGGGCTTTCTGCGTGTTGCCAGCCACGGACCCGTCCCCAGAGAGCTCACAAAGGCTTTCGAAACAGTCCGGCCAACGACGTCGGCTACGTTGA
Halobacteriales_archaeon_QS_1_68_20__GCA_003021085.1	r6c1	BRC81_02815	forward	allorf_122947_123090		allorf_122947_123090	122947	123090	1	biosynthetic-additional (lanthipeptides) predicted lanthipeptide	VMDRHHPCVGRHPRPGGAGSCRNVPRRTGTPASYLFDRPSVYVIQKY	GTGATGGATCGCCACCACCCTTGCGTCGGTCGCCACCCACGACCCGGTGGGGCAGGATCGTGTCGGAACGTCCCCCGTCGAACGGGGACCCCAGCATCCTACCTGTTTGACAGGCCCTCCGTATATGTCATTCAAAAGTATTAA
Haladaptatus_paucihalophilus_DX253__DX253_GCA_900142335.1	r13c1	SAMN05444342_2764	backward	SAMN05444342_2765	hypothetical protein	SHL02194.1	100525	100689	-1	biosynthetic-additional (lanthipeptides) predicted lanthipeptide	MSVAINSTAAQIDKESYDAEFDAATSETEFDEDDLLGPAEMCWFSCGLSCGLTG	ATGTCCGTTGCAATCAACAGCACGGCGGCACAGATCGATAAAGAAAGCTACGACGCGGAATTCGACGCCGCAACGTCGGAAACCGAATTCGACGAGGACGACCTTCTCGGACCGGCCGAGATGTGCTGGTTCTCGTGTGGTCTCAGCTGCGGCCTCACCGGATAA
Haladaptatus_paucihalophilus_DX253__DX253_GCA_900142335.1	r13c1	SAMN05444342_2764	forward	SAMN05444342_2763	hypothetical protein	SHL02107.1	96629	96805	-1	biosynthetic-additional (lanthipeptides) predicted lanthipeptide	MSVVIENKSSIQFDKKKYDAEFDVPMETPDIDDDEFVAKADDSWCLITCGVFTCTITG	ATGTCAGTTGTGATAGAAAATAAGAGTTCGATTCAGTTCGACAAGAAAAAATACGATGCGGAGTTCGACGTTCCGATGGAAACGCCGGATATCGATGACGACGAGTTCGTCGCAAAAGCCGACGATTCGTGGTGCTTGATCACGTGCGGTGTGTTCACGTGCACCATCACCGGCTAA
Haladaptatus_paucihalophilus_DX253__DX253_GCA_900142335.1	r13c1	SAMN05444342_2764	forward	SAMN05444342_2762	hypothetical protein	SHL02081.1	96213	96386	-1	biosynthetic-additional (lanthipeptides) predicted lanthipeptide	MSIVIDSPVAAQLNKDVYDSEFKTDALVPEYEDEEDLGPAKLCLLTCTVSCAVTVSV	ATGTCAATCGTAATTGACAGTCCGGTGGCGGCACAGCTTAACAAAGACGTCTACGACTCCGAGTTCAAGACGGATGCGCTGGTTCCTGAATACGAGGACGAAGAGGACCTTGGCCCGGCGAAGCTGTGTCTTCTCACGTGCACCGTCAGCTGTGCAGTTACGGTCAGCGTCTAA
Haladaptatus_paucihalophilus_DX253__DX253_GCA_900142335.1	r13c1	SAMN05444342_2764	forward	SAMN05444342_2761	hypothetical protein	SHL02052.1	95881	96033	-1		MSVAIDNTVTAQLNKNAYDSQFDVEMTADLDDDTLGPAKMCIITCLITGI	ATGTCAGTTGCAATTGATAACACGGTGACGGCACAGCTCAACAAGAACGCGTACGACTCCCAATTCGACGTGGAGATGACAGCCGACCTCGACGACGACACGCTCGGTCCGGCGAAAATGTGCATCATCACCTGCCTCATCACGGGTATCTAA
Halobacteriales_archaeon_QS_1_68_20__GCA_003021085.1	r11c2	BRC81_06440	backward	allorf_236538_236762		allorf_236538_236762	236538	236762	-1	biosynthetic-additional (lanthipeptides) predicted lanthipeptide	VGRGRIGGPPGGYVGAPRRGRPPRPVRSTATGRRRPRRRWRHAATRRSPADRVTRGSRAGSRTGGPRSPCRWPT	GTGGGACGCGGCCGGATCGGCGGTCCCCCGGGGGGTTACGTCGGAGCCCCTCGTCGGGGGCGGCCACCTCGACCCGTCCGTTCCACAGCGACAGGCCGACGTCGCCCACGTCGCCGATGGCGTCACGCCGCGACCCGGCGAAGCCCAGCAGACCGAGTAACACGAGGATCACGGGCGGGGTCTCGAACAGGTGGACCGCGGTCGCCGTGCCGGTGGCCGACGTGA
Halobacteriales_archaeon_QS_1_68_20__GCA_003021085.1	r11c2	BRC81_06440	backward	BRC81_06445	hypothetical protein	PSP79103.1	228963	229232	1		MEPSPAAGRQGPPPDDEGRETVCVRDWRSNCRRSHSHRGPRRRRRRRPSRRPRPRTRCRTQPCRRRWIRLQLTSFPHILLSLNYFPLSL	GTGGAACCGTCGCCCGCCGCCGGCCGCCAGGGGCCGCCGCCGGACGACGAGGGTCGAGAAACGGTCTGCGTCAGGGACTGGCGATCGAACTGCCGGAGGTCCCACAGCCACAGGGGGCCCCGACGACGTCGGCGTCGTCGTCCTTCTCGTAGGCCGCGTCCGCGAACTCGTTGTCGAACTCAGCCTTGCCGTCGGCGCTGGATTCGATTACAGCTGACATCGTTTCCACATATACTTCTTTCATTAAATTATTTTCCACTGTCATTATAG
Haloarcula_salina__JCM_18369_GCA_019061225.1	r3c2	KTS37_04500	forward	allorf_0867415_0867570		allorf_0867415_0867570	867415	867570	-1	biosynthetic-additional (lanthipeptides) predicted lanthipeptide	MEGFCGHTMARERSAETIPGLCAGVVTSRNVTGWIFQSVSYHYLVTCMWLV	ATGGAGGGGTTCTGCGGGCACACTATGGCCCGGGAACGTAGCGCTGAGACGATTCCGGGCCTCTGCGCCGGAGTCGTCACGAGCAGAAACGTTACCGGGTGGATATTTCAATCCGTAAGCTATCATTATCTCGTAACTTGTATGTGGTTGGTTTGA

## Sheet: Sheet2
Genome	Region	Locus	direction	adjacent_locus	adjacent_name	adjacent_proteinID	adjacent_start	adjacent_end	adjacent_strand	adjacent_info	Amino acid sequence	Nucleotide sequence
Natronorubrum_tibetense_GA33__GA33_GCF_000383975.1	r5c1	NATTI_RS0124325	backward	allorf_063356_063505		allorf_063356_063505	63356	63505	1	biosynthetic-additional (lanthipeptides) predicted lanthipeptide	LSGTVVGSNNVRKLRSHDREGEGAPLHGAPKRCHLSCIFLTDSLGQFGK	TTGTCCGGTACGGTAGTCGGCAGTAACAACGTACGAAAACTGCGAAGTCACGATCGAGAAGGCGAAGGAGCGCCGCTACACGGCGCTCCGAAGCGTTGTCACTTGTCATGCATCTTCCTGACCGATTCACTCGGTCAGTTTGGGAAGTGA
Natronorubrum_tibetense_GA33__GA33_GCF_000383975.1	r5c1	NATTI_RS0124325	backward	allorf_059681_059815		allorf_059681_059815	59681	59815	-1	biosynthetic-additional (lanthipeptides) predicted lanthipeptide	VRIAAETSRSNAISFACRVFPIVGRPSMITGGACSSSSCVSIAS	GTGAGGATTGCGGCCGAGACATCTAGGTCGAACGCGATCTCTTTTGCGTGTCGCGTTTTTCCGATCGTGGGGAGGCCGTCGATGATTACTGGTGGTGCCTGCTCGTCGTCGAGCTGTGTCTCGATTGCCTCTTGA
Natronorubrum_tibetense_GA33__GA33_GCF_000383975.1	r5c1	NATTI_RS0124325	backward	allorf_059547_059768		allorf_059547_059768	59547	59768	-1	biosynthetic-additional (lanthipeptides) predicted lanthipeptide	VSRFSDRGEAVDDYWWCLLVVELCLDCLLNPISARIPDGCLSELALLGSCVSTPAAVIMISTSHLSDYGVVMS	GTGTCGCGTTTTTCCGATCGTGGGGAGGCCGTCGATGATTACTGGTGGTGCCTGCTCGTCGTCGAGCTGTGTCTCGATTGCCTCTTGAATCCCATCTCGGCACGCATCCCAGACGGTTGCTTGAGTGAACTCGCCCTGTTGGGAAGCTGCGTGAGCACCCCGGCAGCAGTCATCATGATCAGCACCAGCCATCTATCTGATTATGGGGTGGTGATGAGTTAA
Natronorubrum_tibetense_GA33__GA33_GCF_000383975.1	r5c1	NATTI_RS0124325	backward	NATTI_RS0124330	hypothetical protein	WP_006092970.1	57367	57600	-1	biosynthetic-additional (lanthipeptides) predicted lanthipeptide	MGSTIPTPTDDKARETIGDATPGSLELDPTDDGFKAAMRQAIIDEELDDEALEVMTEISEAKYTFTCICTCKCTLSC	ATGGGTTCGACCATTCCCACTCCGACCGACGACAAAGCGCGCGAGACCATCGGTGACGCTACTCCCGGGTCGCTCGAGTTGGACCCGACCGACGATGGGTTCAAGGCGGCGATGCGGCAGGCGATTATCGACGAGGAACTCGACGATGAGGCTCTCGAGGTGATGACCGAGATCAGCGAGGCGAAGTACACGTTCACGTGCATCTGCACGTGCAAGTGTACGCTCTCCTGCTGA
Natronorubrum_tibetense_GA33__GA33_GCF_000383975.1	r5c1	NATTI_RS0124325	forward	allorf_050454_050567		allorf_050454_050567	50454	50567	1	biosynthetic-additional (lanthipeptides) predicted lanthipeptide	VSVRPTTPANNRNLASPSTSRGALDYITGSSGSGERC	GTGAGTGTCCGGCCGACGACGCCCGCTAACAACAGGAACTTGGCGTCACCGTCCACGTCAAGAGGCGCGCTGGACTACATCACTGGTTCAAGTGGCTCGGGAGAGCGCTGTTGA
Natronorubrum_tibetense_GA33__GA33_GCF_000383975.1	r5c1	NATTI_RS0124325	forward	allorf_050223_050324		allorf_050223_050324	50223	50324	1	biosynthetic-additional (lanthipeptides) predicted lanthipeptide	VAAPQCPEGDERVEYGLGPCLREATQCVHGPSQ	GTGGCTGCGCCGCAGTGTCCAGAGGGCGACGAGCGCGTCGAATACGGTCTCGGACCGTGCCTTCGCGAGGCGACCCAGTGCGTACACGGTCCATCGCAGTGA
Natronorubrum_tibetense_GA33__GA33_GCF_000337235.1	r56c1	C496_RS22820	backward	allorf_40091_40240		allorf_40091_40240	40091	40240	-1	biosynthetic-additional (lanthipeptides) predicted lanthipeptide	LSGTVVGSNNVRKLRSHDREGEGAPLHGAPKRCHLSCIFLTDSLGQFGK	TTGTCCGGTACGGTAGTCGGCAGTAACAACGTACGAAAACTGCGAAGTCACGATCGAGAAGGCGAAGGAGCGCCGCTACACGGCGCTCCGAAGCGTTGTCACTTGTCATGCATCTTCCTGACCGATTCACTCGGTCAGTTTGGGAAGTGA
Natronorubrum_tibetense_GA33__GA33_GCF_000337235.1	r56c1	C496_RS22820	backward	allorf_43781_43915		allorf_43781_43915	43781	43915	1	biosynthetic-additional (lanthipeptides) predicted lanthipeptide	VRIAAETSRSNAISFACRVFPIVGRPSMITGGACSSSSCVSIAS	GTGAGGATTGCGGCCGAGACATCTAGGTCGAACGCGATCTCTTTTGCGTGTCGCGTTTTTCCGATCGTGGGGAGGCCGTCGATGATTACTGGTGGTGCCTGCTCGTCGTCGAGCTGTGTCTCGATTGCCTCTTGA
Natronorubrum_tibetense_GA33__GA33_GCF_000337235.1	r56c1	C496_RS22820	backward	allorf_43828_44049		allorf_43828_44049	43828	44049	1	biosynthetic-additional (lanthipeptides) predicted lanthipeptide	VSRFSDRGEAVDDYWWCLLVVELCLDCLLNPISARIPDGCLSELALLGSCVSTPAAVIMISTSHLSDYGVVMS	GTGTCGCGTTTTTCCGATCGTGGGGAGGCCGTCGATGATTACTGGTGGTGCCTGCTCGTCGTCGAGCTGTGTCTCGATTGCCTCTTGAATCCCATCTCGGCACGCATCCCAGACGGTTGCTTGAGTGAACTCGCCCTGTTGGGAAGCTGCGTGAGCACCCCGGCAGCAGTCATCATGATCAGCACCAGCCATCTATCTGATTATGGGGTGGTGATGAGTTAA
Natronorubrum_tibetense_GA33__GA33_GCF_000337235.1	r56c1	C496_RS22820	backward	C496_RS22815	hypothetical protein	WP_006092970.1	45996	46229	1	biosynthetic-additional (lanthipeptides) predicted lanthipeptide	MGSTIPTPTDDKARETIGDATPGSLELDPTDDGFKAAMRQAIIDEELDDEALEVMTEISEAKYTFTCICTCKCTLSC	ATGGGTTCGACCATTCCCACTCCGACCGACGACAAAGCGCGCGAGACCATCGGTGACGCTACTCCCGGGTCGCTCGAGTTGGACCCGACCGACGATGGGTTCAAGGCGGCGATGCGGCAGGCGATTATCGACGAGGAACTCGACGATGAGGCTCTCGAGGTGATGACCGAGATCAGCGAGGCGAAGTACACGTTCACGTGCATCTGCACGTGCAAGTGTACGCTCTCCTGCTGA
Natronorubrum_tibetense_GA33__GA33_GCF_000337235.1	r56c1	C496_RS22820	forward	allorf_53029_53142		allorf_53029_53142	53029	53142	-1	biosynthetic-additional (lanthipeptides) predicted lanthipeptide	VSVRPTTPANNRNLASPSTSRGALDYITGSSGSGERC	GTGAGTGTCCGGCCGACGACGCCCGCTAACAACAGGAACTTGGCGTCACCGTCCACGTCAAGAGGCGCGCTGGACTACATCACTGGTTCAAGTGGCTCGGGAGAGCGCTGTTGA
Natronorubrum_tibetense_GA33__GA33_GCF_000337235.1	r56c1	C496_RS22820	forward	allorf_53272_53373		allorf_53272_53373	53272	53373	-1	biosynthetic-additional (lanthipeptides) predicted lanthipeptide	VAAPQCPEGDERVEYGLGPCLREATQCVHGPSQ	GTGGCTGCGCCGCAGTGTCCAGAGGGCGACGAGCGCGTCGAATACGGTCTCGGACCGTGCCTTCGCGAGGCGACCCAGTGCGTACACGGTCCATCGCAGTGA
Natrinema_longum__ABH32_GCF_017352095.1	r1c1	J0X27_RS03495	forward	allorf_0726528_0726683		allorf_0726528_0726683	726528	726683	1	biosynthetic-additional (lanthipeptides) predicted lanthipeptide	VDAHSDTQSRGFPHLEDVHRGGPPNRERAESDSSASLSPWISTVGHRRCHR	GTGGACGCGCACTCGGATACTCAATCTCGTGGATTCCCGCACCTCGAGGACGTCCACCGTGGTGGGCCCCCGAATCGAGAGAGGGCAGAGAGCGACTCGTCGGCGTCTCTCAGCCCGTGGATATCGACTGTCGGACACCGTAGGTGCCATCGCTGA
Natrinema_longum__ABH32_GCF_017352095.1	r1c1	J0X27_RS03495	forward	allorf_0726548_0726703		allorf_0726548_0726703	726548	726703	-1	biosynthetic-additional (lanthipeptides) predicted lanthipeptide	VAVPLASQRWHLRCPTVDIHGLRDADESLSALSRFGGPPRWTSSRCGNPRD	GTGGCCGTTCCTCTCGCCTCTCAGCGATGGCACCTACGGTGTCCGACAGTCGATATCCACGGGCTGAGAGACGCCGACGAGTCGCTCTCTGCCCTCTCTCGATTCGGGGGCCCACCACGGTGGACGTCCTCGAGGTGCGGGAATCCACGAGATTGA
Natrinema_longum__ABH32_GCF_017352095.1	r1c1	J0X27_RS03495	forward	allorf_0726556_0726774		allorf_0726556_0726774	726556	726774	1	biosynthetic-additional (lanthipeptides) predicted lanthipeptide	VDSRTSRTSTVVGPRIERGQRATRRRLSARGYRLSDTVGAIAERREERPPHPRTTNCRERSRQDTRLRAGGR	GTGGATTCCCGCACCTCGAGGACGTCCACCGTGGTGGGCCCCCGAATCGAGAGAGGGCAGAGAGCGACTCGTCGGCGTCTCTCAGCCCGTGGATATCGACTGTCGGACACCGTAGGTGCCATCGCTGAGAGGCGAGAGGAACGGCCACCCCACCCTCGGACGACGAACTGTCGGGAGCGGTCTCGACAGGATACGCGGCTGCGGGCAGGCGGACGGTAA
Natrinema_longum__JCM_13563_GCF_020105915.1	r1c3	KWG76_RS14875	forward	allorf_2946336_2946491		allorf_2946336_2946491	2946336	2946491	-1	biosynthetic-additional (lanthipeptides) predicted lanthipeptide	VDAHSDTQSRGFPHLEDVHRGGPPNRERAESDSSASLSPWISTVGHRRCHR	GTGGACGCGCACTCGGATACTCAATCTCGTGGATTCCCGCACCTCGAGGACGTCCACCGTGGTGGGCCCCCGAATCGAGAGAGGGCAGAGAGCGACTCGTCGGCGTCTCTCAGCCCGTGGATATCGACTGTCGGACACCGTAGGTGCCATCGCTGA
Natrinema_longum__JCM_13563_GCF_020105915.1	r1c3	KWG76_RS14875	forward	allorf_2946316_2946471		allorf_2946316_2946471	2946316	2946471	1	biosynthetic-additional (lanthipeptides) predicted lanthipeptide	VAVPLASQRWHLRCPTVDIHGLRDADESLSALSRFGGPPRWTSSRCGNPRD	GTGGCCGTTCCTCTCGCCTCTCAGCGATGGCACCTACGGTGTCCGACAGTCGATATCCACGGGCTGAGAGACGCCGACGAGTCGCTCTCTGCCCTCTCTCGATTCGGGGGCCCACCACGGTGGACGTCCTCGAGGTGCGGGAATCCACGAGATTGA
Natrinema_longum__JCM_13563_GCF_020105915.1	r1c3	KWG76_RS14875	forward	allorf_2946245_2946463		allorf_2946245_2946463	2946245	2946463	-1	biosynthetic-additional (lanthipeptides) predicted lanthipeptide	VDSRTSRTSTVVGPRIERGQRATRRRLSARGYRLSDTVGAIAERREERPPHPRTTNCRERSRQDTRLRAGGR	GTGGATTCCCGCACCTCGAGGACGTCCACCGTGGTGGGCCCCCGAATCGAGAGAGGGCAGAGAGCGACTCGTCGGCGTCTCTCAGCCCGTGGATATCGACTGTCGGACACCGTAGGTGCCATCGCTGAGAGGCGAGAGGAACGGCCACCCCACCCTCGGACGACGAACTGTCGGGAGCGGTCTCGACAGGATACGCGGCTGCGGGCAGGCGGACGGTAA
Natrarchaeobaculum_aegyptiacum__JW_NM-HA_15_GCF_002156705.1	r1c3	B1756_RS14655	backward	allorf_3017492_3017614		allorf_3017492_3017614	3017492	3017614	-1	biosynthetic-additional (lanthipeptides) predicted lanthipeptide	VMLRAPHHPARVCPDCETTLSNVQGLAACPRCSWVDRRDS	GTGATGCTTCGAGCACCACATCATCCGGCTCGGGTCTGCCCTGACTGTGAGACGACGCTGTCGAACGTTCAGGGACTGGCCGCCTGCCCACGGTGTTCGTGGGTCGACCGGCGTGACTCCTGA
Natrarchaeobaculum_aegyptiacum__JW_NM-HA_15_GCF_002156705.1	r1c3	B1756_RS14655	backward	B1756_RS19455	hypothetical protein	WP_161493193.1	3021921	3022058	-1	biosynthetic-additional (lanthipeptides) predicted lanthipeptide	MARNSQAKKRIESMYEREEPTVEGGNDRAGHMTIAFCYDTSPDLH	ATGGCGCGAAACAGCCAAGCTAAGAAGCGCATCGAATCGATGTACGAACGAGAAGAACCCACCGTTGAGGGCGGCAACGATCGTGCGGGACACATGACGATCGCGTTCTGTTACGATACCAGTCCGGACCTGCACTAA
Halostagnicola_sp._A-GB9-2__A-GB9-2_GCF_030068615.1	r1c1	QNM96_RS01690	backward	QNM96_RS01665	hypothetical protein	WP_283834267.1	322651	322821	-1		MSTVQNTIGGFEAMKADFDSEFDIRELAPIRANDTITTTTTVTVTTTTSAPFSCSC	ATGTCCACAGTCCAGAATACGATTGGCGGTTTCGAAGCAATGAAAGCCGACTTCGATTCGGAGTTCGACATTCGCGAACTCGCTCCGATCCGAGCCAACGATACGATTACGACCACGACGACGGTCACCGTTACAACTACGACGAGCGCGCCGTTTTCCTGTAGCTGCTGA
Halostagnicola_sp._A-GB9-2__A-GB9-2_GCF_030068615.1	r1c1	QNM96_RS01690	forward	allorf_0330874_0331080		allorf_0330874_0331080	330874	331080	1	biosynthetic-additional (lanthipeptides) predicted lanthipeptide	MSELPSLGRGRRNPGYRRREKVTLLCEGFLPSDEVPWCSGQSYGPLVVFGSFRHGREPMTAVRICPGL	ATGTCGGAGTTGCCATCGCTTGGCAGAGGAAGGCGAAATCCCGGTTACAGACGGAGGGAAAAAGTAACACTATTGTGCGAGGGTTTCCTACCGTCTGATGAAGTCCCGTGGTGTAGTGGCCAATCATATGGGCCTTTGGTCGTGTTCGGTTCGTTCCGTCACGGAAGAGAGCCTATGACGGCAGTTCGAATCTGCCCGGGACTATAA
Halostagnicola_sp._A-GB9-2__A-GB9-2_GCF_030068615.1	r1c1	QNM96_RS01690	forward	allorf_0336887_0336973		allorf_0336887_0336973	336887	336973	1	biosynthetic-additional (lanthipeptides) predicted lanthipeptide	MPRSHTYDITLNISQGSSKFVICRQMEC	ATGCCACGGTCCCACACATACGATATCACTTTAAATATCTCCCAGGGGAGCAGTAAATTTGTGATTTGTCGTCAAATGGAATGCTAA
Halosolutus_gelatinilyticus__SQT-29-1_GCF_023028105.1	r1c5	MUH00_RS15120	backward	allorf_3079544_3079639		allorf_3079544_3079639	3079544	3079639	-1	biosynthetic-additional (lanthipeptides) predicted lanthipeptide	VVDFGPSRIDGSGRRRSAGTAPRTNCIFSDT	GTGGTCGATTTCGGTCCCTCGAGAATCGACGGCTCGGGGCGTCGCCGATCAGCGGGAACCGCACCGAGAACGAACTGCATCTTTTCCGATACATGA
Natrinema_sp._J7-1__J7-1_GCF_000493245.1	r16c1	WQ9_RS14640	backward	allorf_42496_42705		allorf_42496_42705	42496	42705	1	biosynthetic-additional (lanthipeptides) predicted lanthipeptide	MSIGIDRDVENGATKDKYDADFDGEGAEELDTASMNTGTASCVLPCNTASKHLPCNTASKHLPCCDTTS	ATGTCGATTGGAATTGACCGCGATGTCGAGAATGGAGCAACGAAAGACAAGTACGACGCCGATTTCGATGGAGAGGGAGCTGAAGAACTAGACACCGCTAGTATGAACACAGGCACGGCCTCGTGTGTCCTCCCCTGCAACACTGCGTCCAAACACCTGCCGTGTAACACGGCGTCGAAACACCTTCCGTGCTGTGACACAACGAGCTGA
Natrinema_sp._J7-1__J7-1_GCF_000493245.1	r16c1	WQ9_RS14640	forward	allorf_51662_51856		allorf_51662_51856	51662	51856	-1	biosynthetic-additional (lanthipeptides) predicted lanthipeptide	VAVYRTARLEATMLLLPVSGFVWLKRFANDATRRVLSRKTRFGAWPQVPVCQSARRRRIQSSMT	GTGGCAGTATACCGGACGGCGAGGCTCGAGGCTACGATGCTACTGTTGCCGGTTTCGGGTTTCGTGTGGCTGAAACGGTTTGCAAACGACGCGACTCGGCGTGTTCTCTCACGGAAGACGCGTTTCGGAGCGTGGCCGCAGGTACCGGTCTGTCAAAGCGCTCGGCGTCGTCGAATACAGTCGTCTATGACGTAA
Natrinema_marinum__DT87_GCF_024296685.1	r1c1	NKH51_RS03975	backward	NKH51_RS18790	hypothetical protein	WP_256527493.1	805809	805934	-1	biosynthetic-additional (lanthipeptides) predicted lanthipeptide	MNCDNCQADEVAYTLTTHVEPGTGEQVDLHFCSTDCLRVWT	ATGAACTGCGACAACTGCCAGGCCGACGAGGTTGCGTACACCCTGACGACCCACGTCGAACCCGGGACCGGCGAGCAGGTCGATCTCCACTTCTGCTCGACGGACTGTCTCCGCGTCTGGACGTGA
Natrinema_marinum__DT87_GCF_024296685.1	r1c1	NKH51_RS03975	backward	NKH51_RS03980	hypothetical protein	WP_254763958.1	799200	799361	-1	biosynthetic-additional (lanthipeptides) predicted lanthipeptide	MSVAINGDAGSKEAYDNEFAGTPTVGDEDEAHEETADHRDGCGFTCSPFSSWG	ATGTCAGTTGCAATCAATGGCGACGCTGGCAGCAAGGAAGCGTACGACAACGAGTTCGCCGGTACGCCGACGGTCGGCGACGAAGACGAAGCACACGAAGAGACCGCGGACCACCGCGACGGTTGCGGGTTCACCTGCAGTCCCTTCTCGAGTTGGGGCTAA
Natrinema_sp._J7-2__J7-2_GCF_000281695.1	r1c1	NJ7G_RS00200	backward	allorf_0045115_0045324		allorf_0045115_0045324	45115	45324	1	biosynthetic-additional (lanthipeptides) predicted lanthipeptide	MSIGIDRDVENGATKDKYDADFDGEGAEELDTASMNTGTASCVLPCNTASKHLPCNTASKHLPCCDTTS	ATGTCGATTGGAATTGACCGCGATGTCGAGAATGGAGCAACGAAAGACAAGTACGACGCCGATTTCGATGGAGAGGGAGCTGAAGAACTAGACACCGCTAGTATGAACACAGGCACGGCCTCGTGTGTCCTCCCCTGCAACACTGCGTCCAAACACCTGCCGTGTAACACGGCGTCGAAACACCTTCCGTGCTGTGACACAACGAGCTGA
Natrinema_sp._J7-2__J7-2_GCF_000281695.1	r1c1	NJ7G_RS00200	forward	allorf_0054281_0054475		allorf_0054281_0054475	54281	54475	-1	biosynthetic-additional (lanthipeptides) predicted lanthipeptide	VAVYRTARLEATMLLLPVSGFVWLKRFANDATRRVLSRKTRFGAWPQVPVCQSARRRRIQSSMT	GTGGCAGTATACCGGACGGCGAGGCTCGAGGCTACGATGCTACTGTTGCCGGTTTCGGGTTTCGTGTGGCTGAAACGGTTTGCAAACGACGCGACTCGGCGTGTTCTCTCACGGAAGACGCGTTTCGGAGCGTGGCCGCAGGTACCGGTCTGTCAAAGCGCTCGGCGTCGTCGAATACAGTCGTCTATGACGTAA
Halorussus_sp._MSC15.2__MSC15.2_GCF_010747475.1	r6c1	FXF75_RS18805	forward	FXF75_RS22235	hypothetical protein	WP_205427875.1	139105	139251	1		MPTCNHCGSYVSNAFVRVFADENGQIRACPECSANAGIAEVTLSRAES	ATGCCGACATGTAATCACTGCGGGAGCTACGTTTCGAACGCGTTCGTGCGCGTCTTCGCCGACGAGAACGGACAGATACGGGCCTGCCCCGAGTGTTCGGCGAACGCGGGAATCGCCGAAGTGACGCTGAGTAGGGCCGAGTCCTGA
Natrinema_gari_JCM_14663__JCM_14663_GCF_000337175.1	r51c1	C486_RS10070	backward	allorf_043810_044019		allorf_043810_044019	43810	44019	1	biosynthetic-additional (lanthipeptides) predicted lanthipeptide	MSIGIDRDVENGATKDKHDADFDGEGAEELDTASMNTGTASCVLPCNTASKHLPCNTASKHLPCCDTTS	ATGTCGATTGGAATTGACCGCGATGTCGAGAATGGAGCAACGAAAGACAAGCACGACGCCGATTTCGATGGAGAGGGAGCTGAAGAACTAGACACCGCTAGTATGAACACAGGCACGGCCTCGTGTGTCCTCCCCTGCAACACTGCGTCCAAACACCTGCCGTGTAACACGGCGTCGAAACACCTTCCGTGCTGTGACACAACGAGCTGA
Natronobiforma_cellulositropha__JCM_31939_GCF_025629245.1	r24c1	N0B15_RS13405	backward	allorf_092935_093048		allorf_092935_093048	92935	93048	-1	biosynthetic-additional (lanthipeptides) predicted lanthipeptide	MSESTQLREHFEAQYARDEPTLETEGPKDSCWSSSCN	ATGTCGGAATCGACACAGCTCCGTGAGCACTTCGAAGCACAGTACGCCCGTGACGAACCCACGCTCGAGACCGAGGGTCCGAAAGACTCCTGCTGGTCGTCGAGCTGTAACTGA
Natronobiforma_cellulositropha__JCM_31939_GCF_025629245.1	r24c1	N0B15_RS13405	backward	allorf_092846_092911		allorf_092846_092911	92846	92911	-1	biosynthetic-additional (lanthipeptides) predicted lanthipeptide	LPTETASTAGCDPSGETRQCS	TTGCCGACTGAGACGGCCAGCACCGCTGGCTGTGACCCGTCCGGAGAAACGAGACAGTGCTCGTGA
Natronobiforma_cellulositropha__JCM_31939_GCF_025629245.1	r24c1	N0B15_RS13405	backward	allorf_092688_092855		allorf_092688_092855	92688	92855	-1	biosynthetic-additional (lanthipeptides) predicted lanthipeptide	VLVTDRLFNILFDFSTAMSATKSLKEHFEAQYARDEPTLETEGPKDSCWSSSCGA	GTGCTCGTGACCGATAGACTTTTCAACATACTTTTCGATTTCTCGACCGCCATGTCGGCAACTAAGTCGCTCAAAGAGCACTTCGAAGCACAGTACGCCCGTGACGAACCCACGCTCGAGACCGAGGGTCCGAAAGACTCCTGCTGGTCGTCGAGCTGTGGCGCGTAA
Natronobiforma_cellulositropha__JCM_31939_GCF_025629245.1	r24c1	N0B15_RS13405	backward	N0B15_RS13410	hypothetical protein	WP_263020217.1	92456	92581	-1		METNQTVKDRLESMYEREDPTAEARWWTVLVPDSCWSSSCN	ATGGAGACTAACCAGACCGTGAAAGACCGACTGGAATCGATGTACGAGCGCGAGGACCCGACCGCCGAGGCCCGATGGTGGACGGTGCTCGTCCCGGACTCCTGCTGGTCCTCGAGTTGCAACTGA
Natronobiforma_cellulositropha__JCM_31939_GCF_025629245.1	r24c1	N0B15_RS13405	backward	allorf_092274_092396		allorf_092274_092396	92274	92396	1	biosynthetic-additional (lanthipeptides) predicted lanthipeptide	VSVGAVSAGGSVRSGDTADSRLRDISFTDGRTDKNRCRSS	GTGTCGGTCGGTGCGGTATCGGCCGGTGGCAGTGTCCGCTCGGGAGACACGGCGGACTCACGTCTGAGAGACATCAGCTTCACCGACGGCCGTACTGATAAAAATAGGTGTCGATCCAGCTGA
Natronobiforma_cellulositropha__JCM_31939_GCF_025629245.1	r24c1	N0B15_RS13405	forward	allorf_079800_079955		allorf_079800_079955	79800	79955	1	biosynthetic-additional (lanthipeptides) predicted lanthipeptide	VTAVRSSARVKTVSNRAVGVGGRTCRLDHPRIRPSSWSPLAVTVTHQRSTY	GTGACAGCGGTGAGATCGTCCGCTCGAGTGAAGACGGTCTCGAACCGGGCGGTCGGTGTGGGTGGGCGAACATGCCGTCTCGACCATCCACGGATTCGGCCAAGTAGCTGGTCCCCACTCGCGGTGACAGTCACACACCAGAGATCAACCTACTGA
Halorussus_sp._DT80__DT80_GCF_029338375.1	r1c2	P2T57_RS03950	backward	allorf_0774233_0774349		allorf_0774233_0774349	774233	774349	1	biosynthetic-additional (lanthipeptides) predicted lanthipeptide	VMLGETIAGIVEDGTVSDRQLLLGLVVVCAVGVIKAGK	GTGATGCTCGGAGAAACCATCGCCGGAATCGTAGAAGACGGTACCGTAAGTGACCGACAACTCCTGCTGGGCCTCGTCGTCGTCTGTGCGGTTGGCGTTATCAAGGCCGGGAAGTGA
Halorussus_sp._DT80__DT80_GCF_029338375.1	r1c2	P2T57_RS03950	backward	allorf_0774884_0775030		allorf_0774884_0775030	774884	775030	1	biosynthetic-additional (lanthipeptides) predicted lanthipeptide	LASAVESPGAMSDFETYTCENCGDEFKAHESANAAENGYCSPKCQTTA	TTGGCTTCGGCGGTCGAATCGCCCGGCGCGATGTCTGACTTCGAGACTTACACCTGTGAGAACTGCGGTGACGAGTTCAAGGCGCACGAGAGCGCAAACGCCGCCGAAAACGGGTACTGTAGTCCGAAGTGCCAGACGACGGCGTAG
Halorussus_sp._DT80__DT80_GCF_029338375.1	r1c2	P2T57_RS03950	backward	allorf_0778740_0778847		allorf_0778740_0778847	778740	778847	1	biosynthetic-additional (lanthipeptides) predicted lanthipeptide	VGRENVIGGLLSFEIFDPDRRNCPKIYDSDTLGVI	GTGGGCCGTGAAAACGTGATAGGAGGATTACTGTCGTTCGAAATCTTCGACCCTGACCGACGGAACTGCCCGAAAATATATGATTCTGACACATTGGGCGTTATCTGA
Halorussus_sp._DT80__DT80_GCF_029338375.1	r1c2	P2T57_RS03950	forward	P2T57_RS03955	hypothetical protein	WP_276301182.1	782291	782434	1		MSVAIEADAGSKAQYDSEFNTSVEDAPEQKSDHSDGCGFTCSPFSTW	ATGTCCGTTGCAATCGAGGCTGACGCTGGTAGCAAGGCACAGTACGACAGCGAGTTCAACACGTCCGTCGAGGACGCCCCCGAGCAGAAGTCCGACCACAGTGACGGCTGTGGCTTCACCTGCAGTCCGTTCTCGACTTGGTAA
Halorussus_sp._DT80__DT80_GCF_029338375.1	r1c2	P2T57_RS03950	forward	allorf_0785372_0785461		allorf_0785372_0785461	785372	785461	-1	biosynthetic-additional (lanthipeptides) predicted lanthipeptide	MARPVVSLCAGRSVGGLPVACSPLGDARH	ATGGCGCGGCCGGTGGTGTCGCTGTGCGCTGGTCGCTCGGTTGGCGGTCTCCCGGTTGCATGCTCCCCTCTGGGAGACGCGCGCCATTAA
Halorussus_sp._DT80__DT80_GCF_029338375.1	r1c4	P2T57_RS09745	backward	allorf_1905850_1905972		allorf_1905850_1905972	1905850	1905972	1	biosynthetic-additional (lanthipeptides) predicted lanthipeptide	MGQLASVSPKKVWVPEMGEIRATGAINRFARCDSHHSSAD	ATGGGTCAACTGGCGTCGGTGAGTCCAAAGAAGGTGTGGGTGCCGGAAATGGGGGAAATCCGCGCAACGGGGGCAATCAATCGTTTCGCTCGATGCGACAGTCACCATTCCTCGGCGGACTGA
Halorussus_sp._DT80__DT80_GCF_029338375.1	r1c4	P2T57_RS09745	backward	allorf_1910541_1910723		allorf_1910541_1910723	1910541	1910723	1	biosynthetic-additional (lanthipeptides) predicted lanthipeptide	MRRQADVSVSGSRSEVGTHRFASTVPCDPTRTLPFSRCASSGPRRTRRVRIRPASNLRDS	ATGCGTCGTCAGGCGGACGTCAGTGTATCGGGGTCACGGTCCGAAGTCGGCACCCACCGGTTCGCCAGCACAGTCCCGTGCGACCCGACTCGTACTCTCCCATTTTCTCGATGCGCAAGCAGTGGCCCGCGTCGAACGCGCAGGGTGCGAATCCGACCCGCCTCGAATCTACGAGATAGTTAG
Halorussus_sp._DT80__DT80_GCF_029338375.1	r1c4	P2T57_RS09745	backward	allorf_1910563_1910769		allorf_1910563_1910769	1910563	1910769	1	biosynthetic-additional (lanthipeptides) predicted lanthipeptide	VYRGHGPKSAPTGSPAQSRATRLVLSHFLDAQAVARVERAGCESDPPRIYEIVRKIITLMLYYYIIYL	GTGTATCGGGGTCACGGTCCGAAGTCGGCACCCACCGGTTCGCCAGCACAGTCCCGTGCGACCCGACTCGTACTCTCCCATTTTCTCGATGCGCAAGCAGTGGCCCGCGTCGAACGCGCAGGGTGCGAATCCGACCCGCCTCGAATCTACGAGATAGTTAGAAAAATTATTACTCTTATGCTTTATTATTATATAATTTATTTGTAG
Halorussus_sp._DT80__DT80_GCF_029338375.1	r1c4	P2T57_RS09745	backward	allorf_1910780_1910911		allorf_1910780_1910911	1910780	1910911	1	biosynthetic-additional (lanthipeptides) predicted lanthipeptide	LCMATICMCNVRKRQHQGAVRSTVLPRLPRRADCRRDSADVRL	TTGTGTATGGCAACCATTTGCATGTGCAATGTCCGCAAACGACAGCACCAAGGCGCAGTTCGAAGCACAGTACTCCCGAGACTCCCCCGACGTGCAGACTGCCGACGAGATTCCGCCGACGTACGGCTGTAA
Halorussus_sp._DT80__DT80_GCF_029338375.1	r1c4	P2T57_RS09745	backward	allorf_1910971_1911096		allorf_1910971_1911096	1910971	1911096	-1	biosynthetic-additional (lanthipeptides) predicted lanthipeptide	VVLSFVGVSHLTHSSVNQRVSSGSMRRAGSRCLGTVASAGK	GTGGTATTGTCATTCGTTGGCGTTTCACACCTAACCCATTCCTCCGTTAATCAGCGTGTTTCGAGCGGTTCGATGAGAAGGGCCGGCAGTCGTTGCCTCGGAACGGTCGCGTCGGCAGGAAAATAA
Halorussus_sp._DT80__DT80_GCF_029338375.1	r1c4	P2T57_RS09745	backward	allorf_1911237_1911419		allorf_1911237_1911419	1911237	1911419	-1	biosynthetic-additional (lanthipeptides) predicted lanthipeptide	LERRRNLVGGLHVGGVAGVLCFELRLGIVVCGHCTCNCIPRLHIIFYSWIKLSISRLDID	TTGGAGCGTCGGCGGAATCTTGTCGGCGGTCTGCACGTCGGGGGAGTCGCGGGAGTACTGTGCTTCGAACTGCGCCTTGGTATTGTCGTTTGCGGACATTGCACATGCAACTGCATACCACGCCTACATATAATTTTCTATAGTTGGATTAAATTATCAATTAGTAGGCTTGATATAGATTAG
Halorussus_sp._DT80__DT80_GCF_029338375.1	r1c4	P2T57_RS09745	forward	allorf_1918801_1918977		allorf_1918801_1918977	1918801	1918977	-1	biosynthetic-additional (lanthipeptides) predicted lanthipeptide	LPPTARVHLAPFRARSSGAESFENRRFSGCGESLIRNSTEDAVCLPAAEAGETPVASR	TTGCCTCCCACGGCGCGGGTTCATCTCGCGCCATTTCGTGCGAGGTCGTCGGGAGCGGAGTCGTTCGAAAATCGAAGATTTTCGGGCTGTGGCGAATCGCTGATTCGCAACAGCACGGAAGACGCGGTTTGTCTTCCGGCGGCCGAGGCTGGCGAGACGCCTGTGGCGTCTCGCTGA
Halorussus_sp._DT80__DT80_GCF_029338375.1	r1c7	P2T57_RS14485	backward	allorf_2882648_2882830		allorf_2882648_2882830	2882648	2882830	-1	biosynthetic-additional (lanthipeptides) predicted lanthipeptide	LGCRCWRDHLRVELGTRLRGSAHPFETSRPLERRESEVGRGGTALVSGTTLKLCNFSVRE	TTGGGTTGCCGTTGCTGGCGTGACCATCTGCGGGTCGAGCTTGGTACTCGGCTTCGTGGTAGCGCACACCCGTTCGAGACAAGCCGACCGCTCGAAAGACGCGAAAGCGAAGTAGGGCGTGGCGGCACCGCTCTCGTGAGCGGCACAACTCTCAAACTGTGTAATTTTTCTGTACGTGAGTGA
Halorussus_sp._DT80__DT80_GCF_029338375.1	r1c7	P2T57_RS14485	backward	allorf_2887586_2887705		allorf_2887586_2887705	2887586	2887705	-1	biosynthetic-additional (lanthipeptides) predicted lanthipeptide	LFRRFFDFSRSVATGRELSTSTSSRPLRHFCSLRQGVET	TTGTTCCGTCGCTTCTTCGACTTCTCTCGAAGTGTAGCGACCGGTCGTGAGCTTTCTACCTCGACTTCGTCCCGGCCGCTTCGTCACTTCTGTAGCCTCCGACAAGGCGTCGAGACCTAG
Halorussus_sp._DT80__DT80_GCF_029338375.1	r1c7	P2T57_RS14485	backward	allorf_2887656_2887778		allorf_2887656_2887778	2887656	2887778	-1	biosynthetic-additional (lanthipeptides) predicted lanthipeptide	VLRAANILHSDRDRPWAFYLGFIAVVPSLLRLLSKCSDRS	GTGCTGAGAGCCGCGAATATCCTGCACAGCGACCGCGACCGGCCGTGGGCTTTCTACCTCGGCTTCATCGCGGTTGTTCCGTCGCTTCTTCGACTTCTCTCGAAGTGTAGCGACCGGTCGTGA
Halorussus_sp._DT80__DT80_GCF_029338375.1	r1c7	P2T57_RS14485	backward	P2T57_RS14480	hypothetical protein	WP_276299924.1	2890647	2890811	1		MSVALPSSSEVESNKDDYDAEFDGDATVARRDGSDDPDSSGLCVDRETSCIYTY	ATGTCGGTTGCACTACCATCCAGCTCGGAAGTCGAATCGAACAAGGACGACTACGACGCCGAATTCGACGGCGACGCGACGGTCGCTCGACGCGACGGGAGCGACGACCCGGACTCGTCGGGCCTCTGTGTCGACCGGGAAACGTCCTGCATCTACACCTACTGA
Halorussus_sp._DT80__DT80_GCF_029338375.1	r1c7	P2T57_RS14485	forward	P2T57_RS14515	hypothetical protein	WP_276299931.1	2898610	2898813	1		MPEDQSLDTFDSAESADDAPDADPAVSTFDWSPAGGECADCGASVERRWRADGERDGELVCADCKEW	GTGCCCGAGGACCAATCGCTCGATACCTTCGATTCGGCCGAGAGTGCAGACGACGCCCCGGACGCCGACCCTGCCGTCTCCACGTTCGACTGGTCGCCGGCGGGCGGCGAGTGCGCCGACTGTGGGGCGTCGGTCGAACGCCGCTGGCGGGCCGACGGCGAGCGCGATGGCGAACTCGTCTGCGCCGACTGCAAGGAGTGGTAG
Halorussus_sp._DT80__DT80_GCF_029338375.1	r1c8	P2T57_RS15895	forward	P2T57_RS15900	hypothetical protein	WP_276300198.1	3158536	3158685	-1	biosynthetic-additional (lanthipeptides) predicted lanthipeptide	MTRDISDSLEAQYEPAHDETDDRAVIGNSNCHISDDPVCMGTDDDRMEF	ATGACACGAGACATTAGTGACTCCCTCGAAGCACAGTACGAACCGGCCCACGACGAAACCGACGACCGCGCAGTCATCGGCAATTCGAACTGTCACATCTCCGACGACCCGGTGTGTATGGGTACGGACGACGACCGGATGGAGTTCTGA
Halorussus_sp._DT80__DT80_GCF_029338375.1	r1c8	P2T57_RS15895	forward	P2T57_RS15910	hypothetical protein	WP_276300200.1	3162264	3162386	-1	biosynthetic-additional (lanthipeptides) predicted lanthipeptide	MSQDVTTSLESQYEQSHDETDETVAGCDTLYDPVCSYSSE	ATGTCACAAGACGTTACCACTTCGCTCGAATCGCAGTACGAACAGAGCCACGACGAAACCGACGAGACGGTCGCGGGTTGCGACACGCTCTACGACCCGGTGTGTAGCTACAGTAGCGAGTAA
Halorussus_sp._DT80__DT80_GCF_029338375.1	r1c8	P2T57_RS15895	forward	allorf_3166500_3166586		allorf_3166500_3166586	3166500	3166586	1	biosynthetic-additional (lanthipeptides) predicted lanthipeptide	VSFRFLARVGAARRPHLACERRVSDRTK	GTGTCCTTTCGCTTTCTGGCGCGCGTTGGTGCGGCCCGAAGGCCGCACCTCGCGTGCGAGCGACGAGTGAGCGACCGAACGAAGTGA
Halorussus_sp._MSC15.2__MSC15.2_GCF_010747475.1	r3c1	FXF75_RS14140	forward	allorf_560822_560968		allorf_560822_560968	560822	560968	1	biosynthetic-additional (lanthipeptides) predicted lanthipeptide	VDWRASNPASEAVDGLRSDLPMCLLTFHPPDGDVASSAGPCSGGRTSW	GTGGACTGGAGGGCTTCGAATCCCGCGTCGGAGGCTGTCGACGGCTTGCGGTCGGACCTCCCGATGTGCTTGCTCACGTTCCACCCTCCGGATGGAGACGTCGCGTCGTCGGCCGGACCGTGTTCTGGCGGCCGCACGTCGTGGTAG
Halorussus_salinus__YJ-37-H_GCF_004765815.2	r1c2	EPL00_RS02450	backward	EPL00_RS02405	hypothetical protein	WP_135852009.1	479143	479370	1	biosynthetic-additional (lanthipeptides) predicted lanthipeptide	MDESLLADWVRRSPSLDAILDSSARTAISDDFVPDDLLAEWRDVFDADADFRDRLRFADWTPEETCDRPNPSEII	ATGGACGAGTCGCTACTCGCCGACTGGGTGCGCCGGTCGCCGTCCCTCGACGCGATTCTCGATTCGAGCGCCCGGACCGCGATTTCCGACGACTTCGTACCCGACGACCTCCTCGCGGAGTGGCGCGACGTATTCGACGCCGACGCCGACTTCCGGGACCGACTCCGATTCGCGGACTGGACTCCCGAGGAGACTTGCGACCGGCCGAACCCTTCCGAAATAATATAA
Halorussus_salinus__YJ-37-H_GCF_004765815.2	r1c2	EPL00_RS02450	backward	EPL00_RS02430	hypothetical protein	WP_162224128.1	483005	483154	1		MPDEAAAIERCAYCRGYVPVTHVDIPDRPTDAPLRARVAICEKCLGDGL	ATGCCGGACGAAGCGGCCGCGATAGAACGCTGTGCCTACTGTCGAGGGTACGTCCCCGTGACGCACGTCGATATCCCCGACCGACCGACGGACGCGCCGCTCCGGGCGCGAGTCGCAATCTGCGAAAAATGCCTCGGAGACGGTCTGTAG
Halorussus_salinus__YJ-37-H_GCF_004765815.2	r1c2	EPL00_RS02450	forward	EPL00_RS02455	hypothetical protein	WP_162224129.1	488976	489128	-1		MARDISQSLESQYEPSHTETDDRAVIGETNCYLSTDPICGSSGEDDEMEF	ATGGCACGAGACATCAGCCAGTCGCTCGAATCGCAGTACGAACCGTCCCACACCGAAACCGACGACCGCGCCGTCATCGGCGAGACCAACTGCTACCTCTCGACCGACCCCATCTGTGGCAGTTCGGGCGAAGACGACGAGATGGAGTTCTGA
Halorussus_salinus__YJ-37-H_GCF_004765815.2	r1c2	EPL00_RS02450	forward	allorf_0489183_0489356		allorf_0489183_0489356	489183	489356	-1	biosynthetic-additional (lanthipeptides) predicted lanthipeptide	VASRRTVVSSVVHAVRVALHAVITGVCGSPNRRGRRRGGNRSPCERRGWVLSLDKIF	GTGGCCTCCCGGAGAACGGTAGTCTCGTCGGTCGTTCATGCGGTTCGAGTGGCGCTACACGCGGTAATAACTGGTGTTTGCGGTAGTCCGAATCGGCGGGGGCGACGCCGCGGGGGAAATCGGAGTCCGTGCGAGCGACGCGGATGGGTTCTCTCCCTCGACAAGATATTTTAA
Halorussus_salinus__YJ-37-H_GCF_004765815.2	r3c1	EPL00_RS13700	backward	EPL00_RS24065	hypothetical protein	WP_274380999.1	35693	35827	1	biosynthetic-additional (lanthipeptides) predicted lanthipeptide	MSSDSLKDQIEAAYEQDERPVEAGTEQAGQMTVAFCGGHYTNLE	ATGTCGTCAGATAGCCTAAAAGATCAGATCGAAGCGGCATACGAACAGGACGAGCGACCCGTCGAAGCGGGAACCGAACAGGCTGGCCAGATGACCGTCGCCTTCTGTGGCGGTCACTACACCAACCTCGAATAG
Halorussus_salinus__YJ-37-H_GCF_004765815.2	r3c1	EPL00_RS13700	backward	allorf_035508_035597		allorf_035508_035597	35508	35597	1	biosynthetic-additional (lanthipeptides) predicted lanthipeptide	VSEIGRLRISAWGSHLRCCRSRLTLRYYL	GTGTCCGAAATCGGTCGGCTACGAATTTCAGCGTGGGGTTCTCATCTGCGGTGCTGTCGGTCCCGTCTTACTTTGCGCTACTATCTCTAG
Halorussus_salinus__YJ-37-H_GCF_004765815.2	r1c4	EPL00_RS07375	backward	allorf_1476445_1476564		allorf_1476445_1476564	1476445	1476564	1	biosynthetic-additional (lanthipeptides) predicted lanthipeptide	VVGERCRILVHCPRPGGTRTSDGSRIQCQWLPVLATHRA	GTGGTTGGAGAACGGTGCAGAATACTCGTTCACTGCCCTCGCCCAGGAGGTACTCGAACAAGCGACGGATCGCGAATTCAATGTCAATGGCTACCCGTACTGGCTACACATAGAGCATGA
Halorussus_salinus__YJ-37-H_GCF_004765815.2	r1c4	EPL00_RS07375	forward	EPL00_RS07355	hypothetical protein	WP_162224169.1	1462774	1462920	1		MSVTQHTSDVKAEIETEYARDGSDALDDSSEPMRACSCYTRICCDIDS	ATGTCCGTGACACAGCATACCAGTGACGTGAAGGCAGAGATCGAAACCGAGTACGCCCGCGACGGGTCCGACGCCCTCGACGATTCGTCGGAGCCGATGCGAGCCTGTAGCTGTTACACTCGCATCTGTTGCGACATCGACTCCTAA
Halorussus_salinus__YJ-37-H_GCF_004765815.2	r6c1	EPL00_RS20295	backward	EPL00_RS20300	hypothetical protein	WP_135854818.1	180577	180759	-1		MSIAISDGVDATADKQMHADKFKSDESDSVVDWDDAEAEFPCRAQSAVCTRYSFDYASKN	ATGTCAATTGCCATATCTGATGGTGTGGATGCAACGGCCGACAAACAAATGCATGCTGACAAGTTCAAAAGCGACGAGTCTGATTCCGTAGTTGACTGGGATGACGCTGAGGCCGAGTTCCCGTGTAGAGCACAATCTGCGGTCTGCACTCGTTATTCGTTTGATTACGCTTCCAAAAACTAG
Halorussus_salinus__YJ-37-H_GCF_004765815.2	r6c1	EPL00_RS20295	forward	allorf_171921_172073		allorf_171921_172073	171921	172073	1	biosynthetic-additional (lanthipeptides) predicted lanthipeptide	VNATRNRRRDAPRESRVCGAGRYGARCCGGAVVIVVGGNEHRPTSSQASE	GTGAACGCGACTCGTAACCGCCGACGGGACGCGCCGCGAGAGTCTCGTGTCTGCGGGGCGGGGAGGTACGGGGCGCGGTGCTGTGGAGGTGCGGTCGTGATTGTGGTCGGTGGCAACGAACACCGACCAACCAGTTCGCAGGCTTCCGAGTGA
Halorussus_ruber__YC25_GCF_004765785.1	r8c1	EPL01_RS17120	backward	EPL01_RS21830	hypothetical protein	WP_168215945.1	165191	165343	1	biosynthetic-additional (lanthipeptides) predicted lanthipeptide	MSVLDTDNAAESAKQSYDAEFDAVDTGSRDSPDGMKGEECAWSCASSTLC	ATGTCGGTGCTTGATACTGACAACGCGGCAGAATCGGCAAAGCAATCGTACGACGCGGAGTTCGACGCGGTAGACACGGGGTCGCGCGACTCGCCGGACGGCATGAAGGGCGAGGAGTGCGCGTGGTCCTGCGCCAGTTCGACGCTGTGCTAG
Halorussus_salinus__YJ-37-H_GCF_004765815.2	r1c5	EPL00_RS07790	backward	allorf_1546009_1546125		allorf_1546009_1546125	1546009	1546125	1	biosynthetic-additional (lanthipeptides) predicted lanthipeptide	MSDFETYTCENCGDEFKAQESANAADESYCSPKCQTAA	ATGTCGGACTTCGAGACTTACACCTGCGAGAACTGCGGCGACGAGTTCAAGGCCCAAGAGAGCGCGAACGCCGCGGACGAATCGTACTGTAGTCCGAAGTGTCAGACGGCGGCGTGA
Halorussus_salinus__YJ-37-H_GCF_004765815.2	r1c5	EPL00_RS07790	forward	EPL00_RS07795	hypothetical protein	WP_162224177.1	1558520	1558666	1		MSVAIEADAGSKEQYDSEFTVETTEDVPEQEAGHRDGCGFTCSPFSSW	ATGTCAGTTGCAATCGAAGCCGACGCCGGTAGCAAGGAACAGTACGACAGCGAGTTCACCGTCGAGACCACCGAGGACGTGCCGGAGCAGGAAGCCGGTCACCGCGACGGATGCGGCTTCACGTGCAGTCCGTTCTCCAGCTGGTAA
Halorussus_salinus__YJ-37-H_GCF_004765815.2	r1c5	EPL00_RS07790	forward	EPL00_RS07805	hypothetical protein	WP_162224178.1	1559794	1559937	1		MTSSRADRAGRPATGDSSGRLRTADCTDRPRTADRTDRLPTADAPHR	ATGACCTCCTCGCGTGCCGACCGCGCCGGGCGACCAGCGACCGGAGACTCCTCGGGGAGACTCCGGACCGCGGACTGCACCGACCGACCCCGGACCGCGGACCGCACCGATCGACTCCCGACCGCCGACGCGCCGCACCGATGA
Halorussus_salinus__YJ-37-H_GCF_004765815.2	r6c2	EPL00_RS20485	backward	EPL00_RS20480	hypothetical protein	WP_162224287.1	219870	220016	1		MSVAIQSNDDESLRTEVEAEYKHADHDVPDESKAGLPSASMYSFEHCC	ATGTCCGTTGCAATTCAATCGAACGACGACGAATCGCTGCGCACCGAAGTCGAAGCCGAGTACAAGCACGCCGACCACGACGTGCCGGACGAGAGCAAAGCTGGCCTCCCGTCCGCCTCGATGTACAGCTTCGAACACTGTTGCTGA
Halorussus_salinus__YJ-37-H_GCF_004765815.2	r6c2	EPL00_RS20485	forward	allorf_228609_228767		allorf_228609_228767	228609	228767	1	biosynthetic-additional (lanthipeptides) predicted lanthipeptide	LIPAASLSADQPVAVALPTTAMTLETIIFPISIAAVGTNLDEGIQKSCKFVE	TTGATCCCAGCCGCCTCACTATCGGCTGACCAGCCAGTGGCGGTCGCCTTACCAACGACCGCGATGACGTTGGAAACCATCATCTTCCCGATTTCTATAGCCGCTGTGGGTACTAATCTGGATGAGGGTATTCAAAAGAGTTGTAAGTTCGTGGAGTGA
Halorussus_salinus__YJ-37-H_GCF_004765815.2	r6c2	EPL00_RS20485	forward	allorf_228797_229003		allorf_228797_229003	228797	229003	-1	biosynthetic-additional (lanthipeptides) predicted lanthipeptide	MVSNVTLGPLGMGVLAGAEMIRTGLLSSNLPVATVGVIICGSSLVLGYAVARPRQNKPNPDKGENRTG	ATGGTTTCCAACGTTACTCTCGGCCCCCTTGGTATGGGGGTTCTGGCTGGCGCAGAGATGATAAGAACGGGCCTTCTCAGTAGTAATCTTCCGGTTGCTACTGTAGGCGTAATTATCTGTGGGTCGAGTCTGGTACTCGGCTACGCAGTAGCGCGGCCCCGCCAAAATAAGCCGAACCCCGACAAAGGTGAGAACCGAACTGGGTAA
Halorussus_salinus__YJ-37-H_GCF_004765815.2	r6c2	EPL00_RS20485	forward	allorf_228993_229076		allorf_228993_229076	228993	229076	1	biosynthetic-additional (lanthipeptides) predicted lanthipeptide	LETIVFSSRHEGNYPPCALIVGGLAYR	TTGGAAACCATCGTCTTCTCGAGTAGACATGAAGGTAACTACCCTCCATGCGCCCTCATTGTTGGAGGACTCGCGTACCGATAA
Halorussus_salilacus__YCN54_GCF_024138125.1	r1c3	NGM10_RS05620	backward	NGM10_RS05630	hypothetical protein	WP_253482771.1	1102108	1102362	-1		MKRRTALKRLAAGAGSTFALVGAAGASDSEPKNLDDVEFKYRVTENGLEEVEPDDGFCEENPDCCVYDCSDCPYDCYDGCRCAG	ATGAAACGACGTACCGCACTCAAGCGACTCGCCGCCGGTGCAGGGTCGACCTTCGCGCTGGTGGGTGCCGCAGGCGCATCGGATTCCGAACCGAAGAATCTCGACGACGTCGAGTTCAAGTATCGCGTGACGGAGAACGGACTCGAAGAAGTCGAACCGGACGACGGGTTCTGCGAGGAGAACCCGGACTGTTGCGTGTACGACTGCAGTGACTGTCCGTACGACTGCTACGACGGTTGTCGGTGCGCAGGGTAG
Halorussus_salilacus__YCN54_GCF_024138125.1	r1c3	NGM10_RS05620	backward	NGM10_RS05625	hypothetical protein	WP_253482768.1	1101614	1101790	1	biosynthetic-additional (lanthipeptides) predicted lanthipeptide	MNATGDGSRTRSLSVLDRAVYALFSRHADRSRHDADRKRYRATDVTASFDVSLPAASC	GTGAACGCCACTGGCGACGGATCGAGGACGCGCTCGCTCTCTGTCCTCGACCGCGCGGTCTACGCCCTGTTCTCCAGACATGCCGACAGGTCGCGCCACGATGCCGACCGCAAGCGCTACCGCGCGACCGACGTGACCGCCAGCTTCGACGTGTCCCTTCCAGCGGCGTCCTGCTAG
Halorussus_salilacus__YCN54_GCF_024138125.1	r1c3	NGM10_RS05620	forward	NGM10_RS05615	hypothetical protein	WP_253482764.1	1098032	1098184	1	biosynthetic-additional (lanthipeptides) predicted lanthipeptide	MSHDIPTSLESEYEPAHNETDKQVVVGSSSCYISDDPVCNSPGDDYEKRF	ATGTCACACGACATTCCCACTTCGCTCGAATCGGAGTACGAGCCCGCCCACAACGAGACCGACAAGCAAGTCGTCGTCGGAAGTTCGAGCTGTTACATCAGCGACGACCCGGTGTGTAACAGTCCGGGCGACGACTACGAAAAGCGCTTCTGA
Halorussus_salilacus__YCN54_GCF_024138125.1	r1c3	NGM10_RS05620	forward	allorf_1095475_1095633		allorf_1095475_1095633	1095475	1095633	-1	biosynthetic-additional (lanthipeptides) predicted lanthipeptide	MSNPHLSRDTEGVTDVVRNVSSVEKERPTVLLSRAASTLCRLHSPFSCRGRQ	ATGTCGAATCCGCACCTATCCCGCGATACCGAAGGCGTTACTGACGTTGTGAGAAATGTGTCTTCTGTCGAGAAAGAGCGACCTACGGTTCTTCTGAGCAGGGCCGCCAGTACACTCTGCCGCTTGCACTCGCCTTTTTCGTGTCGAGGTCGCCAGTAA
Halorussus_salilacus__YCN54_GCF_024138125.1	r1c3	NGM10_RS05620	forward	allorf_1095321_1095551		allorf_1095321_1095551	1095321	1095551	1	biosynthetic-additional (lanthipeptides) predicted lanthipeptide	MSGRKPRITTDDVLECFEENDDRCEPFTAPEISEMLNCHRNTARNKLDDLVFTGDLDTKKASASGRVYWRPCSEEP	ATGAGTGGCAGGAAACCGAGAATCACCACCGACGACGTACTCGAATGCTTCGAGGAAAACGACGACCGATGTGAACCGTTTACCGCACCGGAGATTTCCGAGATGTTGAATTGCCACCGCAACACTGCGAGAAACAAATTGGATGATTTAGTGTTTACTGGCGACCTCGACACGAAAAAGGCGAGTGCAAGCGGCAGAGTGTACTGGCGGCCCTGCTCAGAAGAACCGTAG
Halorussus_salilacus__YCN54_GCF_024138125.1	r1c3	NGM10_RS05620	forward	allorf_1095249_1095437		allorf_1095249_1095437	1095249	1095437	-1	biosynthetic-additional (lanthipeptides) predicted lanthipeptide	VAIQHLGNLRCGKRFTSVVVFLEAFEYVVGGDSRFPATHYMSLRTFLHSKFRKRRVACRQRH	GTGGCAATTCAACATCTCGGAAATCTCCGGTGCGGTAAACGGTTCACATCGGTCGTCGTTTTCCTCGAAGCATTCGAGTACGTCGTCGGTGGTGATTCTCGGTTTCCTGCCACTCATTACATGTCGCTACGCACATTTCTCCATTCCAAGTTCAGGAAGCGGCGAGTTGCTTGTCGCCAGCGACATTAA
Halorussus_salilacus__YCN54_GCF_024138125.1	r1c3	NGM10_RS05620	forward	allorf_1094658_1094876		allorf_1094658_1094876	1094658	1094876	1	biosynthetic-additional (lanthipeptides) predicted lanthipeptide	VSKAKLSCSSGGTPQMNRLMRLIIDRIPTDGSSPHKRVRMDKRQRTQCQLHFHRTSYISSSVGLLGYPAGRY	GTGAGCAAAGCCAAGCTTTCCTGTTCTTCCGGCGGAACGCCCCAAATGAACCGCTTGATGCGCTTGATTATTGACCGCATACCGACTGATGGCTCGTCGCCACATAAAAGAGTCCGTATGGATAAACGACAGAGAACTCAGTGTCAGCTACATTTTCATCGTACTTCATACATCTCCTCGTCAGTCGGTTTACTCGGATACCCAGCCGGTAGATATTGA
Halorussus_pelagicus__RC-68_GCF_004087835.1	r1c2	EP007_RS02715	backward	allorf_0520556_0520774		allorf_0520556_0520774	520556	520774	1	biosynthetic-additional (lanthipeptides) predicted lanthipeptide	LSKTEAFCNVANLRFATARKTRFVFRRATAPRQPREGRTTERGDGVKRLGRCEARGCSAVPCGRGLSGVGSS	TTGTCGAAAACCGAAGCTTTTTGCAATGTGGCGAATCTCCGATTCGCAACAGCACGGAAGACGCGGTTTGTCTTCCGGCGTGCAACTGCGCCGCGCCAACCGCGCGAGGGACGAACGACTGAGCGTGGCGACGGAGTGAAGAGGTTGGGGAGGTGTGAGGCCCGCGGTTGCAGTGCGGTGCCGTGCGGCCGCGGTCTGAGTGGCGTCGGCAGTAGCTAG
Halorussus_pelagicus__RC-68_GCF_004087835.1	r1c2	EP007_RS02715	forward	EP007_RS02720	hypothetical protein	WP_128476188.1	533058	533243	-1		MSVKSDSFGTTHSSTTPDLKDEFEEDFTEQRQSKPLFRMASYTYCHSNPVCTFCGPEDSDA	ATGTCCGTAAAAAGCGATTCGTTCGGCACGACGCACAGCTCGACTACTCCCGACCTCAAAGACGAGTTCGAGGAAGATTTCACCGAACAGCGACAGTCCAAGCCGCTGTTCCGGATGGCGAGCTACACGTACTGCCACTCGAACCCGGTCTGTACGTTCTGTGGTCCCGAAGACTCGGACGCCTAA
Halorussus_pelagicus__RC-68_GCF_004087835.1	r1c2	EP007_RS02715	forward	allorf_0533408_0533539		allorf_0533408_0533539	533408	533539	1	biosynthetic-additional (lanthipeptides) predicted lanthipeptide	LPLSLRSILHCLFIVYSRHYLTEIILKTREFSPLTACRIKLNG	TTGCCCTTAAGTCTTCGCTCTATTTTGCATTGTTTATTCATCGTTTATAGTCGTCATTACTTAACAGAAATTATACTCAAAACCCGAGAATTCAGTCCTCTTACGGCCTGCAGAATAAAGTTAAACGGTTGA
Halorussus_pelagicus__RC-68_GCF_004087835.1	r1c6	EP007_RS09960	backward	allorf_1978081_1978185		allorf_1978081_1978185	1978081	1978185	1	biosynthetic-additional (lanthipeptides) predicted lanthipeptide	VIWPVNESEEQFEIEIGVNTIQLGRKLIINNRDC	GTGATATGGCCGGTAAACGAATCGGAAGAGCAGTTCGAAATTGAAATAGGTGTTAACACAATACAATTAGGTAGAAAATTAATTATTAATAACAGGGATTGTTGA
Halorussus_pelagicus__RC-68_GCF_004087835.1	r1c6	EP007_RS09960	backward	EP007_RS09935	hypothetical protein	WP_128477507.1	1978197	1978451	1		MKRRTALKRLAAGAGSTFALVGAAGASDSEPKNLDDVEFKYRVTEDGLEEVEPDDGFCEENPDCCVFDCSDCPYDCYDGCRCAG	ATGAAACGACGTACCGCACTCAAGCGACTCGCCGCCGGTGCAGGGTCAACCTTCGCGCTGGTGGGTGCCGCAGGCGCATCGGATTCCGAACCGAAGAATCTCGACGACGTTGAGTTCAAGTATCGGGTGACGGAGGATGGACTCGAAGAAGTCGAACCGGACGACGGATTCTGCGAGGAGAATCCGGACTGTTGCGTGTTCGACTGCAGTGACTGTCCGTACGACTGCTACGACGGTTGCCGGTGTGCAGGGTAG
Halorussus_pelagicus__RC-68_GCF_004087835.1	r1c6	EP007_RS09960	forward	EP007_RS17460	hypothetical protein	WP_166035526.1	1987358	1987510	-1	biosynthetic-additional (lanthipeptides) predicted lanthipeptide	MSRSITTSLEAEYEPSHDETDDRAVIGSTGCYISDKPVCIGSGKDDEMEF	ATGTCACGAAGCATCACCACTTCACTCGAAGCGGAGTACGAACCGTCCCACGATGAGACCGACGACCGCGCCGTCATCGGCTCCACTGGCTGTTACATCTCGGACAAACCCGTCTGTATCGGTTCGGGCAAGGACGACGAGATGGAGTTCTGA
Halorussus_pelagicus__RC-68_GCF_004087835.1	r1c6	EP007_RS09960	forward	EP007_RS17465	hypothetical protein	WP_166035528.1	1987670	1987822	-1	biosynthetic-additional (lanthipeptides) predicted lanthipeptide	MSRDSTASLESEYEPSHDETDDRAVIGSSICGASMDPICGSPGEDDEMEF	ATGTCACGAGACTCAACCGCCTCACTCGAATCGGAGTACGAACCGTCCCACGACGAGACTGACGACCGCGCCGTCATCGGTAGTTCGATCTGTGGTGCCTCGATGGACCCGATTTGCGGTAGTCCGGGCGAAGACGACGAGATGGAATTTTAA
Halorussus_pelagicus__RC-68_GCF_004087835.1	r1c3	EP007_RS04645	backward	allorf_0912930_0913061		allorf_0912930_0913061	912930	913061	-1	biosynthetic-additional (lanthipeptides) predicted lanthipeptide	VDSRLRKSVCTSVGESVVGGLASGICGVSSASRICEVDLVNRS	GTGGATTCGCGGTTACGGAAATCGGTCTGTACAAGCGTCGGAGAATCGGTCGTCGGTGGGTTAGCGAGTGGAATCTGTGGGGTCAGTTCGGCAAGCAGAATCTGTGAGGTCGATTTGGTGAATAGAAGCTAG
Halorussus_pelagicus__RC-68_GCF_004087835.1	r1c3	EP007_RS04645	backward	allorf_0912767_0912979		allorf_0912767_0912979	912767	912979	1	biosynthetic-additional (lanthipeptides) predicted lanthipeptide	VRVRRRTCAVAPTARGMSERPNAVRGRANRLGRREADAAQCCAGRVRYEWFKPVASFYSPNRPHRFCLPN	GTGCGGGTGCGACGGCGCACCTGCGCCGTCGCACCAACCGCGCGAGGGATGAGCGAACGACCGAACGCAGTGAGGGGGCGAGCGAATCGGTTGGGGAGGCGTGAGGCTGATGCGGCGCAGTGCTGTGCGGGGCGGGTGCGGTATGAGTGGTTCAAGCCTGTAGCTAGCTTCTATTCACCAAATCGACCTCACAGATTCTGCTTGCCGAACTGA
Halorussus_pelagicus__RC-68_GCF_004087835.1	r1c3	EP007_RS04645	forward	allorf_0901771_0901974		allorf_0901771_0901974	901771	901974	-1	biosynthetic-additional (lanthipeptides) predicted lanthipeptide	MGQGEVLWAHGVSDAHAPLGFENIPAVTISVTHTRLACRRRQRRHDRHEPVNAHISPVLTSWRGENL	ATGGGTCAGGGCGAAGTGTTATGGGCGCACGGAGTGAGCGACGCTCACGCGCCACTGGGCTTCGAGAACATACCCGCGGTCACGATCAGTGTCACGCACACCCGCCTGGCGTGCAGACGACGTCAGCGCAGACACGATCGACACGAACCTGTCAACGCTCACATATCGCCAGTGCTCACCAGCTGGAGGGGAGAAAACCTATAA
Halorussus_pelagicus__RC-68_GCF_004087835.1	r1c3	EP007_RS04645	forward	allorf_0901569_0901715		allorf_0901569_0901715	901569	901715	1	biosynthetic-additional (lanthipeptides) predicted lanthipeptide	VVTVLLLTRARVAGCAGSMRGVTRVLTAACCAACERLCGDVWDWRESV	GTGGTCACGGTACTCCTGCTGACGCGTGCGCGCGTGGCGGGGTGTGCTGGCTCGATGAGGGGCGTGACACGTGTCCTGACTGCAGCGTGTTGCGCGGCGTGTGAGCGCCTATGTGGGGACGTGTGGGACTGGAGAGAGAGTGTGTGA
Halorussus_pelagicus__RC-68_GCF_004087835.1	r1c3	EP007_RS04645	forward	allorf_0901547_0901672		allorf_0901547_0901672	901547	901672	1	biosynthetic-additional (lanthipeptides) predicted lanthipeptide	MNVSVWIGGHGTPADACARGGVCWLDEGRDTCPDCSVLRGV	ATGAACGTCAGCGTCTGGATCGGTGGTCACGGTACTCCTGCTGACGCGTGCGCGCGTGGCGGGGTGTGCTGGCTCGATGAGGGGCGTGACACGTGTCCTGACTGCAGCGTGTTGCGCGGCGTGTGA
Halorussus_pelagicus__RC-68_GCF_004087835.1	r1c3	EP007_RS04645	forward	allorf_0900692_0900850		allorf_0900692_0900850	900692	900850	1	biosynthetic-additional (lanthipeptides) predicted lanthipeptide	LAETIRLADAHPSRSGEPAVPGREGGSLPACPFIRTLVRRSSRPAFSLLILC	TTGGCGGAAACGATCCGTCTCGCAGACGCACATCCATCGAGGTCAGGTGAACCCGCGGTACCAGGGCGGGAGGGTGGTTCCCTCCCTGCCTGTCCTTTCATACGAACGCTGGTTAGGCGCTCGTCCAGGCCCGCGTTTTCACTGCTTATCCTCTGTTAA
Halorussus_litoreus__HD8-51_GCF_003382685.1	r15c1	DPQ64_RS07015	backward	DPQ64_RS19150	hypothetical protein	WP_198662041.1	35715	35891	-1	biosynthetic-additional (lanthipeptides) predicted lanthipeptide	MSTNQTSFGMAYNAETEIKGVFDERFEEYTEKAAGIWSLSCTDSCLCSGDCNGCSCGC	ATGTCCACGAATCAGACATCCTTCGGCATGGCGTACAACGCAGAAACCGAGATCAAGGGCGTCTTCGACGAGCGCTTCGAGGAGTACACCGAGAAGGCCGCCGGCATCTGGAGCCTGAGCTGTACGGACTCCTGTCTCTGCTCGGGCGACTGTAACGGTTGCTCCTGCGGCTGTTAG
Halorussus_litoreus__HD8-51_GCF_003382685.1	r15c1	DPQ64_RS07015	backward	DPQ64_RS19155	hypothetical protein	WP_198662042.1	36058	36234	-1	biosynthetic-additional (lanthipeptides) predicted lanthipeptide	MSTNQTSFGMAYNAETEIKGVFDERFEEYTEKAAGVWSLSCTDSCLCSGDCNGCSCGC	ATGTCCACGAATCAGACATCCTTCGGCATGGCGTACAACGCGGAAACCGAGATCAAGGGCGTCTTCGACGAGCGCTTCGAGGAGTACACCGAGAAGGCCGCCGGCGTCTGGAGCCTGAGCTGTACGGACTCCTGTCTCTGCTCGGGCGACTGTAACGGTTGCTCCTGCGGCTGTTAG
Halorussus_litoreus__HD8-51_GCF_003382685.1	r15c1	DPQ64_RS07015	backward	DPQ64_RS19160	hypothetical protein	WP_198662043.1	36489	36665	-1	biosynthetic-additional (lanthipeptides) predicted lanthipeptide	MSTDQTSFGMTHEAENDIKGVFDERFEKYTGKMADIWSFSCTGSCLCSTGDCDTSNCY	ATGTCCACCGATCAGACATCCTTCGGCATGACGCACGAGGCGGAAAATGATATAAAGGGCGTCTTCGACGAGCGTTTCGAGAAGTACACCGGCAAAATGGCCGACATCTGGAGCTTTAGCTGTACGGGCTCCTGCCTTTGCTCGACCGGTGACTGCGACACCTCTAACTGCTACTGA
Halorussus_litoreus__HD8-51_GCF_003382685.1	r15c1	DPQ64_RS07015	backward	DPQ64_RS18690	hypothetical protein	WP_157971625.1	36785	36964	-1	biosynthetic-additional (lanthipeptides) predicted lanthipeptide	MTHDQTSFGMAYNAETEIKGVFDERFEEYTEKIAGTWTLGCTDTCLCSTTVDCDPYANY	ATGACACACGATCAGACATCCTTCGGCATGGCGTACAACGCGGAAACCGAGATCAAGGGCGTCTTCGACGAGCGCTTCGAGGAGTACACCGAGAAAATCGCTGGCACCTGGACCCTTGGCTGTACGGACACCTGTCTCTGCTCGACGACTGTCGACTGCGACCCGTATGCCAACTACTGA
Halorussus_litoreus__HD8-51_GCF_003382685.1	r15c1	DPQ64_RS07015	backward	DPQ64_RS19165	hypothetical protein	WP_198662044.1	37027	37203	-1	biosynthetic-additional (lanthipeptides) predicted lanthipeptide	MSATQTSTFGMTHSTTDSELKTQLDRLFESDAVPDTFDFGFSCSCICSFGCNGCSCCC	ATGTCAGCAACTCAGACTTCCACCTTCGGCATGACGCACAGCACCACCGACAGTGAACTCAAGACGCAACTCGACCGTCTCTTCGAGAGCGACGCAGTGCCGGACACGTTCGACTTCGGCTTCTCCTGCTCGTGTATCTGCTCGTTCGGCTGCAACGGTTGTTCCTGCTGTTGCTGA
Halorussus_litoreus__HD8-51_GCF_003382685.1	r15c1	DPQ64_RS07015	backward	DPQ64_RS06990	hypothetical protein	WP_115863638.1	37465	37653	-1	biosynthetic-additional (lanthipeptides) predicted lanthipeptide	MSVTQTSTFGMQHSTSDSSLKQLFDEKFDVDLGDVHTVEWSGWCTGSCLCTNIACDGCSCGC	ATGTCCGTTACTCAGACATCGACGTTCGGCATGCAGCACAGTACCAGTGACAGTAGCCTCAAGCAGTTGTTCGACGAGAAGTTCGACGTGGACCTCGGCGACGTCCACACCGTCGAGTGGAGCGGTTGGTGTACCGGTTCGTGCCTCTGCACGAACATCGCCTGCGACGGCTGTTCCTGCGGTTGCTGA
Halorussus_halobius__HD8-83_GCF_004765805.1	r1c1	EPL03_RS06680	forward	EPL03_RS19855	hypothetical protein	WP_168216197.1	1325803	1325955	1	biosynthetic-additional (lanthipeptides) predicted lanthipeptide	MSQDITASLEAEYEPEHDETDEQIVVGTSCPESLSVQPACMNSPDDELQF	ATGTCGCAAGACATCACCGCGTCGCTGGAAGCAGAGTACGAACCAGAGCACGACGAGACCGACGAGCAGATCGTCGTCGGCACCTCCTGTCCGGAGTCCCTGAGCGTCCAACCGGCCTGCATGAACTCCCCCGACGACGAACTGCAGTTCTGA
Halorussus_halobius__HD8-83_GCF_004765805.1	r1c1	EPL03_RS06680	forward	EPL03_RS19850	hypothetical protein	WP_168216196.1	1325542	1325694	1	biosynthetic-additional (lanthipeptides) predicted lanthipeptide	MSRDVTTSLESEYEPARDETDRRAVVGSTGCHVSDKPLCESTGDATEMEF	ATGTCACGCGACGTCACCACCTCGCTCGAATCGGAGTACGAACCCGCCCGCGACGAGACCGACCGGCGCGCCGTCGTCGGCTCGACCGGCTGTCACGTCAGCGACAAGCCGCTCTGCGAGAGCACTGGCGACGCCACCGAGATGGAGTTCTGA
Halorussus_pelagicus__RC-68_GCF_004087835.1	r1c8	EP007_RS14675	backward	EP007_RS14655	hypothetical protein	WP_128478619.1	2905648	2905854	1		MVKTPDTDTPAAYSELTEECAECERETAHEVAVEIRTENPDSRASREPYRVTECGVCGATEEVRLNNA	ATCGTCAAGACTCCGGATACCGACACCCCGGCCGCGTACTCGGAACTCACCGAGGAGTGCGCCGAGTGCGAGCGCGAGACGGCCCACGAGGTCGCCGTCGAGATCCGGACCGAGAACCCGGACTCGCGGGCCTCGCGCGAACCGTACCGTGTCACGGAGTGCGGCGTTTGTGGCGCGACCGAGGAGGTGCGACTGAACAATGCCTGA
Halorussus_pelagicus__RC-68_GCF_004087835.1	r1c8	EP007_RS14675	backward	allorf_2907654_2907803		allorf_2907654_2907803	2907654	2907803	1	biosynthetic-additional (lanthipeptides) predicted lanthipeptide	LIRMTELASDIPLTTMLVVCGTVLLLAGVPLGRDLITLAVGICVGESEK	TTGATACGGATGACCGAGCTTGCTTCTGACATCCCGTTGACCACGATGCTCGTGGTCTGTGGCACTGTCCTCCTACTAGCGGGCGTCCCCCTCGGTCGAGACTTGATCACTCTCGCTGTGGGAATTTGCGTCGGCGAGTCGGAGAAATAA
Halorussus_pelagicus__RC-68_GCF_004087835.1	r1c8	EP007_RS14675	backward	allorf_2908074_2908193		allorf_2908074_2908193	2908074	2908193	-1	biosynthetic-additional (lanthipeptides) predicted lanthipeptide	MSIAGVIASDLFFSLEKFHLPLQRGCNTVPKGALSCIPP	ATGTCAATAGCCGGTGTGATTGCGTCAGACTTATTTTTCTCCTTGGAGAAATTCCATCTGCCTCTCCAAAGAGGGTGCAACACTGTGCCGAAAGGTGCTTTATCATGCATTCCTCCGTAG
Halorussus_pelagicus__RC-68_GCF_004087835.1	r1c8	EP007_RS14675	forward	EP007_RS17620	hypothetical protein	WP_166035618.1	2913143	2913292	1		MSVAIDTDAGSKEEYDNEFTVSPSTDEAPEQEAHHRDGCGFTCSPFSSW	ATGTCTGTTGCAATTGACACTGACGCTGGCAGCAAGGAAGAGTACGACAACGAGTTCACCGTGTCCCCGTCCACCGACGAGGCACCCGAGCAGGAAGCGCATCACCGCGACGGTTGCGGTTTCACCTGTAGCCCGTTCTCCAGCTGGTAA
Halorussus_litoreus__HD8-51_GCF_003382685.1	r16c1	DPQ64_RS11425	backward	DPQ64_RS18800	hypothetical protein	WP_157971676.1	78688	78843	-1		MSVALQTDSESVREEVETEYRHDDHEVPDKLEAGLPSASMYASEFCCGYSG	ATGTCAGTTGCACTCCAGACCGACAGCGAATCCGTGCGCGAAGAAGTCGAGACCGAGTACCGCCACGACGACCACGAGGTTCCGGACAAGCTGGAAGCGGGCCTCCCGTCCGCGTCGATGTACGCCTCGGAGTTCTGCTGCGGCTACAGCGGCTAA
Halorussus_litoreus__HD8-51_GCF_003382685.1	r16c1	DPQ64_RS11425	backward	DPQ64_RS18795	hypothetical protein	WP_157971675.1	78306	78461	-1		MSVALQTDSESVREEVETEYCHDDHEVPDELDAARPSASMFATELCCGLSG	ATGTCAGTTGCACTCCAGACCGACAGCGAATCCGTGCGCGAAGAAGTCGAGACCGAGTACTGCCACGACGACCACGAGGTTCCGGACGAGTTGGACGCGGCCCGACCCTCCGCGTCGATGTTCGCCACAGAGTTATGCTGCGGGCTCAGCGGATAA
Halorussus_litoreus__HD8-51_GCF_003382685.1	r16c1	DPQ64_RS11425	forward	allorf_68695_68922		allorf_68695_68922	68695	68922	-1	biosynthetic-additional (lanthipeptides) predicted lanthipeptide	VSERVAGNPRLVAVRRLIAMGGSSRASSATCLRSDTCWAHVSPDRSRRRRSGSHSPRRRSLACVHLHYACYSLTY	GTGTCTGAACGCGTGGCCGGGAATCCGCGACTGGTTGCGGTGAGGCGACTGATTGCGATGGGGGGTTCGTCGCGGGCGTCGTCCGCGACGTGTTTGAGAAGCGATACGTGCTGGGCTCACGTCAGCCCAGACAGATCACGCCGACGCCGTAGTGGTAGCCACAGCCCCAGGCGAAGAAGTCTAGCATGTGTTCACCTCCATTATGCATGTTATTCACTTACCTACTAA
Halorussus_limi__XZYJT49_GCF_023238205.1	r1c1	M0R89_RS07050	backward	allorf_1383721_1383891		allorf_1383721_1383891	1383721	1383891	1	biosynthetic-additional (lanthipeptides) predicted lanthipeptide	LSEAFDRPALEVTVRTEVTSGGQSPGECTCPNRLRASARKPTSYTTVVCKGYLPAG	TTGTCCGAAGCGTTCGACCGGCCTGCGCTTGAGGTGACAGTACGGACGGAAGTGACGAGCGGAGGACAATCGCCCGGCGAGTGCACGTGTCCGAATCGCCTCCGCGCGAGTGCGCGTAAGCCCACATCGTACACAACGGTCGTATGCAAAGGTTACTTACCCGCTGGCTAG
Halorussus_limi__XZYJT49_GCF_023238205.1	r1c1	M0R89_RS07050	backward	allorf_1383647_1383757		allorf_1383647_1383757	1383647	1383757	1	biosynthetic-additional (lanthipeptides) predicted lanthipeptide	LSQSNHDTHIKLVRRRRHFGGVRVDCPKRSTGLRLR	TTGTCCCAATCGAACCATGACACGCATATAAAGTTAGTCCGTCGGAGGCGACACTTCGGGGGTGTTCGCGTCGATTGTCCGAAGCGTTCGACCGGCCTGCGCTTGAGGTGA
Halorussus_limi__XZYJT49_GCF_023238205.1	r1c1	M0R89_RS07050	backward	allorf_1375757_1375927		allorf_1375757_1375927	1375757	1375927	1	biosynthetic-additional (lanthipeptides) predicted lanthipeptide	VYEKVENCRCSGPEVAYFGCRLVTNASELTGVYISAPSHVSMMFGLEWLICYHILE	GTGTATGAAAAGGTTGAGAACTGTAGATGCTCCGGCCCTGAGGTGGCCTATTTCGGCTGCCGACTCGTGACTAACGCCTCCGAACTGACTGGCGTCTATATCTCAGCTCCATCGCACGTATCGATGATGTTCGGATTAGAATGGTTAATTTGCTACCATATTTTAGAATGA
Halorussus_limi__XZYJT49_GCF_023238205.1	r1c1	M0R89_RS07050	backward	M0R89_RS07055	hypothetical protein	WP_248651848.1	1375555	1375698	-1		MSVAINSNDESLRNEVEAEYQHEDHDVPDETEAGLPSVSMYSFEHCC	ATGTCAGTTGCAATCAACTCCAACGACGAATCGCTCCGTAACGAAGTCGAAGCCGAGTACCAGCACGAGGACCACGACGTGCCGGACGAGACCGAAGCGGGCCTGCCCTCGGTTTCGATGTACAGCTTCGAACACTGCTGTTGA
Halorussus_limi__XZYJT49_GCF_023238205.1	r1c1	M0R89_RS07050	forward	allorf_1366018_1366134		allorf_1366018_1366134	1366018	1366134	-1	biosynthetic-additional (lanthipeptides) predicted lanthipeptide	VFSSGRTNRKSRVAGPATWLDADSRRRVVYAQTTCWEP	GTGTTCTCGTCCGGTCGAACGAACCGCAAAAGTCGCGTCGCGGGCCCCGCGACGTGGTTGGATGCCGATTCGCGTCGACGAGTCGTCTACGCGCAGACGACTTGCTGGGAGCCGTAG
Halorussus_gelatinilyticus__XZYJT40_GCF_023238445.1	r1c4	M0R88_RS16215	backward	M0R88_RS16160	hypothetical protein	WP_248654452.1	3176775	3177047	1		MSSPKQDFQTAVDKGPSRDEREDAIDSLTASGACDKLAILVQMGGLDGALRRRALNGMADAGCGDLLRTLAADGGLGEPLQSDAESLLDG	GTGAGTTCCCCGAAACAAGACTTCCAGACGGCCGTCGACAAGGGGCCGAGTCGAGACGAGCGCGAGGACGCCATCGATAGTCTCACCGCCAGCGGAGCGTGCGACAAACTCGCCATCCTCGTTCAGATGGGCGGACTCGACGGAGCGCTCAGGCGTCGCGCCCTGAACGGCATGGCCGACGCTGGCTGTGGGGACCTGCTCCGGACGCTCGCCGCCGACGGTGGCCTCGGCGAACCGCTCCAGTCGGACGCCGAGTCGCTCCTCGACGGATAG
Halorussus_gelatinilyticus__XZYJT40_GCF_023238445.1	r1c4	M0R88_RS16215	forward	M0R88_RS16220	hypothetical protein	WP_248654463.1	3188996	3189145	1		MSVAIEADAGSKEQYDSEFTVETSTEDVPEQEVGHRDGCGFTCSPFSTF	ATGTCAGTTGCAATCGAAGCCGACGCTGGTAGCAAGGAACAGTACGACAGCGAGTTCACCGTCGAGACGTCCACCGAGGACGTGCCGGAGCAGGAAGTTGGCCACCGCGACGGCTGTGGCTTCACGTGCAGTCCGTTCTCGACCTTCTAA
Halorussus_gelatinilyticus__XZYJT40_GCF_023238445.1	r1c4	M0R88_RS16215	forward	allorf_3198246_3198419		allorf_3198246_3198419	3198246	3198419	1	biosynthetic-additional (lanthipeptides) predicted lanthipeptide	LRGRLCGPLFDAPNEARRENIPQSDREREGAFEAVVATILAVSSQSICSLKGTATHS	TTGCGTGGTCGTCTCTGCGGGCCACTATTCGACGCGCCGAACGAAGCGAGGCGCGAGAATATCCCGCAGAGCGACCGCGAGCGGGAGGGGGCTTTCGAGGCGGTCGTCGCAACGATTCTCGCGGTCAGTTCCCAATCGATATGCTCGTTGAAAGGAACAGCCACCCACTCCTAA
Halomicrobium_mukohataei__ZP12-2_GCF_003992375.1	r21c1	ELZ10_RS11700	backward	allorf_146851_146934		allorf_146851_146934	146851	146934	1	biosynthetic-additional (lanthipeptides) predicted lanthipeptide	LFAEPIACADQCSWRYRRSAPIGPRSA	TTGTTCGCGGAACCCATAGCCTGCGCAGATCAGTGTTCCTGGAGATACCGTCGGTCGGCACCAATCGGACCCAGATCAGCGTGA
Halomicrobium_mukohataei__ZP12-2_GCF_003992375.1	r21c1	ELZ10_RS11700	backward	allorf_146123_146293		allorf_146123_146293	146123	146293	-1	biosynthetic-additional (lanthipeptides) predicted lanthipeptide	VGLATHCSEGDSTLNVAQRPDTTDDERTTSTETIVNCVVILRSDPAVSQPTTLLAL	GTGGGTCTTGCTACTCACTGTTCGGAGGGGGACTCCACTCTCAATGTTGCTCAACGACCCGACACCACCGACGATGAGAGGACCACCTCGACTGAAACCATCGTCAACTGTGTCGTTATTCTTCGAAGTGATCCGGCAGTCAGTCAGCCGACTACGCTGCTCGCATTGTAG
Halomicrobium_mukohataei__ZP12-2_GCF_003992375.1	r21c1	ELZ10_RS11700	forward	ELZ10_RS11685	hypothetical protein	WP_015761759.1	132648	132884	1	biosynthetic-additional (lanthipeptides) predicted lanthipeptide	MSERRTVSAGELAVEELLDRLESGERVVVRTEFLGSEHQVTLRYDGSTFYCDTPTRLHRHESREAMRTCLENQGYASQ	ATGAGCGAGCGACGGACCGTCTCGGCCGGCGAGCTGGCGGTCGAGGAGCTGCTCGACCGGCTGGAATCCGGTGAGCGCGTCGTCGTCCGCACGGAGTTTCTGGGCTCGGAACACCAGGTGACGCTGCGCTACGACGGCTCGACGTTCTACTGTGACACGCCCACGCGGCTCCACCGCCACGAGAGCCGCGAGGCGATGCGGACCTGTCTGGAGAATCAGGGCTACGCGAGCCAGTGA
Halomicrobium_mukohataei__ZP12-2_GCF_003992375.1	r21c1	ELZ10_RS11700	forward	allorf_131546_131671		allorf_131546_131671	131546	131671	-1	biosynthetic-additional (lanthipeptides) predicted lanthipeptide	LPPVTKGYCFGWRPPDGTPTACRFDGSAAATRCQTYSYGLL	TTGCCGCCGGTGACGAAGGGGTACTGTTTCGGGTGGAGACCGCCAGATGGGACGCCGACCGCCTGCCGATTCGACGGTTCGGCCGCGGCGACCCGATGCCAAACGTACTCATACGGATTATTGTAG
Halomicrobium_mukohataei_DSM_12286__DSM_12286_GCF_000023965.1	r1c2	HMUK_RS03740	backward	allorf_0765113_0765196		allorf_0765113_0765196	765113	765196	1	biosynthetic-additional (lanthipeptides) predicted lanthipeptide	LFAEPIACADQCSWRYRRSAPIGPRSA	TTGTTCGCGGAACCCATAGCCTGCGCAGATCAGTGTTCCTGGAGATACCGTCGGTCGGCACCAATCGGACCCAGATCAGCGTGA
Halomicrobium_mukohataei_DSM_12286__DSM_12286_GCF_000023965.1	r1c2	HMUK_RS03740	backward	allorf_0764385_0764555		allorf_0764385_0764555	764385	764555	-1	biosynthetic-additional (lanthipeptides) predicted lanthipeptide	VGLATHCSEGDSTLNVAQRPDTTDDERTTSTETIVNCVVILRSDPAVSQPTTLLAL	GTGGGTCTTGCTACTCACTGTTCGGAGGGGGACTCCACTCTCAATGTTGCTCAACGACCCGACACCACCGACGATGAGAGGACCACCTCGACTGAAACCATCGTCAACTGTGTCGTTATTCTTCGAAGTGATCCGGCAGTCAGTCAGCCGACTACGCTGCTCGCATTGTAG
Halomicrobium_mukohataei_DSM_12286__DSM_12286_GCF_000023965.1	r1c2	HMUK_RS03740	forward	HMUK_RS03725	hypothetical protein	WP_015761759.1	750910	751146	1	biosynthetic-additional (lanthipeptides) predicted lanthipeptide	MSERRTVSAGELAVEELLDRLESGERVVVRTEFLGSEHQVTLRYDGSTFYCDTPTRLHRHESREAMRTCLENQGYASQ	ATGAGCGAGCGACGGACCGTCTCGGCCGGCGAGCTGGCGGTCGAGGAGCTGCTCGACCGGCTGGAATCCGGTGAGCGCGTCGTCGTCCGCACGGAGTTTCTGGGCTCGGAACACCAGGTGACGCTGCGCTACGACGGCTCGACGTTCTACTGTGACACGCCCACGCGGCTCCACCGCCACGAGAGCCGCGAGGCGATGCGGACCTGTCTGGAGAATCAGGGCTACGCGAGCCAGTGA
Halomicrobium_mukohataei_DSM_12286__DSM_12286_GCF_000023965.1	r1c2	HMUK_RS03740	forward	allorf_0749808_0749933		allorf_0749808_0749933	749808	749933	-1	biosynthetic-additional (lanthipeptides) predicted lanthipeptide	LPPVTKGYCFGWRPPDGTPTACRFDGSAAATRCQTYSYGLL	TTGCCGCCGGTGACGAAGGGGTACTGTTTCGGGTGGAGACCGCCAGATGGGACGCCGACCGCCTGCCGATTCGACGGTTCGGCCGCGGCGACCCGATGCCAAACGTACTCATACGGATTATTGTAG
Halomicrobium_sp._ZPS1__ZPS1_GCF_009217585.1	r1c2	GBQ70_RS07090	backward	allorf_1408221_1408304		allorf_1408221_1408304	1408221	1408304	1	biosynthetic-additional (lanthipeptides) predicted lanthipeptide	LFAEPIACADQCSWRYRRSAPIGPRSA	TTGTTCGCGGAACCCATAGCCTGCGCAGATCAGTGTTCCTGGAGATACCGTCGGTCGGCACCAATCGGACCCAGATCAGCGTGA
Halomicrobium_sp._ZPS1__ZPS1_GCF_009217585.1	r1c2	GBQ70_RS07090	backward	allorf_1407493_1407663		allorf_1407493_1407663	1407493	1407663	-1	biosynthetic-additional (lanthipeptides) predicted lanthipeptide	VGLATHCSEGDSTLNVAQRPDTTDDERTTSTETIVNCVVILRSDPAVSQPTTLLAL	GTGGGTCTTGCTACTCACTGTTCGGAGGGGGACTCCACTCTCAATGTTGCTCAACGACCCGACACCACCGACGATGAGAGGACCACCTCGACTGAAACCATCGTCAACTGTGTCGTTATTCTTCGAAGTGATCCGGCAGTCAGTCAGCCGACTACGCTGCTCGCATTGTAG
Halomicrobium_sp._ZPS1__ZPS1_GCF_009217585.1	r1c2	GBQ70_RS07090	forward	GBQ70_RS07075	hypothetical protein	WP_015761759.1	1394018	1394254	1	biosynthetic-additional (lanthipeptides) predicted lanthipeptide	MSERRTVSAGELAVEELLDRLESGERVVVRTEFLGSEHQVTLRYDGSTFYCDTPTRLHRHESREAMRTCLENQGYASQ	ATGAGCGAGCGACGGACCGTCTCGGCCGGCGAGCTGGCGGTCGAGGAGCTGCTCGACCGGCTGGAATCCGGTGAGCGCGTCGTCGTCCGCACGGAGTTTCTGGGCTCGGAACACCAGGTGACGCTGCGCTACGACGGCTCGACGTTCTACTGTGACACGCCCACGCGGCTCCACCGCCACGAGAGCCGCGAGGCGATGCGGACCTGTCTGGAGAATCAGGGCTACGCGAGCCAGTGA
Halomicrobium_sp._ZPS1__ZPS1_GCF_009217585.1	r1c2	GBQ70_RS07090	forward	allorf_1392916_1393041		allorf_1392916_1393041	1392916	1393041	-1	biosynthetic-additional (lanthipeptides) predicted lanthipeptide	LPPVTKGYCFGWRPPDGTPTACRFDGSAAATRCQTYSYGLL	TTGCCGCCGGTGACGAAGGGGTACTGTTTCGGGTGGAGACCGCCAGATGGGACGCCGACCGCCTGCCGATTCGACGGTTCGGCCGCGGCGACCCGATGCCAAACGTACTCATACGGATTATTGTAG
Haloferax_sp._Atlit-6N__Atlit-6N_GCF_003383195.1	r5c1	DEQ92_RS16095	backward	allorf_005422_005631		allorf_005422_005631	5422	5631	-1	biosynthetic-additional (lanthipeptides) predicted lanthipeptide	VDVIVRARTSTHDLLALGGVSAGRRVGRFQTDESESFVWFEIWEDALCGRNKTVVSRSCRSCLVANNLL	GTGGATGTGATAGTTCGCGCTCGCACCTCGACCCACGATTTACTAGCTCTTGGGGGAGTGTCTGCGGGCCGACGAGTAGGACGCTTTCAAACAGACGAATCCGAGTCGTTCGTCTGGTTCGAGATTTGGGAAGACGCACTCTGCGGGCGGAATAAAACCGTGGTTTCGCGGAGTTGTCGTTCGTGTTTGGTAGCCAACAATTTATTATAG
Haloferax_sp._Atlit-6N__Atlit-6N_GCF_003383195.1	r5c1	DEQ92_RS16095	backward	DEQ92_RS16100	hypothetical protein	WP_049968935.1	3213	3392	-1	biosynthetic-additional (lanthipeptides) predicted lanthipeptide	MSVALDIGIARTVDKSHYDGLFGSIISDKFEMSHDSTGTASCYLPCHTASKLPCCDTTN	ATGTCAGTTGCATTGGACATCGGCATTGCACGTACTGTTGACAAATCACACTACGACGGCCTCTTCGGGTCGATCATCTCCGATAAGTTCGAGATGTCCCACGACAGCACCGGGACGGCGTCGTGCTACCTCCCGTGCCACACGGCCTCGAAGCTCCCCTGCTGCGACACCACCAACTGA
Haloferax_sp._Atlit-16N__Atlit-16N_GCF_003383085.1	r4c1	C5B87_RS15575	backward	C5B87_RS15570	hypothetical protein	WP_049968935.1	2676	2855	1	biosynthetic-additional (lanthipeptides) predicted lanthipeptide	MSVALDIGIARTVDKSHYDGLFGSIISDKFEMSHDSTGTASCYLPCHTASKLPCCDTTN	ATGTCAGTCGCATTGGACATCGGTATTGCACGTACTGTTGACAAATCACACTACGACGGCCTCTTCGGGTCGATCATCTCCGACAAGTTCGAGATGTCTCACGACAGCACCGGGACGGCGTCGTGTTATCTCCCGTGCCACACGGCCTCGAAGCTCCCCTGCTGCGACACCACCAACTGA
Halomicrobium_mukohataei__JP60_GCF_004803735.1	r1c2	E5139_RS07080	backward	allorf_1408222_1408305		allorf_1408222_1408305	1408222	1408305	1	biosynthetic-additional (lanthipeptides) predicted lanthipeptide	LFAEPIACADQCSWRYRRSAPIGPRSA	TTGTTCGCGGAACCCATAGCCTGCGCAGATCAGTGTTCCTGGAGATACCGTCGGTCGGCACCAATCGGACCCAGATCAGCGTGA
Halomicrobium_mukohataei__JP60_GCF_004803735.1	r1c2	E5139_RS07080	backward	allorf_1407494_1407664		allorf_1407494_1407664	1407494	1407664	-1	biosynthetic-additional (lanthipeptides) predicted lanthipeptide	VGLATHCSEGDSTLNVAQRPDTTDDERTTSTETIVNCVVILRSDPAVSQPTTLLAL	GTGGGTCTTGCTACTCACTGTTCGGAGGGGGACTCCACTCTCAATGTTGCTCAACGACCCGACACCACCGACGATGAGAGGACCACCTCGACTGAAACCATCGTCAACTGTGTCGTTATTCTTCGAAGTGATCCGGCAGTCAGTCAGCCGACTACGCTGCTCGCATTGTAG
Halomicrobium_mukohataei__JP60_GCF_004803735.1	r1c2	E5139_RS07080	forward	E5139_RS07065	hypothetical protein	WP_015761759.1	1394019	1394255	1	biosynthetic-additional (lanthipeptides) predicted lanthipeptide	MSERRTVSAGELAVEELLDRLESGERVVVRTEFLGSEHQVTLRYDGSTFYCDTPTRLHRHESREAMRTCLENQGYASQ	ATGAGCGAGCGACGGACCGTCTCGGCCGGCGAGCTGGCGGTCGAGGAGCTGCTCGACCGGCTGGAATCCGGTGAGCGCGTCGTCGTCCGCACGGAGTTTCTGGGCTCGGAACACCAGGTGACGCTGCGCTACGACGGCTCGACGTTCTACTGTGACACGCCCACGCGGCTCCACCGCCACGAGAGCCGCGAGGCGATGCGGACCTGTCTGGAGAATCAGGGCTACGCGAGCCAGTGA
Halomicrobium_mukohataei__JP60_GCF_004803735.1	r1c2	E5139_RS07080	forward	allorf_1392917_1393042		allorf_1392917_1393042	1392917	1393042	-1	biosynthetic-additional (lanthipeptides) predicted lanthipeptide	LPPVTKGYCFGWRPPDGTPTACRFDGSAAATRCQTYSYGLL	TTGCCGCCGGTGACGAAGGGGTACTGTTTCGGGTGGAGACCGCCAGATGGGACGCCGACCGCCTGCCGATTCGACGGTTCGGCCGCGGCGACCCGATGCCAAACGTACTCATACGGATTATTGTAG
Haloferax_sp._Atlit-4N__Atlit-4N_GCF_003383025.1	r4c1	C5C07_RS17580	backward	allorf_000486_000695		allorf_000486_000695	486	695	1	biosynthetic-additional (lanthipeptides) predicted lanthipeptide	VDVIVRARTSTHDLLALGGVSAGRRVGRFQTDESESFVWFEIWEDALCGRNKTVVSRSCRSCLVANNLL	GTGGATGTGATAGTTCGCGCTCGCACCTCGACCCACGATTTACTAGCTCTTGGGGGAGTGTCTGCGGGCCGACGAGTAGGACGCTTTCAAACAGACGAATCCGAGTCGTTCGTCTGGTTCGAGATTTGGGAAGACGCACTCTGCGGGCGGAATAAAACCGTGGTTTCGCGGAGTTGTCGTTCGTGTTTGGTAGCCAACAATTTATTATAG
Haloferax_sp._Atlit-4N__Atlit-4N_GCF_003383025.1	r4c1	C5C07_RS17580	backward	C5C07_RS17575	hypothetical protein	WP_049968935.1	2725	2904	1	biosynthetic-additional (lanthipeptides) predicted lanthipeptide	MSVALDIGIARTVDKSHYDGLFGSIISDKFEMSHDSTGTASCYLPCHTASKLPCCDTTN	ATGTCAGTTGCATTGGACATCGGCATTGCACGTACTGTTGACAAATCACACTACGACGGCCTCTTCGGGTCGATCATCTCCGATAAGTTCGAGATGTCCCACGACAGCACCGGGACGGCGTCGTGCTACCTCCCGTGCCACACGGCCTCGAAGCTCCCCTGCTGCGACACCACCAACTGA
Haloferax_sp._Atlit-10N__Atlit-10N_GCF_003586325.1	r5c1	C5B91_RS14745	backward	C5B91_RS14740	hypothetical protein	WP_049968935.1	2676	2855	1	biosynthetic-additional (lanthipeptides) predicted lanthipeptide	MSVALDIGIARTVDKSHYDGLFGSIISDKFEMSHDSTGTASCYLPCHTASKLPCCDTTN	ATGTCAGTCGCATTGGACATCGGTATTGCACGTACTGTTGACAAATCACACTACGACGGCCTCTTCGGGTCGATCATCTCCGACAAGTTCGAGATGTCTCACGACAGCACCGGGACGGCGTCGTGTTATCTCCCGTGCCACACGGCCTCGAAGCTCCCCTGCTGCGACACCACCAACTGA
Haloferax_sp._Atlit-19N__Atlit-19N_GCF_003382985.1	r5c1	C5B86_RS15300	backward	C5B86_RS15295	hypothetical protein	WP_049968935.1	2580	2759	1	biosynthetic-additional (lanthipeptides) predicted lanthipeptide	MSVALDIGIARTVDKSHYDGLFGSIISDKFEMSHDSTGTASCYLPCHTASKLPCCDTTN	ATGTCAGTCGCATTGGACATCGGTATTGCACGTACTGTTGACAAATCACACTACGACGGCCTCTTCGGGTCGATCATCTCCGACAAGTTCGAGATGTCTCACGACAGCACCGGGACGGCGTCGTGTTATCTCCCGTGCCACACGGCCTCGAAGCTCCCCTGCTGCGACACCACCAACTGA
Haloferax_sp._Atlit-12N__Atlit-12N_GCF_003383095.1	r4c1	C5B90_RS16380	backward	allorf_000337_000480		allorf_000337_000480	337	480	1	biosynthetic-additional (lanthipeptides) predicted lanthipeptide	VDVILYARIVHRDLLALGRCPRFDEWSAFEQATLVVHLVRNLVRRDP	GTGGATGTGATACTTTACGCTCGCATTGTACACCGCGATTTGCTAGCTCTCGGACGGTGTCCGCGGTTCGACGAGTGGAGCGCCTTCGAACAGGCGACTCTGGTCGTTCACCTGGTCCGAAACCTGGTAAGACGCGACCCCTGA
Haloferax_sp._Atlit-12N__Atlit-12N_GCF_003383095.1	r4c1	C5B90_RS16380	backward	C5B90_RS16375	hypothetical protein	WP_042665533.1	2573	2752	1	biosynthetic-additional (lanthipeptides) predicted lanthipeptide	MSVALDIDIARTVDKSHYDGLFGSIISDKFEMSHDSTGTASCYLPCHTASKLPCCDTTN	ATGTCAGTAGCATTGGACATCGATATTGCACGTACTGTTGATAAATCACACTACGACGGCCTCTTCGGGTCGATCATCTCCGACAAGTTCGAGATGTCCCACGACAGTACCGGGACGGCGTCGTGTTACCTCCCGTGCCACACGGCCTCGAAGCTCCCCTGCTGCGACACCACCAACTGA
Haloferax_sp._ATB1__ATB1_GCF_000730175.1	r95c1	ATB1_RS15910	backward	ATB1_RS15905	hypothetical protein	WP_042665533.1	40014	40193	1	biosynthetic-additional (lanthipeptides) predicted lanthipeptide	MSVALDIDIARTVDKSHYDGLFGSIISDKFEMSHDSTGTASCYLPCHTASKLPCCDTTN	ATGTCAGTAGCATTGGACATCGATATTGCACGTACTGTTGATAAATCGCACTACGACGGTCTCTTCGGGTCGATCATCTCAGACAAGTTCGAGATGTCCCACGACAGCACCGGGACGGCGTCGTGCTACCTCCCGTGTCACACGGCCTCGAAGCTCCCCTGCTGCGACACCACCAACTGA
Haloferax_sp._ATB1__ATB1_GCF_000730175.1	r95c1	ATB1_RS15910	forward	ATB1_RS15945	hypothetical protein	WP_042665545.1	49597	49785	-1	biosynthetic-additional (lanthipeptides) predicted lanthipeptide	MRSERRRPTVRLRRPQVVERRRHVAWSKSGLPLRGQAGGSAACPGRDGRSGSGVDYPNLPLM	GTGAGAAGCGAGCGCCGCCGACCGACGGTCCGGCTTCGACGGCCGCAGGTCGTCGAACGTCGTCGTCACGTCGCGTGGTCGAAGTCGGGACTCCCGCTGCGGGGACAGGCGGGCGGGTCGGCGGCCTGTCCGGGTCGAGACGGCCGGTCTGGGTCCGGCGTCGACTACCCGAACTTGCCGCTGATGTAG
Haloferax_mediterranei_ATCC_33500__CGMCC_1.2087_GCF_000306765.2	r3c2	HFX_RS15990	backward	allorf_115849_115914		allorf_115849_115914	115849	115914	-1	biosynthetic-additional (lanthipeptides) predicted lanthipeptide	MYHQWGTVSGGCVACSVTSSD	ATGTATCACCAATGGGGGACTGTTTCAGGCGGGTGCGTAGCTTGCTCCGTGACTTCTTCTGATTAA
Haloferax_mediterranei_ATCC_33500__CGMCC_1.2087_GCF_000306765.2	r3c2	HFX_RS15990	forward	HFX_RS19810	hypothetical protein	WP_155844699.1	121381	121527	1	biosynthetic-additional (lanthipeptides) predicted lanthipeptide	MSVALDNKAGSKEQYDNEFMQTVDDVSEVTADHRDGCGFTCSPFSSWG	ATGTCAGTTGCACTTGATAACAAGGCTGGTAGCAAAGAGCAGTACGACAACGAATTCATGCAGACTGTCGACGACGTGTCCGAAGTCACGGCGGACCACCGCGACGGATGTGGGTTCACCTGCAGTCCCTTCTCGAGCTGGGGCTAA
Haloferax_mediterranei_ATCC_33500__CGMCC_1.2087_GCF_000306765.2	r3c2	HFX_RS15990	forward	allorf_123547_123780		allorf_123547_123780	123547	123780	1	biosynthetic-additional (lanthipeptides) predicted lanthipeptide	LQVIAHSTDRCRALGCVTSCKRYYNLSSSISSRPHIDVSSSSELNYSVSSTCLNRDSIVGVGPRAHCPSSHSLVYHG	TTGCAAGTCATTGCACACTCGACCGACCGCTGTCGTGCGCTCGGATGTGTCACCAGTTGCAAACGCTACTATAATTTATCTTCCTCTATTAGTAGTCGACCGCATATAGATGTTAGCAGTTCGTCAGAACTGAACTATTCAGTGAGTTCGACGTGCTTGAACCGGGATTCGATAGTAGGGGTCGGACCACGAGCCCACTGTCCTTCTTCTCACAGTTTGGTTTATCATGGGTAG
Haloferax_mediterranei_ATCC_33500__CGMCC_1.2087_GCF_000306765.2	r3c2	HFX_RS15990	forward	allorf_123773_123862		allorf_123773_123862	123773	123862	1	biosynthetic-additional (lanthipeptides) predicted lanthipeptide	MGRETLQRGNPICTLSTAITLLYTVVSVL	ATGGGTAGAGAGACATTACAGCGCGGTAACCCTATTTGTACTCTCTCTACAGCGATTACGTTACTGTATACTGTGGTCTCTGTATTGTAG
Haloferax_mediterranei_ATCC_33500__CGMCC_1.2087_GCF_000306765.2	r3c2	HFX_RS15990	forward	allorf_124237_124443		allorf_124237_124443	124237	124443	-1	biosynthetic-additional (lanthipeptides) predicted lanthipeptide	MIYSLMSAYQTSEFGMGHSNKDDVLKSQFDDLFEKFFEIEGVGIETTIFGSFSCDCSCGSCICITDTQ	ATGATATATAGTTTGATGTCAGCATATCAGACATCTGAATTCGGAATGGGGCACAGTAACAAGGACGATGTCCTTAAAAGCCAATTTGACGATCTCTTCGAGAAGTTCTTCGAAATCGAAGGGGTCGGAATCGAAACGACGATATTCGGGTCGTTCTCCTGCGACTGCTCTTGCGGGTCCTGTATCTGCATCACGGATACTCAGTAG
Haloferax_mediterranei_ATCC_33500__CGMCC_1.2087_GCF_000306765.2	r3c2	HFX_RS15990	forward	allorf_132120_132308		allorf_132120_132308	132120	132308	1	biosynthetic-additional (lanthipeptides) predicted lanthipeptide	MIVVYYNNARTDLETGNSHRGFVPMAAVWCALRPTALELLCDLTTSEDELVRAFCSEPTTTQ	ATGATTGTGGTATACTATAACAATGCTAGAACCGATTTGGAGACTGGGAACTCCCACAGAGGGTTTGTACCCATGGCGGCAGTATGGTGCGCTCTACGGCCGACGGCCCTGGAGTTATTGTGCGATCTCACAACCTCAGAGGATGAATTGGTGCGGGCCTTCTGTTCAGAACCAACAACGACGCAATAG
Haloferax_mediterranei_ATCC_33500__CGMCC_1.2087_GCF_000306765.2	r1c1	HFX_RS04210	backward	allorf_0831196_0831348		allorf_0831196_0831348	831196	831348	-1	biosynthetic-additional (lanthipeptides) predicted lanthipeptide	MSSVRSRPHEFTFFDHLFFVSTLAFAQFVLRVKLSHQRWRGHPCGSSRRV	ATGTCCTCGGTTCGAAGCCGCCCGCACGAATTCACCTTTTTCGACCATTTGTTCTTCGTCTCTACACTCGCGTTCGCGCAGTTCGTACTACGAGTGAAACTATCTCATCAACGATGGCGAGGCCACCCATGTGGTAGTAGTCGTCGAGTCTAG
Haloferax_mediterranei_ATCC_33500__CGMCC_1.2087_GCF_000306765.2	r1c1	HFX_RS04210	backward	HFX_RS19590	hypothetical protein	WP_155844686.1	828411	828560	1		MSVVLDIESGDKATYDQQFDDNHTVNDQRVSTCTYGGGMEKKACHTCDF	ATGTCGGTAGTACTCGACATCGAATCCGGTGACAAAGCAACGTACGACCAGCAGTTTGACGACAACCACACTGTGAACGACCAGCGGGTCAGTACCTGTACGTATGGTGGGGGTATGGAGAAGAAGGCCTGCCATACCTGCGATTTCTAA
Haloferax_mediterranei_ATCC_33500__CGMCC_1.2087_GCF_000306765.2	r1c1	HFX_RS04210	backward	allorf_0828164_0828289		allorf_0828164_0828289	828164	828289	-1	biosynthetic-additional (lanthipeptides) predicted lanthipeptide	MADEFTDKTTFGALKGLKQPTSQSFPFNHWCKIVLHECIFV	ATGGCGGACGAATTCACCGATAAAACGACGTTTGGCGCATTAAAGGGCCTGAAACAACCCACATCCCAATCATTTCCTTTTAATCACTGGTGTAAAATAGTACTGCACGAATGTATATTTGTGTAG
Haloferax_mediterranei_ATCC_33500__CGMCC_1.2087_GCF_000306765.2	r1c1	HFX_RS04210	forward	allorf_0817542_0817679		allorf_0817542_0817679	817542	817679	-1	biosynthetic-additional (lanthipeptides) predicted lanthipeptide	VRNATASRIRRNLPRAAGIGCNWTFVHHIPKQWPIRLYNPVINTF	GTGAGAAATGCGACCGCGTCTCGAATCCGGAGGAACTTGCCGCGAGCGGCCGGAATCGGGTGTAATTGGACATTTGTCCACCACATTCCGAAACAGTGGCCAATCAGATTGTATAATCCGGTGATAAACACATTCTAG
Haloferax_prahovense__Arc-Hr_GCF_000723845.1	r3c1	BN984_RS18090	backward	BN984_RS18085	hypothetical protein	WP_049968935.1	238792	238971	1	biosynthetic-additional (lanthipeptides) predicted lanthipeptide	MSVALDIGIARTVDKSHYDGLFGSIISDKFEMSHDSTGTASCYLPCHTASKLPCCDTTN	ATGTCAGTCGCATTGGACATCGGTATTGCACGTACTGTTGACAAATCACACTACGACGGCCTCTTCGGGTCGATCATCTCCGACAAGTTCGAGATGTCTCACGACAGCACCGGGACGGCGTCGTGTTATCTCCCGTGCCACACGGCCTCGAAGCTCCCCTGCTGCGACACCACCAACTGA
Haloferax_mediterranei_ATCC_33500__CGMCC_1.2087_GCF_000306765.2	r3c2	HFX_RS16005	backward	allorf_136442_136588		allorf_136442_136588	136442	136588	1	biosynthetic-additional (lanthipeptides) predicted lanthipeptide	LQLVTYPIARQRSSECAMTCKHYYRCKSRIAPFSYRLSYDSDLPSWCV	TTGCAACTGGTGACATATCCGATCGCACGACAACGGTCGAGCGAGTGTGCAATGACTTGCAAACACTACTATAGGTGTAAATCAAGAATCGCCCCGTTTTCATATCGACTATCGTACGATTCGGACTTACCGTCTTGGTGCGTCTAA
Haloferax_mediterranei_ATCC_33500__CGMCC_1.2087_GCF_000306765.2	r3c2	HFX_RS16005	backward	allorf_132319_132471		allorf_132319_132471	132319	132471	-1	biosynthetic-additional (lanthipeptides) predicted lanthipeptide	MEWGRNLGGLILSRAFVLRCFLVIQLLSRSLRILARNKNSKCSLNTEIQN	ATGGAATGGGGCCGCAACCTTGGGGGTTTGATTTTGTCGCGTGCCTTCGTTTTACGCTGCTTCTTGGTAATTCAGCTATTGTCTCGTAGTCTTCGAATCCTTGCCAGAAATAAGAATTCGAAATGTTCTTTGAACACAGAGATCCAGAACTAA
Haloferax_prahovense_DSM_18310__DSM_18310_GCF_000336815.1	r28c1	C457_RS08840	backward	C457_RS08835	hypothetical protein	WP_008093838.1	9608	9787	1	biosynthetic-additional (lanthipeptides) predicted lanthipeptide	MSVTLDIGIARTVDKSHYDGLFGSIISDKFEMSHDSTGTASCYLPCHTASKLPCCDTTN	ATGTCAGTCACATTGGACATCGGTATTGCACGTACTGTTGACAAATCACACTACGACGGCCTCTTCGGGTCGATCATCTCCGACAAGTTCGAGATGTCTCACGACAGCACCGGGACGGCGTCGTGTTATCTCCCGTGCCACACGGCCTCGAAGCTCCCCTGCTGCGACACCACCAACTGA
Haloferax_mediterranei_ATCC_33500__ATCC_33500_GCF_000685635.1	r1c2	BM92_RS04680	backward	allorf_0916053_0916205		allorf_0916053_0916205	916053	916205	1	biosynthetic-additional (lanthipeptides) predicted lanthipeptide	MSSVRSRPHEFTFFDHLFFVSTLAFAQFVLRVKLSHQRWRGHPCGSSRRV	ATGTCCTCGGTTCGAAGCCGCCCGCACGAATTCACCTTTTTCGACCATTTGTTCTTCGTCTCTACACTCGCGTTCGCGCAGTTCGTACTACGAGTGAAACTATCTCATCAACGATGGCGAGGCCACCCATGTGGTAGTAGTCGTCGAGTCTAG
Haloferax_mediterranei_ATCC_33500__ATCC_33500_GCF_000685635.1	r1c2	BM92_RS04680	backward	BM92_RS19675	hypothetical protein	WP_155844686.1	918841	918990	-1		MSVVLDIESGDKATYDQQFDDNHTVNDQRVSTCTYGGGMEKKACHTCDF	ATGTCGGTAGTACTCGACATCGAATCCGGTGACAAAGCAACGTACGACCAGCAGTTTGACGACAACCACACTGTGAACGACCAGCGGGTCAGTACCTGTACGTATGGTGGGGGTATGGAGAAGAAGGCCTGCCATACCTGCGATTTCTAA
Haloferax_mediterranei_ATCC_33500__ATCC_33500_GCF_000685635.1	r1c2	BM92_RS04680	backward	allorf_0919112_0919237		allorf_0919112_0919237	919112	919237	1	biosynthetic-additional (lanthipeptides) predicted lanthipeptide	MADEFTDKTTFGALKGLKQPTSQSFPFNHWCKIVLHECIFV	ATGGCGGACGAATTCACCGATAAAACGACGTTTGGCGCATTAAAGGGCCTGAAACAACCCACATCCCAATCATTTCCTTTTAATCACTGGTGTAAAATAGTACTGCACGAATGTATATTTGTGTAG
Haloferax_mediterranei_ATCC_33500__ATCC_33500_GCF_000685635.1	r1c2	BM92_RS04680	forward	allorf_0929722_0929859		allorf_0929722_0929859	929722	929859	1	biosynthetic-additional (lanthipeptides) predicted lanthipeptide	VRNATASRIRRNLPRAAGIGCNWTFVHHIPKQWPIRLYNPVINTF	GTGAGAAATGCGACCGCGTCTCGAATCCGGAGGAACTTGCCGCGAGCGGCCGGAATCGGGTGTAATTGGACATTTGTCCACCACATTCCGAAACAGTGGCCAATCAGATTGTATAATCCGGTGATAAACACATTCTAG
Haloferax_mediterranei_ATCC_33500__ATCC_33500_GCF_005406325.1	r3c1	E6P09_RS17495	backward	allorf_041482_041628		allorf_041482_041628	41482	41628	1	biosynthetic-additional (lanthipeptides) predicted lanthipeptide	LQLVTYPIARQRSSECAMTCKHYYRCKSRIAPFSYRLSYDSDLPSWCV	TTGCAACTGGTGACATATCCGATCGCACGACAACGGTCGAGCGAGTGTGCAATGACTTGCAAACACTACTATAGGTGTAAATCAAGAATCGCCCCGTTTTCATATCGACTATCGTACGATTCGGACTTACCGTCTTGGTGCGTCTAA
Haloferax_mediterranei_ATCC_33500__ATCC_33500_GCF_005406325.1	r3c1	E6P09_RS17495	backward	allorf_037359_037511		allorf_037359_037511	37359	37511	-1	biosynthetic-additional (lanthipeptides) predicted lanthipeptide	MEWGRNLGGLILSRAFVLRCFLVIQLLSRSLRILARNKNSKCSLNTEIQN	ATGGAATGGGGCCGCAACCTTGGGGGTTTGATTTTGTCGCGTGCCTTCGTTTTACGCTGCTTCTTGGTAATTCAGCTATTGTCTCGTAGTCTTCGAATCCTTGCCAGAAATAAGAATTCGAAATGTTCTTTGAACACAGAGATCCAGAACTAA
Haloferax_mediterranei_ATCC_33500__ATCC_33500_GCF_005406325.1	r3c1	E6P09_RS17495	backward	allorf_037160_037348		allorf_037160_037348	37160	37348	1	biosynthetic-additional (lanthipeptides) predicted lanthipeptide	MIVVYYNNARTDLETGNSHRGFVPMAAVWCALRPTALELLCDLTTSEDELVRAFCSEPTTTQ	ATGATTGTGGTATACTATAACAATGCTAGAACCGATTTGGAGACTGGGAACTCCCACAGAGGGTTTGTACCCATGGCGGCAGTATGGTGCGCTCTACGGCCGACGGCCCTGGAGTTATTGTGCGATCTCACAACCTCAGAGGATGAATTGGTGCGGGCCTTCTGTTCAGAACCAACAACGACGCAATAG
Haloferax_mediterranei_ATCC_33500__ATCC_33500_GCF_005406325.1	r3c1	E6P09_RS17495	forward	allorf_029277_029483		allorf_029277_029483	29277	29483	-1	biosynthetic-additional (lanthipeptides) predicted lanthipeptide	MIYSLMSAYQTSEFGMGHSNKDDVLKSQFDDLFEKFFEIEGVGIETTIFGSFSCDCSCGSCICITDTQ	ATGATATATAGTTTGATGTCAGCATATCAGACATCTGAATTCGGAATGGGGCACAGTAACAAGGACGATGTCCTTAAAAGCCAATTTGACGATCTCTTCGAGAAGTTCTTCGAAATCGAAGGGGTCGGAATCGAAACGACGATATTCGGGTCGTTCTCCTGCGACTGCTCTTGCGGGTCCTGTATCTGCATCACGGATACTCAGTAG
Haloferax_mediterranei_ATCC_33500__ATCC_33500_GCF_005406325.1	r3c1	E6P09_RS17495	forward	allorf_028813_028902		allorf_028813_028902	28813	28902	1	biosynthetic-additional (lanthipeptides) predicted lanthipeptide	MGRETLQRGNPICTLSTAITLLYTVVSVL	ATGGGTAGAGAGACATTACAGCGCGGTAACCCTATTTGTACTCTCTCTACAGCGATTACGTTACTGTATACTGTGGTCTCTGTATTGTAG
Haloferax_mediterranei_ATCC_33500__ATCC_33500_GCF_005406325.1	r3c1	E6P09_RS17495	forward	allorf_028587_028820		allorf_028587_028820	28587	28820	1	biosynthetic-additional (lanthipeptides) predicted lanthipeptide	LQVIAHSTDRCRALGCVTSCKRYYNLSSSISSRPHIDVSSSSELNYSVSSTCLNRDSIVGVGPRAHCPSSHSLVYHG	TTGCAAGTCATTGCACACTCGACCGACCGCTGTCGTGCGCTCGGATGTGTCACCAGTTGCAAACGCTACTATAATTTATCTTCCTCTATTAGTAGTCGACCGCATATAGATGTTAGCAGTTCGTCAGAACTGAACTATTCAGTGAGTTCGACGTGCTTGAACCGGGATTCGATAGTAGGGGTCGGACCACGAGCCCACTGTCCTTCTTCTCACAGTTTGGTTTATCATGGGTAG
Haloferax_mediterranei_ATCC_33500__ATCC_33500_GCF_005406325.1	r3c1	E6P09_RS17495	forward	E6P09_RS19845	hypothetical protein	WP_155844699.1	26421	26567	1	biosynthetic-additional (lanthipeptides) predicted lanthipeptide	MSVALDNKAGSKEQYDNEFMQTVDDVSEVTADHRDGCGFTCSPFSSWG	ATGTCAGTTGCACTTGATAACAAGGCTGGTAGCAAAGAGCAGTACGACAACGAATTCATGCAGACTGTCGACGACGTGTCCGAAGTCACGGCGGACCACCGCGACGGATGTGGGTTCACCTGCAGTCCCTTCTCGAGCTGGGGCTAA
Haloferax_mediterranei_ATCC_33500__ATCC_33500_GCF_005406325.1	r3c1	E6P09_RS17495	forward	allorf_020890_020955		allorf_020890_020955	20890	20955	-1	biosynthetic-additional (lanthipeptides) predicted lanthipeptide	MYHQWGTVSGGCVACSVTSSD	ATGTATCACCAATGGGGGACTGTTTCAGGCGGGTGCGTAGCTTGCTCCGTGACTTCTTCTGATTAA
Haloferax_mediterranei_ATCC_33500__ATCC_33500_GCF_005406325.1	r1c1	E6P09_RS07370	backward	allorf_1466106_1466258		allorf_1466106_1466258	1466106	1466258	-1	biosynthetic-additional (lanthipeptides) predicted lanthipeptide	MSSVRSRPHEFTFFDHLFFVSTLAFAQFVLRVKLSHQRWRGHPCGSSRRV	ATGTCCTCGGTTCGAAGCCGCCCGCACGAATTCACCTTTTTCGACCATTTGTTCTTCGTCTCTACACTCGCGTTCGCGCAGTTCGTACTACGAGTGAAACTATCTCATCAACGATGGCGAGGCCACCCATGTGGTAGTAGTCGTCGAGTCTAG
Haloferax_mediterranei_ATCC_33500__ATCC_33500_GCF_005406325.1	r1c1	E6P09_RS07370	backward	E6P09_RS19630	hypothetical protein	WP_155844686.1	1463321	1463470	1		MSVVLDIESGDKATYDQQFDDNHTVNDQRVSTCTYGGGMEKKACHTCDF	ATGTCGGTAGTACTCGACATCGAATCCGGTGACAAAGCAACGTACGACCAGCAGTTTGACGACAACCACACTGTGAACGACCAGCGGGTCAGTACCTGTACGTATGGTGGGGGTATGGAGAAGAAGGCCTGCCATACCTGCGATTTCTAA
Haloferax_mediterranei_ATCC_33500__ATCC_33500_GCF_005406325.1	r1c1	E6P09_RS07370	backward	allorf_1463074_1463199		allorf_1463074_1463199	1463074	1463199	-1	biosynthetic-additional (lanthipeptides) predicted lanthipeptide	MADEFTDKTTFGALKGLKQPTSQSFPFNHWCKIVLHECIFV	ATGGCGGACGAATTCACCGATAAAACGACGTTTGGCGCATTAAAGGGCCTGAAACAACCCACATCCCAATCATTTCCTTTTAATCACTGGTGTAAAATAGTACTGCACGAATGTATATTTGTGTAG
Haloferax_mediterranei_ATCC_33500__ATCC_33500_GCF_005406325.1	r1c1	E6P09_RS07370	forward	allorf_1452452_1452589		allorf_1452452_1452589	1452452	1452589	-1	biosynthetic-additional (lanthipeptides) predicted lanthipeptide	VRNATASRIRRNLPRAAGIGCNWTFVHHIPKQWPIRLYNPVINTF	GTGAGAAATGCGACCGCGTCTCGAATCCGGAGGAACTTGCCGCGAGCGGCCGGAATCGGGTGTAATTGGACATTTGTCCACCACATTCCGAAACAGTGGCCAATCAGATTGTATAATCCGGTGATAAACACATTCTAG
Haloferax_mediterranei_ATCC_33500__ATCC_33500_GCF_000685635.1	r3c1	BM92_RS16040	forward	allorf_145953_146159		allorf_145953_146159	145953	146159	1	biosynthetic-additional (lanthipeptides) predicted lanthipeptide	MIYSLMSAYQTSEFGMGHSNKDDVLKSQFDDLFEKFFEIEGVGIETTIFGSFSCDCSCGSCICITDTQ	ATGATATATAGTTTGATGTCAGCATATCAGACATCTGAATTCGGAATGGGGCACAGTAACAAGGACGATGTCCTTAAAAGCCAATTTGACGATCTCTTCGAGAAGTTCTTCGAAATCGAAGGGGTCGGAATCGAAACGACGATATTCGGGTCGTTCTCCTGCGACTGCTCTTGCGGGTCCTGTATCTGCATCACGGATACTCAGTAG
Haloferax_mediterranei_ATCC_33500__ATCC_33500_GCF_000685635.1	r3c1	BM92_RS16040	forward	allorf_146534_146623		allorf_146534_146623	146534	146623	-1	biosynthetic-additional (lanthipeptides) predicted lanthipeptide	MGRETLQRGNPICTLSTAITLLYTVVSVL	ATGGGTAGAGAGACATTACAGCGCGGTAACCCTATTTGTACTCTCTCTACAGCGATTACGTTACTGTATACTGTGGTCTCTGTATTGTAG
Haloferax_mediterranei_ATCC_33500__ATCC_33500_GCF_000685635.1	r3c1	BM92_RS16040	forward	allorf_146616_146849		allorf_146616_146849	146616	146849	-1	biosynthetic-additional (lanthipeptides) predicted lanthipeptide	LQVIAHSTDRCRALGCVTSCKRYYNLSSSISSRPHIDVSSSSELNYSVSSTCLNRDSIVGVGPRAHCPSSHSLVYHG	TTGCAAGTCATTGCACACTCGACCGACCGCTGTCGTGCGCTCGGATGTGTCACCAGTTGCAAACGCTACTATAATTTATCTTCCTCTATTAGTAGTCGACCGCATATAGATGTTAGCAGTTCGTCAGAACTGAACTATTCAGTGAGTTCGACGTGCTTGAACCGGGATTCGATAGTAGGGGTCGGACCACGAGCCCACTGTCCTTCTTCTCACAGTTTGGTTTATCATGGGTAG
Haloferax_mediterranei_ATCC_33500__ATCC_33500_GCF_000685635.1	r3c1	BM92_RS16040	forward	BM92_RS19890	hypothetical protein	WP_155844699.1	148869	149015	-1	biosynthetic-additional (lanthipeptides) predicted lanthipeptide	MSVALDNKAGSKEQYDNEFMQTVDDVSEVTADHRDGCGFTCSPFSSWG	ATGTCAGTTGCACTTGATAACAAGGCTGGTAGCAAAGAGCAGTACGACAACGAATTCATGCAGACTGTCGACGACGTGTCCGAAGTCACGGCGGACCACCGCGACGGATGTGGGTTCACCTGCAGTCCCTTCTCGAGCTGGGGCTAA
Haloferax_mediterranei_ATCC_33500__ATCC_33500_GCF_000685635.1	r3c1	BM92_RS16040	forward	allorf_154482_154547		allorf_154482_154547	154482	154547	1	biosynthetic-additional (lanthipeptides) predicted lanthipeptide	MYHQWGTVSGGCVACSVTSSD	ATGTATCACCAATGGGGGACTGTTTCAGGCGGGTGCGTAGCTTGCTCCGTGACTTCTTCTGATTAA
Haloferax_mediterranei_ATCC_33500__ATCC_33500_GCF_000337295.1	r1c1	C439_RS00605	forward	allorf_145953_146159		allorf_145953_146159	145953	146159	1	biosynthetic-additional (lanthipeptides) predicted lanthipeptide	MIYSLMSAYQTSEFGMGHSNKDDVLKSQFDDLFEKFFEIEGVGIETTIFGSFSCDCSCGSCICITDTQ	ATGATATATAGTTTGATGTCAGCATATCAGACATCTGAATTCGGAATGGGGCACAGTAACAAGGACGATGTCCTTAAAAGCCAATTTGACGATCTCTTCGAGAAGTTCTTCGAAATCGAAGGGGTCGGAATCGAAACGACGATATTCGGGTCGTTCTCCTGCGACTGCTCTTGCGGGTCCTGTATCTGCATCACGGATACTCAGTAG
Haloferax_mediterranei_ATCC_33500__ATCC_33500_GCF_000337295.1	r1c1	C439_RS00605	forward	allorf_146534_146623		allorf_146534_146623	146534	146623	-1	biosynthetic-additional (lanthipeptides) predicted lanthipeptide	MGRETLQRGNPICTLSTAITLLYTVVSVL	ATGGGTAGAGAGACATTACAGCGCGGTAACCCTATTTGTACTCTCTCTACAGCGATTACGTTACTGTATACTGTGGTCTCTGTATTGTAG
Haloferax_mediterranei_ATCC_33500__ATCC_33500_GCF_000337295.1	r1c1	C439_RS00605	forward	allorf_146616_146849		allorf_146616_146849	146616	146849	-1	biosynthetic-additional (lanthipeptides) predicted lanthipeptide	LQVIAHSTDRCRALGCVTSCKRYYNLSSSISSRPHIDVSSSSELNYSVSSTCLNRDSIVGVGPRAHCPSSHSLVYHG	TTGCAAGTCATTGCACACTCGACCGACCGCTGTCGTGCGCTCGGATGTGTCACCAGTTGCAAACGCTACTATAATTTATCTTCCTCTATTAGTAGTCGACCGCATATAGATGTTAGCAGTTCGTCAGAACTGAACTATTCAGTGAGTTCGACGTGCTTGAACCGGGATTCGATAGTAGGGGTCGGACCACGAGCCCACTGTCCTTCTTCTCACAGTTTGGTTTATCATGGGTAG
Haloferax_mediterranei_ATCC_33500__ATCC_33500_GCF_000337295.1	r1c1	C439_RS00605	forward	C439_RS19875	hypothetical protein	WP_155844699.1	148869	149015	-1	biosynthetic-additional (lanthipeptides) predicted lanthipeptide	MSVALDNKAGSKEQYDNEFMQTVDDVSEVTADHRDGCGFTCSPFSSWG	ATGTCAGTTGCACTTGATAACAAGGCTGGTAGCAAAGAGCAGTACGACAACGAATTCATGCAGACTGTCGACGACGTGTCCGAAGTCACGGCGGACCACCGCGACGGATGTGGGTTCACCTGCAGTCCCTTCTCGAGCTGGGGCTAA
Haloferax_mediterranei_ATCC_33500__ATCC_33500_GCF_000337295.1	r1c1	C439_RS00605	forward	allorf_154482_154547		allorf_154482_154547	154482	154547	1	biosynthetic-additional (lanthipeptides) predicted lanthipeptide	MYHQWGTVSGGCVACSVTSSD	ATGTATCACCAATGGGGGACTGTTTCAGGCGGGTGCGTAGCTTGCTCCGTGACTTCTTCTGATTAA
Haloferax_mediterranei_ATCC_33500__ATCC_33500_GCF_000337295.1	r7c1	C439_RS06040	backward	allorf_050574_050726		allorf_050574_050726	50574	50726	1	biosynthetic-additional (lanthipeptides) predicted lanthipeptide	MSSVRSRPHEFTFFDHLFFVSTLAFAQFVLRVKLSHQRWRGHPCGSSRRV	ATGTCCTCGGTTCGAAGCCGCCCGCACGAATTCACCTTTTTCGACCATTTGTTCTTCGTCTCTACACTCGCGTTCGCGCAGTTCGTACTACGAGTGAAACTATCTCATCAACGATGGCGAGGCCACCCATGTGGTAGTAGTCGTCGAGTCTAG
Haloferax_mediterranei_ATCC_33500__ATCC_33500_GCF_000337295.1	r7c1	C439_RS06040	backward	C439_RS19915	hypothetical protein	WP_155844686.1	53362	53511	-1		MSVVLDIESGDKATYDQQFDDNHTVNDQRVSTCTYGGGMEKKACHTCDF	ATGTCGGTAGTACTCGACATCGAATCCGGTGACAAAGCAACGTACGACCAGCAGTTTGACGACAACCACACTGTGAACGACCAGCGGGTCAGTACCTGTACGTATGGTGGGGGTATGGAGAAGAAGGCCTGCCATACCTGCGATTTCTAA
Haloferax_mediterranei_ATCC_33500__ATCC_33500_GCF_000337295.1	r7c1	C439_RS06040	backward	allorf_053633_053758		allorf_053633_053758	53633	53758	1	biosynthetic-additional (lanthipeptides) predicted lanthipeptide	MADEFTDKTTFGALKGLKQPTSQSFPFNHWCKIVLHECIFV	ATGGCGGACGAATTCACCGATAAAACGACGTTTGGCGCATTAAAGGGCCTGAAACAACCCACATCCCAATCATTTCCTTTTAATCACTGGTGTAAAATAGTACTGCACGAATGTATATTTGTGTAG
Haloferax_mediterranei_ATCC_33500__ATCC_33500_GCF_000337295.1	r7c1	C439_RS06040	forward	allorf_064243_064380		allorf_064243_064380	64243	64380	1	biosynthetic-additional (lanthipeptides) predicted lanthipeptide	VRNATASRIRRNLPRAAGIGCNWTFVHHIPKQWPIRLYNPVINTF	GTGAGAAATGCGACCGCGTCTCGAATCCGGAGGAACTTGCCGCGAGCGGCCGGAATCGGGTGTAATTGGACATTTGTCCACCACATTCCGAAACAGTGGCCAATCAGATTGTATAATCCGGTGATAAACACATTCTAG
Haloferax_larsenii_JCM_13917__JCM_13917_GCF_000336955.1	r6c1	C455_RS00665	backward	allorf_063277_063423		allorf_063277_063423	63277	63423	1	biosynthetic-additional (lanthipeptides) predicted lanthipeptide	LYSYCRNIVSSHGIRGVLSATYANYSHRLVGGCPTTFGTTLHIYPECY	TTGTATAGTTATTGTAGAAATATAGTCTCTAGCCACGGTATTCGAGGGGTATTGTCTGCTACCTATGCGAACTATTCACATCGTCTAGTGGGCGGTTGTCCTACGACATTTGGAACCACCCTGCACATTTATCCCGAATGTTACTGA
Haloferax_larsenii_JCM_13917__JCM_13917_GCF_000336955.1	r6c1	C455_RS00665	backward	C455_RS18810	hypothetical protein	WP_160163417.1	60259	60408	1	biosynthetic-additional (lanthipeptides) predicted lanthipeptide	MSIALDIETGDKASYDQQFDDNHTVNDQRVSTCTYGGGMDKRACPTCDF	ATGTCGATAGCACTCGACATCGAAACTGGTGACAAAGCATCGTACGACCAGCAGTTCGACGACAACCACACGGTGAACGACCAGCGGGTCAGTACCTGTACGTATGGTGGCGGGATGGACAAGCGAGCCTGTCCCACCTGCGACTTCTAA
Haloferax_gibbonsii__ARA6_GCF_001190965.1	r3c1	ABY42_RS17125	backward	allorf_036594_036803		allorf_036594_036803	36594	36803	1	biosynthetic-additional (lanthipeptides) predicted lanthipeptide	VDVIVRARTSTHDLLALGGVSAGRRVGRFQTDESESFVWFEIWEDALCGRNKTVASRSCRSCLVANNLL	GTGGATGTGATAGTTCGCGCTCGCACCTCGACCCACGATTTACTAGCTCTTGGGGGAGTGTCTGCGGGCCGACGAGTAGGACGCTTTCAAACAGACGAATCCGAGTCGTTCGTCTGGTTCGAGATTTGGGAAGACGCACTCTGCGGGCGGAATAAAACCGTGGCTTCGCGGAGTTGTCGTTCGTGTTTGGTAGCCAACAATTTATTATAG
Haloferax_gibbonsii__ARA6_GCF_001190965.1	r3c1	ABY42_RS17125	backward	ABY42_RS17120	hypothetical protein	WP_042665533.1	38830	39009	1	biosynthetic-additional (lanthipeptides) predicted lanthipeptide	MSVALDIDIARTVDKSHYDGLFGSIISDKFEMSHDSTGTASCYLPCHTASKLPCCDTTN	ATGTCAGTTGCATTGGACATCGACATTGCACGTACTGTTGACAAATCACACTACGACGGCCTCTTCGGGTCGATCATCTCCGATAAGTTCGAGATGTCCCACGACAGCACCGGGACGGCGTCGTGCTACCTCCCGTGCCACACGGCCTCGAAGCTCCCCTGCTGCGACACCACCAACTGA
Halocatena_salina__AD-1_GCF_023115355.1	r3c1	MW046_RS17010	backward	allorf_398228_398356		allorf_398228_398356	398228	398356	-1	biosynthetic-additional (lanthipeptides) predicted lanthipeptide	VKQSSQPQRRRSRCGRTRRILASVGRTEAVGLLGDGSDGSCG	GTGAAACAAAGTAGCCAACCACAGCGCCGCCGCTCACGATGTGGACGGACACGAAGGATTCTGGCGTCAGTCGGGCGGACCGAGGCTGTAGGATTGCTTGGTGACGGTAGCGATGGATCATGTGGATGA
Halocatena_salina__AD-1_GCF_023115355.1	r3c1	MW046_RS17010	backward	allorf_398029_398259		allorf_398029_398259	398029	398259	-1	biosynthetic-additional (lanthipeptides) predicted lanthipeptide	LVTVAMDHVDERLRVHPFVIGLSGHVRMVHLEDDRFSGVYAFILRVLLSFSDCAMVVTAATNSPRSLSVPSACDRW	TTGGTGACGGTAGCGATGGATCATGTGGATGAACGCCTTCGCGTCCATCCGTTCGTCATCGGTTTGAGCGGTCACGTACGGATGGTTCATCTCGAGGACGACCGTTTCAGCGGTGTCTACGCCTTTATTCTGCGCGTTCTGCTTTCATTCTCCGATTGCGCGATGGTAGTGACAGCCGCGACCAATTCACCGAGATCGTTGTCTGTCCCTTCAGCGTGCGACCGATGGTGA
Halocatena_salina__AD-1_GCF_023115355.1	r3c1	MW046_RS17010	backward	allorf_395792_395974		allorf_395792_395974	395792	395974	1	biosynthetic-additional (lanthipeptides) predicted lanthipeptide	MLDAVGNRPSPAWRGGRSTSDNANQGDAVILDEFSFMRCYQSQITSRVFASGQSHPDLQI	ATGCTAGACGCTGTCGGCAATCGTCCCTCGCCAGCATGGCGTGGTGGTCGCTCCACGTCTGACAACGCTAACCAAGGAGACGCGGTCATTCTAGACGAGTTCAGTTTTATGAGGTGCTACCAGAGCCAGATTACATCTCGCGTTTTTGCTTCTGGACAGTCTCATCCAGACCTACAAATCTAA
Halocatena_salina__AD-1_GCF_023115355.1	r3c1	MW046_RS17010	backward	allorf_392980_393156		allorf_392980_393156	392980	393156	-1	biosynthetic-additional (lanthipeptides) predicted lanthipeptide	LRQYLWTTWSVRAEICGAQKCSGCTLTVEIIICFELAIKLTLKVGIHQFVRHARRLGC	TTGAGGCAGTATTTATGGACAACCTGGAGTGTACGTGCAGAAATCTGTGGCGCACAAAAATGCAGTGGCTGCACGCTGACTGTCGAGATCATCATCTGTTTCGAACTCGCTATCAAACTCACTCTTAAGGTCGGTATTCATCAATTTGTACGACATGCCAGACGATTGGGTTGCTGA
Halocatena_salina__AD-1_GCF_023115355.1	r3c1	MW046_RS17010	backward	allorf_392974_393144		allorf_392974_393144	392974	393144	1	biosynthetic-additional (lanthipeptides) predicted lanthipeptide	LMSATQSSGMSYKLMNTDLKSEFDSEFETDDDLDSQRAATAFLCATDFCTYTPGCP	TTGATGTCAGCAACCCAATCGTCTGGCATGTCGTACAAATTGATGAATACCGACCTTAAGAGTGAGTTTGATAGCGAGTTCGAAACAGATGATGATCTCGACAGTCAGCGTGCAGCCACTGCATTTTTGTGCGCCACAGATTTCTGCACGTACACTCCAGGTTGTCCATAA
Halocatena_salina__AD-1_GCF_023115355.1	r3c1	MW046_RS17010	forward	MW046_RS16995	hypothetical protein	WP_247995380.1	386197	386439	1		MGNENEYQSDLIVKSSFPTKRVKLEPGMGLFANRRVWAIVKEANKKINTEHVPEGTCVGQIHWQDDRIITHDLDKTYLTD	ATGGGAAACGAAAACGAATATCAGTCTGATCTCATCGTAAAATCATCATTCCCAACAAAACGGGTGAAGCTTGAGCCGGGGATGGGACTGTTCGCAAATCGACGGGTCTGGGCGATCGTGAAGGAAGCAAATAAGAAGATAAACACAGAGCACGTGCCGGAGGGAACGTGTGTCGGACAGATCCACTGGCAAGATGATAGGATCATCACTCACGACCTTGATAAGACGTACCTGACTGATTAA
Halocatena_salina__AD-1_GCF_023115355.1	r3c1	MW046_RS17010	forward	allorf_383169_383288		allorf_383169_383288	383169	383288	1	biosynthetic-additional (lanthipeptides) predicted lanthipeptide	MLFISNTTILLESVRGSRRRDHTTDAQWRRPLTDCSLPV	ATGCTGTTTATTTCAAATACTACCATCCTATTAGAATCTGTTCGTGGATCACGTCGCCGCGACCACACGACAGACGCTCAGTGGCGTCGGCCACTCACTGACTGCTCTCTTCCAGTATAG
Halocatena_salina__AD-1_GCF_023115355.1	r3c1	MW046_RS17010	forward	allorf_383135_383269		allorf_383135_383269	383135	383269	1	biosynthetic-additional (lanthipeptides) predicted lanthipeptide	VREHLAVSGGRNAVYFKYYHPIRICSWITSPRPHDRRSVASATH	GTGAGAGAACACCTCGCCGTGTCCGGAGGACGAAATGCTGTTTATTTCAAATACTACCATCCTATTAGAATCTGTTCGTGGATCACGTCGCCGCGACCACACGACAGACGCTCAGTGGCGTCGGCCACTCACTGA
Halocatena_salina__AD-1_GCF_023115355.1	r3c1	MW046_RS17010	forward	allorf_381863_381931		allorf_381863_381931	381863	381931	-1	biosynthetic-additional (lanthipeptides) predicted lanthipeptide	VLGLKQNSHGSGDMLERPSTAC	GTGCTTGGACTTAAACAGAATTCCCATGGATCAGGTGATATGTTAGAAAGACCTTCCACCGCTTGCTGA
Halocatena_salina__AD-1_GCF_023115355.1	r1c2	MW046_RS07445	backward	allorf_1444717_1444914		allorf_1444717_1444914	1444717	1444914	1	biosynthetic-additional (lanthipeptides) predicted lanthipeptide	VIGSRGSTMSVINRISDAFFDKEHDQGPYACQSCDRRFSLQYQVCPECGGYAIERVDWSEHIQNK	GTGATCGGATCAAGGGGATCCACTATGAGCGTTATCAACCGGATCAGTGATGCTTTTTTTGACAAAGAGCACGATCAGGGTCCCTACGCCTGTCAGAGCTGCGATCGTCGGTTTTCACTTCAATACCAGGTTTGTCCCGAGTGTGGGGGCTACGCGATCGAACGCGTCGATTGGTCGGAGCATATTCAAAATAAATGA
Halocatena_salina__AD-1_GCF_023115355.1	r1c2	MW046_RS07445	backward	MW046_RS07405	hypothetical protein	WP_247992495.1	1445012	1445173	1	biosynthetic-additional (lanthipeptides) predicted lanthipeptide	MVEEPMLKGMPRCLNCGFEAPHDGGEWNSAQVPPLGDLMRCPECGSTNILGRW	ATGGTGGAGGAACCCATGCTGAAAGGGATGCCGCGATGTCTCAACTGCGGCTTTGAAGCCCCACACGATGGTGGAGAATGGAACTCCGCCCAGGTACCCCCACTCGGTGATCTCATGCGCTGCCCCGAATGTGGTAGCACCAACATTCTCGGGCGCTGGTGA
Halocatena_salina__AD-1_GCF_023115355.1	r1c2	MW046_RS07445	backward	allorf_1451265_1451483		allorf_1451265_1451483	1451265	1451483	-1	biosynthetic-additional (lanthipeptides) predicted lanthipeptide	MRVIGFSSMGSRITLSDVRRGSLWFSLSATSNTSPFSSSNNVERLRIVCGLCLPRRFRSSYAEEVSCLRTPG	ATGAGAGTGATCGGGTTCTCGTCGATGGGATCCAGGATCACGTTGTCGGACGTTCGCCGGGGATCACTGTGGTTCTCGCTGAGTGCCACATCGAACACGTCTCCGTTCTCGTCGTCCAACAACGTCGAGCGGCTTCGGATCGTTTGTGGCTTGTGTTTGCCAAGACGATTTCGTTCGAGTTATGCAGAGGAGGTTTCTTGCTTGCGTACTCCCGGTTAA
Halocatena_salina__AD-1_GCF_023115355.1	r1c2	MW046_RS07445	backward	MW046_RS07440	hypothetical protein	WP_247992501.1	1451496	1451642	-1		MSVAIDTEVDVDKDAYDEQFDDNHTVHDQKVSTCTYLPNGVGMCHTCG	ATGTCGGTCGCAATCGACACTGAGGTTGACGTTGACAAGGACGCGTACGACGAACAGTTCGATGACAACCACACTGTTCACGATCAGAAAGTGAGTACCTGTACCTACCTCCCTAACGGGGTCGGTATGTGTCACACATGTGGATAA
Halocatena_salina__AD-1_GCF_023115355.1	r1c2	MW046_RS07445	forward	allorf_1459608_1459736		allorf_1459608_1459736	1459608	1459736	1	biosynthetic-additional (lanthipeptides) predicted lanthipeptide	LNWNQTVLLAALCGLRLVGFKPSSDLSTPTHVRVQQNGDGGI	TTGAACTGGAACCAGACGGTCCTGCTCGCTGCGCTGTGCGGGCTGCGACTGGTAGGGTTCAAACCCTCCTCAGATCTCAGTACACCCACTCACGTTCGAGTACAACAAAATGGGGACGGAGGGATTTGA
Halobiforma_lacisalsi_AJ5__AJ5_GCF_000336655.1	r63c1	C445_RS16495	backward	allorf_01293_01448		allorf_01293_01448	1293	1448	-1	biosynthetic-additional (lanthipeptides) predicted lanthipeptide	MVRVGSIHGTVRDFRPVIPRYPTCVRAVQCAVITDDSASCSDTNSLVVHSG	ATGGTTCGAGTCGGCTCTATTCACGGAACTGTTCGGGATTTCCGTCCAGTCATCCCCAGATATCCGACCTGCGTTCGAGCCGTTCAGTGCGCAGTGATCACCGACGACAGTGCTTCATGCTCTGACACAAATTCGCTAGTTGTCCACTCTGGCTAA
Halobiforma_lacisalsi_AJ5__AJ5_GCF_000336655.1	r63c1	C445_RS16495	backward	allorf_02591_02788		allorf_02591_02788	2591	2788	1	biosynthetic-additional (lanthipeptides) predicted lanthipeptide	MSGIQSSFGMTYNERDDALRAIFDERFGAFPSKEAGPIISNGCTGSCLCTVFDCDCEPSCNECTG	ATGTCAGGAATACAGTCCTCGTTCGGTATGACGTACAACGAACGCGACGATGCGCTACGAGCGATATTCGACGAGCGATTCGGAGCATTCCCCTCGAAAGAGGCGGGGCCGATTATCTCGAACGGCTGTACCGGATCGTGTCTCTGTACGGTGTTTGATTGTGACTGCGAACCGTCCTGCAACGAGTGTACCGGCTAG
Halobiforma_lacisalsi_AJ5__AJ5_GCF_000336655.1	r63c1	C445_RS16495	backward	C445_RS16475	hypothetical protein	WP_010546863.1	2977	3159	1	biosynthetic-additional (lanthipeptides) predicted lanthipeptide	MSTQQASFGMAHKQRDSELKVIFDDQFENWTKKAGIASLDCTGSCLCSLSCDCETCGGEC	ATGTCTACTCAGCAGGCATCCTTCGGAATGGCGCACAAGCAGCGAGACAGCGAACTGAAGGTGATCTTCGACGATCAGTTCGAAAACTGGACCAAGAAAGCCGGAATCGCATCGCTGGATTGTACCGGCTCGTGTCTCTGTTCACTTAGTTGTGACTGCGAGACGTGCGGCGGCGAGTGCTGA
Halobiforma_lacisalsi_AJ5__AJ5_GCF_000336655.1	r63c1	C445_RS16495	backward	allorf_03293_03478		allorf_03293_03478	3293	3478	1	biosynthetic-additional (lanthipeptides) predicted lanthipeptide	MSTQQASFGMAHKQRDSELKAIFDDQFENWTKKAGIATLDCTGSCLCSLSCDCETCGGECN	ATGTCTACTCAGCAGGCATCCTTCGGAATGGCGCACAAGCAGCGAGACAGCGAACTGAAGGCGATTTTCGACGACCAGTTCGAAAACTGGACCAAGAAGGCCGGAATCGCGACGCTGGATTGTACCGGCTCGTGTCTCTGTTCGCTTAGTTGCGACTGCGAGACGTGCGGCGGAGAATGCAATTAA
Halobiforma_lacisalsi_AJ5__AJ5_GCF_000336655.1	r63c1	C445_RS16495	backward	allorf_03438_03536		allorf_03438_03536	3438	3536	-1	biosynthetic-additional (lanthipeptides) predicted lanthipeptide	LLIFYRVIKLVEFGRVAAALNCILRRTSRSRN	TTGTTAATATTCTATCGTGTAATAAAATTGGTTGAATTTGGGAGGGTCGCAGCGGCTCTTAATTGCATTCTCCGCCGCACGTCTCGCAGTCGCAACTAA
Halobiforma_lacisalsi_AJ5__AJ5_GCF_000336655.1	r63c1	C445_RS16495	forward	allorf_10938_11078		allorf_10938_11078	10938	11078	-1	biosynthetic-additional (lanthipeptides) predicted lanthipeptide	VRRVHSGEDSSRRYRPRRPDADRATTHDRQAVGMKSVETVFVACSS	GTGAGACGGGTCCACTCGGGCGAGGATTCGTCCCGACGGTACCGGCCTCGAAGACCCGACGCCGACCGGGCGACCACTCACGACCGTCAAGCGGTCGGGATGAAATCGGTCGAGACCGTGTTCGTTGCTTGTAGCAGTTGA
Halobiforma_lacisalsi_AJ5__AJ5_GCF_000336655.1	r63c1	C445_RS16495	forward	allorf_11130_11321		allorf_11130_11321	11130	11321	-1	biosynthetic-additional (lanthipeptides) predicted lanthipeptide	VMSATQQSFGMSYDVTDTSLKTAFDERFGAEDVTDLPLSLTIDWSCSCGCSIGCNCNSCGCGC	GTGATGTCGGCTACCCAACAGTCGTTCGGAATGTCGTACGACGTCACAGATACGAGCCTCAAAACCGCCTTTGACGAGCGGTTCGGTGCGGAAGACGTGACCGATCTGCCGTTGTCGCTGACGATCGATTGGAGTTGTTCGTGCGGGTGTTCGATCGGTTGTAACTGTAATTCCTGCGGGTGCGGGTGTTAA
Halobiforma_lacisalsi_AJ5__AJ5_GCF_000336655.1	r63c1	C445_RS16495	forward	allorf_15196_15339		allorf_15196_15339	15196	15339	1	biosynthetic-additional (lanthipeptides) predicted lanthipeptide	VPSLSANTRLYWSVTWWPQLSQRRFGKASQFASEIFGNCGGVDTGVY	GTGCCGTCGTTGTCAGCGAATACTCGCTTGTATTGGTCAGTGACGTGGTGGCCGCAGTTATCACAACGCAGGTTTGGTAAGGCCAGTCAGTTCGCCAGTGAAATCTTCGGAAACTGTGGAGGGGTAGATACCGGTGTGTATTGA
Haloarcula_salina__YGHS18_GCF_010119195.1	r1c1	GM656_RS00515	forward	allorf_086856_087011		allorf_086856_087011	86856	87011	1	biosynthetic-additional (lanthipeptides) predicted lanthipeptide	MEGFCGHTMARERSAETIPGLCAGVVTSRNVTGWIFQSVSYHYLVTCMWLV	ATGGAGGGGTTCTGCGGGCACACTATGGCCCGGGAACGTAGCGCTGAGACGATTCCGGGCCTCTGCGCCGGAGTCGTCACGAGCAGAAACGTTACCGGGTGGATATTTCAATCCGTAAGCTATCATTATCTCGTAACTTGTATGTGGTTGGTTTGA
Haloferax_denitrificans_ATCC_35960__ATCC_35960_GCF_000337795.1	r4c1	C438_RS03580	backward	C438_RS03585	hypothetical protein	WP_004967898.1	159549	159728	-1	biosynthetic-additional (lanthipeptides) predicted lanthipeptide	MSVALDINIARTVDKSHYDGLFGSIISDKFEMSHDSTGTASCYLPCHTASKLPCCDTTN	ATGTCAGTAGCATTGGACATCAATATTGCACGTACTGTTGACAAATCGCACTACGACGGCCTCTTCGGGTCGATCATCTCAGACAAGTTCGAGATGTCCCACGACAGCACCGGGACGGCGTCGTGCTACCTCCCGTGTCACACGGCCTCGAAGCTCCCCTGCTGCGACACCACCAACTGA
Haloarcula_argentinensis__JCM_15759_GCF_014647095.1	r7c1	IEY10_RS18130	backward	allorf_36852_37055		allorf_36852_37055	36852	37055	1	biosynthetic-additional (lanthipeptides) predicted lanthipeptide	MSASAAACRRHDSVAALGVADPVSDYRSNRLSGGRLGETVHRNESVSVGGDRGCPYWMGYLHSDHTV	ATGTCAGCGTCGGCGGCAGCCTGCCGTCGACATGACAGTGTTGCTGCTCTCGGAGTAGCTGATCCAGTCAGCGATTACCGCTCAAACCGGTTGTCAGGTGGCCGTTTGGGTGAGACCGTCCACCGAAACGAGAGTGTTTCCGTCGGAGGTGACAGAGGATGTCCGTACTGGATGGGCTATCTTCACTCCGATCACACAGTGTGA
Haloarcula_argentinensis__JCM_15759_GCF_014647095.1	r7c1	IEY10_RS18130	backward	allorf_37955_38056		allorf_37955_38056	37955	38056	-1	biosynthetic-additional (lanthipeptides) predicted lanthipeptide	LFNNHFIGVLEENLYSVEGSCRNNFLPTILFHR	TTGTTCAATAATCATTTCATAGGTGTCCTCGAGGAAAATCTGTACTCTGTCGAGGGCAGTTGTCGTAATAACTTTTTGCCAACGATACTATTCCACCGGTGA
Haloarcula_argentinensis__JCM_15759_GCF_014647095.1	r7c1	IEY10_RS18130	backward	allorf_39421_39573		allorf_39421_39573	39421	39573	1	biosynthetic-additional (lanthipeptides) predicted lanthipeptide	LSGIKKVVHSRRSARTGGSRSTRDQTERDGPVTKVLFQTPYCYVFSCVML	TTGAGTGGTATAAAAAAAGTAGTCCATTCTCGTCGATCAGCACGAACCGGCGGTAGCCGAAGTACGCGCGATCAAACAGAACGAGATGGCCCTGTAACCAAGGTTCTATTTCAAACTCCGTATTGTTATGTGTTTTCTTGTGTGATGCTGTAG
Haloarcula_argentinensis__JCM_15759_GCF_014647095.1	r7c1	IEY10_RS18130	backward	allorf_39638_39811		allorf_39638_39811	39638	39811	1	biosynthetic-additional (lanthipeptides) predicted lanthipeptide	LNSSERSSWNRRIASSALIISRNRLKASEIMSRTAILSGPCSKRSRMYMANSGAIGW	TTGAACTCATCGGAAAGAAGTTCATGGAACCGAAGAATCGCCTCATCAGCACTGATAATTTCACGAAATCGGTTGAAAGCCTCTGAAATCATGTCCAGAACAGCAATCTTGTCGGGTCCGTGTTCGAAGAGGTCGCGCATGTACATGGCTAACTCTGGCGCCATCGGTTGGTAA
Haloarcula_argentinensis__JCM_15759_GCF_014647095.1	r7c1	IEY10_RS18130	forward	allorf_43974_44069		allorf_43974_44069	43974	44069	1	biosynthetic-additional (lanthipeptides) predicted lanthipeptide	LSNFEWLRCRESSKFACMVGGSTRLGVWRAI	TTGAGCAACTTTGAGTGGCTACGCTGCCGGGAGTCGTCGAAATTCGCGTGTATGGTCGGTGGTTCAACAAGATTGGGTGTTTGGAGAGCAATCTGA
Haladaptatus_paucihalophilus_DX253__DX253_GCF_000187225.1	r4c1	ZOD2009_RS19365	backward	ZOD2009_RS22685	hypothetical protein	WP_007983024.1	30764	30928	-1	biosynthetic-additional (lanthipeptides) predicted lanthipeptide	MSVAINSTAAQIDKESYDAEFDAATSETEFDEDDLLGPAEMCWFSCGLSCGLTG	ATGTCCGTTGCAATCAACAGCACGGCGGCACAGATCGATAAAGAAAGCTACGACGCGGAATTCGACGCCGCAACGTCGGAAACCGAATTCGACGAGGACGACCTTCTCGGACCGGCCGAGATGTGCTGGTTCTCGTGTGGTCTCAGCTGCGGCCTCACCGGATAA
Haladaptatus_paucihalophilus_DX253__DX253_GCF_000187225.1	r4c1	ZOD2009_RS19365	forward	ZOD2009_RS22680	hypothetical protein	WP_154652470.1	26868	27044	-1	biosynthetic-additional (lanthipeptides) predicted lanthipeptide	MSVVIENKSSIQFDKKKYDAEFDVPMETPDIDDDEFVAKADDSWCLITCGVFTCTITG	ATGTCAGTTGTGATAGAAAATAAGAGTTCGATTCAGTTCGACAAGAAAAAATACGATGCGGAGTTCGACGTTCCGATGGAAACGCCGGATATCGATGACGACGAGTTCGTCGCAAAAGCCGACGATTCGTGGTGCTTGATCACGTGCGGTGTGTTCACGTGCACCATCACCGGCTAA
Haladaptatus_paucihalophilus_DX253__DX253_GCF_000187225.1	r4c1	ZOD2009_RS19365	forward	ZOD2009_RS22675	hypothetical protein	WP_007983020.1	26452	26625	-1	biosynthetic-additional (lanthipeptides) predicted lanthipeptide	MSIVIDSPVAAQLNKDVYDSEFKTDALVPEYEDEEDLGPAKLCLLTCTVSCAVTVSV	ATGTCAATCGTAATTGACAGTCCGGTGGCGGCACAGCTTAACAAAGACGTCTACGACTCCGAGTTCAAGACGGATGCGCTGGTTCCTGAATACGAGGACGAAGAGGACCTTGGCCCGGCGAAGCTGTGTCTTCTCACGTGCACCGTCAGCTGTGCAGTTACGGTCAGCGTCTAA
Haladaptatus_paucihalophilus_DX253__DX253_GCF_000187225.1	r4c1	ZOD2009_RS19365	forward	ZOD2009_RS22670	hypothetical protein	WP_154652469.1	26120	26272	-1		MSVAIDNTVTAQLNKNAYDSQFDVEMTADLDDDTLGPAKMCIITCLITGI	ATGTCAGTTGCAATTGATAACACGGTGACGGCACAGCTCAACAAGAACGCGTACGACTCCCAATTCGACGTGGAGATGACAGCCGACCTCGACGACGACACGCTCGGTCCGGCGAAAATGTGCATCATCACCTGCCTCATCACGGGTATCTAA
Halobiforma_lacisalsi_AJ5__AJ5_GCF_000226975.2	r2c1	CHINAEXTREME_RS20780	backward	allorf_095362_095517		allorf_095362_095517	95362	95517	-1	biosynthetic-additional (lanthipeptides) predicted lanthipeptide	MVRVGSIHGTVRDFRPVIPRYPTCVRAVQCAVITDDSASCSDTNSLVVHSG	ATGGTTCGAGTCGGCTCTATTCACGGAACTGTTCGGGATTTCCGTCCAGTCATCCCCAGATATCCGACCTGCGTTCGAGCCGTTCAGTGCGCAGTGATCACCGACGACAGTGCTTCATGCTCTGACACAAATTCGCTAGTTGTCCACTCTGGCTAA
Halobiforma_lacisalsi_AJ5__AJ5_GCF_000226975.2	r2c1	CHINAEXTREME_RS20780	backward	allorf_096660_096857		allorf_096660_096857	96660	96857	1	biosynthetic-additional (lanthipeptides) predicted lanthipeptide	MSGIQSSFGMTYNERDDALRAIFDERFGAFPSKEAGPIISNGCTGSCLCTVFDCDCEPSCNECTG	ATGTCAGGAATACAGTCCTCGTTCGGTATGACGTACAACGAACGCGACGATGCGCTACGAGCGATATTCGACGAGCGATTCGGAGCATTCCCCTCGAAAGAGGCGGGGCCGATTATCTCGAACGGCTGTACCGGATCGTGTCTCTGTACGGTGTTTGATTGTGACTGCGAACCGTCCTGCAACGAGTGTACCGGCTAG
Halobiforma_lacisalsi_AJ5__AJ5_GCF_000226975.2	r2c1	CHINAEXTREME_RS20780	backward	allorf_097046_097228		allorf_097046_097228	97046	97228	1	biosynthetic-additional (lanthipeptides) predicted lanthipeptide	MSTQQASFGMAHKQRDSELKVIFDDQFENWTKKAGIASLDCTGSCLCSLSCDCETCGGEC	ATGTCTACTCAGCAGGCATCCTTCGGAATGGCGCACAAGCAGCGAGACAGCGAACTGAAGGTGATCTTCGACGATCAGTTCGAAAACTGGACCAAGAAAGCCGGAATCGCATCGCTGGATTGTACCGGCTCGTGTCTCTGTTCACTTAGTTGTGACTGCGAGACGTGCGGCGGCGAGTGCTGA
Halobiforma_lacisalsi_AJ5__AJ5_GCF_000226975.2	r2c1	CHINAEXTREME_RS20780	backward	allorf_097362_097547		allorf_097362_097547	97362	97547	1	biosynthetic-additional (lanthipeptides) predicted lanthipeptide	MSTQQASFGMAHKQRDSELKAIFDDQFENWTKKAGIATLDCTGSCLCSLSCDCETCGGECN	ATGTCTACTCAGCAGGCATCCTTCGGAATGGCGCACAAGCAGCGAGACAGCGAACTGAAGGCGATTTTCGACGACCAGTTCGAAAACTGGACCAAGAAGGCCGGAATCGCGACGCTGGATTGTACCGGCTCGTGTCTCTGTTCGCTTAGTTGCGACTGCGAGACGTGCGGCGGAGAATGCAATTAA
Halobiforma_lacisalsi_AJ5__AJ5_GCF_000226975.2	r2c1	CHINAEXTREME_RS20780	backward	allorf_097507_097605		allorf_097507_097605	97507	97605	-1	biosynthetic-additional (lanthipeptides) predicted lanthipeptide	LLIFYRVIKLVEFGRVAAALNCILRRTSRSRN	TTGTTAATATTCTATCGTGTAATAAAATTGGTTGAATTTGGGAGGGTCGCAGCGGCTCTTAATTGCATTCTCCGCCGCACGTCTCGCAGTCGCAACTAA
Halobiforma_lacisalsi_AJ5__AJ5_GCF_000226975.2	r2c1	CHINAEXTREME_RS20780	forward	allorf_105007_105147		allorf_105007_105147	105007	105147	-1	biosynthetic-additional (lanthipeptides) predicted lanthipeptide	VRRVHSGEDSSRRYRPRRPDADRATTHDRQAVGMKSVETVFVACSS	GTGAGACGGGTCCACTCGGGCGAGGATTCGTCCCGACGGTACCGGCCTCGAAGACCCGACGCCGACCGGGCGACCACTCACGACCGTCAAGCGGTCGGGATGAAATCGGTCGAGACCGTGTTCGTTGCTTGTAGCAGTTGA
Halobiforma_lacisalsi_AJ5__AJ5_GCF_000226975.2	r2c1	CHINAEXTREME_RS20780	forward	allorf_105199_105390		allorf_105199_105390	105199	105390	-1	biosynthetic-additional (lanthipeptides) predicted lanthipeptide	VMSATQQSFGMSYDVTDTSLKTAFDERFGAEDVTDLPLSLTIDWSCSCGCSIGCNCNSCGCGC	GTGATGTCGGCTACCCAACAGTCGTTCGGAATGTCGTACGACGTCACAGATACGAGCCTCAAAACCGCCTTTGACGAGCGGTTCGGTGCGGAAGACGTGACCGATCTGCCGTTGTCGCTGACGATCGATTGGAGTTGTTCGTGCGGGTGTTCGATCGGTTGTAACTGTAATTCCTGCGGGTGCGGGTGTTAA
Halobiforma_lacisalsi_AJ5__AJ5_GCF_000226975.2	r2c1	CHINAEXTREME_RS20780	forward	allorf_109265_109408		allorf_109265_109408	109265	109408	1	biosynthetic-additional (lanthipeptides) predicted lanthipeptide	VPSLSANTRLYWSVTWWPQLSQRRFGKASQFASEIFGNCGGVDTGVY	GTGCCGTCGTTGTCAGCGAATACTCGCTTGTATTGGTCAGTGACGTGGTGGCCGCAGTTATCACAACGCAGGTTTGGTAAGGCCAGTCAGTTCGCCAGTGAAATCTTCGGAAACTGTGGAGGGGTAGATACCGGTGTGTATTGA
Haladaptatus_sp._T7__T7_GCF_026008575.1	r4c1	OPC11_RS12070	backward	OPC11_RS12075	hypothetical protein	WP_007983024.1	25159	25323	-1	biosynthetic-additional (lanthipeptides) predicted lanthipeptide	MSVAINSTAAQIDKESYDAEFDAATSETEFDEDDLLGPAEMCWFSCGLSCGLTG	ATGTCCGTTGCAATCAACAGCACGGCGGCACAGATCGATAAAGAAAGCTACGACGCGGAATTCGACGCCGCAACGTCGGAAACCGAATTCGACGAGGACGACCTTCTCGGACCGGCCGAGATGTGCTGGTTCTCGTGTGGTCTCAGCTGCGGCCTCACCGGATAA
Haladaptatus_sp._T7__T7_GCF_026008575.1	r4c1	OPC11_RS12070	forward	OPC11_RS12065	hypothetical protein	WP_264782021.1	21263	21439	-1	biosynthetic-additional (lanthipeptides) predicted lanthipeptide	MSVVIEDKSSIQFDKKKYDAEFDVPMETPDIDDDEFVAKADDSWCLITCGVFTCTITG	ATGTCAGTTGTGATAGAAGATAAGAGTTCGATTCAGTTCGACAAGAAAAAATACGATGCGGAGTTCGACGTTCCGATGGAAACGCCGGATATCGATGACGACGAGTTCGTCGCAAAAGCCGACGATTCGTGGTGCTTGATCACGTGCGGTGTGTTCACGTGCACCATCACCGGCTAA
Haladaptatus_sp._T7__T7_GCF_026008575.1	r4c1	OPC11_RS12070	forward	OPC11_RS12060	hypothetical protein	WP_007983020.1	20847	21020	-1	biosynthetic-additional (lanthipeptides) predicted lanthipeptide	MSIVIDSPVAAQLNKDVYDSEFKTDALVPEYEDEEDLGPAKLCLLTCTVSCAVTVSV	ATGTCAATCGTAATTGACAGTCCGGTGGCGGCACAGCTTAACAAAGACGTCTACGACTCCGAGTTCAAGACGGATGCGCTGGTTCCTGAATACGAGGACGAAGAGGACCTTGGCCCGGCGAAGCTGTGTCTTCTCACGTGCACCGTCAGCTGTGCAGTTACGGTCAGCGTCTAA
Haladaptatus_sp._T7__T7_GCF_026008575.1	r4c1	OPC11_RS12070	forward	OPC11_RS12055	hypothetical protein	WP_154652469.1	20515	20667	-1		MSVAIDNTVTAQLNKNAYDSQFDVEMTADLDDDTLGPAKMCIITCLITGI	ATGTCAGTTGCAATTGATAACACGGTGACGGCACAGCTCAACAAGAACGCGTACGACTCCCAATTCGACGTGGAGATGACAGCCGACCTCGACGACGACACGCTCGGTCCGGCGAAAATGTGCATCATCACCTGCCTCATCACGGGTATCTAA
Haloarcula_salina__JCM_18369_GCF_019061225.1	r3c2	KTS37_RS04500	forward	allorf_0867415_0867570		allorf_0867415_0867570	867415	867570	-1	biosynthetic-additional (lanthipeptides) predicted lanthipeptide	MEGFCGHTMARERSAETIPGLCAGVVTSRNVTGWIFQSVSYHYLVTCMWLV	ATGGAGGGGTTCTGCGGGCACACTATGGCCCGGGAACGTAGCGCTGAGACGATTCCGGGCCTCTGCGCCGGAGTCGTCACGAGCAGAAACGTTACCGGGTGGATATTTCAATCCGTAAGCTATCATTATCTCGTAACTTGTATGTGGTTGGTTTGA
Haladaptatus_paucihalophilus_DX253__DX253_GCF_000376445.1	r2c1	B208_RS0118315	backward	B208_RS24500	hypothetical protein	WP_007983024.1	438924	439088	-1	biosynthetic-additional (lanthipeptides) predicted lanthipeptide	MSVAINSTAAQIDKESYDAEFDAATSETEFDEDDLLGPAEMCWFSCGLSCGLTG	ATGTCCGTTGCAATCAACAGCACGGCGGCACAGATCGATAAAGAAAGCTACGACGCGGAATTCGACGCCGCAACGTCGGAAACCGAATTCGACGAGGACGACCTTCTCGGACCGGCCGAGATGTGCTGGTTCTCGTGTGGTCTCAGCTGCGGCCTCACCGGATAA
Haladaptatus_paucihalophilus_DX253__DX253_GCF_000376445.1	r2c1	B208_RS0118315	forward	B208_RS23975	hypothetical protein	WP_154652470.1	435028	435204	-1	biosynthetic-additional (lanthipeptides) predicted lanthipeptide	MSVVIENKSSIQFDKKKYDAEFDVPMETPDIDDDEFVAKADDSWCLITCGVFTCTITG	ATGTCAGTTGTGATAGAAAATAAGAGTTCGATTCAGTTCGACAAGAAAAAATACGATGCGGAGTTCGACGTTCCGATGGAAACGCCGGATATCGATGACGACGAGTTCGTCGCAAAAGCCGACGATTCGTGGTGCTTGATCACGTGCGGTGTGTTCACGTGCACCATCACCGGCTAA
Haladaptatus_paucihalophilus_DX253__DX253_GCF_000376445.1	r2c1	B208_RS0118315	forward	B208_RS24495	hypothetical protein	WP_007983020.1	434612	434785	-1	biosynthetic-additional (lanthipeptides) predicted lanthipeptide	MSIVIDSPVAAQLNKDVYDSEFKTDALVPEYEDEEDLGPAKLCLLTCTVSCAVTVSV	ATGTCAATCGTAATTGACAGTCCGGTGGCGGCACAGCTTAACAAAGACGTCTACGACTCCGAGTTCAAGACGGATGCGCTGGTTCCTGAATACGAGGACGAAGAGGACCTTGGCCCGGCGAAGCTGTGTCTTCTCACGTGCACCGTCAGCTGTGCAGTTACGGTCAGCGTCTAA
Haladaptatus_paucihalophilus_DX253__DX253_GCF_000376445.1	r2c1	B208_RS0118315	forward	B208_RS23970	hypothetical protein	WP_154652469.1	434280	434432	-1		MSVAIDNTVTAQLNKNAYDSQFDVEMTADLDDDTLGPAKMCIITCLITGI	ATGTCAGTTGCAATTGATAACACGGTGACGGCACAGCTCAACAAGAACGCGTACGACTCCCAATTCGACGTGGAGATGACAGCCGACCTCGACGACGACACGCTCGGTCCGGCGAAAATGTGCATCATCACCTGCCTCATCACGGGTATCTAA
Natrinema_longum__JCM_13563_GCA_020105915.1	r1c3	KWG76_14740	forward	allorf_2946336_2946491		allorf_2946336_2946491	2946336	2946491	-1	biosynthetic-additional (lanthipeptides) predicted lanthipeptide	VDAHSDTQSRGFPHLEDVHRGGPPNRERAESDSSASLSPWISTVGHRRCHR	GTGGACGCGCACTCGGATACTCAATCTCGTGGATTCCCGCACCTCGAGGACGTCCACCGTGGTGGGCCCCCGAATCGAGAGAGGGCAGAGAGCGACTCGTCGGCGTCTCTCAGCCCGTGGATATCGACTGTCGGACACCGTAGGTGCCATCGCTGA
Natrinema_longum__JCM_13563_GCA_020105915.1	r1c3	KWG76_14740	forward	allorf_2946316_2946471		allorf_2946316_2946471	2946316	2946471	1	biosynthetic-additional (lanthipeptides) predicted lanthipeptide	VAVPLASQRWHLRCPTVDIHGLRDADESLSALSRFGGPPRWTSSRCGNPRD	GTGGCCGTTCCTCTCGCCTCTCAGCGATGGCACCTACGGTGTCCGACAGTCGATATCCACGGGCTGAGAGACGCCGACGAGTCGCTCTCTGCCCTCTCTCGATTCGGGGGCCCACCACGGTGGACGTCCTCGAGGTGCGGGAATCCACGAGATTGA
Natrinema_longum__JCM_13563_GCA_020105915.1	r1c3	KWG76_14740	forward	allorf_2946245_2946463		allorf_2946245_2946463	2946245	2946463	-1	biosynthetic-additional (lanthipeptides) predicted lanthipeptide	VDSRTSRTSTVVGPRIERGQRATRRRLSARGYRLSDTVGAIAERREERPPHPRTTNCRERSRQDTRLRAGGR	GTGGATTCCCGCACCTCGAGGACGTCCACCGTGGTGGGCCCCCGAATCGAGAGAGGGCAGAGAGCGACTCGTCGGCGTCTCTCAGCCCGTGGATATCGACTGTCGGACACCGTAGGTGCCATCGCTGAGAGGCGAGAGGAACGGCCACCCCACCCTCGGACGACGAACTGTCGGGAGCGGTCTCGACAGGATACGCGGCTGCGGGCAGGCGGACGGTAA
Haladaptatus_cibarius_D43__D43_GCF_000710615.1	r2c4	HL45_RS12075	backward	HL45_RS21810	hypothetical protein	WP_267879589.1	1298659	1298793	-1	biosynthetic-additional (lanthipeptides) predicted lanthipeptide	MPTNDLKAQFEDKYARDEPTIDELEHDAAAPDSCGFNSCNTQLQ	ATGCCAACGAACGACCTCAAAGCACAGTTCGAAGACAAATACGCGCGCGATGAGCCAACCATCGACGAACTCGAACACGACGCCGCCGCACCGGACTCGTGTGGGTTCAACAGTTGCAACACGCAACTTCAGTAA
Haladaptatus_cibarius_D43__D43_GCF_000710615.1	r2c4	HL45_RS12075	forward	HL45_RS12030	hypothetical protein	WP_049971334.1	1285999	1286181	1		MVLTVLLVAGFAVALPVRVWLLATQTARLVAWATGTTIGSVEPAVLTRILRRRSKCVFGR	ATGGTGCTGACGGTGTTGCTCGTCGCCGGATTCGCGGTTGCCCTCCCTGTGAGGGTGTGGCTTCTCGCCACGCAAACCGCGCGTCTCGTCGCGTGGGCGACGGGAACGACGATTGGTTCTGTGGAACCCGCCGTCTTGACGCGGATTCTACGCCGACGCTCGAAATGCGTGTTCGGGCGGTAA
Halostagnicola_sp._A-GB9-2__A-GB9-2_GCA_030068615.1	r1c1	QNM96_01690	backward	QNM96_01665	hypothetical protein	MDJ1430766.1	322651	322821	-1		MSTVQNTIGGFEAMKADFDSEFDIRELAPIRANDTITTTTTVTVTTTTSAPFSCSC	ATGTCCACAGTCCAGAATACGATTGGCGGTTTCGAAGCAATGAAAGCCGACTTCGATTCGGAGTTCGACATTCGCGAACTCGCTCCGATCCGAGCCAACGATACGATTACGACCACGACGACGGTCACCGTTACAACTACGACGAGCGCGCCGTTTTCCTGTAGCTGCTGA
Halostagnicola_sp._A-GB9-2__A-GB9-2_GCA_030068615.1	r1c1	QNM96_01690	forward	allorf_0330874_0331080		allorf_0330874_0331080	330874	331080	1	biosynthetic-additional (lanthipeptides) predicted lanthipeptide	MSELPSLGRGRRNPGYRRREKVTLLCEGFLPSDEVPWCSGQSYGPLVVFGSFRHGREPMTAVRICPGL	ATGTCGGAGTTGCCATCGCTTGGCAGAGGAAGGCGAAATCCCGGTTACAGACGGAGGGAAAAAGTAACACTATTGTGCGAGGGTTTCCTACCGTCTGATGAAGTCCCGTGGTGTAGTGGCCAATCATATGGGCCTTTGGTCGTGTTCGGTTCGTTCCGTCACGGAAGAGAGCCTATGACGGCAGTTCGAATCTGCCCGGGACTATAA
Halostagnicola_sp._A-GB9-2__A-GB9-2_GCA_030068615.1	r1c1	QNM96_01690	forward	allorf_0336887_0336973		allorf_0336887_0336973	336887	336973	1	biosynthetic-additional (lanthipeptides) predicted lanthipeptide	MPRSHTYDITLNISQGSSKFVICRQMEC	ATGCCACGGTCCCACACATACGATATCACTTTAAATATCTCCCAGGGGAGCAGTAAATTTGTGATTTGTCGTCAAATGGAATGCTAA
Haladaptatus_paucihalophilus_DX253__DX253_GCF_900142335.1	r13c1	BUB61_RS13380	backward	BUB61_RS22210	hypothetical protein	WP_007983024.1	100525	100689	-1	biosynthetic-additional (lanthipeptides) predicted lanthipeptide	MSVAINSTAAQIDKESYDAEFDAATSETEFDEDDLLGPAEMCWFSCGLSCGLTG	ATGTCCGTTGCAATCAACAGCACGGCGGCACAGATCGATAAAGAAAGCTACGACGCGGAATTCGACGCCGCAACGTCGGAAACCGAATTCGACGAGGACGACCTTCTCGGACCGGCCGAGATGTGCTGGTTCTCGTGTGGTCTCAGCTGCGGCCTCACCGGATAA
Haladaptatus_paucihalophilus_DX253__DX253_GCF_900142335.1	r13c1	BUB61_RS13380	forward	BUB61_RS22205	hypothetical protein	WP_154652470.1	96629	96805	-1	biosynthetic-additional (lanthipeptides) predicted lanthipeptide	MSVVIENKSSIQFDKKKYDAEFDVPMETPDIDDDEFVAKADDSWCLITCGVFTCTITG	ATGTCAGTTGTGATAGAAAATAAGAGTTCGATTCAGTTCGACAAGAAAAAATACGATGCGGAGTTCGACGTTCCGATGGAAACGCCGGATATCGATGACGACGAGTTCGTCGCAAAAGCCGACGATTCGTGGTGCTTGATCACGTGCGGTGTGTTCACGTGCACCATCACCGGCTAA
Haladaptatus_paucihalophilus_DX253__DX253_GCF_900142335.1	r13c1	BUB61_RS13380	forward	BUB61_RS22200	hypothetical protein	WP_007983020.1	96213	96386	-1	biosynthetic-additional (lanthipeptides) predicted lanthipeptide	MSIVIDSPVAAQLNKDVYDSEFKTDALVPEYEDEEDLGPAKLCLLTCTVSCAVTVSV	ATGTCAATCGTAATTGACAGTCCGGTGGCGGCACAGCTTAACAAAGACGTCTACGACTCCGAGTTCAAGACGGATGCGCTGGTTCCTGAATACGAGGACGAAGAGGACCTTGGCCCGGCGAAGCTGTGTCTTCTCACGTGCACCGTCAGCTGTGCAGTTACGGTCAGCGTCTAA
Haladaptatus_paucihalophilus_DX253__DX253_GCF_900142335.1	r13c1	BUB61_RS13380	forward	BUB61_RS22195	hypothetical protein	WP_154652469.1	95881	96033	-1		MSVAIDNTVTAQLNKNAYDSQFDVEMTADLDDDTLGPAKMCIITCLITGI	ATGTCAGTTGCAATTGATAACACGGTGACGGCACAGCTCAACAAGAACGCGTACGACTCCCAATTCGACGTGGAGATGACAGCCGACCTCGACGACGACACGCTCGGTCCGGCGAAAATGTGCATCATCACCTGCCTCATCACGGGTATCTAA
Natrinema_longum__ABH32_GCA_017352095.1	r1c1	J0X27_03495	forward	allorf_0726528_0726683		allorf_0726528_0726683	726528	726683	1	biosynthetic-additional (lanthipeptides) predicted lanthipeptide	VDAHSDTQSRGFPHLEDVHRGGPPNRERAESDSSASLSPWISTVGHRRCHR	GTGGACGCGCACTCGGATACTCAATCTCGTGGATTCCCGCACCTCGAGGACGTCCACCGTGGTGGGCCCCCGAATCGAGAGAGGGCAGAGAGCGACTCGTCGGCGTCTCTCAGCCCGTGGATATCGACTGTCGGACACCGTAGGTGCCATCGCTGA
Natrinema_longum__ABH32_GCA_017352095.1	r1c1	J0X27_03495	forward	allorf_0726548_0726703		allorf_0726548_0726703	726548	726703	-1	biosynthetic-additional (lanthipeptides) predicted lanthipeptide	VAVPLASQRWHLRCPTVDIHGLRDADESLSALSRFGGPPRWTSSRCGNPRD	GTGGCCGTTCCTCTCGCCTCTCAGCGATGGCACCTACGGTGTCCGACAGTCGATATCCACGGGCTGAGAGACGCCGACGAGTCGCTCTCTGCCCTCTCTCGATTCGGGGGCCCACCACGGTGGACGTCCTCGAGGTGCGGGAATCCACGAGATTGA
Natrinema_longum__ABH32_GCA_017352095.1	r1c1	J0X27_03495	forward	allorf_0726556_0726774		allorf_0726556_0726774	726556	726774	1	biosynthetic-additional (lanthipeptides) predicted lanthipeptide	VDSRTSRTSTVVGPRIERGQRATRRRLSARGYRLSDTVGAIAERREERPPHPRTTNCRERSRQDTRLRAGGR	GTGGATTCCCGCACCTCGAGGACGTCCACCGTGGTGGGCCCCCGAATCGAGAGAGGGCAGAGAGCGACTCGTCGGCGTCTCTCAGCCCGTGGATATCGACTGTCGGACACCGTAGGTGCCATCGCTGAGAGGCGAGAGGAACGGCCACCCCACCCTCGGACGACGAACTGTCGGGAGCGGTCTCGACAGGATACGCGGCTGCGGGCAGGCGGACGGTAA
Haladaptatus_cibarius_D43__D43_GCF_000710615.1	r12c1	HL45_RS19115	backward	HL45_RS21500	hypothetical protein	WP_049972808.1	33970	34236	1		MPLLAARVVGLSDIFAGRDVHLGRLSDLSINRHHLETHRPKITVEGEQMLYLVLSSKHCARLIDQRNLLVIETLELLNRLKDHVNEIP	GTGCCGCTCTTAGCGGCACGCGTTGTTGGCCTCAGCGACATATTCGCCGGGCGTGATGTCCATCTCGGACGTCTCTCAGACCTCTCGATCAACCGACACCATCTTGAAACCCATCGTCCGAAAATCACTGTCGAAGGCGAACAAATGCTCTATCTCGTGCTCTCGAGCAAGCACTGCGCTCGTCTGATCGACCAACGAAATCTGCTGGTCATCGAAACGCTCGAACTCCTAAATAGACTAAAAGACCATGTCAACGAAATCCCCTAG
Haladaptatus_cibarius_D43__D43_GCF_000710615.1	r12c1	HL45_RS19115	backward	allorf_037995_038108		allorf_037995_038108	37995	38108	-1	biosynthetic-additional (lanthipeptides) predicted lanthipeptide	LVQSPGSGRHESVSGRICVAEGGDLCHQHLLILYRNQ	TTGGTGCAAAGCCCCGGAAGTGGAAGGCACGAATCGGTGAGTGGACGAATCTGCGTGGCCGAGGGCGGCGACCTGTGTCACCAACACCTGTTGATTCTCTATCGGAATCAGTAA
Haladaptatus_cibarius_D43__D43_GCF_000710615.1	r12c1	HL45_RS19115	forward	allorf_050385_050528		allorf_050385_050528	50385	50528	1	biosynthetic-additional (lanthipeptides) predicted lanthipeptide	MCECSMKLDITDESERGRNAPVSAGVAGSCSCSHTCTCCCTCSCNSA	ATGTGTGAATGCAGTATGAAGCTAGATATCACGGACGAGTCCGAACGAGGTCGCAATGCCCCTGTTAGCGCCGGTGTAGCGGGAAGCTGTTCCTGTTCCCACACGTGTACGTGCTGCTGTACCTGTAGCTGTAACAGCGCATAA
Haladaptatus_cibarius_D43__D43_GCF_000710615.1	r1c1	HL45_RS00765	backward	HL45_RS00770	hypothetical protein	WP_049969214.1	149350	149532	-1		MSVAIDNDTTCTVDKDAFDAEFEAIDAPEENELGHTRTATASCYLPCHTASKLPCCDTTN	ATGTCCGTTGCAATTGACAACGACACCACGTGTACCGTTGACAAAGATGCGTTCGATGCCGAGTTCGAGGCTATCGACGCACCGGAAGAGAACGAACTGGGTCACACCCGAACGGCAACTGCATCGTGTTACCTTCCGTGCCACACGGCTTCGAAACTGCCGTGCTGTGACACGACGAACTAA
Halorussus_salilacus__YCN54_GCA_024138125.1	r1c3	NGM10_05620	backward	NGM10_05630	hypothetical protein	USZ69220.1	1102108	1102362	-1		MKRRTALKRLAAGAGSTFALVGAAGASDSEPKNLDDVEFKYRVTENGLEEVEPDDGFCEENPDCCVYDCSDCPYDCYDGCRCAG	ATGAAACGACGTACCGCACTCAAGCGACTCGCCGCCGGTGCAGGGTCGACCTTCGCGCTGGTGGGTGCCGCAGGCGCATCGGATTCCGAACCGAAGAATCTCGACGACGTCGAGTTCAAGTATCGCGTGACGGAGAACGGACTCGAAGAAGTCGAACCGGACGACGGGTTCTGCGAGGAGAACCCGGACTGTTGCGTGTACGACTGCAGTGACTGTCCGTACGACTGCTACGACGGTTGTCGGTGCGCAGGGTAG
Halorussus_salilacus__YCN54_GCA_024138125.1	r1c3	NGM10_05620	backward	NGM10_05625	hypothetical protein	USZ69219.1	1101614	1101790	1	biosynthetic-additional (lanthipeptides) predicted lanthipeptide	MNATGDGSRTRSLSVLDRAVYALFSRHADRSRHDADRKRYRATDVTASFDVSLPAASC	GTGAACGCCACTGGCGACGGATCGAGGACGCGCTCGCTCTCTGTCCTCGACCGCGCGGTCTACGCCCTGTTCTCCAGACATGCCGACAGGTCGCGCCACGATGCCGACCGCAAGCGCTACCGCGCGACCGACGTGACCGCCAGCTTCGACGTGTCCCTTCCAGCGGCGTCCTGCTAG
Halorussus_salilacus__YCN54_GCA_024138125.1	r1c3	NGM10_05620	forward	NGM10_05615	hypothetical protein	USZ69217.1	1098032	1098184	1	biosynthetic-additional (lanthipeptides) predicted lanthipeptide	MSHDIPTSLESEYEPAHNETDKQVVVGSSSCYISDDPVCNSPGDDYEKRF	ATGTCACACGACATTCCCACTTCGCTCGAATCGGAGTACGAGCCCGCCCACAACGAGACCGACAAGCAAGTCGTCGTCGGAAGTTCGAGCTGTTACATCAGCGACGACCCGGTGTGTAACAGTCCGGGCGACGACTACGAAAAGCGCTTCTGA
Halorussus_salilacus__YCN54_GCA_024138125.1	r1c3	NGM10_05620	forward	allorf_1095475_1095633		allorf_1095475_1095633	1095475	1095633	-1	biosynthetic-additional (lanthipeptides) predicted lanthipeptide	MSNPHLSRDTEGVTDVVRNVSSVEKERPTVLLSRAASTLCRLHSPFSCRGRQ	ATGTCGAATCCGCACCTATCCCGCGATACCGAAGGCGTTACTGACGTTGTGAGAAATGTGTCTTCTGTCGAGAAAGAGCGACCTACGGTTCTTCTGAGCAGGGCCGCCAGTACACTCTGCCGCTTGCACTCGCCTTTTTCGTGTCGAGGTCGCCAGTAA
Halorussus_salilacus__YCN54_GCA_024138125.1	r1c3	NGM10_05620	forward	allorf_1095321_1095551		allorf_1095321_1095551	1095321	1095551	1	biosynthetic-additional (lanthipeptides) predicted lanthipeptide	MSGRKPRITTDDVLECFEENDDRCEPFTAPEISEMLNCHRNTARNKLDDLVFTGDLDTKKASASGRVYWRPCSEEP	ATGAGTGGCAGGAAACCGAGAATCACCACCGACGACGTACTCGAATGCTTCGAGGAAAACGACGACCGATGTGAACCGTTTACCGCACCGGAGATTTCCGAGATGTTGAATTGCCACCGCAACACTGCGAGAAACAAATTGGATGATTTAGTGTTTACTGGCGACCTCGACACGAAAAAGGCGAGTGCAAGCGGCAGAGTGTACTGGCGGCCCTGCTCAGAAGAACCGTAG
Halorussus_salilacus__YCN54_GCA_024138125.1	r1c3	NGM10_05620	forward	allorf_1095249_1095437		allorf_1095249_1095437	1095249	1095437	-1	biosynthetic-additional (lanthipeptides) predicted lanthipeptide	VAIQHLGNLRCGKRFTSVVVFLEAFEYVVGGDSRFPATHYMSLRTFLHSKFRKRRVACRQRH	GTGGCAATTCAACATCTCGGAAATCTCCGGTGCGGTAAACGGTTCACATCGGTCGTCGTTTTCCTCGAAGCATTCGAGTACGTCGTCGGTGGTGATTCTCGGTTTCCTGCCACTCATTACATGTCGCTACGCACATTTCTCCATTCCAAGTTCAGGAAGCGGCGAGTTGCTTGTCGCCAGCGACATTAA
Halorussus_salilacus__YCN54_GCA_024138125.1	r1c3	NGM10_05620	forward	allorf_1094658_1094876		allorf_1094658_1094876	1094658	1094876	1	biosynthetic-additional (lanthipeptides) predicted lanthipeptide	VSKAKLSCSSGGTPQMNRLMRLIIDRIPTDGSSPHKRVRMDKRQRTQCQLHFHRTSYISSSVGLLGYPAGRY	GTGAGCAAAGCCAAGCTTTCCTGTTCTTCCGGCGGAACGCCCCAAATGAACCGCTTGATGCGCTTGATTATTGACCGCATACCGACTGATGGCTCGTCGCCACATAAAAGAGTCCGTATGGATAAACGACAGAGAACTCAGTGTCAGCTACATTTTCATCGTACTTCATACATCTCCTCGTCAGTCGGTTTACTCGGATACCCAGCCGGTAGATATTGA
Halorussus_limi__XZYJT49_GCA_023238205.1	r1c1	M0R89_07050	backward	allorf_1383721_1383891		allorf_1383721_1383891	1383721	1383891	1	biosynthetic-additional (lanthipeptides) predicted lanthipeptide	LSEAFDRPALEVTVRTEVTSGGQSPGECTCPNRLRASARKPTSYTTVVCKGYLPAG	TTGTCCGAAGCGTTCGACCGGCCTGCGCTTGAGGTGACAGTACGGACGGAAGTGACGAGCGGAGGACAATCGCCCGGCGAGTGCACGTGTCCGAATCGCCTCCGCGCGAGTGCGCGTAAGCCCACATCGTACACAACGGTCGTATGCAAAGGTTACTTACCCGCTGGCTAG
Halorussus_limi__XZYJT49_GCA_023238205.1	r1c1	M0R89_07050	backward	allorf_1383647_1383757		allorf_1383647_1383757	1383647	1383757	1	biosynthetic-additional (lanthipeptides) predicted lanthipeptide	LSQSNHDTHIKLVRRRRHFGGVRVDCPKRSTGLRLR	TTGTCCCAATCGAACCATGACACGCATATAAAGTTAGTCCGTCGGAGGCGACACTTCGGGGGTGTTCGCGTCGATTGTCCGAAGCGTTCGACCGGCCTGCGCTTGAGGTGA
Halorussus_limi__XZYJT49_GCA_023238205.1	r1c1	M0R89_07050	backward	allorf_1375757_1375927		allorf_1375757_1375927	1375757	1375927	1	biosynthetic-additional (lanthipeptides) predicted lanthipeptide	VYEKVENCRCSGPEVAYFGCRLVTNASELTGVYISAPSHVSMMFGLEWLICYHILE	GTGTATGAAAAGGTTGAGAACTGTAGATGCTCCGGCCCTGAGGTGGCCTATTTCGGCTGCCGACTCGTGACTAACGCCTCCGAACTGACTGGCGTCTATATCTCAGCTCCATCGCACGTATCGATGATGTTCGGATTAGAATGGTTAATTTGCTACCATATTTTAGAATGA
Halorussus_limi__XZYJT49_GCA_023238205.1	r1c1	M0R89_07050	backward	M0R89_07055	hypothetical protein	UPV75811.1	1375555	1375698	-1		MSVAINSNDESLRNEVEAEYQHEDHDVPDETEAGLPSVSMYSFEHCC	ATGTCAGTTGCAATCAACTCCAACGACGAATCGCTCCGTAACGAAGTCGAAGCCGAGTACCAGCACGAGGACCACGACGTGCCGGACGAGACCGAAGCGGGCCTGCCCTCGGTTTCGATGTACAGCTTCGAACACTGCTGTTGA
Halorussus_limi__XZYJT49_GCA_023238205.1	r1c1	M0R89_07050	forward	allorf_1366018_1366134		allorf_1366018_1366134	1366018	1366134	-1	biosynthetic-additional (lanthipeptides) predicted lanthipeptide	VFSSGRTNRKSRVAGPATWLDADSRRRVVYAQTTCWEP	GTGTTCTCGTCCGGTCGAACGAACCGCAAAAGTCGCGTCGCGGGCCCCGCGACGTGGTTGGATGCCGATTCGCGTCGACGAGTCGTCTACGCGCAGACGACTTGCTGGGAGCCGTAG
halophilic_archaeon_J07HX5__GCA_000415945.1	r1c2	J07HX5_01230	backward	allorf_1139407_1139580		allorf_1139407_1139580	1139407	1139580	-1	biosynthetic-additional (lanthipeptides) predicted lanthipeptide	MRPPANQTNKSPKSAVREAASFTTRRKSPLQQTTGTRGRKTPGSSLPQSEHTHCLAP	ATGCGACCACCTGCAAACCAAACCAACAAATCTCCCAAATCTGCAGTACGGGAAGCCGCGTCGTTTACGACGCGGAGGAAGTCACCTCTACAGCAGACGACAGGCACGAGAGGGCGGAAGACCCCGGGCAGCAGCCTGCCGCAGTCGGAACATACGCACTGCTTGGCGCCGTAA
halophilic_archaeon_J07HX5__GCA_000415945.1	r1c2	J07HX5_01230	backward	allorf_1136311_1136382		allorf_1136311_1136382	1136311	1136382	1	biosynthetic-additional (lanthipeptides) predicted lanthipeptide	LRRDAVELQTELVGCSDPSGENI	TTGAGAAGAGACGCCGTTGAATTGCAGACTGAACTAGTCGGCTGCTCCGACCCGAGCGGAGAGAACATTTAA
halophilic_archaeon_J07HX5__GCA_000415945.1	r1c2	J07HX5_01230	backward	allorf_1136192_1136290		allorf_1136192_1136290	1136192	1136290	1	biosynthetic-additional (lanthipeptides) predicted lanthipeptide	LNSTLGAWPRCSSHLRLDPRPVLTAILTRSQC	TTGAACTCAACCCTCGGGGCCTGGCCGCGATGTAGCTCGCATCTTAGATTAGACCCACGCCCCGTACTGACGGCGATTTTGACACGATCTCAGTGTTAG
halophilic_archaeon_J07HX5__GCA_000415945.1	r1c2	J07HX5_01230	forward	allorf_1132481_1132579		allorf_1132481_1132579	1132481	1132579	-1	biosynthetic-additional (lanthipeptides) predicted lanthipeptide	LDRDWAAALLPLVVEIIFSXXXXXXXAACVRS	TTGGACAGAGACTGGGCAGCCGCATTGTTGCCCCTTGTCGTCGAGATTATTTTCTCNNNNNNNNNNNNNNNNNNNNCTGCCGCCTGTGTACGATCGTGA
halophilic_archaeon_J07HX5__GCA_000415945.1	r1c2	J07HX5_01230	forward	allorf_1130781_1131008		allorf_1130781_1131008	1130781	1131008	1	biosynthetic-additional (lanthipeptides) predicted lanthipeptide	LSCWSSFRYASRQRPIYKLSDIETDQIAARLDTVIRFTLLRTLCASFLSIGHTGVGIYLPRGSECNSGNLVTIVR	TTGTCGTGTTGGTCGTCGTTTCGATATGCTTCGCGGCAGCGGCCGATTTATAAGTTGTCAGATATTGAAACAGATCAGATTGCCGCCAGACTTGACACCGTGATCAGGTTTACTCTACTCAGAACTTTGTGTGCGTCTTTTTTGTCAATCGGTCATACTGGTGTCGGCATCTATCTGCCGCGAGGTTCTGAGTGTAATTCCGGTAATCTGGTAACAATCGTTAGGTGA
halophilic_archaeon_J07HX5__GCA_000415945.1	r1c2	J07HX5_01230	forward	allorf_1130460_1130669		allorf_1130460_1130669	1130460	1130669	-1	biosynthetic-additional (lanthipeptides) predicted lanthipeptide	VSGSRTRASCFRDYCAGSAREHTGSAVSIGVDLAAPTPTRWSRQNVCPGLSSPTNPDTHCTVTACWSVC	GTGTCGGGATCAAGGACCCGAGCTTCCTGCTTCCGCGACTACTGTGCAGGGTCTGCGAGGGAACACACAGGCAGTGCAGTCTCCATAGGTGTAGATTTGGCGGCTCCCACTCCTACTCGATGGTCACGGCAGAACGTCTGCCCCGGCTTGTCTTCGCCGACGAACCCAGACACACATTGCACCGTCACCGCTTGTTGGTCGGTATGTTAA
halophilic_archaeon_J07HX5__GCA_000415945.1	r1c2	J07HX5_01230	forward	J07HX5_01227	hypothetical protein	ERG89075.1	1130248	1130427	1	biosynthetic-additional (lanthipeptides) predicted lanthipeptide	MPVDTQAVSELVAMFSGDVAGVVPLIFTELHAECHGVERKTRSSVMTGGGVSRTTWPHG	ATGCCGGTTGACACGCAAGCGGTGAGCGAGCTGGTCGCGATGTTTTCCGGCGATGTCGCGGGCGTAGTTCCGTTGATTTTTACAGAATTACACGCCGAGTGCCATGGGGTCGAACGGAAGACGAGGTCTTCCGTGATGACGGGAGGCGGTGTCTCTCGAACCACTTGGCCCCATGGATGA
halophilic_archaeon_J07HX5__GCA_000415945.1	r1c2	J07HX5_01230	forward	allorf_1127759_1127965		allorf_1127759_1127965	1127759	1127965	1	biosynthetic-additional (lanthipeptides) predicted lanthipeptide	VWKLNSHCITGRNSMQMRRNHSHRALIRVRRARSLGTHVWPPRHQWSRSLSPLRCRDHLAFLCSRCND	GTGTGGAAGTTAAACTCCCATTGTATCACGGGACGCAATTCAATGCAGATGCGGCGCAATCATAGTCACCGGGCGTTGATACGAGTCAGACGCGCCCGGTCGCTGGGGACTCACGTCTGGCCGCCTCGCCACCAGTGGTCGCGATCCCTTTCCCCCCTTCGGTGCCGCGACCACTTGGCATTTCTTTGTAGCCGCTGCAACGACTGA
Haloferax_sp._Atlit-16N__Atlit-16N_GCA_003383085.1	r4c1	C5B87_15565	backward	C5B87_15560	hypothetical protein	RDZ42351.1	2676	2855	1	biosynthetic-additional (lanthipeptides) predicted lanthipeptide	MSVALDIGIARTVDKSHYDGLFGSIISDKFEMSHDSTGTASCYLPCHTASKLPCCDTTN	ATGTCAGTCGCATTGGACATCGGTATTGCACGTACTGTTGACAAATCACACTACGACGGCCTCTTCGGGTCGATCATCTCCGACAAGTTCGAGATGTCTCACGACAGCACCGGGACGGCGTCGTGTTATCTCCCGTGCCACACGGCCTCGAAGCTCCCCTGCTGCGACACCACCAACTGA
Halomicrobium_sp._ZPS1__ZPS1_GCA_009217585.1	r1c2	GBQ70_07090	backward	allorf_1408221_1408304		allorf_1408221_1408304	1408221	1408304	1	biosynthetic-additional (lanthipeptides) predicted lanthipeptide	LFAEPIACADQCSWRYRRSAPIGPRSA	TTGTTCGCGGAACCCATAGCCTGCGCAGATCAGTGTTCCTGGAGATACCGTCGGTCGGCACCAATCGGACCCAGATCAGCGTGA
Halomicrobium_sp._ZPS1__ZPS1_GCA_009217585.1	r1c2	GBQ70_07090	backward	allorf_1407493_1407663		allorf_1407493_1407663	1407493	1407663	-1	biosynthetic-additional (lanthipeptides) predicted lanthipeptide	VGLATHCSEGDSTLNVAQRPDTTDDERTTSTETIVNCVVILRSDPAVSQPTTLLAL	GTGGGTCTTGCTACTCACTGTTCGGAGGGGGACTCCACTCTCAATGTTGCTCAACGACCCGACACCACCGACGATGAGAGGACCACCTCGACTGAAACCATCGTCAACTGTGTCGTTATTCTTCGAAGTGATCCGGCAGTCAGTCAGCCGACTACGCTGCTCGCATTGTAG
Halomicrobium_sp._ZPS1__ZPS1_GCA_009217585.1	r1c2	GBQ70_07090	forward	GBQ70_07075	hypothetical protein	QFR20216.1	1394018	1394254	1	biosynthetic-additional (lanthipeptides) predicted lanthipeptide	MSERRTVSAGELAVEELLDRLESGERVVVRTEFLGSEHQVTLRYDGSTFYCDTPTRLHRHESREAMRTCLENQGYASQ	ATGAGCGAGCGACGGACCGTCTCGGCCGGCGAGCTGGCGGTCGAGGAGCTGCTCGACCGGCTGGAATCCGGTGAGCGCGTCGTCGTCCGCACGGAGTTTCTGGGCTCGGAACACCAGGTGACGCTGCGCTACGACGGCTCGACGTTCTACTGTGACACGCCCACGCGGCTCCACCGCCACGAGAGCCGCGAGGCGATGCGGACCTGTCTGGAGAATCAGGGCTACGCGAGCCAGTGA
Halomicrobium_sp._ZPS1__ZPS1_GCA_009217585.1	r1c2	GBQ70_07090	forward	allorf_1392916_1393041		allorf_1392916_1393041	1392916	1393041	-1	biosynthetic-additional (lanthipeptides) predicted lanthipeptide	LPPVTKGYCFGWRPPDGTPTACRFDGSAAATRCQTYSYGLL	TTGCCGCCGGTGACGAAGGGGTACTGTTTCGGGTGGAGACCGCCAGATGGGACGCCGACCGCCTGCCGATTCGACGGTTCGGCCGCGGCGACCCGATGCCAAACGTACTCATACGGATTATTGTAG
Haloferax_sp._Atlit-10N__Atlit-10N_GCA_003586325.1	r5c1	C5B91_14735	backward	C5B91_14730	hypothetical protein	RDZ57224.1	2676	2855	1	biosynthetic-additional (lanthipeptides) predicted lanthipeptide	MSVALDIGIARTVDKSHYDGLFGSIISDKFEMSHDSTGTASCYLPCHTASKLPCCDTTN	ATGTCAGTCGCATTGGACATCGGTATTGCACGTACTGTTGACAAATCACACTACGACGGCCTCTTCGGGTCGATCATCTCCGACAAGTTCGAGATGTCTCACGACAGCACCGGGACGGCGTCGTGTTATCTCCCGTGCCACACGGCCTCGAAGCTCCCCTGCTGCGACACCACCAACTGA
Haloferax_sp._Atlit-6N__Atlit-6N_GCA_003383195.1	r5c1	DEQ92_16095	backward	allorf_005422_005631		allorf_005422_005631	5422	5631	-1	biosynthetic-additional (lanthipeptides) predicted lanthipeptide	VDVIVRARTSTHDLLALGGVSAGRRVGRFQTDESESFVWFEIWEDALCGRNKTVVSRSCRSCLVANNLL	GTGGATGTGATAGTTCGCGCTCGCACCTCGACCCACGATTTACTAGCTCTTGGGGGAGTGTCTGCGGGCCGACGAGTAGGACGCTTTCAAACAGACGAATCCGAGTCGTTCGTCTGGTTCGAGATTTGGGAAGACGCACTCTGCGGGCGGAATAAAACCGTGGTTTCGCGGAGTTGTCGTTCGTGTTTGGTAGCCAACAATTTATTATAG
Haloferax_sp._Atlit-6N__Atlit-6N_GCA_003383195.1	r5c1	DEQ92_16095	backward	DEQ92_16100	hypothetical protein	REA01437.1	3213	3392	-1	biosynthetic-additional (lanthipeptides) predicted lanthipeptide	MSVALDIGIARTVDKSHYDGLFGSIISDKFEMSHDSTGTASCYLPCHTASKLPCCDTTN	ATGTCAGTTGCATTGGACATCGGCATTGCACGTACTGTTGACAAATCACACTACGACGGCCTCTTCGGGTCGATCATCTCCGATAAGTTCGAGATGTCCCACGACAGCACCGGGACGGCGTCGTGCTACCTCCCGTGCCACACGGCCTCGAAGCTCCCCTGCTGCGACACCACCAACTGA
Halomicrobium_mukohataei__JP60_GCA_004803735.1	r1c2	E5139_07095	backward	allorf_1408222_1408305		allorf_1408222_1408305	1408222	1408305	1	biosynthetic-additional (lanthipeptides) predicted lanthipeptide	LFAEPIACADQCSWRYRRSAPIGPRSA	TTGTTCGCGGAACCCATAGCCTGCGCAGATCAGTGTTCCTGGAGATACCGTCGGTCGGCACCAATCGGACCCAGATCAGCGTGA
Halomicrobium_mukohataei__JP60_GCA_004803735.1	r1c2	E5139_07095	backward	allorf_1407494_1407664		allorf_1407494_1407664	1407494	1407664	-1	biosynthetic-additional (lanthipeptides) predicted lanthipeptide	VGLATHCSEGDSTLNVAQRPDTTDDERTTSTETIVNCVVILRSDPAVSQPTTLLAL	GTGGGTCTTGCTACTCACTGTTCGGAGGGGGACTCCACTCTCAATGTTGCTCAACGACCCGACACCACCGACGATGAGAGGACCACCTCGACTGAAACCATCGTCAACTGTGTCGTTATTCTTCGAAGTGATCCGGCAGTCAGTCAGCCGACTACGCTGCTCGCATTGTAG
Halomicrobium_mukohataei__JP60_GCA_004803735.1	r1c2	E5139_07095	forward	E5139_07080	hypothetical protein	QCD65410.1	1394019	1394255	1	biosynthetic-additional (lanthipeptides) predicted lanthipeptide	MSERRTVSAGELAVEELLDRLESGERVVVRTEFLGSEHQVTLRYDGSTFYCDTPTRLHRHESREAMRTCLENQGYASQ	ATGAGCGAGCGACGGACCGTCTCGGCCGGCGAGCTGGCGGTCGAGGAGCTGCTCGACCGGCTGGAATCCGGTGAGCGCGTCGTCGTCCGCACGGAGTTTCTGGGCTCGGAACACCAGGTGACGCTGCGCTACGACGGCTCGACGTTCTACTGTGACACGCCCACGCGGCTCCACCGCCACGAGAGCCGCGAGGCGATGCGGACCTGTCTGGAGAATCAGGGCTACGCGAGCCAGTGA
Halomicrobium_mukohataei__JP60_GCA_004803735.1	r1c2	E5139_07095	forward	allorf_1392917_1393042		allorf_1392917_1393042	1392917	1393042	-1	biosynthetic-additional (lanthipeptides) predicted lanthipeptide	LPPVTKGYCFGWRPPDGTPTACRFDGSAAATRCQTYSYGLL	TTGCCGCCGGTGACGAAGGGGTACTGTTTCGGGTGGAGACCGCCAGATGGGACGCCGACCGCCTGCCGATTCGACGGTTCGGCCGCGGCGACCCGATGCCAAACGTACTCATACGGATTATTGTAG
Halomicrobium_mukohataei__JP60_GCA_004803735.1	r1c2	E5139_07095	forward	allorf_1392746_1392898		allorf_1392746_1392898	1392746	1392898	1	biosynthetic-additional (lanthipeptides) predicted lanthipeptide	VRSIAVRGAKTRKKFFSDQRSPAVSSRNGTLCAPRDTVYCSCLPVIVATE	GTGCGGTCCATCGCGGTTCGAGGAGCGAAGACGCGAAAAAAGTTCTTCTCGGACCAGCGCAGTCCGGCGGTCTCCAGTCGAAACGGTACCCTTTGTGCTCCCCGTGATACGGTTTATTGTAGTTGCTTACCGGTGATCGTCGCCACGGAGTAG
Haloferax_sp._Atlit-4N__Atlit-4N_GCA_003383025.1	r4c1	C5C07_17585	backward	allorf_000486_000695		allorf_000486_000695	486	695	1	biosynthetic-additional (lanthipeptides) predicted lanthipeptide	VDVIVRARTSTHDLLALGGVSAGRRVGRFQTDESESFVWFEIWEDALCGRNKTVVSRSCRSCLVANNLL	GTGGATGTGATAGTTCGCGCTCGCACCTCGACCCACGATTTACTAGCTCTTGGGGGAGTGTCTGCGGGCCGACGAGTAGGACGCTTTCAAACAGACGAATCCGAGTCGTTCGTCTGGTTCGAGATTTGGGAAGACGCACTCTGCGGGCGGAATAAAACCGTGGTTTCGCGGAGTTGTCGTTCGTGTTTGGTAGCCAACAATTTATTATAG
Haloferax_sp._Atlit-4N__Atlit-4N_GCA_003383025.1	r4c1	C5C07_17585	backward	C5C07_17580	hypothetical protein	RDZ50632.1	2725	2904	1	biosynthetic-additional (lanthipeptides) predicted lanthipeptide	MSVALDIGIARTVDKSHYDGLFGSIISDKFEMSHDSTGTASCYLPCHTASKLPCCDTTN	ATGTCAGTTGCATTGGACATCGGCATTGCACGTACTGTTGACAAATCACACTACGACGGCCTCTTCGGGTCGATCATCTCCGATAAGTTCGAGATGTCCCACGACAGCACCGGGACGGCGTCGTGCTACCTCCCGTGCCACACGGCCTCGAAGCTCCCCTGCTGCGACACCACCAACTGA
Haloferax_sp._Atlit-12N__Atlit-12N_GCA_003383095.1	r4c1	C5B90_16370	backward	allorf_000337_000480		allorf_000337_000480	337	480	1	biosynthetic-additional (lanthipeptides) predicted lanthipeptide	VDVILYARIVHRDLLALGRCPRFDEWSAFEQATLVVHLVRNLVRRDP	GTGGATGTGATACTTTACGCTCGCATTGTACACCGCGATTTGCTAGCTCTCGGACGGTGTCCGCGGTTCGACGAGTGGAGCGCCTTCGAACAGGCGACTCTGGTCGTTCACCTGGTCCGAAACCTGGTAAGACGCGACCCCTGA
Haloferax_sp._Atlit-12N__Atlit-12N_GCA_003383095.1	r4c1	C5B90_16370	backward	C5B90_16365	hypothetical protein	RDZ61943.1	2573	2752	1	biosynthetic-additional (lanthipeptides) predicted lanthipeptide	MSVALDIDIARTVDKSHYDGLFGSIISDKFEMSHDSTGTASCYLPCHTASKLPCCDTTN	ATGTCAGTAGCATTGGACATCGATATTGCACGTACTGTTGATAAATCACACTACGACGGCCTCTTCGGGTCGATCATCTCCGACAAGTTCGAGATGTCCCACGACAGTACCGGGACGGCGTCGTGTTACCTCCCGTGCCACACGGCCTCGAAGCTCCCCTGCTGCGACACCACCAACTGA
Haloferax_mediterranei_ATCC_33500__ATCC_33500_GCA_005406325.1	r3c1	E6P09_17485	backward	allorf_020890_020955		allorf_020890_020955	20890	20955	-1	biosynthetic-additional (lanthipeptides) predicted lanthipeptide	MYHQWGTVSGGCVACSVTSSD	ATGTATCACCAATGGGGGACTGTTTCAGGCGGGTGCGTAGCTTGCTCCGTGACTTCTTCTGATTAA
Haloferax_mediterranei_ATCC_33500__ATCC_33500_GCA_005406325.1	r3c1	E6P09_17485	forward	allorf_026397_026567		allorf_026397_026567	26397	26567	1	biosynthetic-additional (lanthipeptides) predicted lanthipeptide	MLSRITFAMSVALDNKAGSKEQYDNEFMQTVDDVSEVTADHRDGCGFTCSPFSSWG	ATGTTGTCGAGAATTACTTTTGCAATGTCAGTTGCACTTGATAACAAGGCTGGTAGCAAAGAGCAGTACGACAACGAATTCATGCAGACTGTCGACGACGTGTCCGAAGTCACGGCGGACCACCGCGACGGATGTGGGTTCACCTGCAGTCCCTTCTCGAGCTGGGGCTAA
Haloferax_mediterranei_ATCC_33500__ATCC_33500_GCA_005406325.1	r3c1	E6P09_17485	forward	allorf_026424_026519		allorf_026424_026519	26424	26519	-1	biosynthetic-additional (lanthipeptides) predicted lanthipeptide	VVRRDFGHVVDSLHEFVVVLLFATSLVIKCN	GTGGTCCGCCGTGACTTCGGACACGTCGTCGACAGTCTGCATGAATTCGTTGTCGTACTGCTCTTTGCTACCAGCCTTGTTATCAAGTGCAACTGA
Haloferax_mediterranei_ATCC_33500__ATCC_33500_GCA_005406325.1	r3c1	E6P09_17485	forward	allorf_028587_028820		allorf_028587_028820	28587	28820	1	biosynthetic-additional (lanthipeptides) predicted lanthipeptide	LQVIAHSTDRCRALGCVTSCKRYYNLSSSISSRPHIDVSSSSELNYSVSSTCLNRDSIVGVGPRAHCPSSHSLVYHG	TTGCAAGTCATTGCACACTCGACCGACCGCTGTCGTGCGCTCGGATGTGTCACCAGTTGCAAACGCTACTATAATTTATCTTCCTCTATTAGTAGTCGACCGCATATAGATGTTAGCAGTTCGTCAGAACTGAACTATTCAGTGAGTTCGACGTGCTTGAACCGGGATTCGATAGTAGGGGTCGGACCACGAGCCCACTGTCCTTCTTCTCACAGTTTGGTTTATCATGGGTAG
Haloferax_mediterranei_ATCC_33500__ATCC_33500_GCA_005406325.1	r3c1	E6P09_17485	forward	allorf_028813_028902		allorf_028813_028902	28813	28902	1	biosynthetic-additional (lanthipeptides) predicted lanthipeptide	MGRETLQRGNPICTLSTAITLLYTVVSVL	ATGGGTAGAGAGACATTACAGCGCGGTAACCCTATTTGTACTCTCTCTACAGCGATTACGTTACTGTATACTGTGGTCTCTGTATTGTAG
Haloferax_mediterranei_ATCC_33500__ATCC_33500_GCA_005406325.1	r3c1	E6P09_17485	forward	allorf_029277_029483		allorf_029277_029483	29277	29483	-1	biosynthetic-additional (lanthipeptides) predicted lanthipeptide	MIYSLMSAYQTSEFGMGHSNKDDVLKSQFDDLFEKFFEIEGVGIETTIFGSFSCDCSCGSCICITDTQ	ATGATATATAGTTTGATGTCAGCATATCAGACATCTGAATTCGGAATGGGGCACAGTAACAAGGACGATGTCCTTAAAAGCCAATTTGACGATCTCTTCGAGAAGTTCTTCGAAATCGAAGGGGTCGGAATCGAAACGACGATATTCGGGTCGTTCTCCTGCGACTGCTCTTGCGGGTCCTGTATCTGCATCACGGATACTCAGTAG
Haloferax_sp._Atlit-19N__Atlit-19N_GCA_003382985.1	r5c1	C5B86_15290	backward	C5B86_15285	hypothetical protein	RDZ42064.1	2580	2759	1	biosynthetic-additional (lanthipeptides) predicted lanthipeptide	MSVALDIGIARTVDKSHYDGLFGSIISDKFEMSHDSTGTASCYLPCHTASKLPCCDTTN	ATGTCAGTCGCATTGGACATCGGTATTGCACGTACTGTTGACAAATCACACTACGACGGCCTCTTCGGGTCGATCATCTCCGACAAGTTCGAGATGTCTCACGACAGCACCGGGACGGCGTCGTGTTATCTCCCGTGCCACACGGCCTCGAAGCTCCCCTGCTGCGACACCACCAACTGA
Haloferax_mediterranei_ATCC_33500__ATCC_33500_GCA_005406325.1	r1c1	E6P09_07370	backward	allorf_1466106_1466258		allorf_1466106_1466258	1466106	1466258	-1	biosynthetic-additional (lanthipeptides) predicted lanthipeptide	MSSVRSRPHEFTFFDHLFFVSTLAFAQFVLRVKLSHQRWRGHPCGSSRRV	ATGTCCTCGGTTCGAAGCCGCCCGCACGAATTCACCTTTTTCGACCATTTGTTCTTCGTCTCTACACTCGCGTTCGCGCAGTTCGTACTACGAGTGAAACTATCTCATCAACGATGGCGAGGCCACCCATGTGGTAGTAGTCGTCGAGTCTAG
Haloferax_mediterranei_ATCC_33500__ATCC_33500_GCA_005406325.1	r1c1	E6P09_07370	backward	allorf_1463074_1463199		allorf_1463074_1463199	1463074	1463199	-1	biosynthetic-additional (lanthipeptides) predicted lanthipeptide	MADEFTDKTTFGALKGLKQPTSQSFPFNHWCKIVLHECIFV	ATGGCGGACGAATTCACCGATAAAACGACGTTTGGCGCATTAAAGGGCCTGAAACAACCCACATCCCAATCATTTCCTTTTAATCACTGGTGTAAAATAGTACTGCACGAATGTATATTTGTGTAG
Haloferax_mediterranei_ATCC_33500__ATCC_33500_GCA_005406325.1	r1c1	E6P09_07370	forward	allorf_1452452_1452589		allorf_1452452_1452589	1452452	1452589	-1	biosynthetic-additional (lanthipeptides) predicted lanthipeptide	VRNATASRIRRNLPRAAGIGCNWTFVHHIPKQWPIRLYNPVINTF	GTGAGAAATGCGACCGCGTCTCGAATCCGGAGGAACTTGCCGCGAGCGGCCGGAATCGGGTGTAATTGGACATTTGTCCACCACATTCCGAAACAGTGGCCAATCAGATTGTATAATCCGGTGATAAACACATTCTAG
Haloferax_mediterranei_ATCC_33500__ATCC_33500_GCA_005406325.1	r3c1	E6P09_17495	backward	allorf_041482_041628		allorf_041482_041628	41482	41628	1	biosynthetic-additional (lanthipeptides) predicted lanthipeptide	LQLVTYPIARQRSSECAMTCKHYYRCKSRIAPFSYRLSYDSDLPSWCV	TTGCAACTGGTGACATATCCGATCGCACGACAACGGTCGAGCGAGTGTGCAATGACTTGCAAACACTACTATAGGTGTAAATCAAGAATCGCCCCGTTTTCATATCGACTATCGTACGATTCGGACTTACCGTCTTGGTGCGTCTAA
Haloferax_mediterranei_ATCC_33500__ATCC_33500_GCA_005406325.1	r3c1	E6P09_17495	backward	allorf_037359_037511		allorf_037359_037511	37359	37511	-1	biosynthetic-additional (lanthipeptides) predicted lanthipeptide	MEWGRNLGGLILSRAFVLRCFLVIQLLSRSLRILARNKNSKCSLNTEIQN	ATGGAATGGGGCCGCAACCTTGGGGGTTTGATTTTGTCGCGTGCCTTCGTTTTACGCTGCTTCTTGGTAATTCAGCTATTGTCTCGTAGTCTTCGAATCCTTGCCAGAAATAAGAATTCGAAATGTTCTTTGAACACAGAGATCCAGAACTAA
Haloferax_mediterranei_ATCC_33500__ATCC_33500_GCA_005406325.1	r3c1	E6P09_17495	backward	allorf_037160_037348		allorf_037160_037348	37160	37348	1	biosynthetic-additional (lanthipeptides) predicted lanthipeptide	MIVVYYNNARTDLETGNSHRGFVPMAAVWCALRPTALELLCDLTTSEDELVRAFCSEPTTTQ	ATGATTGTGGTATACTATAACAATGCTAGAACCGATTTGGAGACTGGGAACTCCCACAGAGGGTTTGTACCCATGGCGGCAGTATGGTGCGCTCTACGGCCGACGGCCCTGGAGTTATTGTGCGATCTCACAACCTCAGAGGATGAATTGGTGCGGGCCTTCTGTTCAGAACCAACAACGACGCAATAG
Halorussus_gelatinilyticus__XZYJT40_GCA_023238445.1	r1c4	M0R88_16215	backward	M0R88_16160	hypothetical protein	UPW00035.1	3176775	3177047	1		MSSPKQDFQTAVDKGPSRDEREDAIDSLTASGACDKLAILVQMGGLDGALRRRALNGMADAGCGDLLRTLAADGGLGEPLQSDAESLLDG	GTGAGTTCCCCGAAACAAGACTTCCAGACGGCCGTCGACAAGGGGCCGAGTCGAGACGAGCGCGAGGACGCCATCGATAGTCTCACCGCCAGCGGAGCGTGCGACAAACTCGCCATCCTCGTTCAGATGGGCGGACTCGACGGAGCGCTCAGGCGTCGCGCCCTGAACGGCATGGCCGACGCTGGCTGTGGGGACCTGCTCCGGACGCTCGCCGCCGACGGTGGCCTCGGCGAACCGCTCCAGTCGGACGCCGAGTCGCTCCTCGACGGATAG
Halorussus_gelatinilyticus__XZYJT40_GCA_023238445.1	r1c4	M0R88_16215	forward	M0R88_16220	hypothetical protein	UPW00046.1	3188996	3189145	1		MSVAIEADAGSKEQYDSEFTVETSTEDVPEQEVGHRDGCGFTCSPFSTF	ATGTCAGTTGCAATCGAAGCCGACGCTGGTAGCAAGGAACAGTACGACAGCGAGTTCACCGTCGAGACGTCCACCGAGGACGTGCCGGAGCAGGAAGTTGGCCACCGCGACGGCTGTGGCTTCACGTGCAGTCCGTTCTCGACCTTCTAA
Halorussus_gelatinilyticus__XZYJT40_GCA_023238445.1	r1c4	M0R88_16215	forward	allorf_3198246_3198419		allorf_3198246_3198419	3198246	3198419	1	biosynthetic-additional (lanthipeptides) predicted lanthipeptide	LRGRLCGPLFDAPNEARRENIPQSDREREGAFEAVVATILAVSSQSICSLKGTATHS	TTGCGTGGTCGTCTCTGCGGGCCACTATTCGACGCGCCGAACGAAGCGAGGCGCGAGAATATCCCGCAGAGCGACCGCGAGCGGGAGGGGGCTTTCGAGGCGGTCGTCGCAACGATTCTCGCGGTCAGTTCCCAATCGATATGCTCGTTGAAAGGAACAGCCACCCACTCCTAA
Halocatena_salina__AD-1_GCA_023115355.1	r3c1	MW046_17010	backward	allorf_398228_398356		allorf_398228_398356	398228	398356	-1	biosynthetic-additional (lanthipeptides) predicted lanthipeptide	VKQSSQPQRRRSRCGRTRRILASVGRTEAVGLLGDGSDGSCG	GTGAAACAAAGTAGCCAACCACAGCGCCGCCGCTCACGATGTGGACGGACACGAAGGATTCTGGCGTCAGTCGGGCGGACCGAGGCTGTAGGATTGCTTGGTGACGGTAGCGATGGATCATGTGGATGA
Halocatena_salina__AD-1_GCA_023115355.1	r3c1	MW046_17010	backward	allorf_398029_398259		allorf_398029_398259	398029	398259	-1	biosynthetic-additional (lanthipeptides) predicted lanthipeptide	LVTVAMDHVDERLRVHPFVIGLSGHVRMVHLEDDRFSGVYAFILRVLLSFSDCAMVVTAATNSPRSLSVPSACDRW	TTGGTGACGGTAGCGATGGATCATGTGGATGAACGCCTTCGCGTCCATCCGTTCGTCATCGGTTTGAGCGGTCACGTACGGATGGTTCATCTCGAGGACGACCGTTTCAGCGGTGTCTACGCCTTTATTCTGCGCGTTCTGCTTTCATTCTCCGATTGCGCGATGGTAGTGACAGCCGCGACCAATTCACCGAGATCGTTGTCTGTCCCTTCAGCGTGCGACCGATGGTGA
Halocatena_salina__AD-1_GCA_023115355.1	r3c1	MW046_17010	backward	allorf_395792_395974		allorf_395792_395974	395792	395974	1	biosynthetic-additional (lanthipeptides) predicted lanthipeptide	MLDAVGNRPSPAWRGGRSTSDNANQGDAVILDEFSFMRCYQSQITSRVFASGQSHPDLQI	ATGCTAGACGCTGTCGGCAATCGTCCCTCGCCAGCATGGCGTGGTGGTCGCTCCACGTCTGACAACGCTAACCAAGGAGACGCGGTCATTCTAGACGAGTTCAGTTTTATGAGGTGCTACCAGAGCCAGATTACATCTCGCGTTTTTGCTTCTGGACAGTCTCATCCAGACCTACAAATCTAA
Halocatena_salina__AD-1_GCA_023115355.1	r3c1	MW046_17010	backward	allorf_392980_393156		allorf_392980_393156	392980	393156	-1	biosynthetic-additional (lanthipeptides) predicted lanthipeptide	LRQYLWTTWSVRAEICGAQKCSGCTLTVEIIICFELAIKLTLKVGIHQFVRHARRLGC	TTGAGGCAGTATTTATGGACAACCTGGAGTGTACGTGCAGAAATCTGTGGCGCACAAAAATGCAGTGGCTGCACGCTGACTGTCGAGATCATCATCTGTTTCGAACTCGCTATCAAACTCACTCTTAAGGTCGGTATTCATCAATTTGTACGACATGCCAGACGATTGGGTTGCTGA
Halocatena_salina__AD-1_GCA_023115355.1	r3c1	MW046_17010	backward	allorf_392974_393144		allorf_392974_393144	392974	393144	1	biosynthetic-additional (lanthipeptides) predicted lanthipeptide	LMSATQSSGMSYKLMNTDLKSEFDSEFETDDDLDSQRAATAFLCATDFCTYTPGCP	TTGATGTCAGCAACCCAATCGTCTGGCATGTCGTACAAATTGATGAATACCGACCTTAAGAGTGAGTTTGATAGCGAGTTCGAAACAGATGATGATCTCGACAGTCAGCGTGCAGCCACTGCATTTTTGTGCGCCACAGATTTCTGCACGTACACTCCAGGTTGTCCATAA
Halocatena_salina__AD-1_GCA_023115355.1	r3c1	MW046_17010	forward	MW046_16995	hypothetical protein	UPM44726.1	386197	386439	1		MGNENEYQSDLIVKSSFPTKRVKLEPGMGLFANRRVWAIVKEANKKINTEHVPEGTCVGQIHWQDDRIITHDLDKTYLTD	ATGGGAAACGAAAACGAATATCAGTCTGATCTCATCGTAAAATCATCATTCCCAACAAAACGGGTGAAGCTTGAGCCGGGGATGGGACTGTTCGCAAATCGACGGGTCTGGGCGATCGTGAAGGAAGCAAATAAGAAGATAAACACAGAGCACGTGCCGGAGGGAACGTGTGTCGGACAGATCCACTGGCAAGATGATAGGATCATCACTCACGACCTTGATAAGACGTACCTGACTGATTAA
Halocatena_salina__AD-1_GCA_023115355.1	r3c1	MW046_17010	forward	allorf_383169_383288		allorf_383169_383288	383169	383288	1	biosynthetic-additional (lanthipeptides) predicted lanthipeptide	MLFISNTTILLESVRGSRRRDHTTDAQWRRPLTDCSLPV	ATGCTGTTTATTTCAAATACTACCATCCTATTAGAATCTGTTCGTGGATCACGTCGCCGCGACCACACGACAGACGCTCAGTGGCGTCGGCCACTCACTGACTGCTCTCTTCCAGTATAG
Halocatena_salina__AD-1_GCA_023115355.1	r3c1	MW046_17010	forward	allorf_383135_383269		allorf_383135_383269	383135	383269	1	biosynthetic-additional (lanthipeptides) predicted lanthipeptide	VREHLAVSGGRNAVYFKYYHPIRICSWITSPRPHDRRSVASATH	GTGAGAGAACACCTCGCCGTGTCCGGAGGACGAAATGCTGTTTATTTCAAATACTACCATCCTATTAGAATCTGTTCGTGGATCACGTCGCCGCGACCACACGACAGACGCTCAGTGGCGTCGGCCACTCACTGA
Halocatena_salina__AD-1_GCA_023115355.1	r3c1	MW046_17010	forward	allorf_381863_381931		allorf_381863_381931	381863	381931	-1	biosynthetic-additional (lanthipeptides) predicted lanthipeptide	VLGLKQNSHGSGDMLERPSTAC	GTGCTTGGACTTAAACAGAATTCCCATGGATCAGGTGATATGTTAGAAAGACCTTCCACCGCTTGCTGA
Halocatena_salina__AD-1_GCA_023115355.1	r1c2	MW046_07445	backward	allorf_1444717_1444914		allorf_1444717_1444914	1444717	1444914	1	biosynthetic-additional (lanthipeptides) predicted lanthipeptide	VIGSRGSTMSVINRISDAFFDKEHDQGPYACQSCDRRFSLQYQVCPECGGYAIERVDWSEHIQNK	GTGATCGGATCAAGGGGATCCACTATGAGCGTTATCAACCGGATCAGTGATGCTTTTTTTGACAAAGAGCACGATCAGGGTCCCTACGCCTGTCAGAGCTGCGATCGTCGGTTTTCACTTCAATACCAGGTTTGTCCCGAGTGTGGGGGCTACGCGATCGAACGCGTCGATTGGTCGGAGCATATTCAAAATAAATGA
Halocatena_salina__AD-1_GCA_023115355.1	r1c2	MW046_07445	backward	MW046_07405	hypothetical protein	UPM41815.1	1445012	1445173	1	biosynthetic-additional (lanthipeptides) predicted lanthipeptide	MVEEPMLKGMPRCLNCGFEAPHDGGEWNSAQVPPLGDLMRCPECGSTNILGRW	ATGGTGGAGGAACCCATGCTGAAAGGGATGCCGCGATGTCTCAACTGCGGCTTTGAAGCCCCACACGATGGTGGAGAATGGAACTCCGCCCAGGTACCCCCACTCGGTGATCTCATGCGCTGCCCCGAATGTGGTAGCACCAACATTCTCGGGCGCTGGTGA
Halocatena_salina__AD-1_GCA_023115355.1	r1c2	MW046_07445	backward	allorf_1451265_1451483		allorf_1451265_1451483	1451265	1451483	-1	biosynthetic-additional (lanthipeptides) predicted lanthipeptide	MRVIGFSSMGSRITLSDVRRGSLWFSLSATSNTSPFSSSNNVERLRIVCGLCLPRRFRSSYAEEVSCLRTPG	ATGAGAGTGATCGGGTTCTCGTCGATGGGATCCAGGATCACGTTGTCGGACGTTCGCCGGGGATCACTGTGGTTCTCGCTGAGTGCCACATCGAACACGTCTCCGTTCTCGTCGTCCAACAACGTCGAGCGGCTTCGGATCGTTTGTGGCTTGTGTTTGCCAAGACGATTTCGTTCGAGTTATGCAGAGGAGGTTTCTTGCTTGCGTACTCCCGGTTAA
Halocatena_salina__AD-1_GCA_023115355.1	r1c2	MW046_07445	backward	MW046_07440	hypothetical protein	UPM41821.1	1451496	1451642	-1		MSVAIDTEVDVDKDAYDEQFDDNHTVHDQKVSTCTYLPNGVGMCHTCG	ATGTCGGTCGCAATCGACACTGAGGTTGACGTTGACAAGGACGCGTACGACGAACAGTTCGATGACAACCACACTGTTCACGATCAGAAAGTGAGTACCTGTACCTACCTCCCTAACGGGGTCGGTATGTGTCACACATGTGGATAA
Halocatena_salina__AD-1_GCA_023115355.1	r1c2	MW046_07445	forward	allorf_1459608_1459736		allorf_1459608_1459736	1459608	1459736	1	biosynthetic-additional (lanthipeptides) predicted lanthipeptide	LNWNQTVLLAALCGLRLVGFKPSSDLSTPTHVRVQQNGDGGI	TTGAACTGGAACCAGACGGTCCTGCTCGCTGCGCTGTGCGGGCTGCGACTGGTAGGGTTCAAACCCTCCTCAGATCTCAGTACACCCACTCACGTTCGAGTACAACAAAATGGGGACGGAGGGATTTGA
Halobiforma_lacisalsi_AJ5__AJ5_GCA_000226975.3	r2c1	CHINAEXTREME_20785	backward	allorf_092547_092708		allorf_092547_092708	92547	92708	-1	biosynthetic-additional (lanthipeptides) predicted lanthipeptide	VFQTNPCGIEAGSVPAMQRGEGPFQTNPCGIEARTVRASRGESMRVSDEPLWD	GTGTTTCAGACGAACCCTTGTGGGATTGAAGCTGGATCAGTGCCGGCGATGCAACGAGGCGAAGGTCCGTTTCAGACGAACCCTTGTGGGATTGAAGCGAGAACCGTGAGGGCGTCTCGTGGCGAGTCTATGAGAGTTTCAGACGAACCCTTGTGGGATTGA
Halobiforma_lacisalsi_AJ5__AJ5_GCA_000226975.3	r2c1	CHINAEXTREME_20785	backward	allorf_095362_095517		allorf_095362_095517	95362	95517	-1	biosynthetic-additional (lanthipeptides) predicted lanthipeptide	MVRVGSIHGTVRDFRPVIPRYPTCVRAVQCAVITDDSASCSDTNSLVVHSG	ATGGTTCGAGTCGGCTCTATTCACGGAACTGTTCGGGATTTCCGTCCAGTCATCCCCAGATATCCGACCTGCGTTCGAGCCGTTCAGTGCGCAGTGATCACCGACGACAGTGCTTCATGCTCTGACACAAATTCGCTAGTTGTCCACTCTGGCTAA
Halobiforma_lacisalsi_AJ5__AJ5_GCA_000226975.3	r2c1	CHINAEXTREME_20785	backward	CHINAEXTREME_20760	hypothetical protein	APX00240.1	96660	96857	1	biosynthetic-additional (lanthipeptides) predicted lanthipeptide	MSGIQSSFGMTYNERDDALRAIFDERFGAFPSKEAGPIISNGCTGSCLCTVFDCDCEPSCNECTG	ATGTCAGGAATACAGTCCTCGTTCGGTATGACGTACAACGAACGCGACGATGCGCTACGAGCGATATTCGACGAGCGATTCGGAGCATTCCCCTCGAAAGAGGCGGGGCCGATTATCTCGAACGGCTGTACCGGATCGTGTCTCTGTACGGTGTTTGATTGTGACTGCGAACCGTCCTGCAACGAGTGTACCGGCTAG
Halobiforma_lacisalsi_AJ5__AJ5_GCA_000226975.3	r2c1	CHINAEXTREME_20785	backward	CHINAEXTREME_20765	hypothetical protein	APX00241.1	97046	97228	1	biosynthetic-additional (lanthipeptides) predicted lanthipeptide	MSTQQASFGMAHKQRDSELKVIFDDQFENWTKKAGIASLDCTGSCLCSLSCDCETCGGEC	ATGTCTACTCAGCAGGCATCCTTCGGAATGGCGCACAAGCAGCGAGACAGCGAACTGAAGGTGATCTTCGACGATCAGTTCGAAAACTGGACCAAGAAAGCCGGAATCGCATCGCTGGATTGTACCGGCTCGTGTCTCTGTTCACTTAGTTGTGACTGCGAGACGTGCGGCGGCGAGTGCTGA
Halobiforma_lacisalsi_AJ5__AJ5_GCA_000226975.3	r2c1	CHINAEXTREME_20785	backward	CHINAEXTREME_20770	hypothetical protein	APX00242.1	97362	97547	1	biosynthetic-additional (lanthipeptides) predicted lanthipeptide	MSTQQASFGMAHKQRDSELKAIFDDQFENWTKKAGIATLDCTGSCLCSLSCDCETCGGECN	ATGTCTACTCAGCAGGCATCCTTCGGAATGGCGCACAAGCAGCGAGACAGCGAACTGAAGGCGATTTTCGACGACCAGTTCGAAAACTGGACCAAGAAGGCCGGAATCGCGACGCTGGATTGTACCGGCTCGTGTCTCTGTTCGCTTAGTTGCGACTGCGAGACGTGCGGCGGAGAATGCAATTAA
Halobiforma_lacisalsi_AJ5__AJ5_GCA_000226975.3	r2c1	CHINAEXTREME_20785	forward	allorf_105007_105147		allorf_105007_105147	105007	105147	-1	biosynthetic-additional (lanthipeptides) predicted lanthipeptide	VRRVHSGEDSSRRYRPRRPDADRATTHDRQAVGMKSVETVFVACSS	GTGAGACGGGTCCACTCGGGCGAGGATTCGTCCCGACGGTACCGGCCTCGAAGACCCGACGCCGACCGGGCGACCACTCACGACCGTCAAGCGGTCGGGATGAAATCGGTCGAGACCGTGTTCGTTGCTTGTAGCAGTTGA
Halobiforma_lacisalsi_AJ5__AJ5_GCA_000226975.3	r2c1	CHINAEXTREME_20785	forward	CHINAEXTREME_20800	hypothetical protein	APX00248.1	105199	105387	-1	biosynthetic-additional (lanthipeptides) predicted lanthipeptide	MSATQQSFGMSYDVTDTSLKTAFDERFGAEDVTDLPLSLTIDWSCSCGCSIGCNCNSCGCGC	ATGTCGGCTACCCAACAGTCGTTCGGAATGTCGTACGACGTCACAGATACGAGCCTCAAAACCGCCTTTGACGAGCGGTTCGGTGCGGAAGACGTGACCGATCTGCCGTTGTCGCTGACGATCGATTGGAGTTGTTCGTGCGGGTGTTCGATCGGTTGTAACTGTAATTCCTGCGGGTGCGGGTGTTAA
Halobiforma_lacisalsi_AJ5__AJ5_GCA_000226975.3	r2c1	CHINAEXTREME_20785	forward	allorf_109265_109408		allorf_109265_109408	109265	109408	1	biosynthetic-additional (lanthipeptides) predicted lanthipeptide	VPSLSANTRLYWSVTWWPQLSQRRFGKASQFASEIFGNCGGVDTGVY	GTGCCGTCGTTGTCAGCGAATACTCGCTTGTATTGGTCAGTGACGTGGTGGCCGCAGTTATCACAACGCAGGTTTGGTAAGGCCAGTCAGTTCGCCAGTGAAATCTTCGGAAACTGTGGAGGGGTAGATACCGGTGTGTATTGA
Halobacteriales_archaeon_QS_1_68_20__GCA_003021085.1	r7c1	BRC81_03735	forward	allorf_08250_08423		allorf_08250_08423	8250	8423	-1	biosynthetic-additional (lanthipeptides) predicted lanthipeptide	VTRMGVGGLRVTDRRVVQARPVFVGGLRRALTVFGVERVVARRFGLRVDCDLHQTAY	GTGACCCGTATGGGGGTTGGAGGTTTGCGTGTCACAGACCGACGAGTCGTACAGGCACGCCCCGTGTTCGTCGGCGGACTCCGGCGAGCCCTCACCGTATTCGGCGTCGAACGCGTCGTTGCTCGTCGGTTCGGTCTCCGCGTCGATTGCGACTTACATCAAACCGCATATTAG
Halobacteriales_archaeon_QS_1_68_20__GCA_003021085.1	r7c1	BRC81_03735	forward	allorf_01364_01582		allorf_01364_01582	1364	1582	-1	biosynthetic-additional (lanthipeptides) predicted lanthipeptide	MFCYFPRSVVVPTGESSTISRSTPGVAGFVRGEVPASPWDCGAEDPGAMAAFRAYPGCWSRCLVPATAGSSP	ATGTTCTGCTATTTTCCAAGGTCGGTCGTGGTCCCTACGGGGGAATCTTCGACGATATCCAGGTCTACACCTGGGGTCGCGGGATTCGTGCGTGGCGAGGTTCCTGCGAGCCCGTGGGACTGCGGGGCCGAGGATCCGGGGGCGATGGCAGCGTTCCGTGCCTATCCGGGGTGCTGGTCCCGGTGTCTGGTGCCCGCTACTGCGGGAAGCAGCCCGTAG
Halobacteriales_archaeon_QS_1_68_20__GCA_003021085.1	r7c1	BRC81_03735	forward	BRC81_03705	hypothetical protein	None	991	1110	-1		MEYESKVNDIFEGEDAIALCLYNRAEFPSSGICDVVRVHP	ATGGAGTACGAGAGCAAGGTGAACGACATCTTCGAGGGCGAAGACGCCATCGCCCTCTGTCTCTACAATCGGGCGGAGTTCCCGTCGAGTGGTATCTGCGACGTCGTCCGCGTCCATCCA
Halobacteriales_archaeon_QS_1_68_20__GCA_003021085.1	r28c1	BRC81_13345	forward	allorf_05068_05232		allorf_05068_05232	5068	5232	1	biosynthetic-additional (lanthipeptides) predicted lanthipeptide	VFECLLRRRSGERHGGSCSRSGRSRCSSRSAGSPSHGRGCAAVGRRTRCRCPGS	GTGTTCGAGTGTCTCCTCCGGCGTCGGTCTGGTGAACGACATGGAGGTAGTTGTAGTCGTTCGGGGAGGAGCAGGTGCTCGAGTCGGTCAGCCGGAAGTCCGAGTCACGGACGTGGATGTGCTGCTGTGGGTCGCCGTACCCGGTGTAGATGCCCCGGGAGTTGA
Halobacteriales_archaeon_QS_1_68_20__GCA_003021085.1	r6c1	BRC81_02815	backward	allorf_135273_135491		allorf_135273_135491	135273	135491	-1	biosynthetic-additional (lanthipeptides) predicted lanthipeptide	VNAQWPAAARPSRKRCGRQEDVTATVRGRSEPVTRRRATAPRRPRESRPRSPPLRARTYSVSTPRWRCSARC	GTGAACGCGCAATGGCCCGCAGCGGCGCGTCCGTCGAGAAAGCGATGCGGGCGCCAGGAAGACGTCACTGCGACGGTCAGGGGAAGGTCGGAACCTGTTACCCGTCGTCGGGCGACCGCTCCACGACGACCTCGTGAATCTCGACCCCGTTCCCCGCCACTTCGCGCGCGAACGTACTCGGTGTCCACGCCACGCTGGCGGTGTTCGGCGCGGTGCTGA
Halobacteriales_archaeon_QS_1_68_20__GCA_003021085.1	r6c1	BRC81_02815	backward	allorf_133952_134149		allorf_133952_134149	133952	134149	1	biosynthetic-additional (lanthipeptides) predicted lanthipeptide	LVRVGLNGPLALPPSRARGGFLRVAVRVTVGRERAGAFCVLPATDPSPESSQRLSKQSGQRRRLR	TTGGTCCGGGTGGGACTGAACGGGCCTCTCGCGCTGCCCCCGAGTCGAGCGCGCGGGGGCTTTCTGCGTGTTGCTGTCCGAGTTACCGTCGGCAGAGAGCGCGCGGGGGCTTTCTGCGTGTTGCCAGCCACGGACCCGTCCCCAGAGAGCTCACAAAGGCTTTCGAAACAGTCCGGCCAACGACGTCGGCTACGTTGA
Halobacteriales_archaeon_QS_1_68_20__GCA_003021085.1	r6c1	BRC81_02815	forward	allorf_122947_123090		allorf_122947_123090	122947	123090	1	biosynthetic-additional (lanthipeptides) predicted lanthipeptide	VMDRHHPCVGRHPRPGGAGSCRNVPRRTGTPASYLFDRPSVYVIQKY	GTGATGGATCGCCACCACCCTTGCGTCGGTCGCCACCCACGACCCGGTGGGGCAGGATCGTGTCGGAACGTCCCCCGTCGAACGGGGACCCCAGCATCCTACCTGTTTGACAGGCCCTCCGTATATGTCATTCAAAAGTATTAA
Haladaptatus_paucihalophilus_DX253__DX253_GCA_900142335.1	r13c1	SAMN05444342_2764	backward	SAMN05444342_2765	hypothetical protein	SHL02194.1	100525	100689	-1	biosynthetic-additional (lanthipeptides) predicted lanthipeptide	MSVAINSTAAQIDKESYDAEFDAATSETEFDEDDLLGPAEMCWFSCGLSCGLTG	ATGTCCGTTGCAATCAACAGCACGGCGGCACAGATCGATAAAGAAAGCTACGACGCGGAATTCGACGCCGCAACGTCGGAAACCGAATTCGACGAGGACGACCTTCTCGGACCGGCCGAGATGTGCTGGTTCTCGTGTGGTCTCAGCTGCGGCCTCACCGGATAA
Haladaptatus_paucihalophilus_DX253__DX253_GCA_900142335.1	r13c1	SAMN05444342_2764	forward	SAMN05444342_2763	hypothetical protein	SHL02107.1	96629	96805	-1	biosynthetic-additional (lanthipeptides) predicted lanthipeptide	MSVVIENKSSIQFDKKKYDAEFDVPMETPDIDDDEFVAKADDSWCLITCGVFTCTITG	ATGTCAGTTGTGATAGAAAATAAGAGTTCGATTCAGTTCGACAAGAAAAAATACGATGCGGAGTTCGACGTTCCGATGGAAACGCCGGATATCGATGACGACGAGTTCGTCGCAAAAGCCGACGATTCGTGGTGCTTGATCACGTGCGGTGTGTTCACGTGCACCATCACCGGCTAA
Haladaptatus_paucihalophilus_DX253__DX253_GCA_900142335.1	r13c1	SAMN05444342_2764	forward	SAMN05444342_2762	hypothetical protein	SHL02081.1	96213	96386	-1	biosynthetic-additional (lanthipeptides) predicted lanthipeptide	MSIVIDSPVAAQLNKDVYDSEFKTDALVPEYEDEEDLGPAKLCLLTCTVSCAVTVSV	ATGTCAATCGTAATTGACAGTCCGGTGGCGGCACAGCTTAACAAAGACGTCTACGACTCCGAGTTCAAGACGGATGCGCTGGTTCCTGAATACGAGGACGAAGAGGACCTTGGCCCGGCGAAGCTGTGTCTTCTCACGTGCACCGTCAGCTGTGCAGTTACGGTCAGCGTCTAA
Haladaptatus_paucihalophilus_DX253__DX253_GCA_900142335.1	r13c1	SAMN05444342_2764	forward	SAMN05444342_2761	hypothetical protein	SHL02052.1	95881	96033	-1		MSVAIDNTVTAQLNKNAYDSQFDVEMTADLDDDTLGPAKMCIITCLITGI	ATGTCAGTTGCAATTGATAACACGGTGACGGCACAGCTCAACAAGAACGCGTACGACTCCCAATTCGACGTGGAGATGACAGCCGACCTCGACGACGACACGCTCGGTCCGGCGAAAATGTGCATCATCACCTGCCTCATCACGGGTATCTAA
Halobacteriales_archaeon_QS_1_68_20__GCA_003021085.1	r11c2	BRC81_06440	backward	allorf_236538_236762		allorf_236538_236762	236538	236762	-1	biosynthetic-additional (lanthipeptides) predicted lanthipeptide	VGRGRIGGPPGGYVGAPRRGRPPRPVRSTATGRRRPRRRWRHAATRRSPADRVTRGSRAGSRTGGPRSPCRWPT	GTGGGACGCGGCCGGATCGGCGGTCCCCCGGGGGGTTACGTCGGAGCCCCTCGTCGGGGGCGGCCACCTCGACCCGTCCGTTCCACAGCGACAGGCCGACGTCGCCCACGTCGCCGATGGCGTCACGCCGCGACCCGGCGAAGCCCAGCAGACCGAGTAACACGAGGATCACGGGCGGGGTCTCGAACAGGTGGACCGCGGTCGCCGTGCCGGTGGCCGACGTGA
Halobacteriales_archaeon_QS_1_68_20__GCA_003021085.1	r11c2	BRC81_06440	backward	BRC81_06445	hypothetical protein	PSP79103.1	228963	229232	1		MEPSPAAGRQGPPPDDEGRETVCVRDWRSNCRRSHSHRGPRRRRRRRPSRRPRPRTRCRTQPCRRRWIRLQLTSFPHILLSLNYFPLSL	GTGGAACCGTCGCCCGCCGCCGGCCGCCAGGGGCCGCCGCCGGACGACGAGGGTCGAGAAACGGTCTGCGTCAGGGACTGGCGATCGAACTGCCGGAGGTCCCACAGCCACAGGGGGCCCCGACGACGTCGGCGTCGTCGTCCTTCTCGTAGGCCGCGTCCGCGAACTCGTTGTCGAACTCAGCCTTGCCGTCGGCGCTGGATTCGATTACAGCTGACATCGTTTCCACATATACTTCTTTCATTAAATTATTTTCCACTGTCATTATAG
Haloarcula_salina__JCM_18369_GCA_019061225.1	r3c2	KTS37_04500	forward	allorf_0867415_0867570		allorf_0867415_0867570	867415	867570	-1	biosynthetic-additional (lanthipeptides) predicted lanthipeptide	MEGFCGHTMARERSAETIPGLCAGVVTSRNVTGWIFQSVSYHYLVTCMWLV	ATGGAGGGGTTCTGCGGGCACACTATGGCCCGGGAACGTAGCGCTGAGACGATTCCGGGCCTCTGCGCCGGAGTCGTCACGAGCAGAAACGTTACCGGGTGGATATTTCAATCCGTAAGCTATCATTATCTCGTAACTTGTATGTGGTTGGTTTGA

## Sheet: Sheet3
Genome	Region	Locus	Amino acid sequence
Bacillus_thuringiensis_serovar_konkukian_BGSC_4AH1_GCF_002148025.1	r153c1	allorf_3796_3924	MGYTYKPKYCFNKTDTINRENIFIMKSCSPQIRFCKRSHFGK
Bacillus_thuringiensis_serovar_konkukian_BGSC_4AH1_GCF_002148025.1	r153c1	allorf_3622_3753	MKESLYELVGNLEEELQCLQQSNASQGTVDFDLECTGFTGECF
Clostridium_hylemonae_BSD2780061688b_171218_A6_GCF_015550395.1	r47c1	I2C33_RS04765	MKKEEMNMDLTGDLLQEFEEVKNLVNEEVGVPYSTWTKGCSQFCTIICCS
Clostridium_hylemonae_BSD2780061688st1_A6_GCF_005844135.1	r47c1	FGQ83_RS17540	MKKEEMNMDLTGDLLQEFEEVKNLVNEEVGVPYSTWTKGCSQFCTIICCS
Clostridium_hylemonae_DSM_15053_GCF_000156515.1	r122c1	CLOHYLEM_RS19420	MQREEKNVEITGDLSLEFKEMQKLVDEEVGVPYSTWSKACTTFFTIICC
Clostridium_hylemonae_DSM_15053_GCF_000156515.1	r122c1	allorf_381484_381591	MLYYSTLYAIRDTLNLAGDGGNLNFPRPQPNSGCP
Clostridium_hylemonae_DSM_15053_GCF_008281175.1	r1c1	LAJLEIBI_RS18025	MQREEKNVEITGDLSLEFKEMQKLVDEEVGVPYSTWSKACTTFFTIICC
Clostridium_hylemonae_DSM_15053_GCF_008281175.1	r1c1	allorf_0550690_0550797	MLYYSTLYAIRDTLNLAGDGGNLNFPRPQPNSGCP
Clostridium_hylemonae_MGYG-HGUT-01710_GCF_902377585.1	r103c1	FXZ32_RS18235	MQREEKNVEITGDLSLEFKEMQKLVDEEVGVPYSTWSKACTTFFTIICC
Clostridium_scindens_ATCC_35704_GCF_000154505.1	r8c1	CLOSCI_RS19235	MQEKQEHYLAGDLEVELEEFKSLAQNEEYAEGFLSTTIKCGTFLTIYCC
Clostridium_scindens_ATCC_35704_GCF_000154505.1	r8c1	allorf_75315_75473	LDIPAMDLFMGMLILGGCHSSATPFLSASSECLATFSNLEMQHSPIPVCNFR
Clostridium_scindens_ATCC_35704_GCF_000154505.1	r8c1	allorf_86953_87111	LDIPAMDLFMGMLILGGCHSSATPFLSASSECLATFSNLEMQHSPIPVCNFR
Clostridium_scindens_ATCC_35704_GCF_004295125.1	r1c1	HDCHBGLK_RS18795	MQEKQEHYLAGDLEVELEEFKSLAQNEEYAEGFLSTTIKCGTFLTIYCC
Clostridium_scindens_ATCC_35704_GCF_004295125.1	r1c1	allorf_1760547_1760705	LDIPAMDLFMGMLILGGCHSSATPFLSASSECLATFSNLEMQHSPIPVCNFR
Clostridium_scindens_ATCC_35704_GCF_004295125.1	r1c1	allorf_1772186_1772344	LDIPAMDLFMGMLILGGCHSSATPFLSASSECLATFSNLEMQHSPIPVCNFR
Clostridium_scindens_BL389WT3D_GCF_009684695.1	r1c1	allorf_0908337_0908435	LHLQSTGEVTVSESLLFMVMVCYVTNHISILM
Clostridium_scindens_BL389WT3D_GCF_009684695.1	r1c1	allorf_0915160_0915312	MKNNSKTVYGGDLCVELTEVDKMLDESERIEQNSNTHTIQCTQFFTIYCC
Clostridium_scindens_BL389WT3D_GCF_009684695.1	r1c1	allorf_0920112_0920270	LDIPAMDLFMGMLILGGCHSSATPFLSASSECLATFSNLEMQHSPIPVCNFR
Clostridium_scindens_BL-389-WT-3D_GCF_009696415.1	r86c1	allorf_0011_0139	MSTSSFYDRRFRRSVYTFVVFVLLMQISGSCSDHGSSSSIKQ
Clostridium_scindens_BL-389-WT-3D_GCF_009696415.1	r86c1	allorf_3622_3774	MKNNSKTVYGGDLCVELTEVDKMLDESERIEQNSNTHTIQCTQFFTIYCC
Clostridium_scindens_FDAARGOS_1227_GCF_016889005.1	r1c1	I6J57_RS02820	MQEKQEHYLAGDLEVELEEFKSLAQNEEYAEGFLSTTIKCGTFLTIYCC
Clostridium_scindens_FDAARGOS_1227_GCF_016889005.1	r1c1	allorf_0564159_0564317	LDIPAMDLFMGMLILGGCHSSATPFLSASSECLATFSNLEMQHSPIPVCNFR
Clostridium_scindens_FDAARGOS_1227_GCF_016889005.1	r1c1	allorf_0575798_0575956	LDIPAMDLFMGMLILGGCHSSATPFLSASSECLATFSNLEMQHSPIPVCNFR
Clostridium_scindens_MGYG-HGUT-01303_GCF_902373645.1	r8c1	FXX84_RS18550	MQEKQEHYLAGDLEVELEEFKSLAQNEEYAEGFLSTTIKCGTFLTIYCC
Clostridium_scindens_MGYG-HGUT-01303_GCF_902373645.1	r8c1	allorf_75315_75473	LDIPAMDLFMGMLILGGCHSSATPFLSASSECLATFSNLEMQHSPIPVCNFR
Clostridium_scindens_MGYG-HGUT-01303_GCF_902373645.1	r8c1	allorf_86953_87111	LDIPAMDLFMGMLILGGCHSSATPFLSASSECLATFSNLEMQHSPIPVCNFR
Clostridium_scindens_MSK.5.24_GCF_013304085.1	r15c1	G5A78_RS09280	MQEKMQYDCVGDLKEELNEAENLCFQENEFVEAASHTFNCGYFLSLYCC
Clostridium_scindens_MSK.5.24_GCF_013304085.1	r15c1	allorf_333288_333476	MFLVSVPQFYNISDTILIINPLYRLVFSIQFKLNSIIFCYFNYTLFISRLQQCVHDYTHLWL
Clostridium_scindens_MSK.5.24_GCF_013304085.1	r15c1	allorf_333151_333273	MYSILFGSILTLLVFASSLRRQAWYRDIYHDNTKRKSNLC
Flexibacter_sp._ATCC_35208_GCF_001975825.1	r35c1	BW716_RS10840	MPKIIHYRDKCIGCGICFEMQPELWRMSRKDGKAVLLGAEEKRETDVLLVNNLLLQEAKGVAAACPVKIIKTVS
Flexibacter_sp._ATCC_35208_GCF_001975825.1	r35c1	allorf_051566_051673	VKRVYHELDTPSFSENGFHPPLVNSPFHECFNSDT
Flexibacter_sp._ATCC_35208_GCF_001975825.1	r35c1	allorf_043592_043768	MSTHFISTQQPRLDGEHGQAHRVKRAMNREYSPPCLHGLGREKVSFLVLMDKKPTLMM
Ochrobactrum_quorumnocens_RPTAtOch1_GCF_008728025.1	r68c1	allorf_008728_008889	LKTSLLTQLVIVLIKIMHSECVDVLGSTDSSFRRAAVPLVICGSSSIAGDHDD
Ochrobactrum_quorumnocens_RPTAtOch1_GCF_008728025.1	r68c1	allorf_008886_009062	LRFRQLALYRGGDRAMHASGRGRMTTTIHSFKADPAIRHRWLVETACLLSSRLKPWAA
Ochrobactrum_quorumnocens_RPTAtOch1_GCF_008728025.1	r68c1	allorf_009723_009842	VKHSIDHSPPGGSTPSSSGKFYRVFNKKHVIYERGCGLL
Ochrobactrum_quorumnocens_RPTAtOch1_GCF_008728025.1	r68c1	allorf_010258_010395	VQAESRAAMTSRVLISISRIRTTISIISAKRATSPCFLRQRGLLR
Ochrobactrum_quorumnocens_RPTAtOch1_GCF_008728025.1	r68c1	allorf_012432_012605	MKADPRSVLSLHPVPCKPKQRNDSKGALSLFIHTKIPSPIRLTCKHTADETSSDKTF
Ochrobactrum_quorumnocens_RPTAtOch1_GCF_008728025.1	r68c1	allorf_027521_027715	VRKICGLRQIPKGARPVLSAVFLNAQTCASGLAVRPPLTHWLLPQCKRSHVIITRCSAQAHAGN
Ochrobactrum_quorumnocens_RPTAtOch1_GCF_008728025.1	r68c1	allorf_008969_009205	LNWWYFNARGCQQGQRMRSTLNSITAVVSNCCRLSNCFVADFRAGDAPYAAHGLRRLESRHAVSTSHRCLIAGSALKL
Ochrobactrum_quorumnocens_RPTAtOch1_GCF_008728025.1	r68c1	allorf_009121_009186	MRAVASKGSACGALSILSRRS
Ochrobactrum_quorumnocens_RPTAtOch1_GCF_008728025.1	r68c1	allorf_010067_010144	LPASAQSQLIAGTHAVLPSCGADPP
Ochrobactrum_quorumnocens_RPTAtOch1_GCF_008728025.1	r68c1	allorf_010179_010355	VARFAEMIEMVVLILLIEISTRDVIAARLSACTRCSGQGGRKCSWHWIGHVGHGMNPD
Ochrobactrum_quorumnocens_RPTAtOch1_GCF_008728025.1	r68c1	allorf_010183_010263	LHALFGSRRAKMQLALDWSCGTWNEP
Ochrobactrum_quorumnocens_RPTAtOch1_GCF_008728025.1	r68c1	allorf_010437_010628	LWRLVPMTTARGRVRCAKQRLKSRRWSRSLDLSETQPEAAAAAFVSNACAESRVLPCRASRLR
Ochrobactrum_quorumnocens_RPTAtOch1_GCF_008728025.1	r68c1	allorf_021439_021606	VTAAWVSLQAKLYESNTLNIGWVYRLRAPGPASAIAARAAIWGCLLVKRWIGCSG
Pseudomonas_hibiscicola_ATCC_19867_GCF_000382065.1	r5c1	G370_RS0114170	MDLNDDVVSGWLNGSDDVDGCANPAGSLFIYGAAATEAALTGASDTMITGGTNECTTTVSVINHCLCC
Pseudomonas_hibiscicola_ATCC_19867_GCF_000382065.1	r5c1	allorf_016175_016288	LPMQRIRVPAAAQLDYAWRANAVCMGGCTCHPVSLAA
Pseudopropionibacterium_massiliense_Marseille-P6184_GCF_900607225.1	r1c2	E0E39_RS01490	MNSSDSAILLHNPAGIVELDTDDMDLDMTHGGTTWWCAIATATIALTATKCSPDGTLCGSCQMGTRGCC
Pseudopropionibacterium_massiliense_Marseille-P6184_GCF_900607225.1	r1c2	E0E39_RS01495	MRNDDVNMNSSEGLLAGVDHPSGLIDLTELSDIELDETSGAAGTGLVGTFGCCWCVPWYSGWTVCGLVCSHPGCKR
Pseudopropionibacterium_massiliense_Marseille-P6184_GCF_900607225.1	r1c2	allorf_0352113_0352232	MAKHGGDMDPAGSSRQHTARKQASITNFQAEPLRVHLCI
Pseudopropionibacterium_massiliense_Marseille-P6184_GCF_900607225.1	r1c9	E0E39_RS15855	MSDMNFLKEVADHELSQSEKTQAGGLWTVPGTRTIGAVCTVSWECHGFICGLFK
Pseudopropionibacterium_massiliense_Marseille-P6184_GCF_900607225.1	r1c9	allorf_2854625_2854753	VRGRGTASGGGWVEPTNLVGGIVGSRPSEETYAPVGYGCVGF
Ruminococcus_gnavus_2789STDY5608852_GCF_001406655.1	r1c1	ARA00_RS15440	MERKLNFDKMVYGDFCQRSHHNVGWDEDVENFEKEILEALNEMEE
Ruminococcus_gnavus_2789STDY5608852_GCF_001406655.1	r1c1	ARA00_RS15115	MLSIGTEVIRNEIVYTPLKLERIEYIATTYTCSECKDTEEHFELFKV
Ruminococcus_gnavus_2789STDY5608852_GCF_001406655.1	r1c1	ARA00_RS15445	MADGRVLEMYAGNLLEEMQEIQKIIPEDQENELVSSHTVGCGAFLTIYCC
Ruminococcus_gnavus_2789STDY5608852_GCF_001406655.1	r1c1	allorf_013551_013631	LCGSTAVPEGTETANPAAGNCCSVSA
Ruminococcus_gnavus_2789STDY5608852_GCF_001406655.1	r1c1	allorf_016066_016191	VLDDLSISAGRLVKTLPHLQCVAVFTNVPAEIIIRYAQKQI
Ruminococcus_gnavus_2789STDY5608852_GCF_001406655.1	r1c1	allorf_025282_025383	MGLMFHQTRSHGSSFPCLDTKIPPIVSIGRYHM
Ruminococcus_gnavus_AF27-4BH_GCF_003457855.1	r56c1	DWY88_RS10195	MSESKKKPLEKEKTNQEELGKKFEDLTPEEMQKIQGSGDMQTEGSLDLILSRSPYVCRKK
Ruminococcus_gnavus_AF27-4BH_GCF_003457855.1	r56c1	DWY88_RS10215	MNNEKNKNNQNNVVSGVAFDDLTVAEMAEVQGAGDMEGETTTPVCVAISTAYASIHITKTFKGKC
Ruminococcus_gnavus_AF27-4BH_GCF_003457855.1	r56c1	allorf_04867_05070	MPDRGRGLARPSCGVGVVRSFFQRKSHSAPAARLLGLCPGPPLFICGKKNISFHKPRHFFIISKWGK
Ruminococcus_gnavus_AF27-4BH_GCF_003457855.1	r56c1	allorf_05520_05681	VTETGLGGERHPGEPPRTSGQFVSKYKKAPGRHKAAQTHEVTYSFVYCLISHS
Ruminococcus_gnavus_AF27-4BH_GCF_003457855.1	r56c1	allorf_08895_08960	LKTLNFAEPFPFYCAPSDARF
Ruminococcus_gnavus_AF27-4BH_GCF_003457855.1	r56c1	allorf_08964_09080	MKVVCSASCYQLTSESLVKVIASEPCSKPPMLLGDRMY
Ruminococcus_gnavus_AF27-4BH_GCF_003457855.1	r56c1	allorf_05704_05796	LRIRRCSGGIAVSIFAFCHSTHDLHQLKKA
Ruminococcus_gnavus_AM21-18_GCF_003471265.1	r71c1	DW243_RS13825	MKKNYRNPMTRPENFMNPAGNVMKEIKEADLNNFSAGAGEPRVSDGSQFCTSTKECNWGTIMFVCC
Ruminococcus_gnavus_AM21-18_GCF_003471265.1	r71c1	allorf_13270_13359	LSIIFFVLNKLQGSCQVSVRFLSEKYIIL
Ruminococcus_gnavus_AM21-18_GCF_003471265.1	r71c1	allorf_08612_08692	MILSKLYVAKTQLSRECLFSGASCVF
Ruminococcus_gnavus_AM21-18_GCF_003471265.1	r83c1	DW243_RS19745	METVTIMSMQKNINESKESHSFIGESLENSDIEHLFTSSSTISYPFTYMTMYTCS
Ruminococcus_gnavus_AM21-18_GCF_003471265.1	r83c1	DW243_RS16050	MSESKKKPLEKEKTNQEELGKKFEDLTPEEMQKIQGSGDMQTEGSLDLILSRSPYVCRKK
Ruminococcus_gnavus_AM21-18_GCF_003471265.1	r83c1	DW243_RS16050	MSESKKKPLEKEKTNQEELGKKFEDLTPEEMQKIQGSGDMQTEGSLDLILSRSPYVCRKK
Ruminococcus_gnavus_AM21-18_GCF_003471265.1	r83c1	DW243_RS16070	MNNEKNKNNQNNVVSGVAFDDLTVAEMAEVQGAGDMEGETTTPVCVAISTAYASIHITKTFKGKC
Ruminococcus_gnavus_AM21-18_GCF_003471265.1	r83c1	allorf_12327_12530	MPDRGRGLARPSCGVGVVRSFFQRKSHSAPAARLLGLCPGPPLFICGKKNISFHKPRHFFIISKWGK
Ruminococcus_gnavus_AM21-18_GCF_003471265.1	r83c1	allorf_12980_13141	VTETGLGGERHPGEPPRTSGQFVSKYKKAPGRHKAAQTHEVTYSFVYCLISHS
Ruminococcus_gnavus_AM21-18_GCF_003471265.1	r83c1	allorf_16355_16420	LKTLNFAEPFPFYCAPSDARF
Ruminococcus_gnavus_AM21-18_GCF_003471265.1	r83c1	allorf_16424_16540	MKVVCSASCYQLTSESLVKVIASEPCSKPPMLLGDRMY
Ruminococcus_gnavus_AM21-18_GCF_003471265.1	r83c1	allorf_13164_13256	LRIRRCSGGIAVSIFAFCHSTHDLHQLKKA
Ruminococcus_gnavus_AM21-41_GCF_003470485.1	r73c1	DW248_RS13190	MKKNYRNPMTRPENFMNPAGNVMKEIKEADLNNFSAGAGEPRVSDGSQFCTSTKECNWGTIMFVCC
Ruminococcus_gnavus_AM21-41_GCF_003470485.1	r73c1	allorf_13252_13341	LSIIFFVLNKLQGSCQVSVRFLSEKYIIL
Ruminococcus_gnavus_AM21-41_GCF_003470485.1	r73c1	allorf_08594_08674	MILSKLYVAKTQLSRECLFSGASCVF
Ruminococcus_gnavus_AM21-41_GCF_003470485.1	r87c1	DW248_RS19335	METVTIMSMQKNINESKESHSFIGESLENSDIEHLFTSSSTISYPFTYMTMYTCS
Ruminococcus_gnavus_AM21-41_GCF_003470485.1	r87c1	DW248_RS15600	MSESKKKPLEKEKTNQEELGKKFEDLTPEEMQKIQGSGDMQTEGSLDLILSRSPYVCRKK
Ruminococcus_gnavus_AM21-41_GCF_003470485.1	r87c1	DW248_RS15600	MSESKKKPLEKEKTNQEELGKKFEDLTPEEMQKIQGSGDMQTEGSLDLILSRSPYVCRKK
Ruminococcus_gnavus_AM21-41_GCF_003470485.1	r87c1	DW248_RS15620	MNNEKNKNNQNNVVSGVAFDDLTVAEMAEVQGAGDMEGETTTPVCVAISTAYASIHITKTFKGKC
Ruminococcus_gnavus_AM21-41_GCF_003470485.1	r87c1	allorf_12246_12449	MPDRGRGLARPSCGVGVVRSFFQRKSHSAPAARLLGLCPGPPLFICGKKNISFHKPRHFFIISKWGK
Ruminococcus_gnavus_AM21-41_GCF_003470485.1	r87c1	allorf_12899_13060	VTETGLGGERHPGEPPRTSGQFVSKYKKAPGRHKAAQTHEVTYSFVYCLISHS
Ruminococcus_gnavus_AM21-41_GCF_003470485.1	r87c1	allorf_16274_16339	LKTLNFAEPFPFYCAPSDARF
Ruminococcus_gnavus_AM21-41_GCF_003470485.1	r87c1	allorf_16343_16459	MKVVCSASCYQLTSESLVKVIASEPCSKPPMLLGDRMY
Ruminococcus_gnavus_AM21-41_GCF_003470485.1	r87c1	allorf_13083_13175	LRIRRCSGGIAVSIFAFCHSTHDLHQLKKA
Ruminococcus_gnavus_AM32-6_GCF_003468635.1	r25c1	DW812_RS13470	MKKNYRNPMTRPENFMNPAGNVMKEIKEADLNNFSAGAGEPRVSDGSQFCTSTKECNWGTIMFVCC
Ruminococcus_gnavus_AM32-6_GCF_003468635.1	r25c1	allorf_13276_13365	LSIIFFVLNKLQGSCQVSVRFLSEKYIIL
Ruminococcus_gnavus_AM32-6_GCF_003468635.1	r25c1	allorf_08618_08698	MILSKLYVAKTQLSRECLFSGASCVF
Ruminococcus_gnavus_AM32-6_GCF_003468635.1	r98c1	DW812_RS19285	METVTIMSMQKNINESKESHSFIGESLENSDIEHLFTSSSTISYPFTYMTMYTCS
Ruminococcus_gnavus_AM32-6_GCF_003468635.1	r98c1	DW812_RS07715	MSESKKKPLEKEKTNQEELGKKFEDLTPEEMQKIQGSGDMQTEGSLDLILSRSPYVCRKK
Ruminococcus_gnavus_AM32-6_GCF_003468635.1	r98c1	DW812_RS07715	MSESKKKPLEKEKTNQEELGKKFEDLTPEEMQKIQGSGDMQTEGSLDLILSRSPYVCRKK
Ruminococcus_gnavus_AM32-6_GCF_003468635.1	r98c1	DW812_RS07735	MNNEKNKNNQNNVVSGVAFDDLTVAEMAEVQGAGDMEGETTTPVCVAISTAYASIHITKTFKGKC
Ruminococcus_gnavus_AM32-6_GCF_003468635.1	r98c1	allorf_051079_051282	MPDRGRGLARPSCGVGVVRSFFQRKSHSAPAARLLGLCPGPPLFICGKKNISFHKPRHFFIISKWGK
Ruminococcus_gnavus_AM32-6_GCF_003468635.1	r98c1	allorf_051732_051893	VTETGLGGERHPGEPPRTSGQFVSKYKKAPGRHKAAQTHEVTYSFVYCLISHS
Ruminococcus_gnavus_AM32-6_GCF_003468635.1	r98c1	allorf_055107_055172	LKTLNFAEPFPFYCAPSDARF
Ruminococcus_gnavus_AM32-6_GCF_003468635.1	r98c1	allorf_055176_055292	MKVVCSASCYQLTSESLVKVIASEPCSKPPMLLGDRMY
Ruminococcus_gnavus_AM32-6_GCF_003468635.1	r98c1	allorf_051916_052008	LRIRRCSGGIAVSIFAFCHSTHDLHQLKKA
Ruminococcus_gnavus_BSD2780061687_150420_H1_GCF_015666995.1	r34c1	I4V14_RS16510	MADSRVLEMYAGNLLEEMQEIEKMIPGDQENEIVSSHTVGCSAFLTIYCC
Ruminococcus_gnavus_BSD2780061687_150420_H1_GCF_015666995.1	r34c1	I4V14_RS16550	MDQFVKQVLEEEKFSQEQKSYLLDCLEQGEEMEEVLYLAKSCLSVEQMERIKQLLSEHSQMFRCSWRKSWNKKKRDKEG
Ruminococcus_gnavus_BSD2780120874_150323_G6_GCF_015559445.1	r22c1	I2G96_RS05500	MADGRVLEMYAGNLLEEMQEIQKIIPEDQENELVSSHTVGCGAFLTIYCC
Ruminococcus_gnavus_BSD2780120874_150323_G6_GCF_015559445.1	r22c1	I2G96_RS05525	MLSIGTEVIRNEIVYTPLKLERIEYIATTYTCSECKDTEEHFELFKV
Ruminococcus_gnavus_BSD2780120874_150323_G6_GCF_015559445.1	r22c1	I2G96_RS05545	MERKLNFDKMVYGDFCQRSHHNVGWDEDVENFEKEILEALNEMEE
Ruminococcus_gnavus_BSD2780120874_150323_G6_GCF_015559445.1	r22c1	allorf_517002_517103	MGLMFHQTRSHGSSFPCLDTKIPPIVSIGRYHM
Ruminococcus_gnavus_BSD2780120874_150323_G6_GCF_015559445.1	r22c1	allorf_526194_526319	VLDDLSISAGRLVKTLPHLQCVAVFTNVPAEIIIRYAQKQI
Ruminococcus_gnavus_BSD2780120874_150323_G6_GCF_015559445.1	r22c1	allorf_528754_528834	LCGSTAVPEGTETANPAAGNCCSVSA
Ruminococcus_gnavus_CC55_001C_GCF_000507805.1	r1c1	HMPREF1201_RS15770	MADSRVLEMYAGNLLEEMQEIEKMIPGDQENEIVSSHTVGCSAFLTIYCC
Ruminococcus_gnavus_CC55_001C_GCF_000507805.1	r1c1	HMPREF1201_RS04790	MDQFVKQVLEEEKFSQEQKSYLLDCLEQGEEMEEVLYLAKSCLSVEQMERIKQLLSEHSQMFRCSWRKSWNKKKRDKEG
Ruminococcus_gnavus_D31t1_170403_H6_GCF_015561245.1	r30c1	I2I25_RS10265	MMKKISSFIQKNAKVMASFAMLFSVIAANSRCVCIYHQPKMPKEMKQLKNE
Ruminococcus_gnavus_D31t1_170403_H6_GCF_015561245.1	r30c1	I2I25_RS10300	MRNDVLTLTNPMEEKELEQILGGGNGVLKTISHECNMNTWQFLFTCC
Ruminococcus_gnavus_D31t1_170403_H6_GCF_015561245.1	r30c1	I2I25_RS10305	MRNDVLTLTNPMEEKELEQILGGGNGVLKTISHECNMNTWQFLFTCC
Ruminococcus_gnavus_D31t1_170403_H6_GCF_015561245.1	r30c1	I2I25_RS10310	MRNDVLTLTNPMEEKELEQILGGGNGVLKTISHECNMNTWQFLFTCC
Ruminococcus_gnavus_D40t1_170626_D9_GCF_015553185.1	r57c1	I2E06_RS15650	MADSRVLEMYAGNLLEEMQEIEKMIPEDQENEIVSSHTVGCSAFLTIYCC
Ruminococcus_gnavus_D52t1_170925_A9_GCF_015559285.1	r11c1	I2I27_RS01380	MKEKNIKEKHLECEVPEKEHYGKKFEDLTPEEMERIQGGGDVIPEELTKSLGMILSINGYKC
Ruminococcus_gnavus_D52t1_170925_A9_GCF_015559285.1	r11c1	I2I27_RS01390	MKDNKKELNVITGVAFDDMSIDEMAEVQGAGDVEGEVTTPICAVAVTASLSIQVAKTLKGKC
Ruminococcus_gnavus_D52t1_170925_A9_GCF_015559285.1	r11c1	allorf_303731_303931	MRNRIITGFRNMAASIYNSDISIPISNLFCSPPPGCYLPCSKITLFKNIYCKMKYNHNKMKKIFDI
Ruminococcus_gnavus_D52t1_170925_A9_GCF_015559285.1	r11c1	allorf_303591_303701	LLGLALIHETSYGGIRYEKRQTLKNYNPYTCFYKII
Ruminococcus_gnavus_D52t1_170925_A9_GCF_015559285.1	r37c1	I2I27_RS16805	MADSRVLEMYAGNLLEEMQEIEKMIPGDQENEIVSSHTVGCSAFLTIYCC
Ruminococcus_gnavus_D52t1_170925_A9_GCF_015559285.1	r37c1	I2I27_RS16845	MDQFVKQVLEEEKFSQEQKSYLLDCLEQGEEMEEVLYLAKSCLSVEQMERIKQLLSEHSQMFRCSWRKSWNKKKRDKEG
Ruminococcus_gnavus_FDAARGOS_1342_GCF_016904015.1	r1c2	I6K72_RS03930	MDQFVKQVLEEEKFSQEQKSYLLDCLEQGEEMEEVLYLAKSCLSVEQMERIKQLLSEHSQMFRCSWRKSWNKKKRDKEG
Ruminococcus_gnavus_FDAARGOS_1342_GCF_016904015.1	r1c2	I6K72_RS03970	MADSRVLEMYAGNLLEEMQEIEKMIPGDQENEIVSSHTVGCSAFLTIYCC
Ruminococcus_gnavus_MSK.11.9_GCF_013303805.1	r53c1	G4981_RS14715	MADSRVLEMYAGNLLEEMQEIEKMIPEDQENEIVSSHTVGCSAFLTIYCC
Ruminococcus_gnavus_MSK.11.9_GCF_013303805.1	r53c1	allorf_10915_11067	VLEIIKHMYSCKTKKFKLFRKSMEKDTIIGSNCLQATLNALHYTNKENCL
Ruminococcus_gnavus_MSK.11.9_GCF_013303805.1	r53c1	allorf_01384_01452	VSRGRNALSAGEPASLDCAPVI
Ruminococcus_gnavus_MSK.11.9_GCF_013303805.1	r53c1	allorf_11100_11279	LLHLVVVLLIIADVMPYTLYRYRFFSEPCSISDISAPQQRSRLFFHFAFPLMPLVFLFS
Ruminococcus_gnavus_MSK.15.10_GCF_013303765.1	r44c1	G4999_RS13000	MRKFDRTNMKYNNPAGDLLTELEAADLTSNKVDSLASSGVVCTISVECGSIFTLACC
Ruminococcus_gnavus_MSK.15.10_GCF_013303765.1	r90c1	G4999_RS17410	MADSRVLEMYAGNLLEEMQEIEKMIPGDQENEIVSSHTVGCSAFLTIYCC
Ruminococcus_gnavus_MSK.15.18_GCF_013303705.1	r42c1	G5A17_RS12855	MRKFDRTNMKYNNPAGDLLTELEAADLTSNKVDSLASSGVVCTISVECGSIFTLACC
Ruminococcus_gnavus_MSK.15.18_GCF_013303705.1	r88c1	G5A17_RS17495	MADSRVLEMYAGNLLEEMQEIEKMIPGDQENEIVSSHTVGCSAFLTIYCC
Ruminococcus_gnavus_MSK.15.32_GCF_013303695.1	r7c1	G4993_RS17435	MADSRVLEMYAGNLLEEMQEIEKMIPGDQENEIVSSHTVGCSAFLTIYCC
Ruminococcus_gnavus_MSK.15.32_GCF_013303695.1	r62c1	G4993_RS12290	MRKFDRTNMKYNNPAGDLLTELEAADLTSNKVDSLASSGVVCTISVECGSIFTLACC
Ruminococcus_gnavus_MSK.15.54_GCF_013303665.1	r33c1	G5A18_RS13185	MRKFDRTNMKYNNPAGDLLTELEAADLTSNKVDSLASSGVVCTISVECGSIFTLACC
Ruminococcus_gnavus_MSK.15.54_GCF_013303665.1	r75c1	G5A18_RS17420	MADSRVLEMYAGNLLEEMQEIEKMIPGDQENEIVSSHTVGCSAFLTIYCC
Ruminococcus_gnavus_MSK.15.56_GCF_013303675.1	r41c1	G4983_RS12840	MRKFDRTNMKYNNPAGDLLTELEAADLTSNKVDSLASSGVVCTISVECGSIFTLACC
Ruminococcus_gnavus_MSK.15.56_GCF_013303675.1	r86c1	G4983_RS17390	MADSRVLEMYAGNLLEEMQEIEKMIPGDQENEIVSSHTVGCSAFLTIYCC
Ruminococcus_gnavus_MSK.15.58_GCF_013299785.1	r41c1	G4415_RS12435	MRKFDRTNMKYNNPAGDLLTELEAADLTSNKVDSLASSGVVCTISVECGSIFTLACC
Ruminococcus_gnavus_MSK.15.58_GCF_013299785.1	r88c1	G4415_RS17410	MADSRVLEMYAGNLLEEMQEIEKMIPGDQENEIVSSHTVGCSAFLTIYCC
Ruminococcus_gnavus_MSK.15.59_GCF_013303685.1	r45c1	G4986_RS12600	MRKFDRTNMKYNNPAGDLLTELEAADLTSNKVDSLASSGVVCTISVECGSIFTLACC
Ruminococcus_gnavus_MSK.15.59_GCF_013303685.1	r96c1	G4986_RS17400	MADSRVLEMYAGNLLEEMQEIEKMIPGDQENEIVSSHTVGCSAFLTIYCC
Ruminococcus_gnavus_MSK.15.77_GCF_013303625.1	r68c1	G4947_RS13885	MERKLNFDKMVYGDFCQRSHHNVGWDEDVENFEKEILEALNEMEE
Ruminococcus_gnavus_MSK.15.77_GCF_013303625.1	r68c1	G4947_RS13905	MLSIGTEVIRNEIVYTPLKLERIEYIATTYTCSECKDTEEHFELFKV
Ruminococcus_gnavus_MSK.15.77_GCF_013303625.1	r68c1	G4947_RS13930	MADGRVLEMYAGNLLEEMQEIQKIIPEDQENELVSSHTVGCGAFLTIYCC
Ruminococcus_gnavus_MSK.15.77_GCF_013303625.1	r68c1	allorf_01022_01102	LCGSTAVPEGTETANPAAGNCCSVSA
Ruminococcus_gnavus_MSK.15.77_GCF_013303625.1	r68c1	allorf_14698_14850	MTGTHKARVSMAAHGLINECRYSGMTDADWCRENDISVSTFITGEVTVGK
Ruminococcus_gnavus_MSK.15.77_GCF_013303625.1	r68c1	allorf_17540_17767	MKFLSSSFVKNIDFTVSFLKKMRIKKLVYGTMKPSKIGGGFMNQYNIIVQQLLAYLTKRKQCSSSRLSHKQCYVI
Ruminococcus_gnavus_MSK.15.77_GCF_013303625.1	r68c1	allorf_03537_03662	VLDDLSISAGRLVKTLPHLQCVAVFTNVPAEIIIRYAQKQI
Ruminococcus_gnavus_MSK.15.77_GCF_013303625.1	r68c1	allorf_12753_12854	MGLMFHQTRSHGSSFPCLDTKIPPIVSIGRYHM
Ruminococcus_gnavus_MSK.15.77_GCF_013303625.1	r68c1	allorf_14806_14979	VNRNESASRMLYAVPEQCQLGSRTVSDEESQDEHNSLLESVPLSLSDSDFPSYKSAY
Ruminococcus_gnavus_MSK.15.9_GCF_013303605.1	r42c1	G4962_RS12550	MRKFDRTNMKYNNPAGDLLTELEAADLTSNKVDSLASSGVVCTISVECGSIFTLACC
Ruminococcus_gnavus_MSK.15.9_GCF_013303605.1	r90c1	G4962_RS17430	MADSRVLEMYAGNLLEEMQEIEKMIPGDQENEIVSSHTVGCSAFLTIYCC
Ruminococcus_gnavus_MSK.22.24_GCF_013303585.1	r75c1	G4985_RS11465	MNQKKINSSKKLSAEILAGASLKMSKMAANSACCYIYHQPKMPAALKNMRKF
Ruminococcus_gnavus_MSK.22.24_GCF_013303585.1	r75c1	G4985_RS11490	MKENLNMDELNKMSDIGSADSDGQIAPASIGTSIAATITVCSKVSAATLATVQITLTLSDAFSCGKGCK
Ruminococcus_gnavus_MSK.23.41_GCF_013303535.1	r52c1	G4979_RS11470	MNQKKINSSKKLSAEILAGASLKMSKMAANSACCYIYHQPKMPAALKNMRKF
Ruminococcus_gnavus_MSK.23.41_GCF_013303535.1	r52c1	G4979_RS11495	MKENLNMDELNKMSDIGSADSDGQIAPASIGTSIAATITVCSKVSAATLATVQITLTLSDAFSCGKGCK
Ruminococcus_gnavus_MSK.23.43_GCF_013303475.1	r88c1	G4984_RS10355	MNQKKINSSKKLSAEILAGASLKMSKMAANSACCYIYHQPKMPAALKNMRKF
Ruminococcus_gnavus_MSK.23.43_GCF_013303475.1	r88c1	G4984_RS10380	MKENLNMDELNKMSDIGSADSDGQIAPASIGTSIAATITVCSKVSAATLATVQITLTLSDAFSCGKGCK
Ruminococcus_gnavus_MSK.23.46_GCF_013303495.1	r116c1	G4977_RS15475	MKKNYRNPMTRPENFMNPAGNVMKEIKEADLNNFSAGAGEPRVSDGSQFCTSTKECNWGTIMFVCC
Ruminococcus_gnavus_MSK.23.46_GCF_013303495.1	r116c1	allorf_12618_12707	LSIIFFVLNKLQGSCQVSVRFLSEKYIIL
Ruminococcus_gnavus_MSK.23.46_GCF_013303495.1	r116c1	allorf_07960_08040	MILSKLYVAKTQLSRECLFSGASCVF
Ruminococcus_gnavus_MSK.23.46_GCF_013303495.1	r117c1	G4977_RS15605	MADSRVLEMYAGNLLEEMQEIEKMIPGDQENEIVSSHTVGCSAFLTIYCC
Ruminococcus_gnavus_MSK.23.55_GCF_013303465.1	r43c1	G4978_RS08880	MGKKESNTEIDFSELERLSKCGGSDQGEIEPQSISAVVSATLKICLPAVSSVTALFSCNRTCGCK
Ruminococcus_gnavus_MSK.23.55_GCF_013303465.1	r43c1	G4978_RS08885	MEKKNNNAEIDFNELERLAKCGGSDQGEIEPQSISAVVSATLKICLPAVSSVTALFSCNRTCGCK
Ruminococcus_gnavus_MSK.23.55_GCF_013303465.1	r43c1	allorf_16665_16904	MSLKDVEKFNKNSFYSKIFLRALLQKNIKAEDIHTFYIVLKAVTGQWIKKMKTQNNEWYEIEKCIQHKIFLIHKFLKDD
Ruminococcus_gnavus_MSK.23.55_GCF_013303465.1	r101c1	G4978_RS13900	MKKNYRNPMTRPENFMNPAGNVMKEIKEADLNNFSAGAGEPRVSDGSQFCTSTKECNWGTIMFVCC
Ruminococcus_gnavus_MSK.23.55_GCF_013303465.1	r101c1	allorf_12618_12707	LSIIFFVLNKLQGSCQVSVRFLSEKYIIL
Ruminococcus_gnavus_MSK.23.55_GCF_013303465.1	r101c1	allorf_07960_08040	MILSKLYVAKTQLSRECLFSGASCVF
Ruminococcus_gnavus_MSK.23.55_GCF_013303465.1	r113c1	G4978_RS16055	MADSRVLEMYAGNLLEEMQEIEKMIPGDQENEIVSSHTVGCSAFLTIYCC
Ruminococcus_gnavus_MSK.23.56_GCF_013303435.1	r232c1	G4970_RS15655	MADSRVLEMYAGNLLEEMQEIEKMIPGDQENEIVSSHTVGCSAFLTIYCC
Ruminococcus_gnavus_MSK.23.60_GCF_013303425.1	r92c1	G4973_RS10130	MNQKKINSSKKLSAEILAGASLKMSKMAANSACCYIYHQPKMPAALKNMRKF
Ruminococcus_gnavus_MSK.23.60_GCF_013303425.1	r92c1	G4973_RS10155	MKENLNMDELNKMSDIGSADSDGQIAPASIGTSIAATITVCSKVSAATLATVQITLTLSDAFSCGKGCK
Ruminococcus_gnavus_MSK.23.61_GCF_013303395.1	r41c1	G4976_RS08850	MGKKESNTEIDFSELERLSKCGGSDQGEIEPQSISAVVSATLKICLPAVSSVTALFSCNRTCGCK
Ruminococcus_gnavus_MSK.23.61_GCF_013303395.1	r41c1	G4976_RS08855	MEKKNNNAEIDFNELERLAKCGGSDQGEIEPQSISAVVSATLKICLPAVSSVTALFSCNRTCGCK
Ruminococcus_gnavus_MSK.23.61_GCF_013303395.1	r41c1	allorf_16665_16904	MSLKDVEKFNKNSFYSKIFLRALLQKNIKAEDIHTFYIVLKAVTGQWIKKMKTQNNEWYEIEKCIQHKIFLIHKFLKDD
Ruminococcus_gnavus_MSK.23.61_GCF_013303395.1	r94c1	G4976_RS13850	MKKNYRNPMTRPENFMNPAGNVMKEIKEADLNNFSAGAGEPRVSDGSQFCTSTKECNWGTIMFVCC
Ruminococcus_gnavus_MSK.23.61_GCF_013303395.1	r94c1	allorf_12618_12707	LSIIFFVLNKLQGSCQVSVRFLSEKYIIL
Ruminococcus_gnavus_MSK.23.61_GCF_013303395.1	r94c1	allorf_07960_08040	MILSKLYVAKTQLSRECLFSGASCVF
Ruminococcus_gnavus_MSK.23.61_GCF_013303395.1	r106c1	G4976_RS16010	MADSRVLEMYAGNLLEEMQEIEKMIPGDQENEIVSSHTVGCSAFLTIYCC
Ruminococcus_gnavus_MSK.23.62_GCF_013303385.1	r86c1	G5A13_RS10780	MNQKKINSSKKLSAEILAGASLKMSKMAANSACCYIYHQPKMPAALKNMRKF
Ruminococcus_gnavus_MSK.23.62_GCF_013303385.1	r86c1	G5A13_RS10805	MKENLNMDELNKMSDIGSADSDGQIAPASIGTSIAATITVCSKVSAATLATVQITLTLSDAFSCGKGCK
Ruminococcus_gnavus_MSK.23.63_GCF_013303345.1	r37c1	G4989_RS08845	MGKKESNTEIDFSELERLSKCGGSDQGEIEPQSISAVVSATLKICLPAVSSVTALFSCNRTCGCK
Ruminococcus_gnavus_MSK.23.63_GCF_013303345.1	r37c1	G4989_RS08850	MEKKNNNAEIDFNELERLAKCGGSDQGEIEPQSISAVVSATLKICLPAVSSVTALFSCNRTCGCK
Ruminococcus_gnavus_MSK.23.63_GCF_013303345.1	r37c1	allorf_16665_16904	MSLKDVEKFNKNSFYSKIFLRALLQKNIKAEDIHTFYIVLKAVTGQWIKKMKTQNNEWYEIEKCIQHKIFLIHKFLKDD
Ruminococcus_gnavus_MSK.23.63_GCF_013303345.1	r101c1	G4989_RS13850	MKKNYRNPMTRPENFMNPAGNVMKEIKEADLNNFSAGAGEPRVSDGSQFCTSTKECNWGTIMFVCC
Ruminococcus_gnavus_MSK.23.63_GCF_013303345.1	r101c1	allorf_12618_12707	LSIIFFVLNKLQGSCQVSVRFLSEKYIIL
Ruminococcus_gnavus_MSK.23.63_GCF_013303345.1	r101c1	allorf_07960_08040	MILSKLYVAKTQLSRECLFSGASCVF
Ruminococcus_gnavus_MSK.23.63_GCF_013303345.1	r113c1	G4989_RS16000	MADSRVLEMYAGNLLEEMQEIEKMIPGDQENEIVSSHTVGCSAFLTIYCC
Ruminococcus_gnavus_MSK.23.71_GCF_013303355.1	r37c1	G4971_RS08845	MGKKESNTEIDFSELERLSKCGGSDQGEIEPQSISAVVSATLKICLPAVSSVTALFSCNRTCGCK
Ruminococcus_gnavus_MSK.23.71_GCF_013303355.1	r37c1	G4971_RS08850	MEKKNNNAEIDFNELERLAKCGGSDQGEIEPQSISAVVSATLKICLPAVSSVTALFSCNRTCGCK
Ruminococcus_gnavus_MSK.23.71_GCF_013303355.1	r37c1	allorf_16665_16904	MSLKDVEKFNKNSFYSKIFLRALLQKNIKAEDIHTFYIVLKAVTGQWIKKMKTQNNEWYEIEKCIQHKIFLIHKFLKDD
Ruminococcus_gnavus_MSK.23.71_GCF_013303355.1	r90c1	G4971_RS13850	MKKNYRNPMTRPENFMNPAGNVMKEIKEADLNNFSAGAGEPRVSDGSQFCTSTKECNWGTIMFVCC
Ruminococcus_gnavus_MSK.23.71_GCF_013303355.1	r90c1	allorf_12618_12707	LSIIFFVLNKLQGSCQVSVRFLSEKYIIL
Ruminococcus_gnavus_MSK.23.71_GCF_013303355.1	r90c1	allorf_07960_08040	MILSKLYVAKTQLSRECLFSGASCVF
Ruminococcus_gnavus_MSK.23.71_GCF_013303355.1	r114c1	G4971_RS16000	MADSRVLEMYAGNLLEEMQEIEKMIPGDQENEIVSSHTVGCSAFLTIYCC
Ruminococcus_gnavus_MSK.23.81_GCF_013303295.1	r78c1	G4966_RS11295	MNQKKINSSKKLSAEILAGASLKMSKMAANSACCYIYHQPKMPAALKNMRKF
Ruminococcus_gnavus_MSK.23.81_GCF_013303295.1	r78c1	G4966_RS11320	MKENLNMDELNKMSDIGSADSDGQIAPASIGTSIAATITVCSKVSAATLATVQITLTLSDAFSCGKGCK
Ruminococcus_gnavus_MSK.23.82_GCF_013303245.1	r84c1	G4988_RS10365	MNQKKINSSKKLSAEILAGASLKMSKMAANSACCYIYHQPKMPAALKNMRKF
Ruminococcus_gnavus_MSK.23.82_GCF_013303245.1	r84c1	G4988_RS10390	MKENLNMDELNKMSDIGSADSDGQIAPASIGTSIAATITVCSKVSAATLATVQITLTLSDAFSCGKGCK
Ruminococcus_gnavus_MSK.23.91_GCF_013299885.1	r91c1	G4418_RS10890	MNQKKINSSKKLSAEILAGASLKMSKMAANSACCYIYHQPKMPAALKNMRKF
Ruminococcus_gnavus_MSK.23.91_GCF_013299885.1	r91c1	G4418_RS10915	MKENLNMDELNKMSDIGSADSDGQIAPASIGTSIAATITVCSKVSAATLATVQITLTLSDAFSCGKGCK
Ruminococcus_gnavus_MSK.23.92_GCF_013303325.1	r82c1	G4974_RS10920	MNQKKINSSKKLSAEILAGASLKMSKMAANSACCYIYHQPKMPAALKNMRKF
Ruminococcus_gnavus_MSK.23.92_GCF_013303325.1	r82c1	G4974_RS10945	MKENLNMDELNKMSDIGSADSDGQIAPASIGTSIAATITVCSKVSAATLATVQITLTLSDAFSCGKGCK
Ruminococcus_gnavus_MSK.23.93_GCF_013303255.1	r40c1	G4975_RS08855	MGKKESNTEIDFSELERLSKCGGSDQGEIEPQSISAVVSATLKICLPAVSSVTALFSCNRTCGCK
Ruminococcus_gnavus_MSK.23.93_GCF_013303255.1	r40c1	G4975_RS08860	MEKKNNNAEIDFNELERLAKCGGSDQGEIEPQSISAVVSATLKICLPAVSSVTALFSCNRTCGCK
Ruminococcus_gnavus_MSK.23.93_GCF_013303255.1	r40c1	allorf_16665_16904	MSLKDVEKFNKNSFYSKIFLRALLQKNIKAEDIHTFYIVLKAVTGQWIKKMKTQNNEWYEIEKCIQHKIFLIHKFLKDD
Ruminococcus_gnavus_MSK.23.93_GCF_013303255.1	r93c1	G4975_RS13855	MKKNYRNPMTRPENFMNPAGNVMKEIKEADLNNFSAGAGEPRVSDGSQFCTSTKECNWGTIMFVCC
Ruminococcus_gnavus_MSK.23.93_GCF_013303255.1	r93c1	allorf_12618_12707	LSIIFFVLNKLQGSCQVSVRFLSEKYIIL
Ruminococcus_gnavus_MSK.23.93_GCF_013303255.1	r93c1	allorf_07960_08040	MILSKLYVAKTQLSRECLFSGASCVF
Ruminococcus_gnavus_MSK.23.93_GCF_013303255.1	r112c1	G4975_RS16005	MADSRVLEMYAGNLLEEMQEIEKMIPGDQENEIVSSHTVGCSAFLTIYCC
Ruminococcus_gnavus_RJX1121_GCF_002865465.1	r58c1	CDL19_RS17270	MADSRVLEMYAGNLLEEMQEIEKMIPGDQENEIVSSHTVGCSAFLTIYCC
Ruminococcus_gnavus_RJX1121_GCF_002865465.1	r58c1	CDL19_RS15940	MDQFVKQVLEEEKFSQEQKSYLLDCLEQGEEMEEVLYLAKSCLSVEQMERIKQLLSEHSQMFRCSWRKSWNKKKRDKEG
Ruminococcus_gnavus_RJX1123_GCF_002865355.1	r74c1	CDL25_RS17285	MADSRVLEMYAGNLLEEMQEIEKMIPGDQENEIVSSHTVGCSAFLTIYCC
Ruminococcus_gnavus_RJX1123_GCF_002865355.1	r74c1	CDL25_RS15830	MDQFVKQVLEEEKFSQEQKSYLLDCLEQGEEMEEVLYLAKSCLSVEQMERIKQLLSEHSQMFRCSWRKSWNKKKRDKEG
Ruminococcus_gnavus_RJX1125_GCF_002865345.1	r82c2	CDL23_RS06740	MIREYEVTDVELEEATGAGNGSGWLPTITDDCPNSIFVCC
Ruminococcus_gnavus_RJX1125_GCF_002865345.1	r82c2	CDL23_RS06745	MIREYEVTDVELEEATGAGNGSGWLPTITDDCPNSIFVCC
Ruminococcus_gnavus_Ruminococcus_gnavus_TS_8243C_mod2_GCF_902167785.1	r60c1	FQ315_RS19500	MTDSRVLEMYAGNLLEEMQEIEKIIPGDRENEIVSSHTVGCGVFLTIYCC
Achromobacter_sp._GG226_GCF_018904615.1	r56c1	allorf_25211_25411	MGDVPIGCAGATRPACRLGCRSCLGEWLIGADRCTRRHTAGERRRSDTMHERCRQRGHEHRIRSKA
Achromobacter_sp._GG226_GCF_018904615.1	r56c1	allorf_23359_23457	VRSSPRSLTAVKGAPPPGWCADHTGVRTPVLH
Achromobacter_sp._GG226_GCF_018904615.1	r56c1	allorf_25293_25532	VPPCAALAGLAAVVCTPHAASSCNVGQQIRENPDFVLESRITPLSVSGVRGLVADTVHASYLTFSFRLLCGAWYIGRHR
Acrocarpospora_sp._H8750_GCF_018476525.1	r128c2	allorf_285332_285424	VTKLEVTGGPPPDLRGERTHRCPTRSLPTR
Actinoallomurus_bryophytorum_DSM_102200_GCF_006716425.1	r1c1	FB559_RS01330	MSETLTLQAVVDGEFRTELLADPAAFGLSVSDLPAPVEQPDQEALGFWTEGVAAMEIYACQTSCSWGPITAVCDGTTK
Actinoalloteichus_cyanogriseus_DSM_43889_GCF_000429185.1	r8c2	allorf_310024_310134	MSEALALAGMEFGDDIDDDAPISVLSVSYCDDAFFG
Actinoalloteichus_cyanogriseus_DSM_43889_GCF_000429185.1	r8c2	allorf_326302_326409	LGHAGPQQGCRHRGASPHGGQPSCPGTRSSAGPSP
Actinoalloteichus_cyanogriseus_DSM_43889_GCF_000429185.1	r8c2	allorf_330125_330250	VPAHSLRSDRDPEQGMLRKRQIARFSPAGSGCPAAGGFARG
Actinoalloteichus_cyanogriseus_DSM_43889_GCF_000429185.1	r8c2	allorf_326127_326267	VIRWPPRRRVLPSARPARAPSGDAVAVLFGPLRPVVAGTIARCVAS
Actinoalloteichus_cyanogriseus_NRRL_B-2194_GCF_000718005.1	r9c1	allorf_033892_034038	LLRFGSDREGAGGASRMTGSVVVRRPSGASRQMGQCRRADLVLGRAHR
Actinoalloteichus_cyanogriseus_NRRL_B-2194_GCF_000718005.1	r9c1	allorf_034655_034795	VIRWPPRRRVLPSARPARAPSGDAVAVLFGPLRPVVAGTIARCVAS
Actinoalloteichus_cyanogriseus_NRRL_B-2194_GCF_000718005.1	r9c1	allorf_030505_030630	VPAHSLRSDRDPEQGMLRKRQIARFSPAGSGCPAAGGFARG
Actinoalloteichus_cyanogriseus_NRRL_B-2194_GCF_000718005.1	r9c1	allorf_034513_034620	LGHAGPQQGCRHRGASPHGGQPSCPGTRSSAGPSP
Actinoalloteichus_cyanogriseus_NRRL_B-2194_GCF_000718005.1	r9c1	allorf_050811_050921	MSEALALAGMEFGDDIDDDAPISVLSVSYCDDAFFG
Actinoalloteichus_fjordicus_ADI127-7_GCF_001941625.1	r1c7	UA74_RS09530	MDIVRSWKDPEFRASFPSAAHPAGPAELTPLELGDASQAAGGRTENLATFGCCFSPQTFTYTSPILCSVTLSVC
Actinoalloteichus_fjordicus_ADI127-7_GCF_001941625.1	r1c7	UA74_RS09535	MSTIRAWKDPEYRDSLAKDALAGGNAHPAGPSLLTSSELEMAQGGTTWPCFGITVSIAACQGTKGYGSVGCC
Actinoalloteichus_fjordicus_ADI127-7_GCF_001941625.1	r1c7	UA74_RS09540	MDVVRSWKDPEYRASHGEFTAHPSGPARLSRLELGEIEAAGAGSARICGPTATLTLTLPAWCIVSLSLC
Actinoalloteichus_fjordicus_ADI127-7_GCF_001941625.1	r1c7	allorf_2108542_2108763	LATTDHRPGVSSFGAVIRRYGAATRDFRHRDSRCRFVVVWHTRLGWAMAGQCEAIAPTAVTTRKTDVERCSCG
Actinoalloteichus_fjordicus_ADI127-7_GCF_001941625.1	r1c7	allorf_2114813_2115025	VPDGSCLSRGRVPNFSPGAVATSRGAGSLRLARPRRRRCGDSPGVRSTPMPPPSGLTATLRPASGERRPT
Actinoalloteichus_fjordicus_ADI127-7_GCF_001941625.1	r1c7	allorf_2109745_2109951	VARGGTDTSIAANETGQNPDCTGFSGSIENPVQANFEHRIIRRLDGHPSGTRGADSRNVATRSQEGQT
Actinoalloteichus_fjordicus_ADI127-7_GCF_001941625.1	r1c7	allorf_2109831_2110025	MAGLGRVRRWPAPAGDVMLATVERQWLAAGQTHPSRRTRQDRTRIAPASRGRSRIRCRRTSNTA
Actinoalloteichus_sp._GBA129-24_GCF_001941645.1	r1c7	UA75_RS09475	MDIVRSWKDPEFRASFPSAAHPAGPAELTPLELGDASQAAGGRTENLATFGCCFSPQTFTYTSPILCSVTLSVC
Actinoalloteichus_sp._GBA129-24_GCF_001941645.1	r1c7	UA75_RS09480	MSTIRAWKDPEYRDSLAKDALAGGNAHPAGPSLLTSSELEMAQGGTTWPCFGITVSIAACQGTKGYGSVGCC
Actinoalloteichus_sp._GBA129-24_GCF_001941645.1	r1c7	UA75_RS09485	MDVVRSWKDPEYRASHGEFTAHPSGPARLSRLELGEIEAAGAGSARICGPTATLTLTLPAWCIVSLSLC
Actinoalloteichus_sp._GBA129-24_GCF_001941645.1	r1c7	allorf_2102095_2102307	VPDGSCLSRGRVPNFSPGAVATSRGAGSLRLARPRRRRCGDSPGVRSTPMPPPSGLTATLRPASGERRPT
Actinoalloteichus_sp._GBA129-24_GCF_001941645.1	r1c7	allorf_2097026_2097232	VARGGTDTSIAANETGQNPDCTGFSGSIENPVQANFEHRIIRRLDGHPSGTRGADSRNVATRSQEGQT
Actinoalloteichus_sp._GBA129-24_GCF_001941645.1	r1c7	allorf_2097112_2097306	MAGLGRVRRWPAPAGDVMLATVERQWLAAGQTHPSRRTRQDRTRIAPASRGRSRIRCRRTSNTA
Actinocatenispora_comari_NUM-2625_GCF_017312725.1	r75c1	NUM_RS19610	MSAEELVRAWRDEDFRLELESAVAHPAGDVDRELYVSTGAASTCNYASVTCSHICSCAI
Actinocatenispora_comari_NUM-2625_GCF_017312725.1	r75c1	allorf_36845_37030	VPARPAGCGASSCSGCRTTPRRRSTTGAASATRRPRSCSIRASGWNSPTRCSPRCRTARSG
Actinocatenispora_comari_NUM-2625_GCF_017312725.1	r75c1	allorf_48212_48346	VPCTGRAGGGFGGTCPDSRSARSADPPFGGAGIALLLRRTGLLW
Actinocatenispora_comari_NUM-2625_GCF_017312725.1	r150c1	NUM_RS36030	MDHEQTIRGWKDLDAPGGSNPAGRIELDSAHGGMIATPRTDWNWLSDDCCLSGVTCGVTCS
Actinocatenispora_comari_NUM-2625_GCF_017312725.1	r150c1	NUM_RS36045	MSELIRSWKDPDSTPAAASPAGEIDLATEAGGMIADSWGSVCPASCNATVGRGTCMVSATVGCC
Actinocatenispora_comari_NUM-2625_GCF_017312725.1	r150c1	NUM_RS36050	MSQHDTIRGWKDTDAVTRPDNPAGELALTGHGGLAPSSEHASTLGCCGGFTNESTCGLCPTDFC
Actinocatenispora_comari_NUM-2625_GCF_017312725.1	r150c1	NUM_RS36055	MTEDIVRSWKDPDLPSILDHPAGRVELADPAGGQQIATEGALTWGCCPDQTGVHWSCLSAC
Actinocatenispora_comari_NUM-2625_GCF_017312725.1	r150c1	NUM_RS36060	MDTEDVLRSWKDPEVPAETNPAGNPELTTLFGGVMLNTEGWNTFGCCDTDRGCRTYG
Actinocatenispora_rupis_NBRC_107355_GCF_016861975.1	r8c1	Aru02nite_RS07485	MPVTEIVRAWTDTDFRATLASHEREYALDHPSGSIGAELDQILGIFDPDSTSTSSAGCSQWSGGLCCC
Actinocatenispora_rupis_NBRC_107355_GCF_016861975.1	r8c1	allorf_183592_183720	LRFVEGAGRALPYAPHPLCANRTRLHPPGTSVAPGHRRRRSG
Actinocatenispora_rupis_NBRC_107355_GCF_016861975.1	r10c1	Aru02nite_RS08570	MTGADLVRAWKDEDYRLSLTADEMPDHPAGTPDAEIYLTAAGGRTLNTCESYSSCYHLCSAW
Actinocatenispora_sera_NBRC_101916_GCF_018324685.1	r1c14	Asera_RS32375	MSAEELVRAWRDEDFRLELESAVAHPAGEVDRELYVSTGAASTCNYASVTCAHICSCAA
Actinocatenispora_sera_NBRC_101916_GCF_018324685.1	r1c14	allorf_6889628_6889759	VNGRPGRWAAPGGALVPPGVEFLAARGEAPTAKLADTCVGNMR
Actinocatenispora_sera_NRRL_B-24477_GCF_000720965.1	r3c2	IH07_RS0106785	MSAEELVRAWRDEDFRLELESAVAHPAGEVDRELYVSTGAASTCNYASVTCAHICSCAA
Actinocatenispora_sera_NRRL_B-24477_GCF_000720965.1	r3c2	allorf_472594_472725	VNGRPGRWAAPGGALVPPGVEFLAARGEAPTAKLADTCVGNMR
Actinocatenispora_thailandica_NBRC_105041_GCF_016865425.1	r1c9	Athai_RS23795	MDTEDVLRSWKDPEVPAETNPAGNPELTTLFGGAVLNTEGWHTFGCCDTDRGCRTYG
Actinocatenispora_thailandica_NBRC_105041_GCF_016865425.1	r1c9	Athai_RS23800	MTEDIVRSWKDPDLPSILDHPAGRVELADPAGGRQIATEGALTWGCCPDQTGVHWSCLSAC
Actinocatenispora_thailandica_NBRC_105041_GCF_016865425.1	r1c9	Athai_RS23805	MSHDDTIRGWKDTGAATRPDNPAGDLALTGHGGLAPSSEHASTLGCCDGLTNESTCGLCPTDFFC
Actinocatenispora_thailandica_NBRC_105041_GCF_016865425.1	r1c9	Athai_RS23810	MSDLIRSWKDPDSTAAAANPAGEIDLAAETGGMIADSWGSVCPASCNATVGKGTCMVSATIGCC
Actinocatenispora_thailandica_NBRC_105041_GCF_016865425.1	r1c9	Athai_RS23830	MDHEQTIRGWKDLDAPGRPNPAGRIELDSAHGGMIATPRTDWNWLSDDCCLSGVTCGVTCS
Actinocatenispora_thailandica_NBRC_105041_GCF_016865425.1	r1c9	allorf_5364811_5364921	VLRPARSRADRIGGTRTGMPASLVSVPDCLPARARM
Actinocrispum_wychmicini_DSM_45934_GCF_004345645.1	r2c5	EV192_RS10710	MDIEPPCTDKSEEQENEHPAGRIRLRARAISARASVLAGTGLLAIIAMEDNITLVSRGTFSWMCG
Actinocrispum_wychmicini_DSM_45934_GCF_004345645.1	r2c5	allorf_0484574_0484780	MPVVAGLGETAEGTKFPGLRKVVTIMMNSVLALAELGAESEGTGFVTVTVSGNSNDSHQCGSNHSEGC
Actinocrispum_wychmicini_DSM_45934_GCF_004345645.1	r2c5	EV192_RS10710	MDIEPPCTDKSEEQENEHPAGRIRLRARAISARASVLAGTGLLAIIAMEDNITLVSRGTFSWMCG
Actinocrispum_wychmicini_DSM_45934_GCF_004345645.1	r2c5	allorf_0484574_0484780	MPVVAGLGETAEGTKFPGLRKVVTIMMNSVLALAELGAESEGTGFVTVTVSGNSNDSHQCGSNHSEGC
Actinokineospora_alba_CPCC_201030_GCF_900099755.1	r9c3	BLR56_RS33870	MSFGLRAAALAGLVVTAGAATAVGFSGIFDDPANLASWPTSTTCCPEKPK
Actinokineospora_alba_DSM_45114_GCF_004362515.1	r1c18	C8E96_RS33580	MSFGLRAAALAGLVVTAGAATAVGFSGIFDDPANLASWPTSTTCCPEKPK
Actinokineospora_alba_IBRC-M_10655_GCF_900104505.1	r19c3	BLS80_RS33960	MSFGLRAAALAGLVVTAGAATAVGFSGIFDDPANLASWPTSTTCCPEKPK
Actinokineospora_baliensis_DSM_45656_GCF_016907695.1	r1c18	JOD54_RS22260	MGDGDFVDRVRTGAWLATPAVTFGVRAAALAGLVITAGAATAVAFGAFDDPTAITTNWPGSTTCCGNRPDSITG
Actinokineospora_baliensis_DSM_45656_GCF_016907695.1	r1c18	allorf_4872964_4873194	VAVGGLQTNTMLASACSTSTRRRRCGAGAASGAGRRGCPRLPDQSRDVASASRSPRQAARPVRSRAARRWPRHRAR
Actinokineospora_baliensis_DSM_45656_GCF_016907695.1	r1c18	allorf_4873070_4873222	VDARDCPTSRVMWPRRHDRRGKPPDRFALALPAAGHDIVQGRRCTRGPSR
Actinokineospora_baliensis_DSM_45656_GCF_016907695.1	r1c18	allorf_4874644_4874760	LAPLRPKTDAATPKLRAPQGRHSVAAAPSCCATRAASR
Actinokineospora_cianjurensis_DSM_45657_GCF_003663795.1	r3c2	CLV68_RS20325	MRDDDFLDQGRAGAWRVMPAVTFGVRAAALAGLVITAGAASAVAFGALDDPAAAVAFDWPGSTTCCPELPN
Actinokineospora_cianjurensis_DSM_45657_GCF_003663795.1	r3c2	allorf_150382_150618	MGRMRDDPMFVRSCCSGRQSHEAVWKRPAKPWDREWAGQTMRVVAGGASSRGIAVRSGQSEVRAESGEIAVLCAGAMR
Actinokineospora_cianjurensis_DSM_45657_GCF_003663795.1	r3c2	allorf_150273_150407	MGSSRILPMSHGGPRDLGAIPQTCRLWPEYFYSTGHVYTSWYLR
Actinokineospora_fastidiosa_JCM_3276_GCF_014648415.1	r9c1	IEY98_RS29710	MMEFGEELRRLRQSKGMSLASLGAAVYFTKGYLSKVENGRARPNPALAALCDRALGADGALTALLERTRTG
Actinokineospora_fastidiosa_JCM_3276_GCF_014648415.1	r9c1	IEY98_RS29710	MMEFGEELRRLRQSKGMSLASLGAAVYFTKGYLSKVENGRARPNPALAALCDRALGADGALTALLERTRTG
Actinokineospora_inagensis_DSM_44258_GCF_000482865.1	r21c1	allorf_097281_097511	LGSERASPRPPRRGFRDSPVRRCRLATGPHDGAGGDVGTDRPGHAGVAAMACEQRRCADSCRRLPPGGARRRRVTT
Actinokineospora_terrae_DSM_44260_GCF_900111175.1	r21c3	BMY07_RS27390	MRDDDFLDQGRAGAWRVMPAVAFGVRAAALAGLVITAGAASAVAFGALDDPAAAVAFDWPGSTTCCPELPN
Actinokineospora_terrae_DSM_44260_GCF_900111175.1	r21c3	BMY07_RS27410	MQTASSGKMFGAEAEEITHAAGSSSPLELDLWIDQQDRLTHFEARVRATAQTVVKCDYSGWAPAAAITTPNPRKICYPT
Actinokineospora_terrae_DSM_44260_GCF_900111175.1	r21c3	allorf_132486_132722	MSDRGRTSGLRLPERLQRGGRTAGSRRGVRPGAVASYGGDQACEGECRRPPHPLPPRRNPTHPTSTPSQGQPPTTSSP
Actinokineospora_terrae_DSM_44260_GCF_900111175.1	r21c3	allorf_142396_142536	VAVGLAIRRGESASGGLPPRVRRGCQARGHGGGLAHFSRRTAEEVW
Actinokineospora_terrae_DSM_44260_GCF_900111175.1	r21c3	allorf_142264_142503	VRETATVPTSLAATTNARWQPARSAFASPDRKTNSHLPAGSPPPLAVEACSPGGRSDWKEWITCKARLWWRAMWCSWCW
Actinokineospora_xionganensis_HBU206404_GCF_014323725.1	r6c1	GPZ80_RS23670	MSHDQTAFSSHDDQVDAPVGKLRLLPSVTFGVRAAALSGIALPIAMLAAGAAAGPMALADSGAMVMGTTCCPPVAP
Actinokineospora_xionganensis_HBU206404_GCF_014323725.1	r6c1	allorf_190140_190217	LIELFPVIRRRSPGGPSACGRFGAL
Actinomadura_atramentaria_DSM_43919_SF2197_GCF_000381885.1	r4c2	G339_RS0112000	MKRTLAVIVAAAAAVGCVVAARVALASADRPGGKEPAKSSTSPVQPPNTGYWTPERMQSAKPAPMPDPDD
Actinomadura_citrea_DSM_43461_GCF_013409045.1	r1c25	BJ999_RS39605	MSPSTILRHAAADADVRTELLAGAGRFGVPAAAVPAAVAQPDTASLGYWTEGVAAVDAYACASTCSSGPFTFACDGSTK
Actinomadura_citrea_DSM_43461_GCF_013409045.1	r1c25	allorf_8665381_8665497	VLSQNLPYCRGIGRRRRQGAPAPYCGAGAQRYNTTYRL
Actinomadura_citrea_DSM_43461_GCF_013409045.1	r1c25	allorf_8651017_8651166	VVARSPGLRTVICSVVPRCPVRRHRRRRRDPAVRRPVRQASLTWEEDLP
Actinomadura_citrea_JCM_3295_GCF_014648455.1	r3c1	IEZ14_RS08160	MSPSTILRHAAADADVRTELLAGAGRFGVPAAAVPAAVAQPDTASLGYWTEGVAAVDAYACASTCSSGPFTFACDGSTK
Actinomadura_citrea_JCM_3295_GCF_014648455.1	r3c1	allorf_067863_067979	VLSQNLPYCRGIGRRRRQGAPAPYCGAGAQRYNTTYRL
Actinomadura_citrea_JCM_3295_GCF_014648455.1	r3c1	allorf_053499_053648	VVARSPGLRTVICSVVPRCPVRRHRRRRRDPAVRRPVRQASLTWEEDLP
Actinomadura_coerulea_DSM_43675_GCF_014208105.1	r1c16	BKA00_RS25580	MSPSTILRHAAADADIRTELLAGAGRFGVPAAAVPAAVAQPDTASLGYWTEGVAAVDAYACASTCSSGPFTFACDGSTK
Actinomadura_coerulea_DSM_43675_GCF_014208105.1	r1c16	BKA00_RS25580	MSPSTILRHAAADADIRTELLAGAGRFGVPAAAVPAAVAQPDTASLGYWTEGVAAVDAYACASTCSSGPFTFACDGSTK
Actinomadura_coerulea_DSM_43675_GCF_014208105.1	r1c16	allorf_5572816_5573004	VIDVHRSRARPAARSPSVQGSEPCVTMCGATSPPRSAVRGRSSSTPSSAAPRPAPPAACSRC
Actinomadura_coerulea_DSM_43675_GCF_014208105.1	r1c16	allorf_5575149_5575241	LLRSSEIDGSAWSAFSPLTSPAPPCYVHSA
Actinomadura_coerulea_DSM_43675_GCF_014208105.1	r1c16	allorf_5585324_5585470	VRTKTPRWPIRKTPEKTKVRLRSLPTGARTCLWEPQLPTTLAQDSADR
Actinomadura_coerulea_JCM_3320_GCF_014648535.1	r24c1	IE129_RS30390	MSPSTILRHAAADADIRTELLAGAGRFGVPAAAVPAAVAQPDTASLGYWTEGVAAVDAYACASTCSSGPFTFACDGSTK
Actinomadura_coerulea_JCM_3320_GCF_014648535.1	r24c1	allorf_001992_002138	VRTKTPRWPIRKTPEKTKVRLRSLPTGARTCLWEPQLPTTLAQDSADR
Actinomadura_coerulea_JCM_3320_GCF_014648535.1	r24c1	allorf_012257_012349	LLRSSEIDGSAWSAFSPLTSPAPPCYVHSA
Actinomadura_coerulea_JCM_3320_GCF_014648535.1	r24c1	allorf_014494_014682	VIDVHRSRARPAARSPSVQGSEPCVTMCGATSPPRSAVRGRSSSTPSSAAPRPAPPAACSRC
Actinomadura_coerulea_JCM_3320_GCF_014648535.1	r24c1	IE129_RS30390	MSPSTILRHAAADADIRTELLAGAGRFGVPAAAVPAAVAQPDTASLGYWTEGVAAVDAYACASTCSSGPFTFACDGSTK
Actinomadura_coerulea_JCM_3320_GCF_014648535.1	r24c1	allorf_012257_012349	LLRSSEIDGSAWSAFSPLTSPAPPCYVHSA
Actinomadura_coerulea_JCM_3320_GCF_014648535.1	r24c1	allorf_014494_014682	VIDVHRSRARPAARSPSVQGSEPCVTMCGATSPPRSAVRGRSSSTPSSAAPRPAPPAACSRC
Actinomadura_fibrosa_LMG_29177_GCF_900659615.1	r63c1	allorf_14117_14182	MRTNIRGAVWVCHEKARPYTR
Actinomadura_fibrosa_LMG_29177_GCF_900659615.1	r63c1	allorf_20592_20819	LAPALRDVRSRRADVLDGGSVAARRSSVRGRRWSVRTSGALAGGSGKWCPEWHGNTAFPSMDGTRKTVQMRLLCH
Actinomadura_harenae_NEAU-Ht49_GCF_003696215.1	r216c1	EBO15_RS22090	MTTTILRYAAADADFRSELLERPADFGVTSVPAGVEQPDAEALGYWTEGVAAVDIYACASTCSSGPFTFVCDGTTKG
Actinomadura_logoneensis_NEAU-G17_GCF_003428695.1	r841c1	DZF91_RS12045	MSPTTILRHAAADADFRSELLERPADFGVAAVPAGVEQPDAESLGYWTEGAAAVDVYACASTCTSGPLTFICDGTTK
Actinomadura_luteofluorescens_DSM_40398_GCF_013409365.1	r1c15	BJY14_RS23705	MSPSTILRHAAADADIRTELLAGAGRFGVAAAAVPAAVAQPDTASLGYWTEGVAAVDAYACASTCSSGPFTFACDGSTK
Actinomadura_luteofluorescens_DSM_40398_GCF_013409365.1	r1c15	allorf_5095357_5095545	VSPHDVPAGAGTGMRKGARGVLKPDPGGQARYSQSGREGSNRPSNCFVVPISTGRCGRLSRH
Actinomadura_macra_NBRC_14102_GCF_001552215.1	r3c1	allorf_115803_115925	MRWQGSDTMDQENVSAALTLAAFHGRCRPDLPYRAVLAAR
Actinomadura_macra_NBRC_14102_GCF_001552215.1	r3c1	allorf_115959_116132	VDHLQRVRCPSYQQERAREVSADASQASPSASADRTAGAADSARTSDEFRLARSSAC
Actinomadura_macra_NBRC_14102_GCF_001552215.1	r3c1	allorf_118976_119146	MWAIDPLLEQQGAHSIDLTALGQYRYLSILRPREVVQSLASGRPASRMCGFLRKSR
Actinomadura_mexicana_DSM_44485_GCF_900188105.1	r14c2	CHC11_RS05190	MSPSTILRHAAADADVRTELLAGAGRFGVPAAAVPAAVAQPDTASLGYWTEGVAAVDAYACASTCSSGPFTFACDGSTK
Actinomadura_mexicana_DSM_44485_GCF_900188105.1	r14c2	allorf_163906_164103	LFRSPTHRLWIRDRRDDRPGRAAAVEASGGGTRPGLSRAATASGRWACVPGRDGAALPGGPPTLR
Actinomadura_mexicana_DSM_44485_GCF_900188105.1	r14c2	allorf_170434_170583	LRKGARTELKTGRGGQVRHSHSGRAGSNRSSNCFVLPISTGRCGRLSCR
Actinomadura_mexicana_DSM_44485_GCF_900188105.1	r14c2	allorf_184465_184638	LPWPSPDVHAPKVSSPGLRHVTDHHVPYSPRRGCSSRDGTHARSARYRANDDVCHPM
Actinomadura_mexicana_DSM_44485_GCF_900188105.1	r14c2	allorf_164831_164995	LWSLRLEAVEIADTGAVTGISCRRMRGTRSPLSPSSARHFLAGGEPPASVRPKS
Actinomadura_montaniterrae_CYP1-1B_GCF_008923365.1	r81c1	allorf_10028_10102	VAVPARRTPSSGARARRTGCTGWC
Actinomadura_nitritigenes_L46_GCF_017573545.1	r22c1	J4557_RS32570	MLQSVTRRVTRAIEALLPTATADAGCPPDSWMEYKIMGGVCFGRTCSTSGDCKTHCGAWYSYSMNYC
Actinomadura_oligospora_ATCC_43269_GCF_000518265.1	r9c3	P696_RS0120030	MTATSILRHAAADADFRSELLERPTDFGVTAVPAGVEQPDAEQLGYWTEGVAAVDIYACSSTCSFGPFTIVCDGTTKGQ
Actinomadura_oligospora_ATCC_43269_GCF_000518265.1	r9c3	P696_RS0120080	MRISSVVLLLWLVIGAVAAGQRHYYDRPVKDQVKDCSRSGTIAVTVVAGPLNYLGVNPKISCKDLPEPSK
Actinomadura_oligospora_ATCC_43269_GCF_000518265.1	r20c1	allorf_000674_000886	MAVVGARGRVGGGFLGGMRCGLVRTRRWSRTGIAGSAPRTRLSRLLTRRRRSRGTGCLLTWGFLRWRGHC
Actinomadura_roseirufa_LMG_30035_GCF_900659635.1	r33c1	allorf_07928_08083	MQHTASSSCEFQRRDGAGTVESGSGGPGTSRSAVMYSAMSPDASWQTGCWQ
Actinomadura_roseirufa_LMG_30035_GCF_900659635.1	r33c1	allorf_19802_19927	MCTRAVDFCSVADSAYRRHGNYAAVGCPAWPGARPETLSRP
Actinomadura_roseirufa_LMG_30035_GCF_900659635.1	r33c1	allorf_24393_24578	VTGHTARLHALPGPAAGWSCRTPGTSTAWPRVASRRPGRLEGDIATGRTARFRALRRPAAR
Actinomadura_roseirufa_LMG_30035_GCF_900659635.1	r33c1	allorf_09105_09272	LRAGASRRPIGQEEPAGESRAGHNEPRPCGNFPDHECKRFHLSRLQGNTRSLCVL
Actinomadura_rubrisoli_H3C3_GCF_004349215.1	r554c1	E1298_RS14350	MPASTILRSAVDTEFRDELVHSYGVSADSLPAAVEQPDQESLDFWTEGVAAMEIYACRNSCSFGPLTIVCDGDTK
Actinomadura_rubrisoli_H3C3_GCF_004349215.1	r554c1	allorf_18405_18638	VPAGRRRHPSFAGGRARRARRLAVCGRRATINGEWFARCDKVAPAKAHVVVGDDDPPQGDDLASAPVAVNSTPLKFD
Actinomadura_rubrobrunea_NBRC_15275_GCF_001552235.1	r10c2	AR3_RS05050	MSPSSVLRHAAADAEVRAEVLASPEAFGVSAGAVPASVEPLDEEALGFWTEGVAAVEVYACATSCSAGPFTIICDGGTK
Actinomadura_rubrobrunea_NBRC_15275_GCF_001552235.1	r10c2	allorf_86904_87023	MFDAGGVSEAEQNPRDVSGRRATRGRRLIAADIYAPPCT
Actinomadura_sp._HBU206391_GCF_014323665.1	r445c1	HKK72_RS04585	MTNTAVQELNRELDNPAGDLDAELRELERSEDLRETESVFTWFSAVRICCFKVGS
Actinomadura_sp._HBU206391_GCF_014323665.1	r445c1	allorf_086607_086792	VVPLSAVAGREVAAGPNLDQLPGLSRCPPGSSHLASAAPSRYAGSQRALGPLGPHVAKDVP
Actinomadura_sp._J1-007_GCF_009793335.1	r1c1	allorf_0214386_0214541	MPSRAPGTSRSQQPACADTYFRKRSSLAGDPRCRPAHGVAMTFVMVKARSL
Actinomadura_sp._J1-007_GCF_009793335.1	r1c1	allorf_0226030_0226155	VARSFLKGGRVLPEREMDRLTGARVSVFRCHLSGHSPGLRR
Actinomadura_sp._KC345_GCF_004348515.1	r7c1	allorf_15568_15783	LAAGLRYDSYSSAEPADIYTACSGGSYRPFGEKQSNPLRGKCRSRRCVDQQLRPVASSANTAPFRGGKWST
Actinomadura_sp._KC345_GCF_004348515.1	r7c1	allorf_15841_15930	VAGNPHYLPLQQGPGELLAAICMTGHGHH
Actinomadura_sp._RB99_GCF_014706005.1	r31c1	amrb99_RS47725	MLQSVTRRVTRAVEALLPTATADAGCPPDSWMEYKIMGGVCFGRTCSTSGDCKTHCGAWYSYSMNYC
Actinomadura_sp._WMMA1423_GCF_006547145.1	r1c25	FKD65_RS41590	MLDQLEIARALKDKDYFQSLQPAEQQAVVATGGIGAGDISDESLESVSSGLEGGTQMLYTGTDATEEAAHLMVICTC
Actinomadura_sp._WMMA1423_GCF_006547145.1	r1c25	allorf_9025556_9025711	VPQMPVVQDDRGSSGALSLMLCRRRRQRLHQCPIIVGHIRAATRPPKCPRP
Actinomadura_sp._WMMA1423_GCF_006547145.1	r1c25	allorf_9024962_9025201	LIDRNGSRVLFPFLAQIVDPPALLGSLLVENGMFLMTGARGGGFPRGEAPCRVTDLRLPPEPRAAGHGVLPLMVGRVRR
Actinomadura_sp._WMMA1423_GCF_006547145.1	r1c25	allorf_9025656_9025742	VRLRDFMAVSFRGGGISAGASPLGCDRR
Actinomadura_viridis_DSM_43175_GCF_015751755.1	r1c1	allorf_0045916_0046044	MARARKWRPRCPGMAVKSGISANEKTLVMCFAGFFCSLPVRL
Actinomadura_viridis_DSM_43175_GCF_015751755.1	r1c1	allorf_0046175_0046408	MGRTRGAVHGCRSMVVGAGVRTVVGTGVRMGVGAVVWTGVGRVAGKVACGAGAGRCGTVRPAMAGEKPARVTKAIPR
Actinomyces_gerencseriae_DSM_6844_GCF_000429265.1	r19c1	G448_RS16025	MSEILDQELTVVSPSWDVAARATDGATPSLQAQIDAEFERIVSPYMASSGWFCTLTIECGTFICACR
Actinomyces_israelii_NCTC12972_GCF_900637225.1	r1c2	allorf_2507590_2507667	LVGGALTWLGSCQKGITEKQWRLPI
Actinomyces_israelii_NCTC12972_GCF_900637225.1	r1c2	allorf_2513184_2513342	LFCPNGWRFSLSGAVSGGRWLPGGCRGRQLGVLPVANPERGGGSRYLDPEGV
Actinomyces_israelii_NCTC12972_GCF_900637225.1	r1c2	allorf_2515088_2515246	VNRSSVKTKTPSRAVPGPYRVLARLVAFAPCRGSAGVSSAAKLHSVRVEILR
Actinomyces_israelii_NCTC12972_GCF_900637225.1	r1c2	allorf_2525035_2525193	MRSKSSAERSAASCSPKMSSVVSSPSKCVVGVASVLLRMMSWPCWPVPSLWS
Actinomyces_israelii_NCTC12972_GCF_900637225.1	r1c2	allorf_2527094_2527204	MAPLLPRFEVVAGPFFVFLAKGEWVVINRGGSKPCQ
Actinomyces_israelii_NCTC12972_GCF_900637225.1	r1c2	allorf_2514929_2515015	VVGQGTRYAKARKWILNTYALACLEVSF
Actinomyces_naeslundii_CCUG_35334_GCF_001956565.1	r8c1	BKH03_RS04355	MSNINMQAAAALDELSDAELDQVLGAGGDGVKWSITHECYMNSLQVLLTCCS
Actinomyces_naeslundii_CCUG_35334_GCF_001956565.1	r8c1	allorf_120633_120740	LATMTFGHQFVLPYRRSRMLPRCQSSMTVRGLFME
Actinomyces_naeslundii_CCUG_35334_GCF_001956565.1	r8c1	allorf_120447_120656	MSKRHCRQFCYSLQVRARLRPAATAAAHSCSLGALRSAITAGSIRPKPPAAQACIWRSSRPTTPQNLRR
Actinomyces_naeslundii_Pn6N_GCF_001956365.1	r5c1	BKH06_RS03750	MSNINMQAAAALDELSDAELDQVLGAGNGVFYTFTHECNTNSFYVAFTCCS
Actinomyces_naeslundii_Pn6N_GCF_001956365.1	r5c1	BKH06_RS03755	MSNINMQAVSALDELSDAELDQVLGAEGVVTTISHECNMNSWQFIFTCCS
Actinomyces_naeslundii_Pn6N_GCF_001956365.1	r5c1	allorf_215951_216079	MHARPPVVAGSGSIRGVAHKTLIPDGLLVCQAVFVKMKLGLT
Actinomyces_naeslundii_Pn6N_GCF_001956365.1	r5c1	allorf_216037_216216	VSSGFRENEAGIDIVRRAVYLAEGWGRLLWLHGCRAAARGGGSGCGHRYRHGLSCLGCP
Actinomyces_naeslundii_Pn6N_GCF_001956365.1	r5c1	allorf_220341_220451	VRGHRLHDLKGVSTLTHVRNPWERICSYEWASRSSY
Actinomyces_naeslundii_Pn6N_GCF_001956365.1	r5c1	allorf_216014_216223	MRLMDSPDRKAHDDIGVHNLSHRHEQRHDTRVTTAAGPNPRQDKRRDGLCQSQLHFHENRLTHQQSIRY
Actinomyces_naeslundii_Pn6N_GCF_001956365.1	r5c1	allorf_217162_217365	MSKRHCRQFCYSLQVRARLRPAATAAAHTCSLGALRSAITAGSIRPPAAQACIWRSSRPTTPQNLRR
Actinomyces_naeslundii_R13240_GCF_001937605.1	r24c1	allorf_2229_2303	LSGVGWCRFRCRGGDYAGASCFRV
Actinomyces_naeslundii_W8-2-3_GCF_001937595.1	r41c1	allorf_6511_6585	LSGVGWCRFRCRGGDYAGASCFRV
Actinomyces_naeslundii_WE6B-3_GCF_001937735.1	r39c1	allorf_2229_2303	LSGVGWCRFRCRGGDYAGASCFRV
Actinomyces_procaprae_dk561_GCF_004798665.1	r1c1	E4J16_RS14990	MTHENLTGTYTASELEELNDISAYGGTTPSSWPCGIGITTTICPTAVCTSKCR
Actinomyces_procaprae_dk561_GCF_004798665.1	r1c1	allorf_0075864_0076013	LAGVRGCARRRRGAAAAGAVASWGCGWANCRGALNRPSRACSMVCVSPD
Actinomyces_procaprae_dk561_GCF_004798665.1	r1c1	allorf_0076232_0076441	VRGLQAEPARPPGPRGRAWGRASRPRPSVVMRRFVFGGVGGAGRWFVGVLCADLVCSPVRGLLRRFGVC
Actinomyces_procaprae_dk561_GCF_004798665.1	r1c1	allorf_0076338_0076511	LGVWVEPGGGSSACFALTSSARRFAVYYAGSVSAEGSGRVSDCLCKGCGPTYKETRG
Actinomyces_procaprae_dk561_GCF_004798665.1	r1c1	allorf_0079275_0079346	LHHFRRDAPGTRSTEPHDFNDLC
Actinomyces_procaprae_dk561_GCF_004798665.1	r1c1	allorf_0091904_0092104	VAVAVGCDSPGHGAGGGVRYVEGGTIGQRARPHFRAWFLGRDACCRKTPRALTNDTPTFPHHPNDP
Actinomyces_procaprae_dk561_GCF_004798665.1	r1c1	E4J16_RS14990	MTHENLTGTYTASELEELNDISAYGGTTPSSWPCGIGITTTICPTAVCTSKCR
Actinomyces_procaprae_dk561_GCF_004798665.1	r1c1	allorf_0075864_0076013	LAGVRGCARRRRGAAAAGAVASWGCGWANCRGALNRPSRACSMVCVSPD
Actinomyces_procaprae_dk561_GCF_004798665.1	r1c1	allorf_0076232_0076441	VRGLQAEPARPPGPRGRAWGRASRPRPSVVMRRFVFGGVGGAGRWFVGVLCADLVCSPVRGLLRRFGVC
Actinomyces_procaprae_dk561_GCF_004798665.1	r1c1	allorf_0076338_0076511	LGVWVEPGGGSSACFALTSSARRFAVYYAGSVSAEGSGRVSDCLCKGCGPTYKETRG
Actinomyces_procaprae_dk561_GCF_004798665.1	r1c1	allorf_0079275_0079346	LHHFRRDAPGTRSTEPHDFNDLC
Actinomyces_procaprae_dk561_GCF_004798665.1	r1c1	allorf_0091904_0092104	VAVAVGCDSPGHGAGGGVRYVEGGTIGQRARPHFRAWFLGRDACCRKTPRALTNDTPTFPHHPNDP
Actinomyces_procaprae_dk561_GCF_004798665.1	r1c1	allorf_0094578_0094799	MRHIQFGYVNDAGEIRANDSLGEAVTWMGDGGSAGAAAAGVVSPRSDTDMAMAERVRRERMCEDFLTVVDPVG
Actinomyces_procaprae_dk561_GCF_004798665.1	r1c1	allorf_0094630_0094776	MIRSVRRLHGWEMGVRRVLLRRELSAPGAIRTWRWQRGCEGNACARTS
Actinomyces_procaprae_dk561_GCF_004798665.1	r1c1	allorf_0078236_0078403	VAARTRVHYAGPGRWPVARSPRSPQGTRSARPAHDQHAPRTPRLCRHGRTPRPRT
Actinomyces_procaprae_dk561_GCF_004798665.1	r1c1	allorf_0079268_0079333	LKSCGSVDRVPGASRRKWCNL
Actinomyces_procaprae_dk561_GCF_004798665.1	r1c1	allorf_0090688_0090780	VVMMNWSPGASREAACSWSQPCGQRGGPGR
Actinomyces_procaprae_dk561_GCF_004798665.1	r1c1	allorf_0091131_0091220	MGRRQGMASGGGRFVCLPDGSSGSSNSSA
Actinomyces_procaprae_dk561_GCF_004798665.1	r1c1	allorf_0091740_0091931	VNRSPPPPPRRPSLAAGRHQLGPDDHAAASANRDLCVWGGGWWCVLVGLRAVSPAPPCVASRA
Actinomyces_procaprae_dk561_GCF_004798665.1	r1c1	allorf_0091837_0091977	VPPSTYLTPPPAPCPGESQPTATATTSVPGSGPPPAGPRRSCCCVG
Actinomyces_procaprae_dk561_GCF_004798665.1	r1c1	allorf_0091956_0092057	VHAESFGSMRLDQETKPENEASRAALSCHPRRT
Actinomyces_radicidentis_CCUG_36733_GCF_001553565.1	r1c3	AXF14_RS11835	MSNTPVVEVDLDELTDLELQDVAGAAGSGWMYTFGCCWCVPWYSSFTKCGLACSQGTCR
Actinomyces_radicidentis_CCUG_36733_GCF_001553565.1	r1c3	AXF14_RS11840	MHLKENPVHVVELDDDEMAVIDGGTSIPCAAFVVTTVTACWNDTALWGSCRLGTRGCC
Actinomyces_radicidentis_CCUG_36733_GCF_001553565.1	r1c3	allorf_2802472_2802663	VQSSSLRRNSSPADEVDPWTLTAEKVVLGADLQIGRYEERPCERHQRLTRARYLQVARRRHRV
Actinomyces_radicidentis_CCUG_36733_GCF_001553565.1	r1c3	allorf_2809082_2809213	VVLQDARAPGADITAPPQDPMVDPAGAPPCVVPGPASNADLSR
Actinomyces_respiraculi_ZJ1629_GCF_011751985.1	r39c1	HCR20_RS06620	MSPTPPPVDMVELDDQEMSTVDGGTSLPCATAVVTTLTTCFSDTVLWGSCRMGTRGCC
Actinomyces_respiraculi_ZJ1629_GCF_011751985.1	r39c1	HCR20_RS06625	MTTTTRTPSPVSEVDLTELTDLELQSVAGAAGSGWVYTFGCCWCLPWYSSLTKCGAICSQGTCQ
Actinomyces_respiraculi_ZJ1629_GCF_011751985.1	r39c1	allorf_100717_100857	LQDFDLGRPVAPTKVDKDAAGSRTFRSSPGSCDDGGSHRLHSRPAS
Actinomyces_respiraculi_ZJ1629_GCF_011751985.1	r39c1	allorf_111289_111402	VPTRQARRSSPAAASGESPSSTGTSMVGRCSRCVTSP
Actinomyces_respiraculi_ZJ1629_GCF_011751985.1	r39c1	allorf_114876_115049	VDSPPSGDVRAAGQPIAGWTTCVPQPGCPLSTPEQHVVRGHLRCPGCDTRTRQDTIM
Actinomyces_respiraculi_ZJ750_GCF_014595995.2	r1c1	ID810_RS00795	MTTTTRTPSPVSEVDLTELTDLELQSVAGAAGSGWVYTFGCCWCLPWYSSLTKCGAICSQGTCQ
Actinomyces_respiraculi_ZJ750_GCF_014595995.2	r1c1	ID810_RS00800	MSPTPPPVDMVELDDQEMSTVDGGTSLPCATAVVTTLTTCFSDTVLWGSCRMGTRGCC
Actinomyces_respiraculi_ZJ750_GCF_014595995.2	r1c1	allorf_0180638_0180811	VDSPPSGDVRAAGQPIAGWTTCVPQPGCPLSTPEQHVVRGHLRCPGCDTRTRQDTIM
Actinomyces_respiraculi_ZJ750_GCF_014595995.2	r1c1	allorf_0194847_0194987	LQDFDLGRPVAPTKVDKDAAGSRTFRSSPGSCDDGGSHRLHSRPAS
Actinomyces_sp._2119_GCF_003591215.1	r19c1	D4740_RS12900	MRAVSPGSTTHEDVVVYQPCRPWYQLPPPAATSHCADHSPPGRRRSTHH
Actinomyces_sp._2119_GCF_003591215.1	r19c1	allorf_089311_089382	VSDSARRGQLPAGGFEECAGTTL
Actinomyces_sp._432_GCF_009930875.1	r1c1	CWT12_RS00385	MDAKFTSTPAAKSDLLDEITEQDYVTANGGFFPWLSRKLGNTGYVCTLTKECQRMCN
Actinomyces_sp._432_GCF_009930875.1	r1c1	CWT12_RS00390	MTHENLTGTYTASELEELNDISAYGGTTPSSWPCGIGITTTVCPTAACSSKCR
Actinomyces_sp._432_GCF_009930875.1	r1c1	allorf_0077306_0077500	LLVTSGIPLPSGAKPIGRLGGSIGGERAFGGKVGAENSGGVCPEPFRAHAAAVIRSGHPQPHFR
Actinomyces_sp._432_GCF_009930875.1	r1c1	allorf_0084004_0084123	MSLPGGPWDTAERRVEVGRESCREVGIREPVWWCRGGVG
Actinomyces_sp._432_GCF_009930875.1	r1c1	allorf_0098372_0098596	VIEQSHFGPGSEVGEMSIGDALREMVDWAGRVGSAGVATEGLASPRSDTDMAMAERVRREHMCGDFLSVVDPVG
Actinomyces_sp._432_GCF_009930875.1	r1c1	allorf_0098430_0098639	MRLERWWIGQEELARQAWRRKDSPAPGAIQTWRWQRGCEGNTCAVTSYRLWIRWDSRILSYTAVWPAHH
Actinomyces_sp._432_GCF_009930875.1	r1c1	CWT12_RS00385	MDAKFTSTPAAKSDLLDEITEQDYVTANGGFFPWLSRKLGNTGYVCTLTKECQRMCN
Actinomyces_sp._432_GCF_009930875.1	r1c1	CWT12_RS00390	MTHENLTGTYTASELEELNDISAYGGTTPSSWPCGIGITTTVCPTAACSSKCR
Actinomyces_sp._432_GCF_009930875.1	r1c1	allorf_0084004_0084123	MSLPGGPWDTAERRVEVGRESCREVGIREPVWWCRGGVG
Actinomyces_sp._432_GCF_009930875.1	r1c1	allorf_0098372_0098596	VIEQSHFGPGSEVGEMSIGDALREMVDWAGRVGSAGVATEGLASPRSDTDMAMAERVRREHMCGDFLSVVDPVG
Actinomyces_sp._432_GCF_009930875.1	r1c1	allorf_0098430_0098639	MRLERWWIGQEELARQAWRRKDSPAPGAIQTWRWQRGCEGNTCAVTSYRLWIRWDSRILSYTAVWPAHH
Actinomyces_sp._432_GCF_009930875.1	r1c1	allorf_0097382_0097492	VRETLGRWIGRARPPGAGKGTACVMSCSRHWCSIGR
Actinomyces_sp._594_GCF_019325145.1	r57c1	allorf_14138_14299	LTRLASSLTRAGFSDTASGLGFFVGAEGFGWCLWGPRACCVSRGGVGVVCQTG
Actinomyces_sp._594_GCF_019325145.1	r57c1	allorf_14312_14425	MLVALFHGSWVISSSTQGRWRRRRPLHQVAFSIATCV
Actinomyces_sp._594_GCF_019325145.1	r57c1	allorf_15638_15868	LVNAPHVPAQAVVSKVKQPTATVIPIPMVQVPAGETLDPAPPIARIWSSDKSDLPQTDSAIRFLVLCRRWLGGKSS
Actinomyces_sp._594_GCF_019325145.1	r57c1	allorf_15720_15893	LSGSLAASFGKCSTRTGAGGGVEGEATYCHRDPDSDGPSPSRRNVRPSATNCAHLVV
Actinomyces_sp._594_GCF_019325145.1	r57c1	allorf_16227_16355	VLELSLTQYSVRFVCSLISRCLPPPSLSITFAVVLSIATVRF
Actinomyces_sp._Marseille-P3109_GCF_900323545.1	r6c3	BQ8008_RS11610	MSNINMQAVAALDELSDAELDQVLGAGVGVFYTLTHECHMNSLQRRLTCCS
Actinomyces_sp._Marseille-P3109_GCF_900323545.1	r6c3	BQ8008_RS11615	MSNINMQAVAALDELSDAELDQVLGAGVGVFYTLTHECHMNSLQRRLTCCS
Actinomyces_sp._Marseille-P3109_GCF_900323545.1	r6c3	allorf_2676974_2677105	MAVKAASTVTSRPRWGVRRRVRPTMVVGGADRSISRFESDRRC
Actinomyces_sp._Marseille-P3109_GCF_900323545.1	r6c3	allorf_2679194_2679361	MHSIDARPSTSGGGWWCLLRSCSQNFNTGWIVGVSSGFRENEGGIDIVRRAVYLP
Actinomyces_sp._Marseille-P3109_GCF_900323545.1	r6c3	allorf_2683749_2683889	MPSTCCVDIRNQWRYRAQQMLAACSEKEVVHVGHHIRSLDGARGRA
Actinomyces_sp._Marseille-P3109_GCF_900323545.1	r6c3	allorf_2683763_2683867	LCRHQESVAISRAANAGSLFRKRGRPCGSPYSLP
Actinomyces_sp._Marseille-P3109_GCF_900323545.1	r6c3	allorf_2679383_2679607	MRQPISSDHRPAASSLGVLKTCSRVRRVPAAWMITAHPSRYSASSPQCVSWTAQTGKPMTISVSTTCATATTPV
Actinomyces_sp._Marseille-P3109_GCF_900323545.1	r6c3	allorf_2680402_2680611	MSKRHCRQFCYSLQVRARLRPAATAAAHTCSLGALRSAITAGSIRPKPPAAQACIWRSSRPTTPQNLRR
Actinomyces_sp._Marseille-P3109_GCF_900323545.1	r6c3	allorf_2696499_2696714	VRRSESQPAPCDHLARTARGPGAAGREVGALHEGRGLVEYGQPLTSAPRGSCSAPGLRLTISTTAGICPVA
Actinomyces_sp._oral_taxon_170_str._F0386_GCF_000195595.1	r16c1	HMPREF9056_RS03330	MQAAAALDELSDAELDQVLGAGNGVYYTLSHECHMNSWQFIFTCCS
Actinomyces_sp._oral_taxon_170_str._F0386_GCF_000195595.1	r16c1	allorf_21016_21108	LAAMAFGHQRVLPVGGAGCSRCHSSMTVRG
Actinomyces_sp._oral_taxon_170_str._F0386_GCF_000195595.1	r16c1	allorf_24229_24369	MPSTCCVDIRNQWRYRAQQMLAACSEKEVVHVGHHIRSLDGARGRA
Actinomyces_sp._oral_taxon_170_str._F0386_GCF_000195595.1	r16c1	allorf_24243_24347	LCRHQESVAISRAANAGSLFRKRGRPCGSPYSLP
Actinomyces_sp._oral_taxon_170_str._F0386_GCF_000195595.1	r16c1	allorf_24675_24905	VRPVLGRPREWLWVGRAVCPVYPQCASHIDNMNGTAKKWCEPEGRMSCGLFAGMKHVLPGLGKRKRLMQLSIILWE
Actinomyces_sp._oral_taxon_170_str._F0386_GCF_000195595.1	r16c1	allorf_32282_32422	LSIPPQASPVSTGARRLMGGAGSERHHHPQPPLCTLHSRGCSSRRR
Actinomyces_sp._oral_taxon_448_str._F0400_GCF_000220835.1	r1c1	HMPREF9062_RS00700	MTADILVEMTDAELDATLGAGNGVFHTISHECYYNSWAFIFTCC
Actinomyces_sp._oral_taxon_448_str._F0400_GCF_000220835.1	r1c1	allorf_0159575_0159772	MPFRDDSLCHGNLGNWTALRPVATRTEAHEPLVPCLAESVIATTNRSKAARRIRPGSPPTASRSP
Actinomyces_sp._oral_taxon_448_str._F0400_GCF_000220835.1	r1c1	allorf_0150104_0150241	LPCGTGALVAEVVCHPGVTVVAELLSGAVCVTEQYLCRTFCFTVI
Actinomyces_sp._Z16_GCF_003111765.1	r1c1	C3B71_RS00410	MPTPRAAGWSLLLVGIALSALAACTHLAWLWIIAIVVLVASIGTLAVAFVSDADGPGDGRRR
Actinomyces_sp._Z16_GCF_003111765.1	r1c1	C3B71_RS00440	MESQAEVTWIEEVGEQSFDTDVFGACSTNTFSLSDYWGNRGYWCTLTHECMSWCK
Actinomyces_sp._Z16_GCF_003111765.1	r1c1	C3B71_RS16030	MNNLELGKYLESDMIAVTEEDVEGGATPAVATAALLAVGGFISHNTCPTTVCTRAC
Actinomyces_sp._Z16_GCF_003111765.1	r1c1	allorf_0094367_0094588	VCIGGCGLSARVIGANVVLQTGVLGGCLLPAFAVWTAVPCLDRVSLFGPPLCAAWAVQTDARGPNRRGRSKPR
Actinomyces_sp._Z16_GCF_003111765.1	r1c1	allorf_0109463_0109555	LWWWGGAGDVGGGLVADGELVVSGGCGARV
Actinomyces_sp._Z16_GCF_003111765.1	r1c1	allorf_0109479_0109712	VLAMWVVVWWRMVSWSCLVAVGPEFEWAACALRELARAFVSSLALLGASSRSRVVDVGACGRAGCVLSEDWCAQSGA
Actinomyces_sp._Z16_GCF_003111765.1	r1c1	allorf_0109556_0109681	VGCVRPSGARSRLRELACAVGSVVPEPGCRRGCLWAGRLCA
Actinomyces_sp._Z16_GCF_003111765.1	r1c1	C3B71_RS00440	MESQAEVTWIEEVGEQSFDTDVFGACSTNTFSLSDYWGNRGYWCTLTHECMSWCK
Actinomyces_sp._Z16_GCF_003111765.1	r1c1	C3B71_RS16030	MNNLELGKYLESDMIAVTEEDVEGGATPAVATAALLAVGGFISHNTCPTTVCTRAC
Actinomyces_sp._Z16_GCF_003111765.1	r1c1	allorf_0094367_0094588	VCIGGCGLSARVIGANVVLQTGVLGGCLLPAFAVWTAVPCLDRVSLFGPPLCAAWAVQTDARGPNRRGRSKPR
Actinomyces_sp._Z16_GCF_003111765.1	r1c1	allorf_0109463_0109555	LWWWGGAGDVGGGLVADGELVVSGGCGARV
Actinomyces_sp._Z16_GCF_003111765.1	r1c1	allorf_0109479_0109712	VLAMWVVVWWRMVSWSCLVAVGPEFEWAACALRELARAFVSSLALLGASSRSRVVDVGACGRAGCVLSEDWCAQSGA
Actinomyces_sp._Z16_GCF_003111765.1	r1c1	allorf_0109556_0109681	VGCVRPSGARSRLRELACAVGSVVPEPGCRRGCLWAGRLCA
Actinomyces_sp._Z16_GCF_003111765.1	r1c1	allorf_0109701_0109913	LDRCSPDGPLFPRWTAVAAGYSGPTGRGRSNGAWAVQRGVGGPTGPVQDPLAPFDCRQPGPRHRGNALRA
Actinomyces_sp._Z16_GCF_003111765.1	r1c1	allorf_0111999_0112211	VGRSAILAGRPTCFQGPRRGRAASASHVQRMSLVEAQNRAAPTAPVTPSLIRASLSSATPVSGQRSASSR
Actinomyces_sp._Z3_GCF_003287775.1	r8c1	DRB07_RS07865	MPTPRAAGWSLLLVGIALSALAACTHLAWLWIIAIVVLVASIGTLAVAFVSDADGPGDGRRR
Actinomyces_sp._Z3_GCF_003287775.1	r8c1	DRB07_RS07895	MESQAEVTWIEEVGEQSFDTDVFGACSTNTFSLSDYWGNRGYWCTLTHECMSWCK
Actinomyces_sp._Z3_GCF_003287775.1	r8c1	allorf_54556_54777	VCIGGCGLSARVIGANVVLQTGVLGGCLLPAFAVWTAVPCLDRVSLFGPPLCAAWAVQTDARGPNRRGRSKPR
Actinomyces_sp._Z3_GCF_003287775.1	r8c1	allorf_58417_58587	MNNLELGKYLESDMIAVTEEDVEGGATPAVATAALLAVGGFISHNTCPTTVCTRAC
Actinomyces_sp._Z3_GCF_003287775.1	r8c1	allorf_69423_69647	LMALVGLRVMARLAEAMPVVAGPHVGGADQAYGQVPQGGHHLRPGACAQLVAVLVVGDIAHPVESVLDRLGRVV
Actinomyces_sp._Z3_GCF_003287775.1	r8c1	allorf_69653_69745	LWWWGGAGDVGGGLVADGELVVSGGCGARV
Actinomyces_sp._Z3_GCF_003287775.1	r8c1	allorf_69669_69902	VLAMWVVVWWRMVSWSCLVAVGPEFEWAACALRELARAFVSSLALLGASSRSRVVDVGACGRAGCVLSEDWCAQSGA
Actinomyces_sp._Z3_GCF_003287775.1	r8c1	allorf_69746_69871	VGCVRPSGARSRLRELACAVGSVVPEPGCRRGCLWAGRLCA
Actinomyces_sp._Z3_GCF_003287775.1	r8c1	DRB07_RS07895	MESQAEVTWIEEVGEQSFDTDVFGACSTNTFSLSDYWGNRGYWCTLTHECMSWCK
Actinomyces_sp._Z3_GCF_003287775.1	r8c1	allorf_54556_54777	VCIGGCGLSARVIGANVVLQTGVLGGCLLPAFAVWTAVPCLDRVSLFGPPLCAAWAVQTDARGPNRRGRSKPR
Actinomyces_sp._Z3_GCF_003287775.1	r8c1	allorf_58417_58587	MNNLELGKYLESDMIAVTEEDVEGGATPAVATAALLAVGGFISHNTCPTTVCTRAC
Actinomyces_sp._Z3_GCF_003287775.1	r8c1	allorf_69423_69647	LMALVGLRVMARLAEAMPVVAGPHVGGADQAYGQVPQGGHHLRPGACAQLVAVLVVGDIAHPVESVLDRLGRVV
Actinomyces_sp._Z3_GCF_003287775.1	r8c1	allorf_69653_69745	LWWWGGAGDVGGGLVADGELVVSGGCGARV
Actinomyces_sp._Z3_GCF_003287775.1	r8c1	allorf_69669_69902	VLAMWVVVWWRMVSWSCLVAVGPEFEWAACALRELARAFVSSLALLGASSRSRVVDVGACGRAGCVLSEDWCAQSGA
Actinomyces_sp._Z3_GCF_003287775.1	r8c1	allorf_69746_69871	VGCVRPSGARSRLRELACAVGSVVPEPGCRRGCLWAGRLCA
Actinomyces_sp._Z3_GCF_003287775.1	r8c1	allorf_69891_70043	VGGPTGRGRSNGAWAVQRGVGGPTGPVQDPLAPFDCRQPGPRHRGNALRA
Actinomyces_sp._Z3_GCF_003287775.1	r8c1	allorf_72208_72420	VGRSAILAGRPTCFQGPRRGRAASASHVQRMSLVEAQNRAAPTAPVTPSLIRASLSSATPVSGQRSASSR
Actinomyces_sp._Z5_GCF_003287795.1	r38c1	DRB06_RS14145	MSTSIPPLDIVELDDAEMSTVDGGTSLPCAGLVITTMTTCFNDTALWGSCRLGTRGCC
Actinomyces_sp._Z5_GCF_003287795.1	r38c1	DRB06_RS14150	MSTTTQNAPAVIEVDLAELTDLELQSVAGAAGSGWVHTLGCCWCLPWYSSYTKCGAICKQGTCS
Actinomyces_sp._Z5_GCF_003287795.1	r38c1	allorf_10163_10303	VEICVTAREETGAEQVLHVSGPPPPCGVPEWTTGLFSDLGDSCRFP
Actinomyces_sp._Z5_GCF_003287795.1	r38c1	allorf_12653_12802	MPAPEPMEDWSCSDDGRPREVAHGEQEEALDRRDACRRAHCRVRRTGLR
Actinomyces_sp._Z5_GCF_003287795.1	r38c1	allorf_12679_12783	LELFGRRSSERGRPWRARGSPGSSRCLQACSLPC
Actinomyces_sp._ZJ751_GCF_011751965.1	r32c1	HCR21_RS07715	MTTTTRTPSPVSEVDLTELTDLELQSVAGAAGSGWVYTFGCCWCLPWYSSLTKCGAICSQGTCQ
Actinomyces_sp._ZJ751_GCF_011751965.1	r32c1	HCR21_RS07720	MSPTPPPVDMVELDDQEMSTVDGGTSLPCATAVVTTLTTCFSDTVLWGSCRMGTRGCC
Actinomyces_sp._ZJ751_GCF_011751965.1	r32c1	allorf_054558_054731	VDSPPSGDVRAAGQPIAGWTTCVPQPGCPLSTPEQHVVRGHLRCPGCDTRTRQDTIM
Actinomyces_sp._ZJ751_GCF_011751965.1	r32c1	allorf_068767_068907	LQDFDLGRPVAPTKVDKDAAGSRTFRSSPGSCDDGGSHRLHSRPAS
Actinomyces_succiniciruminis_GCF_900002405.1	r42c1	allorf_10045_10131	VRAVPEPIRDGVFGGAPAGARKTHCHCR
Actinomyces_succiniciruminis_GCF_900002405.1	r42c1	allorf_16794_16907	MLVALFHGSWVISSSTQGRWRRLRPLHQVAFSIATCV
Actinomyces_succiniciruminis_GCF_900002405.1	r42c1	allorf_18121_18351	LVNAPHVPAQAVVSKVKQPTATVIPIPMVQVPAGEALDPAPPIARIWSSDKSDLPQTDSAIRFLVLCRRWLGDKSS
Actinomyces_succiniciruminis_GCF_900002405.1	r42c1	allorf_18203_18376	LSGSLAASFGKCSTRTGAGGGVEGEATYCHRDPDSDGPSPSRRSVRPSATNCAHLVV
Actinomyces_succiniciruminis_GCF_900002405.1	r42c1	allorf_18710_18838	VLELSLTQYSVRFVCSLISRCLPPLSLSITFAVVLSIVTVRF
Actinomyces_succiniciruminis_GCF_900002405.1	r42c1	allorf_19286_19456	MVAGCVWGQRPLRRPQTQPRGDWVPASYRWQCAATAPWRSVFSRCRSHMPMDTESC
Actinomyces_wuliandei_299_GCF_004010955.1	r1c4	allorf_0999194_0999376	MRENAFDAAGSVAKELSLQEIDERAAQTAGGLWTVPTTSTIGLVCTLSWECTRPPRLCGS
Actinomyces_wuliandei_299_GCF_004010955.1	r1c6	allorf_1808967_1809146	LRFVWLSLGFLVFRGSSCVTYYSTPLTLEMRMCQTMLCRYSLRQLQQQGVLWHCSQAPP
Actinomyces_wuliandei_299_GCF_004010955.1	r1c6	allorf_1797197_1797325	VRPPGRHGELCVSPGGPEVLPGAVRVVSSFWGRSGSCFPSRG
Actinomyces_wuliandei_299_GCF_004010955.1	r1c6	allorf_1797253_1797357	LRQAAAGAQSWCAPRGGTVSSASARAVPRSCPVL
Actinomyces_wuliandei_299_GCF_004010955.1	r1c6	allorf_1809440_1809538	LQMLYAADRVCHPKRSPQAALGLMPISSVRGP
Actinomyces_wuliandei_340_GCF_006333825.1	r8c1	allorf_090550_090732	MRENAFDAAGSVAKELSLQEIDERAAQTAGGLWTVPTTSTIGLVCTLSWECTRPPRLCGS
Actinomyces_wuliandei_340_GCF_006333825.1	r20c2	FJJ05_RS04345	MGNINIQAAAALDELSDAELDQILGAEGVFRTISHECHMNTWQALFTCCS
Actinomyces_wuliandei_340_GCF_006333825.1	r20c2	allorf_227279_227425	VYHRSVKVNGVATSSHIWGQVGEIGSFRCCGVVVEGGSGGGRGQWCGW
Actinomyces_wuliandei_340_GCF_006333825.1	r20c2	allorf_230278_230418	VPAAPQGAFPYPGCSASRVYTPVPSSPSAESVFGGWCWCRGDAVAT
Actinomyces_wuliandei_340_GCF_006333825.1	r20c2	allorf_247349_247555	VGGGRQRAGGGCRRAPAARSGGGGGRGSRERGARRSGARTRAVRRRGWHTSEARLHGRPPCKEVCKAN
Actinomyces_wuliandei_340_GCF_006333825.1	r36c1	allorf_106097_106195	LQMLYAADRVCHPKRSPQAALGLMPISSVRGP
Actinomyces_wuliandei_340_GCF_006333825.1	r36c1	allorf_118278_118382	LRQAAAGAQSWCAPRGGTVSSASARAVPRSCPVL
Actinomyces_wuliandei_340_GCF_006333825.1	r36c1	allorf_118310_118438	VRPPGRHGELCVSPGGPEVLPGAVRVVSSFWGRSGSCFPSRG
Actinomyces_wuliandei_340_GCF_006333825.1	r36c1	allorf_106295_106516	LALLSSSPISSDSGRSALPAGSYPMSDTIVRCLLCAGVCQVVNVGKLLSAPTVLVEVMTDYLSSRFIAILVGG
Actinomyces_wuliandei_340_GCF_006333825.1	r36c1	allorf_106489_106668	LRFVWLSLGFLVFRGSSCVTYYSTPLTLEMRMCQTMLCRYSLRQLQQQGVLWHCSQAPP
Actinomycetospora_cinnamomea_DSM_45771_GCF_003096675.1	r1c2	allorf_441274_441372	VTSPPVRPASRCSASRSPAGDSTRWWWCCPPW
Actinophytocola_algeriensis_CECT_8960_GCF_014203735.1	r8c2	allorf_202121_202249	MTKPDQGRPGQALPPAQVPAQDAERPGGHTPREYVCCQQKCR
Actinophytocola_algeriensis_CECT_8960_GCF_014203735.1	r8c2	allorf_202185_202280	MRSVPAGTHRVSTCAASRNVGSDYPCARPGG
Actinophytocola_algeriensis_CECT_8960_GCF_014203735.1	r8c2	allorf_200792_201004	VPCCGRRLGVPSGGSSPEGQVSGMAWGCLVALGAGLPAIPSTSLRAITPAQGGGSEFWCRFCWLCPLDPV
Actinophytocola_algeriensis_CECT_8960_GCF_014203735.1	r8c2	allorf_200802_200999	VLRATVGCALRGLLAGGAGLWDGLGLFGCVGCGSACHPVDLPPGYHTGSRGRFRVLVPVLLVVPP
Actinophytocola_algeriensis_DSM_46746_GCF_014874055.1	r1c9	allorf_2117974_2118102	MTKPDQGRPGQALPPAQVPAQDAERPGGHTPREYVCCQQKCR
Actinophytocola_algeriensis_DSM_46746_GCF_014874055.1	r1c9	allorf_2118038_2118133	MRSVPAGTHRVSTCAASRNVGSDYPCARPGG
Actinophytocola_algeriensis_DSM_46746_GCF_014874055.1	r1c9	allorf_2116645_2116857	VPCCGRRLGVPSGGSSPEGQVSGMAWGCLVALGAGLPAIPSTSLRAITPAQGGGSEFWCRFCWLCPLDPV
Actinophytocola_algeriensis_DSM_46746_GCF_014874055.1	r1c9	allorf_2116655_2116852	VLRATVGCALRGLLAGGAGLWDGLGLFGCVGCGSACHPVDLPPGYHTGSRGRFRVLVPVLLVVPP
Actinophytocola_oryzae_DSM_45499_GCF_004364325.1	r2c4	CLV71_RS05715	MDKEPDQIAAWKDVEARDEETDDHPAGRMSLPGRLSAASRAAILAGYMGVSAAGAVTNMVPTIPSSFCCGWLC
Actinophytocola_oryzae_DSM_45499_GCF_004364325.1	r2c4	allorf_462042_462167	VWPGPAHKNETAMVGSTGHGCAAPKSTGARPGVRRDGRESG
Actinophytocola_oryzae_DSM_45499_GCF_004364325.1	r7c2	CLV71_RS20525	MAEDTADGRTYCVVVNHEEQYSIWPVDRELPSGWRREGTEGGRDECLAHIGTVWTDMRPLSLRRRMEQAASRSS
Actinophytocola_xinjiangensis_CGMCC_4.4663_GCF_001921215.1	r25c1	BLA60_RS36940	MATYRTKDGHAVGLGATVWGINGQGPFILAAPDSAPPHWVCVVSVDGEDYRLHAPEDITLYYNVNRRVEI
Actinophytocola_xinjiangensis_CGMCC_4.4663_GCF_001921215.1	r25c1	BLA60_RS36955	MEDNQGTARRGTRAASLRIAALAGVALSAGAIAVGGQDVLRTEAPDQRVDTVVTGGWPMGSTCCPEGNPS
Actinophytocola_xinjiangensis_CGMCC_4.4663_GCF_001921215.1	r25c1	allorf_38998_39072	MFVQVSESFAAWVLISLDCLLWSE
Actinophytocola_xinjiangensis_CGMCC_4.4663_GCF_001921215.1	r25c1	allorf_39030_39185	VVLRSCWSAIVVTALGSRGRRFRSCQPDGCEGSAGSARCLSRSVSLLLPGC
Actinophytocola_xinjiangensis_CGMCC_4.4663_GCF_001921215.1	r71c3	allorf_298823_298951	VPMYVGVRRATGQNQTVHNGPQSIPFAAESRRCPENAGGADS
Actinoplanes_brasiliensis_DSM_43805_GCF_004362215.1	r1c3	allorf_0462204_0462305	VASELPRVTAGRIRRRPAHFSPAVTAHRRSRCR
Actinoplanes_brasiliensis_NBRC_13938_GCF_016862015.1	r101c1	allorf_124408_124509	VASELPRVTAGRIRRRPAHFSPAVTAHRRSRCR
Actinoplanes_cyaneus_NBRC_14990_GCF_016862095.1	r11c2	Acy02nite_RS07410	MSAITVETTWKNTDLREDLTAHPAGLGFGELSFEDLREDRTIYAASSGWVCTLTIECGTLVCAC
Actinoplanes_cyaneus_NBRC_14990_GCF_016862095.1	r11c2	allorf_35812_35919	MSGRSGNDPIGGAPMAVPQCRAAASSALYGFATSR
Actinoplanes_cyaneus_NBRC_14990_GCF_016862095.1	r11c2	allorf_36985_37194	VGAQPVGSGEPAPFPSGAIMAPREVPERGREPSSNGVRAAVPQLSQLDAMSPVFPAQRLTLVVNPPICG
Actinoplanes_digitatis_DSM_43149_GCF_014205335.1	r1c4	BJ971_RS10985	MSEKELIGSHHDGASDQDRAAEGRARHQASFGVQTAILAGVLVAAVGAGDVLASLGWPGSTCCDPENPYVSAVATS
Actinoplanes_digitatis_NBRC_12512_GCF_016862155.1	r1c1	Adi01nite_RS00800	MSEKELIGSHHDGASDQDRAAEGRARHQASFGVQTAILAGVLVAAVGAGDVLASLGWPGSTCCDPENPYVSAVATS
Actinoplanes_italicus_DSM_43146_GCF_003001815.1	r43c1	CLV67_RS49720	MLTNDDFDAAGDILAELSDSEIDLDAAQAAGGLFTVPGTSTIGYVCTYSYECSFPKRLCGIGD
Actinoplanes_italicus_DSM_43146_GCF_003001815.1	r43c1	CLV67_RS49775	MEKLNTENLVDGYTEYTSAEELELMDAGANAPAFSPAVSPLVPILIRASIIAASSSTRCAESIARATGGVSKTIKEVC
Actinoplanes_italicus_DSM_43146_GCF_003001815.1	r43c1	allorf_13491_13577	VELAARPRTSLKAEGVELAARPRTCFER
Actinoplanes_italicus_DSM_43146_GCF_003001815.1	r43c1	allorf_20816_20905	LLPDELKRLRAGQRGCPALTCIDDVESCV
Actinoplanes_italicus_DSM_43146_GCF_003001815.1	r43c1	allorf_46601_46702	LPGIRPSAWDGRRGRSAGGRCLRKGATRGAHPF
Actinoplanes_italicus_DSM_43146_GCF_003001815.1	r43c1	allorf_52107_52256	LTLRSRYRWVRTDGPVGASHLVTGRERRGLHWEKEWRCDARLRWRVSPS
Actinoplanes_italicus_NBRC_13911_GCF_016862235.1	r185c1	Ait01nite_RS49065	MEKLNTENLVDGYTEYTSAEELELMDAGANAPAFSPAVSPLVPILIRASIIAASSSTRCAESIARATGGVSKTIKEVC
Actinoplanes_italicus_NBRC_13911_GCF_016862235.1	r185c1	Ait01nite_RS49120	MLTNDDFDAAGDILAELSDSEIDLDAAQAAGGLFTVPGTSTIGYVCTYSYECSFPKRLCGIGD
Actinoplanes_italicus_NBRC_13911_GCF_016862235.1	r185c1	allorf_30932_31021	LLPDELKRLRAGQRGCPALTCIDDVESCV
Actinoplanes_italicus_NBRC_13911_GCF_016862235.1	r185c1	allorf_38260_38346	VELAARPRTSLKAEGVELAARPRTCFER
Actinoplanes_philippinensis_DSM_43019_GCF_900113015.1	r29c1	BM290_RS15065	MTENEKFAAAGDIAAELSQQEIDLDAAQEAGGLWTVPGTSTIGWVCTVSWECSVPKRLCGTGD
Actinoplanes_philippinensis_NBRC_13878_GCF_016862335.1	r37c1	Aph02nite_RS18115	MTENEKFAAAGDIAAELSQQEIDLDAAQEAGGLWTVPGTSTIGWVCTVSWECSVPKRLCGTGD
Actinoplanes_regularis_DSM_43151_GCF_900188005.1	r25c1	allorf_059632_059736	MVGGVTGRPGPCGARPAVPVAGAGACGALSSRRA
Actinoplanes_regularis_DSM_43151_GCF_900188005.1	r25c1	allorf_067106_067171	VAAQIHVGNPISGELTCGHLL
Actinoplanes_regularis_NBRC_12514_GCF_016862355.1	r39c1	allorf_59323_59427	MVGGVTGRPGPCGARPAVPVAGAGACGALSSRRA
Actinoplanes_regularis_NBRC_12514_GCF_016862355.1	r39c1	allorf_66797_66862	VAAQIHVGNPISGELTCGHLL
Actinoplanes_sp._NEAU-H7_GCF_017592555.1	r14c1	J5X75_RS28540	MKNDENDEYGESEQTTERAVGRLRLLPSVTFGVRAAALAQIALPVAVVTAGIAAAANGLGAENLVAIETSCCPPSPR
Actinoplanes_sp._SE50_110_ACP50_GCF_900119315.1	r1c10	ACSP50_RS20020	MRDDRQATETTETDARSTLLDLVARVPFGVQAAVLAGVLVAGVGVADTGRTEARAAEVVTAFGIASTTCCPPPDPR
Actinoplanes_sp._SE50_110_ACP50_GCF_900119315.1	r1c10	allorf_4534467_4534589	VPGAGPGQRLLHGVQFLVASGQVRSTAADDCVTRRSFHEE
Actinoplanes_sp._SE50_110_GCF_000237145.1	r1c10	ACPL_RS19820	MRDDRQATETTETDARSTLLDLVARVPFGVQAAVLAGVLVAGVGVADTGRTEARAAEVVTAFGIASTTCCPPPDPR
Actinoplanes_sp._SE50_110_GCF_000237145.1	r1c10	allorf_4534149_4534271	VPGAGPGQRLLHGVQFLVASGQVRSTAADDCVTRRSFHEE
Actinoplanes_sp._SE50_GCF_002717025.1	r1c10	ACWT_RS20220	MRDDRQATETTETDARSTLLDLVARVPFGVQAAVLAGVLVAGVGVADTGRTEARAAEVVTAFGIASTTCCPPPDPR
Actinoplanes_sp._SE50_GCF_002717025.1	r1c10	allorf_4534705_4534827	VPGAGPGQRLLHGVQFLVASGQVRSTAADDCVTRRSFHEE
Actinoplanes_xinjiangensis_DSM_45184_GCF_003148685.1	r2c1	BC793_RS05490	MNHDDKFAAAGDIAAELSQQEIDLDAAQEAGGLYTVPGTSTIGWICTVSWECSVPKRLCGSGD
Actinoplanes_xinjiangensis_NBRC_106528_GCF_016862475.1	r1c1	Axi01nite_RS00185	MNHDDKFAAAGDIAAELSQQEIDLDAAQEAGGLYTVPGTSTIGWICTVSWECSVPKRLCGSGD
Actinosynnema_mirum_DSM_43827_GCF_000023245.1	r1c27	allorf_6318959_6319039	VTGGGRRRRFAGGGCRWWAWVGSGLG
Actinosynnema_mirum_DSM_43827_GCF_000023245.1	r1c27	allorf_6306976_6307203	MGICGDASPYTRRGGARFILGADPFVWNLGFGLPETTGPDCSARPNARVSRCPVVWNSLPEPVTRRCVNGIGGPR
Actinosynnema_pretiosum_subsp._auranticum_DSM_44131_GCF_013387285.1	r3c2	allorf_183713_183928	MRLLRSSARTGHLPRWIAHSDHATARSGRPKGLTPSVGGGHRHREVKFARVGSGCRTRTHRKSINPARSVG
Actinosynnema_pretiosum_subsp._auranticum_DSM_44131_GCF_013387285.1	r3c2	allorf_189470_189649	LEWREPGMAGIWGGGDLGWRGLEAGRACGGADLKRGGPAAGWRTPDSPGCSGGCGMGRR
Actinosynnema_pretiosum_subsp._auranticum_DSM_44131_GCF_013387285.1	r3c2	allorf_189735_189851	LNGPFNRLGDGSCGRRGQARCGKREAEAEAEAGKGCGS
Actinosynnema_pretiosum_subsp._auranticum_DSM_44131_GCF_013387285.1	r3c2	allorf_189877_189954	LGVAAGGSCLGVAAGGSCLAVAAWR
Actinosynnema_pretiosum_subsp._pretiosum_ATCC_31280_GCF_003516205.1	r1c28	allorf_6474103_6474231	VATGSRGRRVRRDGRRAQAAVRRRRFAGGGCRWWAWVGSGLG
Actinosynnema_pretiosum_subsp._pretiosum_ATCC_31280_GCF_003516205.1	r1c28	allorf_6462155_6462382	MGICGDASPYTRRGGARFILGADPFVWNLGFGLPETTGPDCSARPNARVSRCPVVWNSLPEPVTRRCVNGIGGPR
Actinosynnema_pretiosum_subsp._pretiosum_ATCC_31280_GCF_003516205.1	r1c28	allorf_6468650_6468883	VRRARPVRERSDGGLRTVRVPGPRAPDYERPPASVRPPSVWTTDAPPARRAPPCVTKTRPSHLSYPSAPPPQTRNSF
Actinosynnema_pretiosum_subsp._pretiosum_ATCC_31280_GCF_003516205.1	r1c28	allorf_6474235_6474408	VRGEGGGAWAGWGAGGCERGELGGGGGRGWEAGVGERSLPNACPRTPAAGTAGLQGP
Actinosynnema_pretiosum_X47_GCF_002354875.1	r1c27	allorf_6233670_6233849	LEWREPGMAGIWGGGDLGWRGLEAGRACGGADLKRGGPAAGWRTPDSPGCSGGCGMGRR
Actinosynnema_pretiosum_X47_GCF_002354875.1	r1c27	allorf_6233935_6234051	LNGPFNRLGDGSCGRRGQARCGKREAEAEAEAGKGCGS
Actinosynnema_pretiosum_X47_GCF_002354875.1	r1c27	allorf_6234077_6234154	LGVAAGGSCLGVAAGGSCLAVAAWR
Actinosynnema_sp._ALI-1.44_GCF_001984155.1	r26c2	allorf_096812_097033	VTERLWQAWTTESHMKAQVATVRLHASDGVEVSRRGIRRRRRFWVRASATPGQPPLWSWRGWASCCHEVDFDM
Actinosynnema_sp._ALI-1.44_GCF_001984155.1	r26c2	allorf_103333_103497	MGDSGRTRAAQAGTVDGTAVRRRPATTQYGWCRTRMWGVVTHVRGCARCQPLYS
Actinosynnema_sp._ALI-1.44_GCF_001984155.1	r32c2	allorf_057402_057494	MKSMRREQHGAKTSCSEVCHPARVCLSPPG
Actinosynnema_sp._ALI-1.44_GCF_001984155.1	r32c2	allorf_069544_069717	MCPGRTSAFKHMNDNPPELPSNVPDGARVHAARVNSQGALTVPVSAGSPRCPGRLST
Adhaeribacter_aerolatus_NBRC_106133_GCF_007991635.1	r6c2	AAE02nite_RS06345	MKKNVDVIRAWKDAEYRATLTEEQLKSLPENPVNDSNALLDNIALRNISGGRPSSGWFCSVSGECNGGYSCNPYYW
Adhaeribacter_aerolatus_NBRC_106133_GCF_007991635.1	r6c2	allorf_198185_198313	LVRYFYLPGLMRLLAESVGAVAECRVFKFIWRWRLCSIARLT
Adhaeribacter_rhizoryzae_DK36_GCF_008629685.1	r12c1	F0145_RS04800	MKNNVDVIRAWKDAAYRATLTEEQLKSLPENPVNDSNALLDNIALRNISGGRPSSGWFCSVSGECNGGYSCNPYYW
Adhaeribacter_rhizoryzae_DK36_GCF_008629685.1	r12c1	allorf_413448_413570	LEGVGGGFSPKYQQIADYNGIFYLLFLRPLLSFLPPCIRK
Adhaeribacter_rhizoryzae_DK36_GCF_008629685.1	r12c1	allorf_424905_425033	LCLVIGLRASFCRYRERPARDVFIRPLAAVTGSLFIYTCQRP
Adhaeribacter_rhizoryzae_DK36_GCF_008629685.1	r12c1	allorf_428703_428780	LQYYYATLIRLMNSLVSFRRNLCSR
Aerococcus_sanguinicola_UMB0139_GCF_002847725.1	r14c1	CYJ28_RS08480	MLRNPIKRSKSFIHPSGDVMREISESDLNKTVAGAGLAKNSGGVICTASAECYYGTLLKFCCPK
Aetokthonos_hydrillicola_CCALA_1050_GCF_017591665.1	r64c1	G4P69_RS26510	MSHENIIRAWKDEEFRNSLSNKERSLLPEHPSGLVELTDRELGAAAGGVRDTLSQCETVRRFCK
Aetokthonos_hydrillicola_CCALA_1050_GCF_017591665.1	r64c1	G4P69_RS26515	MSHDKIIRAWKDENYRQSLTEDERSQLPANPVGMLELTDSQLRNAIGGRNSTYGGEGTCNSGIIACTLPINCPAKQ
Aetokthonos_hydrillicola_CCALA_1050_GCF_017591665.1	r64c1	allorf_12654_12749	LLIDCNNDEWANIPHSSFLVSRFRSNLCSAF
Aetokthonos_hydrillicola_CCALA_1050_GCF_017591665.1	r79c1	G4P69_RS08020	MIPLRGRNSVNTGAVRFCGMTPTLGYKITCLRWRSQRKIDFYRELKLDPTKSHRSR
Aetokthonos_hydrillicola_CCALA_1050_GCF_017591665.1	r79c1	allorf_058491_058676	LRERKYLGSASFDFAQLTIPQLVERSRNQLRRYIYSCKSPYLISCTNKMININATATILIV
Aetokthonos_hydrillicola_CCALA_1050_GCF_017591665.1	r79c1	allorf_061782_061895	LIDSSGIYATPASIFVGVQNVITPNTARISRGGRGCS
Aetokthonos_hydrillicola_CCALA_1050_GCF_017591665.1	r79c1	allorf_071959_072120	MVCLFTPRCTSFTILPKQQIQNPIILDLGKKIFIAKGVAGASAVDSESCVAER
Aetokthonos_hydrillicola_Thurmond2011_GCF_017591595.1	r522c1	G7B40_RS25860	MSHDKIIRAWKDENYRQSLTEDERSQLPANPVGMLELTDSQLRNAIGGRNSTYGGEGTCNSGIIACTLPINCPAKQ
Aetokthonos_hydrillicola_Thurmond2011_GCF_017591595.1	r522c1	G7B40_RS25865	MTSHENIIRAWKDEEFRNSLSNKERSLLPEHPSGLVELTDRELGAAAGGVRDTLSQCETVRRFCK
Aetokthonos_hydrillicola_Thurmond2011_GCF_017591595.1	r522c1	allorf_01437_01532	LLIDCNNDEWANIPHSSFLVSRFRSNLCSAF
aff._Roholtiella_sp._LEGE_12411_GCF_015206995.1	r195c1	IQ246_RS11510	MSNPNENPENENQQVNDAISINENGEVVIKDPKLAEVLLELSPEELDAIAGGNGNCGNCNCGRLAEDTLE
aff._Roholtiella_sp._LEGE_12411_GCF_015206995.1	r195c1	allorf_36094_36219	LTQLHSLIFADTLIKERCKYISPRVLADWTTSLHSDRHTII
aff._Roholtiella_sp._LEGE_12411_GCF_015206995.1	r195c1	allorf_30756_30830	MGWRSLLKRFDCMLEFASLRLCIR
aff._Roholtiella_sp._LEGE_12411_GCF_015206995.1	r333c1	IQ246_RS17160	MGHGAWGMGQDEISLMLCPMIPVARQLLPYGNAKSASLLAASANITSQHWFSNAQCPIPNAPSPIPKKENNHGL
aff._Roholtiella_sp._LEGE_12411_GCF_015206995.1	r333c1	allorf_15870_15953	VYKVILFAINIRNYTVNYLDEISQKDC
aff._Roholtiella_sp._LEGE_12411_GCF_015206995.1	r333c1	allorf_18837_18995	LLDLVFCFVPDFLIAISAACYSNKFQLTTVKRIRKLYQVLVPCHTDVVFLIG
aff._Roholtiella_sp._LEGE_12411_GCF_015206995.1	r333c1	allorf_15454_15654	VCLYSVGIFGTTDLLDCRGGGLIAMARKTLSVNQKVFLQRAIANKAYVLLNRCWPFYLKPCSANIK
Agromyces_aureus_AR33_GCF_001660485.1	r1c2	ATC03_RS01475	MSLVDSWKDADRGRSVHHPSGVVDLAELDELEMDDAAGVGTNPLGTFGCCWCVPWWSGFTVCGAVCGTVCKW
Agromyces_aureus_AR33_GCF_001660485.1	r1c2	ATC03_RS20455	MIKPIEIVIVAVAILGFVANAVLFGAAPFTYLFWVVAILALVPGCVRWVRARRAASRE
Agromyces_aureus_AR33_GCF_001660485.1	r1c2	allorf_0343426_0343560	MRRGACTLVHRLHRSLEPQVPHRYRVTLTGVNGAACVIDSEVYK
Agromyces_aureus_AR33_GCF_001660485.1	r1c2	allorf_0343557_0343787	VTRAVLEWREPLVREADATHPSGIVELSDSDMEMLDGGTGWACATVSIGVGISLAWCSPGGTFCGSCTFGTSGCCR
Agromyces_aureus_AR33_GCF_001660485.1	r1c2	allorf_0350694_0350801	LKICARSSTDRASDYGSEGWGFESLRAHLHCKRTG
Agromyces_aureus_AR33_GCF_001660485.1	r1c2	allorf_0352481_0352660	LPVSGRLERARLGSDRRCAHGRRGAEIGLRILWIRCAASLAMLPDLCSTGLAGYARWNL
Agromyces_aureus_AR33_GCF_001660485.1	r1c2	allorf_0356683_0356829	VSIRDGRVTPRDDADGAGRPPASGRISQPEPCDRRTCEICGSKKIFSD
Agromyces_aureus_JCM_32431_GCF_009749365.1	r19c1	GQQ94_RS07290	MDSWKDADRGRSVHHPSGVVDLAELDELEMDDAAGVGTNPLGTFGCCWCVPWWSGFTVCGAVCGTVCKW
Agromyces_aureus_JCM_32431_GCF_009749365.1	r19c1	GQQ94_RS07305	MIKPIEIVIVAVAILGFVANAVLFGAAPFTYLFWVVAILALVPGCVRWVRARRAASRE
Agromyces_aureus_JCM_32431_GCF_009749365.1	r19c1	allorf_158969_159103	MRRGACTLVHRLHRSLEPQVPHRYRVTLTGVNGAACVIDSEVYK
Agromyces_aureus_JCM_32431_GCF_009749365.1	r19c1	allorf_159100_159330	VTRAVLEWREPLVREADATHPSGIVELSDSDMEMLDGGTGWACATVSIGVGISLAWCSPGGTFCGSCTFGTSGCCR
Agromyces_aureus_JCM_32431_GCF_009749365.1	r19c1	allorf_166237_166344	LKICARSSTDRASDYGSEGWGFESLRAHLHCKRTG
Agromyces_aureus_JCM_32431_GCF_009749365.1	r19c1	allorf_168024_168203	LPVSGRLERARLGSDRRCAHGRRGAEIGLRILWIRCAASLAMLPDLCSTGLAGYARWNL
Agromyces_aureus_JCM_32431_GCF_009749365.1	r19c1	allorf_172226_172372	VSIRDGRVTPRDDADGAGRPPASGRISQPEPCDRRTCEICGSKKIFSD
Alcanivorax_nanhaiticus_19-m-6_GCF_000756665.1	r7c1	Y5S_RS19710	MIEFKDDIEAELNSAKAIDEQAEQTVDSKLLESVFTPVMGSENAYCKNQSRNIACN
Alcanivorax_profundi_MTEO17_GCF_003597125.1	r2c1	D4A39_RS17760	MIEFKDDIEAELVAAETIDQQAEQTVNSKLLETVFKPTMGSEEAICINQSRNITC
Alcanivorax_profundi_MTEO17_GCF_003597125.1	r2c1	allorf_468285_468440	LHAQSFRLARNLGALLKVYVHPSRKRNNECGSAWKTRRARPGAHICYAWSR
Alcanivorax_profundi_MTEO17_GCF_003597125.1	r2c1	allorf_489524_489595	VNSEQRRQNTHFARTVCYHTPSR
Alcanivorax_profundi_MTEO17_GCF_003597125.1	r2c1	allorf_468301_468453	MPCVLSVTKRSRCALLVALFGSSRLTRTRCCAFLMDGHTPSKARLDCGPA
Alcanivorax_sediminis_PA15-N-34_GCF_009601165.1	r1c1	GFN93_RS04110	MIEFKDDIEAELVAAEAIDQQAEQTVNSKLLETVFKPTMGSEEAICINQSRNITC
Alcanivorax_sediminis_PA15-N-34_GCF_009601165.1	r1c1	allorf_0940512_0940631	VYRKSFAGGYLRGSREAGSEFKVPNAMMCWCCVPGCCGS
Alcanivorax_sediminis_PA15-N-34_GCF_009601165.1	r1c1	allorf_0938848_0939027	MRYTNAPPCVRGCGVDSESCVKRTAAAKRPKKWHCPGEESVPGVSHGADLCKTIIYPHP
Alcanivorax_sediminis_PA15-N-34_GCF_009601165.1	r1c1	allorf_0940566_0940751	LWPLRGCLTPKMGAAAGSPRCSSGYACKRCHIGRRQIACRLAPTATWNTAPTHHRVWNFKL
Alcanivorax_sp._MD8A_GCF_002888555.1	r12c1	A15D_RS17225	MIEFKDDIEAELVAAETIDQQAEQTVNSKLLETVFKPTMGSEEAICINQSRNITC
Alcanivorax_sp._MD8A_GCF_002888555.1	r12c1	allorf_121362_121484	VRVSLEDPKGATRSAHLLRLVTLSTQGIIQRLLNCPALAA
Alcanivorax_sp._MD8A_GCF_002888555.1	r12c1	allorf_121415_121570	LHAQSFRLARNLGALLKVYVHPSRKRNNECGSAWKTRRARPGAHICYAWSR
Alcanivorax_sp._P2S70_GCF_000475295.1	r34c1	Q672_RS34235	MIEFKDDIEAELVAAETIDQQAEQTVNSKLLETVFKPTMGSEEAICINQSRNITC
Alcanivorax_sp._P2S70_GCF_000475295.1	r34c1	allorf_051091_051246	LHAQSFRLARNLGALLKVYVHPSRKRNNECGSAWKTRRARPGAHICYAWSR
Alcanivorax_sp._P2S70_GCF_000475295.1	r34c1	allorf_072330_072401	VNSEQRRQNTHFARTVCYHTPSR
Alcanivorax_sp._P2S70_GCF_000475295.1	r34c1	allorf_051107_051259	MPCVLSVTKRSRCALLVALFGSSRLTRTRCCAFLMDGHTPSKARLDCGPA
Alicyclobacillus_acidiphilus_NBRC_100859_GCF_001544355.1	r85c1	AAC01S_RS16960	MTNEQIVKAWKDPEFRSTLENVPYHPAGDIAAMNAIHGDVQPETTPTTITVSSEPCGFTIGTVIITLTDGCF
Alicyclobacillus_acidiphilus_NBRC_100859_GCF_001544355.1	r85c1	allorf_03739_03882	LFASLQQLEAGQGSFSANTRLVPNIPHFVSSTWIAKCDSKAVVRLAS
Alicyclobacillus_acidiphilus_NBRC_100859_GCF_001544355.1	r85c1	allorf_04412_04489	VYCNGLSRSCLVRDNIEYTLRTCSF
Alkalihalobacillus_gibsonii_KCCM_41407_GCF_016798245.1	r30c1	JNO66_RS19835	MIQAFKNSEAGNEGINSPVGKRLDELSPEEQASIQGAGDVNPETTPACIYGGIAITIGVVSVAKCRG
Alkalihalobacillus_gibsonii_KCCM_41407_GCF_016798245.1	r30c1	JNO66_RS19885	MTNKQIIDAWKNPEIREAIQKVQPHPSGKPFNELTLEELSEVQGASDVAPETTPACAAAIATGMLFSIKFC
Alkalihalobacillus_gibsonii_KCCM_41407_GCF_016798245.1	r30c1	JNO66_RS19890	MSKEEQIKALKNPENHGKVESPVGKTLNELSPEELAGIQGASDVNPETTPLCVAYSVGATIVFSVKHCRG
Alkalihalobacillus_halodurans_C-125_GCF_000011145.1	r1c2	AYT26_RS02475	MVNSKDLRNPEFRKAQGLQFVDEVNEKELSSLAGSGDVHAQTTWPCATVGVSVALCPTTKCTSQC
Alkalihalobacillus_halodurans_C-125_GCF_000011145.1	r1c2	AYT26_RS02480	MTNLLKEWKMPLERTHNNSNPAGDIFQELEDQDILAGVNGACAWYNISCRLGNKGAYCTLTVECMPSCN
Alkalihalobacillus_halodurans_C-125_GCF_000011145.1	r1c2	AYT26_RS02475	MVNSKDLRNPEFRKAQGLQFVDEVNEKELSSLAGSGDVHAQTTWPCATVGVSVALCPTTKCTSQC
Alkalihalobacillus_halodurans_C-125_GCF_000011145.1	r1c2	AYT26_RS02480	MTNLLKEWKMPLERTHNNSNPAGDIFQELEDQDILAGVNGACAWYNISCRLGNKGAYCTLTVECMPSCN
Alkalihalobacillus_halodurans_DSM_497_GCF_004376175.1	r126c1	E2L07_RS14635	MVNSKDLRNPEFRKAQGLQFVDEVNEKELSSLAGSGDVHAQTTWPCATVGVSVALCPTTKCTSQC
Alkalihalobacillus_halodurans_DSM_497_GCF_004376175.1	r126c1	E2L07_RS14640	MTNLLKEWKMPLERTHNNSNPAGDIFQELEDQDILAGVNGACAWYNISCRLGNKGAYCTLTVECMPSCN
Alkalihalobacillus_halodurans_DSM_497_GCF_004376175.1	r126c1	E2L07_RS14635	MVNSKDLRNPEFRKAQGLQFVDEVNEKELSSLAGSGDVHAQTTWPCATVGVSVALCPTTKCTSQC
Alkalihalobacillus_halodurans_DSM_497_GCF_004376175.1	r126c1	E2L07_RS14640	MTNLLKEWKMPLERTHNNSNPAGDIFQELEDQDILAGVNGACAWYNISCRLGNKGAYCTLTVECMPSCN
Alkalihalobacillus_halodurans_DSM_497_GCF_004376175.1	r126c1	E2L07_RS20890	MKFIKTIRQFNAAHAVGLQSRGNRQYELRKKSKGMSKKTRWIGQLGNC
Alkalihalobacillus_halodurans_LB-1_GCF_005671335.1	r1c2	FED51_RS02595	MVNSKDLRNPEFRKAQGLQFVDEVNEKELSSLAGSGDVHAQTTWPCATVGVSVALCPTTKCTSQC
Alkalihalobacillus_halodurans_LB-1_GCF_005671335.1	r1c2	FED51_RS02600	MTNLLKEWKMPLERTHNNSNPAGDIFQELEDQDILAGVNGACAWYNISCRLGNKGAYCTLTVECMPSCN
Alkalihalobacillus_halodurans_LB-1_GCF_005671335.1	r1c2	FED51_RS02595	MVNSKDLRNPEFRKAQGLQFVDEVNEKELSSLAGSGDVHAQTTWPCATVGVSVALCPTTKCTSQC
Alkalihalobacillus_halodurans_LB-1_GCF_005671335.1	r1c2	FED51_RS02600	MTNLLKEWKMPLERTHNNSNPAGDIFQELEDQDILAGVNGACAWYNISCRLGNKGAYCTLTVECMPSCN
Alkalihalobacillus_okuhidensis_DSM_13666_GCF_001274915.2	r108c1	AMD02_RS06435	MVNSKDLRNPEFRKAQGLQFVDEVNEKELSSLAGSGDVHAQTTWPCATVGVSVALCPTTKCTSQC
Alkalihalobacillus_okuhidensis_DSM_13666_GCF_001274915.2	r108c1	AMD02_RS06440	MTNLLKEWKMPLERTHNNSNPAGDIFQELEDQDILAGVNGACAWYNISCRLGNKGAYCTLTVECMPSCN
Alkalihalobacillus_okuhidensis_DSM_13666_GCF_001274915.2	r108c1	AMD02_RS06435	MVNSKDLRNPEFRKAQGLQFVDEVNEKELSSLAGSGDVHAQTTWPCATVGVSVALCPTTKCTSQC
Alkalihalobacillus_okuhidensis_DSM_13666_GCF_001274915.2	r108c1	AMD02_RS06440	MTNLLKEWKMPLERTHNNSNPAGDIFQELEDQDILAGVNGACAWYNISCRLGNKGAYCTLTVECMPSCN
Alkalihalobacillus_okuhidensis_DSM_13666_GCF_001274915.2	r108c1	AMD02_RS06495	MKFIKTIRQFNAAHAVGLQSRGNRQYELRKKSKGMSKKTRWIGQLGNC
Alkalinema_sp._FACHB-956_GCF_014697025.1	r10c1	H6G21_RS17885	MSQENIIRAWKDADFRNSLSTKERALLPQDPAGMIELSDTDLKHVGGGAKLCEPTWGPVCGNGSTCKPE
Alkalinema_sp._FACHB-956_GCF_014697025.1	r10c1	H6G21_RS17890	MSQENIIRAWKDADFRNSLSRDAKTVLPDNPAGLIQLNDTELGAISGGQMPDVPWCPIEWRIMSKCTCQLK
Alkalinema_sp._FACHB-956_GCF_014697025.1	r10c1	H6G21_RS17895	MSQENVIRFWKDESFRNRLKDRDQTELPAHPAGLIQLNDADLGSVAGGFNSCLAGSHQPVCQDRCGI
Alloactinosynnema_sp._L-07_GCF_900070365.1	r1c17	BN1701_RS15195	MGDSDRNLGEEARAAYLRLLPAVTFGVRAAALAGLVITAGASAAGALAGAFDDPATLSGIWPTSTTCCPEDPK
Alloactinosynnema_sp._L-07_GCF_900070365.1	r1c17	allorf_3473155_3473295	LAQPRGLPLDRMRDGFGGNPGPSRPIQPAVWWLDRQTCLGYCHRSW
Allocatelliglobosispora_scoriae_DSM_45362_GCF_014204945.1	r2c9	F4553_RS11980	MSQEQAASEVAQWRSAAGKANPAGPLFSGGQYTEAELRMKTGRPTNRCGTACTWSATRYCC
Allocatelliglobosispora_scoriae_DSM_45362_GCF_014204945.1	r2c9	allorf_1387911_1388147	LRHNGIGGPHTPTGHRGSVGSPLIAAGVAAPREVGDARGGRTRGADERRQRDTQRRDDQDLDHSHGAPHFCIPGYTAR
Allocatelliglobosispora_scoriae_DSM_45362_GCF_014204945.1	r2c9	allorf_1389581_1389766	VDRAGRRGRHGGSEPAPPARTSTGTARAQRDRTGPAVVVCAPRRLPAPPRSHPERTAPAPR
Allocatelliglobosispora_scoriae_DSM_45362_GCF_014204945.1	r2c9	allorf_1401573_1401659	MGARLTAWPGAHRLSSRSCAGERSLAVL
Allocatelliglobosispora_scoriae_DSM_45362_GCF_014204945.1	r2c9	allorf_1387895_1388068	VSRWRRSSAPRVLPPRASPTSLGAATPAAISGEPTEPRWPVGVCGPPIPLCRNEYGI
Allocatelliglobosispora_scoriae_DSM_45362_GCF_014204945.1	r2c9	allorf_1387977_1388117	VGSTMRVVKILVVAALGVTLATLIGTARPASSSIADFPRCCYPGGN
Allokutzneria_albata_DSM_44149_GCF_900103775.1	r1c10	allorf_1160208_1160327	LTDRALDNVRGLGDIAYGSPGDGLVLRSTSIVRCPVPSV
Allokutzneria_albata_DSM_44149_GCF_900103775.1	r1c10	allorf_1163732_1163851	LSTVDVVGGYGRSCRARHHPASRSVIPPGADGALPPRRL
Allokutzneria_albata_DSM_44149_GCF_900103775.1	r1c10	allorf_1164223_1164444	VVWKSAHSAPAQPHEPAVPKTGRGRGWTLGLPPARGEPTQQHGRGGLRKVHRRAGEGASAGCAASAGVGVATD
Allokutzneria_albata_DSM_44149_GCF_900103775.1	r1c10	allorf_1163706_1163909	MNSSPFISAESSSDRPLRTLKVVVVAGHRLLPAVSPTGWRDDVGHDRNDRSHLRHPQWTSGFSRCNR
Allokutzneria_albata_DSM_44149_GCF_900103775.1	r1c10	allorf_1163906_1164073	LCASWARISMVARLLARFLAKATIVGAIFRTVRRAAAARGRCEPADHRRSGASGP
Allokutzneria_albata_DSM_44149_GCF_900103775.1	r1c10	allorf_1164215_1164307	MSNPALVRSLEQLAREAGPEHCVRTSTPPG
Allokutzneria_albata_DSM_44149_GCF_900103775.1	r1c10	allorf_1164397_1164609	VRPGTGHSPADSVLHRTIHSGWMSGLSFVVCSGLLARNSLDACHPIERCEVYGRPSVSGHTDTRRCGTAG
Allokutzneria_albata_DSM_44149_GCF_900103775.1	r1c38	BLT28_RS22210	MSISEAGQITGTKDKDYNLIWFVEACLSNALRMETYAEDAERSGDTELAAFFRRAQGESRKGAEQGKQLLAKRLGA
Allokutzneria_albata_DSM_44149_GCF_900103775.1	r1c38	BLT28_RS40330	MSVQLVDAPTDVFSAAGDVEAELSVLATLDSGAAGDVTFTFPTAFSSFPSCCTLADF
Allokutzneria_albata_DSM_44149_GCF_900103775.1	r1c38	allorf_4965071_4965214	MAAAEPHSQAIHEEMKSFMFSRVSFHEFSTHTAPEATDEFRGCEGST
Allokutzneria_albata_NRRL_B-24461_GCF_000720955.1	r5c2	IH05_RS45970	MSVQLVDAPTDVFSAAGDVEAELSVLATLDSGAAGDVTFTFPTAFSSFPSCCTLADF
Allokutzneria_albata_NRRL_B-24461_GCF_000720955.1	r5c2	IH05_RS0113050	MSISEAGQITGTKDKDYNLIWFVEACLSNALRMETYAEDAERSGDTELAAFFRRAQGESRKGAEQGKQLLAKRLGA
Allokutzneria_albata_NRRL_B-24461_GCF_000720955.1	r5c2	allorf_055695_055838	MAAAEPHSQAIHEEMKSFMFSRVSFHEFSTHTAPEATDEFRGCEGST
Allokutzneria_albata_NRRL_B-24461_GCF_000720955.1	r24c1	allorf_049067_049279	VRPGTGHSPADSVLHRTIHSGWMSGLSFVVCSGLLARNSLDACHPIERCEVYGRPSVSGHTDTRRCGTAG
Allokutzneria_albata_NRRL_B-24461_GCF_000720955.1	r24c1	allorf_049369_049461	MSNPALVRSLEQLAREAGPEHCVRTSTPPG
Allokutzneria_albata_NRRL_B-24461_GCF_000720955.1	r24c1	allorf_049603_049770	LCASWARISMVARLLARFLAKATIVGAIFRTVRRAAAARGRCEPADHRRSGASGP
Allokutzneria_albata_NRRL_B-24461_GCF_000720955.1	r24c1	allorf_049767_049970	MNSSPFISAESSSDRPLRTLKVVVVAGHRLLPAVSPTGWRDDVGHDRNDRSHLRHPQWTSGFSRCNR
Allokutzneria_albata_NRRL_B-24461_GCF_000720955.1	r24c1	allorf_049232_049453	VVWKSAHSAPAQPHEPAVPKTGRGRGWTLGLPPARGEPTQQHGRGGLRKVHRRAGEGASAGCAASAGVGVATD
Allokutzneria_albata_NRRL_B-24461_GCF_000720955.1	r24c1	allorf_049825_049944	LSTVDVVGGYGRSCRARHHPASRSVIPPGADGALPPRRL
Allokutzneria_albata_NRRL_B-24461_GCF_000720955.1	r24c1	allorf_053349_053468	LTDRALDNVRGLGDIAYGSPGDGLVLRSTSIVRCPVPSV
Allokutzneria_sp._NRRL_B-24872_GCF_002155965.1	r235c1	CCN37_RS39720	MSVQLVDAPTSAHAAAGDVEAELSVLSALESDVTGAFPTMNCPTFLSGFPKCCSLADF
Allokutzneria_sp._NRRL_B-24872_GCF_002155965.1	r235c1	allorf_38615_38770	VQHRITSDRFYEALTPSGDCTAREMRASFEMPSGQSVRISQNCFAMVSFVP
Allokutzneria_sp._NRRL_B-24872_GCF_002155965.1	r452c1	CCN37_RS20870	MGQVDTVRALKDEDYRASLGEVALGLLNPAGDVRVPDSALRGAGSFAGMRTDDSLWCCTVTTRRKPGIIGGFC
Allorhizocola_rhizosphaerae_CPCC_204380_GCF_003426775.1	r29c1	DM816_RS24980	MTEVERAKREVAAWRRVAGTDNPAGPLFTGGEFAEAEIVLATVGGSGRCGTACSGSSSRFCC
Alteriqipengyuania_lutimaris_CECT_8624_GCF_014191645.1	r1c1	FHR91_RS07265	MINKEANSLKALEEERMNAAMEQELSDDQLVQLAEGASSWGANCNKAC
Alteriqipengyuania_lutimaris_S-5_GCF_003363135.1	r4c3	DL238_RS16075	MINKEANSLKALEEERMNAAMEQELSDDQLVQLAEGASSWGANCNKAC
Alteromonas_flava_P0211_GCF_002807685.1	r1c1	CSH92_RS01205	MIKSDKNLNKEAFTGNDAAKSVQNEIQHPAGAIEISDDELRAVQGGFGGTTVPENAGISFTDCCHAL
Alteromonas_flava_P0211_GCF_002807685.1	r1c1	allorf_244357_244497	LRVLFFGLQVSMNGNGLIRLETKVTISHRLCACRQARIGLTAFALS
Amazonocrinis_nigriterrae_CENA67_GCF_016056305.1	r2c2	I8748_RS08560	MGKNLLMPYALSDEATMALYATCAFGEWKAIALLTEQMAIIQATAKYSCSHLS
Amazonocrinis_nigriterrae_CENA67_GCF_016056305.1	r91c1	allorf_211303_211518	VLKNLALLKMKIKNSALLNHGITPKIQSLKFLFFAPLRGSCYPAGSRRSVYKSGNPPNALPCLYVRQKSSH
Amazonocrinis_nigriterrae_CENA67_GCF_016056305.1	r91c1	allorf_212512_212607	VGRGQETYIAASCLLPSAFFGEQGIADWGME
Amazonocrinis_nigriterrae_CENA67_GCF_016056305.1	r91c1	allorf_212500_212580	LLTKKGRGQEAGGSYVCLLPSAHDCS
Amphibacillus_sediminis_NBRC_103570_GCF_001552275.1	r5c1	ASE01S_RS05260	MNLTSGKSLNVNEVSKLVGKSFEELSLEEMAQSQGGGEVVALSGPPCFLLTAGSALLLTFWQCKN
Amphibacillus_sediminis_NBRC_103570_GCF_001552275.1	r5c1	ASE01S_RS05265	MKNLSSNHTNMLVGSAFEDLSLEEMAITQGGAAKITTSSAACLKTVTVSSGWCSAGVVVSTVVYSVMKC
Amphibacillus_sediminis_NBRC_103570_GCF_001552275.1	r5c1	allorf_018388_018531	MSKWKIQQPVTARLVQLTFSGGERNLTKFATSCRNVCTSTSYASPPY
Amphibacillus_sediminis_NBRC_103570_GCF_001552275.1	r5c1	allorf_020062_020229	VGDPTASDGQLTFSVGERKLINFATSARAHPMRRSPTERSFTLTICWYYGCTHEC
Amphibacillus_sp._MSJ-3_GCF_018919165.1	r12c1	KQI76_RS05140	MNMVETWKNPLSRMEHQVESPVGNVIDELSDSEMEMIAGACKWYNISCRLGNKGGWCTLTVECQRSCN
Amphibacillus_sp._MSJ-3_GCF_018919165.1	r12c1	KQI76_RS05150	MSNRELAAKYRNPNERENLDFENPVGTVDEEELKALAGARIPITPSSWVCGFVTAALCPTTACTSDC
Amphibacillus_sp._MSJ-3_GCF_018919165.1	r12c1	allorf_18230_18334	LVIYARKSRFMLESWLYARKSHSMLGSWLYALCS
Amphibacillus_sp._MSJ-3_GCF_018919165.1	r12c1	allorf_18504_18665	LEKGSELSSYVCMGFTLCRPSSYIIEVSLFFYGVTGSKGKTISLCRSLKFDII
Amphibacillus_sp._MSJ-3_GCF_018919165.1	r12c1	KQI76_RS05140	MNMVETWKNPLSRMEHQVESPVGNVIDELSDSEMEMIAGACKWYNISCRLGNKGGWCTLTVECQRSCN
Amphibacillus_sp._MSJ-3_GCF_018919165.1	r12c1	KQI76_RS05150	MSNRELAAKYRNPNERENLDFENPVGTVDEEELKALAGARIPITPSSWVCGFVTAALCPTTACTSDC
Amphibacillus_sp._MSJ-3_GCF_018919165.1	r12c1	allorf_18230_18334	LVIYARKSRFMLESWLYARKSHSMLGSWLYALCS
Amphibacillus_sp._MSJ-3_GCF_018919165.1	r12c1	allorf_18504_18665	LEKGSELSSYVCMGFTLCRPSSYIIEVSLFFYGVTGSKGKTISLCRSLKFDII
Amycolatopsis_acididurans_K13G38_GCF_012328925.1	r49c1	HFP15_RS33385	MGIDKAIRAWEDPEYRSSLSADDLAALPQHPAGAIELTDAELGEVLGGIQSGASVGCNTKTCVHTRGNSLKPCDAC
Amycolatopsis_acididurans_K13G38_GCF_012328925.1	r49c1	allorf_48840_49019	LIAGYQSDATVYWVTGSASNSERSAAFASGTARSRIADRPSRTQFAGSCASVPPAVGCS
Amycolatopsis_acididurans_K13G38_GCF_012328925.1	r49c1	allorf_50497_50655	VAGQERRSPGWVEIVGSSDTQAFSTPPRESPMLSQRKRSPAAAFCLHNSEIR
Amycolatopsis_acididurans_K13G38_GCF_012328925.1	r49c1	allorf_50672_50776	VPPCCRPWRQKSTGTEQSLNNSRAAAPLFSGRTC
Amycolatopsis_acididurans_K13G38_GCF_012328925.1	r49c1	allorf_51186_51344	VGWWRGGKRTALGAAPFRERECPIPRGSVPGLRVSCHRVVIFLDGCRPTPAL
Amycolatopsis_acididurans_K13G38_GCF_012328925.1	r49c1	allorf_57523_57621	MRRGWVRGGCAGSPGEGSRRDGVGADQRPESA
Amycolatopsis_alba_DSM_44262_GCF_000384215.1	r1c29	AMYAL_RS0133590	MNDLTVYGAVWCPDVKRSRALLDAKGVEYDYVDVEADTGAEEIVRALQNGERRIPTIVWPDGTHLVEPSDDELTAHLNR
Amycolatopsis_alba_DSM_44262_GCF_002234385.1	r303c1	CFP75_RS28735	MNDLTVYGAVWCPDVKRSRALLDAKGVEYDYVDVEADTGAEEIVRALQNGERRIPTIVWPDGTHLVEPSDDELTAHLNR
Amycolatopsis_azurea_DSM_43854_GCF_000340415.1	r119c1	C791_RS41850	MSDLTVYGAGWCPDVKRSRALLDAKGVEYAYVDVEVDTGAEEIVRALQNGARRIPTIVWPDGTHLVEPSDDELTTHLNR
Amycolatopsis_azurea_DSM_43854_GCF_000340415.1	r119c1	allorf_19704_19814	VKIFDRSSREHKPNTKSEQGAPQCRCSPSTCTTATT
Amycolatopsis_azurea_DSM_43854_GCF_000340415.1	r119c1	allorf_19652_19747	VFGLCSREERSKIFTGLAACQKTISRARGRS
Amycolatopsis_azurea_DSM_43854_GCF_000340415.1	r119c1	allorf_33593_33748	MSYVDTRGAVGLTVQSRTMPSCTGQGVKVEFPRLSRGKGAFTRSRCDYWCA
Amycolatopsis_azurea_DSM_43854_GCF_001995215.1	r20c1	B0293_RS35050	MSDLTVYGAGWCPDVKRSRALLDAKGVEYAYVDVEVDTGAEEIVRALQNGARRIPTIVWPDGTHLVEPSDDELTTHLNR
Amycolatopsis_azurea_DSM_43854_GCF_001995215.1	r20c1	allorf_019670_019780	VKIFDRSSREHKPNTKSEQGAPQCRCSPSTCTTATT
Amycolatopsis_azurea_DSM_43854_GCF_001995215.1	r20c1	allorf_033790_033969	LRRRANVAGSFARPNADLECCESHFRNVEGCGSGFHNASGTPPLTRTDDADDRDSPLVR
Amycolatopsis_azurea_DSM_43854_GCF_001995215.1	r20c1	allorf_019618_019713	VFGLCSREERSKIFTGLAACQKTISRARGRS
Amycolatopsis_azurea_DSM_43854_GCF_001995215.1	r20c1	allorf_033559_033714	MSYVDTRGAVGLTVQSRTMPSCTGQGVKVEFPRLSRGKGAFTRSRCDYWCA
Amycolatopsis_balhimycina_DSM_5908_GCF_003947255.1	r180c1	DMA12_RS06520	MSDHEIIRSWKDEEFRNSLGPAQRAVLPGNPAGLIELTDEALDDLIAGAAALDSCCWSSCNSTQ
Amycolatopsis_balhimycina_DSM_5908_GCF_003947255.1	r180c1	allorf_227730_227963	VVGSRWASGRRPVANNGKAGRGDFREARPDAFRPASGDDLEFAPAGRPGGWSGCRGAIGLRRSGHALLRQSAERGRG
Amycolatopsis_balhimycina_DSM_5908_GCF_003947255.1	r180c1	allorf_231501_231731	LPKPFQPDSRQPTPRSPEPRRPSPRPAKPRPPKPRAPNPRPAKPCRARPFATGKRERVPSPSAAPGSRCPGSPAGR
Amycolatopsis_balhimycina_FH_1894_DSM_44591_GCF_000384295.1	r1c26	A3CE_RS53890	MSDHEIIRSWKDEEFRNSLGPAQRAVLPGNPAGLIELTDEALDDLIAGAAALDSCCWSSCNSTQ
Amycolatopsis_balhimycina_FH_1894_DSM_44591_GCF_000384295.1	r1c26	allorf_10324079_10324312	VVGSRWASGRRPVANNGKAGRGDFREARPDAFRPASGDDLEFAPAGRPGGWSGCRGAIGLRRSGHALLRQSAERGRG
Amycolatopsis_balhimycina_FH_1894_DSM_44591_GCF_000384295.1	r1c26	allorf_10327850_10328080	LPKPFQPDSRQPTPRSPEPRRPSPRPAKPRPPKPRAPNPRPAKPCRARPFATGKRERVPSPSAAPGSRCPGSPAGR
Amycolatopsis_bartoniae_CGMCC_4.7679_GCF_014654095.1	r1c6	allorf_1531220_1531375	VRSAGTDKTSVAMGGSQCGLPPFSLPRGRVSMLSARSPEAAPAAPSWLGHR
Amycolatopsis_bartoniae_CGMCC_4.7679_GCF_014654095.1	r1c6	allorf_1536517_1536654	MREHSGRKEVDQMLEAQGFGYEDGDLDVRCIGSGGYHNLGDYDGI
Amycolatopsis_bartoniae_DSM_45807_GCF_007713755.1	r83c1	allorf_04236_04391	VRSAGTDKTSVAMGGSQCGLPPFSLPRGRVSMLSARSPEAAPAAPSWLGHR
Amycolatopsis_bartoniae_DSM_45807_GCF_007713755.1	r83c1	allorf_09533_09670	MREHSGRKEVDQMLEAQGFGYEDGDLDVRCIGSGGYHNLGDYDGI
Amycolatopsis_bartoniae_DSM_45807_GCF_014191255.1	r5c3	allorf_321271_321426	VRSAGTDKTSVAMGGSQCGLPPFSLPRGRVSMLSARSPEAAPAAPSWLGHR
Amycolatopsis_bartoniae_DSM_45807_GCF_014191255.1	r5c3	allorf_326568_326705	MREHSGRKEVDQMLEAQGFGYEDGDLDVRCIGSGGYHNLGDYDGI
Amycolatopsis_bullii_CGMCC_4.7680_GCF_014654205.1	r58c1	allorf_47732_47815	VVEREPRERHRLAGVCRWRCRARGGSA
Amycolatopsis_coloradensis_DSM_44225_GCF_001953865.1	r21c1	BS329_RS37485	MSDLTVYGAGWCPDVKRSRALLDAKGVEYDYIDVEADSGAEETVRALQNGERRIPTIVWPDGTHLVEPSDDELTAHLNR
Amycolatopsis_decaplanina_DSM_44594_GCF_000342005.1	r38c1	H074_RS08275	MSDLIVYGAGWCPDVKRSRALLDAKGVEYDYIDVEADSGAEETVRALQNGERRIPTIVWPDGTHLVEPSDDELTAHLNR
Amycolatopsis_decaplanina_DSM_44594_GCF_000342005.1	r38c1	allorf_132416_132646	VVRTVRTVLTTHESFTRRPCAPPPPRRESHVQDIQRRERGFRDTLRHHEATFALPLMEPSLPLTSLYNVLYHSASC
Amycolatopsis_decaplanina_DSM_44594_GCF_000342005.1	r38c1	allorf_132474_132671	VPRHRHVAKATFRTSNVANVAFATRSDITKLPLPYPSWNRPCHSRVCITSYTTRLRVDLRQAGWS
Amycolatopsis_decaplanina_DSM_44594_GCF_000342005.1	r38c1	allorf_135175_135324	LPRASSASSSARRRMSAAAHNAADRPRGSQAECPGRSHAHCHRAGRSTP
Amycolatopsis_decaplanina_DSM_44594_GCF_000342005.1	r38c1	allorf_137943_138053	VGQRNAHRVGYGADGDDVRPAVRIGAFAFLDSECEP
Amycolatopsis_eburnea_GLM-1_GCF_003937945.1	r57c1	EIY87_RS41160	MMSNPFEDENGTFLVLVNAENQHSLWPSTVDVPAGWRTVHGEDTRAACLEYVEKNWTDLRPASLVAAMR
Amycolatopsis_eburnea_GLM-1_GCF_003937945.1	r57c1	allorf_369095_369217	MTHSRHHRAARLNSPRPAPVGSDRAAGPGATLPGPCHRTP
Amycolatopsis_japonica_DSM_44213_GCF_000732925.1	r1c8	AJAP_RS42465	MSEYDIVRYWKDEGYRAAVGGNILPANPAGIVELTDEALDSLVAGAGAEMVLGSCLFVSCFNQPKPDAEQA
Amycolatopsis_japonica_DSM_44213_GCF_000732925.1	r1c8	allorf_3322973_3323203	VKAPFIASDAAKGAFTPRPTRPPPPKKNHSHPELKAVKSGIHPRKVSLVDGQTPQFRKMGQSGVLYGWTERGFRCV
Amycolatopsis_japonica_DSM_44213_GCF_000732925.1	r1c10	AJAP_RS18050	MSDLIVYGAGWCPDVKRSRALLDSKGVEYDYIDVEADSGAEETVRALQNGERRIPTIVWPDGTHLVEPSDDELTAHLNR
Amycolatopsis_japonica_DSM_44213_GCF_000732925.1	r1c10	allorf_3854518_3854709	LSTLKYMKAPFLALDARKGAFMYLGKVVKEAEHPSAASSHASHVPDHANHAFGFCITPYTARQ
Amycolatopsis_japonica_DSM_44213_GCF_000732925.1	r1c10	allorf_3858250_3858459	LAPHSRDRSRNSRDQRRNSPSTAFNHASHASAHAASCAPQSVKASLRDPESLKEAFTDFRPGIQRTRWF
Amycolatopsis_japonica_DSM_44213_GCF_000732925.1	r1c10	allorf_3866515_3866658	MCPFTGSQTRGADPRQQIGPRQSLCLERQTSHPSTWARCASRPEMRS
Amycolatopsis_keratiniphila_FH_1893_GCF_900105855.1	r1c8	BLU53_RS08165	MSDLIVYGAGWCPDVKRSRALLDSKGVEYAYIDVEADSGAEETVRALQNGERRIPTIVWPDGTHLVEPSDDELTAHLNR
Amycolatopsis_keratiniphila_HCCB10007_GCF_000400635.2	r1c16	AORI_RS61605	MSDLIVYGAGWCPDVKRSRALLDSKGVEYAYIDVEADSGAEETVRALQNGERRIPTIVWPDGTHLVEPSDDELTAHLNR
Amycolatopsis_keratiniphila_HCCB10007_GCF_000400635.2	r1c16	allorf_4521129_4521314	VLPAEGSPAGPAAPATVRKGWRPRHSCPVCALCVGVREPDITTSTGRAIGAHCPLWTLYAG
Amycolatopsis_keratiniphila_subsp._keratiniphila_DSM_44409_GCF_001620365.2	r11c1	AVR91_RS18555	MSDLIVYGAGWCPDVKRSRALLDSKGVEYDYIDVEADSGAEETVRALQNGERRIPTIVWPDGTHLVEPSDDELTAHLNR
Amycolatopsis_keratiniphila_subsp._nogabecina_FH_1893_GCF_001953855.1	r1c2	BS330_RS01565	MSDLIVYGAGWCPDVKRSRALLDSKGVEYAYIDVEADSGAEETVRALQNGERRIPTIVWPDGTHLVEPSDDELTAHLNR
Amycolatopsis_lexingtonensis_DSM_44653_GCF_014873755.1	r1c8	H4696_RS07285	MMSNPFEDENGTFLVLVNDENQHSLWPSTVDVPAGWRTVHGEDTRAACLEYVEKNWTDLRPASLVAAMR
Amycolatopsis_lexingtonensis_DSM_44653_GCF_014873755.1	r1c8	allorf_01480031_01480123	MSHSRRRASGSPAAERPSRVTLPGPCRLTS
Amycolatopsis_lurida_DSM_43134_GCF_900105055.1	r2c1	BLW75_RS03080	MSDLTVYGAGWCPDVKRSRALLDSKGIEYDYLDVEADSGAEEAVRALQNGERRIPTIVWPDGTHLVEPSDDELTAHLNR
Amycolatopsis_lurida_DSM_43134_GCF_900105055.1	r2c1	BLW75_RS03110	MKKKIAATAAVLGAMASTIAFAQPAGAGVDPRYYYESSWSTEGDCRLNGHSGQQSGRWSAYFCSASTWSWDLYIKR
Amycolatopsis_lurida_DSM_43134_GCF_900105055.1	r2c1	allorf_153479_153592	VVKIFDRSSREHNRTRNPIQGAPQCRCSPSTCTTATT
Amycolatopsis_lurida_NRRL_2430_GCF_000749465.2	r33c3	BB31_RS30845	MKKKIAATAAVLGAMASTIAFAQPAGAGVDPRYYYESSWSTEGDCRLNGHSGQQSGRWSAYFCSASTWSWDLYIKR
Amycolatopsis_lurida_NRRL_2430_GCF_000749465.2	r33c3	BB31_RS30875	MSDLTVYGAGWCPDVKRSRALLDSKGIEYDYLDVEADSGAEEAVRALQNGERRIPTIVWPDGTHLVEPSDDELTAHLNR
Amycolatopsis_lurida_NRRL_2430_GCF_000749465.2	r33c3	allorf_089039_089152	VVKIFDRSSREHNRTRNPIQGAPQCRCSPSTCTTATT
Amycolatopsis_magusensis_DSM_45510_GCF_017875555.1	r1c11	allorf_3729814_3729942	MATWPSQPAAMVAPLACLSTVDCQVGVPGSGGAGCRWSGLPE
Amycolatopsis_magusensis_DSM_45510_GCF_017875555.1	r1c11	allorf_3729814_3729942	MATWPSQPAAMVAPLACLSTVDCQVGVPGSGGAGCRWSGLPE
Amycolatopsis_magusensis_DSM_45510_GCF_017875555.1	r1c11	allorf_3743855_3743968	MTETLALAALAPDEEDLGADAPISVLSVAYCEDAFFG
Amycolatopsis_magusensis_DSM_45510_GCF_017875555.1	r1c11	allorf_3743855_3743968	MTETLALAALAPDEEDLGADAPISVLSVAYCEDAFFG
Amycolatopsis_mediterranei_DSM_40773_GCF_000696405.1	r80c1	DV26_RS33760	MDSTAVLEGWLSGSESVHGLANPAGPLYVGGNAAEAALVDPTDMLYAFCSSPTGSHGSWCC
Amycolatopsis_mediterranei_DSM_46096_GCF_000700945.1	r30c1	DV36_RS20135	MDSTAVLEGWLSGSESVHGLANPAGPLYVGGNAAEAALVDPTDMLYAFCSSPTGSHGSWCC
Amycolatopsis_mediterranei_HP-130_GCF_001742805.1	r64c1	IW14_RS28980	MDSTAVLEGWLSGSESVHGLANPAGPLYVGGNAAEAALVDPTDMLYAFCSSPTGSHGSWCC
Amycolatopsis_mediterranei_RB_GCF_000454025.1	r1c18	B737_RS23850	MDSTAVLEGWLSGSESVHGLANPAGPLYVGGNAAEAALVDPTDMLYAFCSSPTGSHGSWCC
Amycolatopsis_mediterranei_S699_GCF_000220945.1	r1c18	RAM_RS23805	MDSTAVLEGWLSGSESVHGLANPAGPLYVGGNAAEAALVDPTDMLYAFCSSPTGSHGSWCC
Amycolatopsis_mediterranei_S699_GCF_000282715.1	r1c18	AMES_RS23845	MDSTAVLEGWLSGSESVHGLANPAGPLYVGGNAAEAALVDPTDMLYAFCSSPTGSHGSWCC
Amycolatopsis_mediterranei_U32_GCF_000196835.1	r1c18	AMED_RS24055	MDSTAVLEGWLSGSESVHGLANPAGPLYVGGNAAEAALVDPTDMLYAFCSSPTGSHGSWCC
Amycolatopsis_nivea_CFH_S0261_GCF_004522235.1	r91c1	EIZ44_RS44625	MPTQSINDWKSAAHESGSHPAGLGFGELGQEDLAEARTAALPSSGYICTFTFECNC
Amycolatopsis_nivea_CFH_S0261_GCF_004522235.1	r91c1	allorf_150189_150314	MVAVSGVRAARESGNGSFCCEIREIRSGSVRCRAWLHRVGT
Amycolatopsis_oliviviridis_CGMCC_4.7683_GCF_014654365.1	r1c11	IE302_RS05625	MSDLTVYGAGWCPDVKRSRALLDAKGVEYAYVDVEADNGAEEIVRALQNGERRIPTIVWPDGTHLVEPSDDELTAHLNR
Amycolatopsis_oliviviridis_CGMCC_4.7683_GCF_014654365.1	r1c11	allorf_1306570_1306683	VVKIFDRSSREHNRTRKSEQGAPQCRCSPSTCTTATT
Amycolatopsis_oliviviridis_CGMCC_4.7683_GCF_014654365.1	r1c11	allorf_1318663_1318878	LRFSARSRTLINGGSGTLNVPDPPLIKVVPVLGPFMPVPTRSRRPRSPAVHEGPLACAYRKEGGLHVLGKA
Amycolatopsis_oliviviridis_CGMCC_4.7683_GCF_014654365.1	r5c2	IE302_RS24345	MSDYDVVRYWKDENYRSAVGGSLLPANPAGIIELTDEALDSLVAGAGAEMVLGSCVVVSCFVVKEPTADIQ
Amycolatopsis_oliviviridis_CGMCC_4.7683_GCF_014654365.1	r5c2	allorf_554910_555116	VRSQGRAFGSPSDTPSFESSAVRAGGRRKVKRVFRSPQHNHNISPGGAGKNSSHCGGNSRKSRYSVAG
Amycolatopsis_oliviviridis_CGMCC_4.7683_GCF_014654365.1	r5c2	allorf_553493_553696	VLIRGSPGHERRQLDEIGLRWHGWASVRGSECGSGSTARRYLRGRASRHSVTSTGWRPFYPVTGGVG
Amycolatopsis_oliviviridis_CGMCC_4.7683_GCF_014654365.1	r19c1	IE302_RS42040	MDLVRAWKDPDYRSFVREFPENPAGQSALAQIDIAEAGVLGAGSETTLTAGCCNPLKTVTTVVSPWCSVSLAVC
Amycolatopsis_oliviviridis_CGMCC_4.7683_GCF_014654365.1	r19c1	IE302_RS42045	MNHVKAWKDPDFRRTISGSDTSLHDNPAGAAEVSFAELGNVAGGTSTIPCVTLPITVSAAVCVPTKNFGSIGCC
Amycolatopsis_oliviviridis_CGMCC_4.7683_GCF_014654365.1	r19c1	IE302_RS42050	MDIVRSWKDADYRAQFIDATSNPAGPSDIRSLQAIEMSGFNGGNQADSGVGCLTKTATFTLPPWCIVSLSLC
Amycolatopsis_oliviviridis_CGMCC_4.7683_GCF_014654365.1	r19c1	allorf_31358_31513	VFPAMGMKCGEWAWMCRRCRVLGMAGIGSVLKCAFKSIAQTRAPSRASVCR
Amycolatopsis_oliviviridis_CGMCC_4.7683_GCF_014654365.1	r19c1	allorf_31466_31693	LTRPRQVDNVRCRGSRSPPFHSATIQSGEGLLCRSTGGLNSQPYAFFVRPSRFNDFQRGRLATNTGARGCSRLRN
Amycolatopsis_oliviviridis_CGMCC_4.7683_GCF_014654365.1	r19c1	allorf_31530_31661	MQGIKITTFPQRDNSVRGGTTLSIDRGTKFSAIRLFCPTVAIQ
Amycolatopsis_oliviviridis_CGMCC_4.7683_GCF_014654365.1	r19c1	allorf_31897_32034	LPPHISEVLRRCEPRRAGARDRRQSPSTGMSKMYTSTPEYSSCPY
Amycolatopsis_orientalis_B-37_GCF_000943515.2	r1c19	SD37_RS21180	MSDLTVYGAGWCPDVKRSRALLDAKGVEYDYIDVEADSGAEEAVRALQNGERRIPTIVWPDGTHLVEPSDDELTAHLDR
Amycolatopsis_orientalis_B-37_GCF_000943515.2	r1c19	allorf_4835391_4835495	LPLMDDPGARFTPLVRILKCEARASVRELGHSTS
Amycolatopsis_orientalis_DSM_40040_=_KCTC_9412_GCF_000478275.1	r64c2	L324_RS22275	MSDLTVYGAGWCPDVKRSRALLDAKGVEYDYIDVEADSGAEETVRALQNGERRIPTIVWPDGTHLVEPSDDELTAHLNR
Amycolatopsis_panacis_YIM_PH21725_GCF_003600245.1	r1c2	D5S19_RS32375	MNEISFADTGEQFADRAGAGFGELAADELRETRTPSLLSSGFICTLTAECNC
Amycolatopsis_panacis_YIM_PH21725_GCF_003600245.1	r1c2	allorf_192290_192382	VPLPGLAGAPVAAVAAVVVVACSGAAAGFG
Amycolatopsis_panacis_YIM_PH21725_GCF_003600245.1	r1c2	allorf_193502_193702	VRSDVEAFGARRLGVWSWGGNLVRRLSLGEGRVRVAGRGAPGGEPPARGSRMCEVGRASQVRRPDA
Amycolatopsis_panacis_YIM_PH21725_GCF_003600245.1	r1c2	allorf_193512_193607	MWRPSAHEGWVCGAGVGTSCGGSRWAKVGCV
Amycolatopsis_panacis_YIM_PH21725_GCF_003600245.1	r1c2	allorf_210511_210690	VPTASPRSLTDTHGDHLVTALAGEPPEGRPKTATRCRGRRTTGRPMDYSTMTNCLRHYL
Amycolatopsis_pithecellobii_RM579_GCF_009707865.1	r122c1	GKO32_RS07120	MSIDKTIRAWEDAEYRGSLSSAELAALPPNPAGAIELTDAELGEVLGAAQSGASVGCNTKTCVTTRGNSLNPCSSC
Amycolatopsis_pithecellobii_RM579_GCF_009707865.1	r122c1	allorf_102677_102748	VETVCHSSDSAVRGSFSSPLCQR
Amycolatopsis_pithecellobii_RM579_GCF_009707865.1	r122c1	allorf_114189_114299	VLAHNQTYLIRETLGLHRGVGSGCQMSLLINSRTLC
Amycolatopsis_pittospori_PIP199_GCF_013870525.1	r90c1	H5J31_RS13100	MSDLIVYGASWCPDVKRSRALLDTKGVEYDYLDVEADSGAEETVRALQNGERRIPTIVWPDGTHLVEPSDDELTAHLNR
Amycolatopsis_pittospori_PIP199_GCF_013870525.1	r90c1	H5J31_RS13120	MKKKIAAAAAVMGALASTIAFAQPASAGVDPRYYPESSWSTEGDCLLAGHSGKEARRWSAYFCDPQNFSWVLYIKK
Amycolatopsis_pittospori_PIP199_GCF_013870525.1	r90c1	allorf_057175_057390	LRHLCRRSRPQGACVRVGRTGRVAGAEVKGASSRGPVSSAGQEVLRKALSQPSVLRKCLSQHLPQRGPCRP
Amycolatopsis_pittospori_PIP199_GCF_013870525.1	r90c1	allorf_067267_067476	LSQDRLRRRRMPFKGRISVEVDSSGGLRRAVRVPTVALVWLPACGGVAGSGSSHVSRRRSTQVGTLHQW
Amycolatopsis_pretoriensis_DSM_44654_GCF_900107925.1	r23c3	BLV96_RS09380	MTNPFEDENGTFLVLVNAENQHSLWPSTVDVPAGWTKVHGEDTRAACLEYVEQNWTDLRPASLIAAMR
Amycolatopsis_regifaucium_DSM_45072_GCF_900113515.1	r9c3	BM104_RS17195	MSDLTVYGAGWCPDVKRSRALLDAKGVEYDYVDVEADAGAEETVRALQNGERRIPTIVWPDGTHLVEPSDDELTAHLNR
Amycolatopsis_regifaucium_DSM_45072_GCF_900113515.1	r9c3	allorf_183840_184040	VIVGPRSRRCGWPPPHQLKVSMPALGQSIILPSWPESAVTGQGMGYGECSRPGFAQTVGGSASRWC
Amycolatopsis_regifaucium_DSM_45072_GCF_900113515.1	r9c3	allorf_183847_184056	LAPALAGAGGHPLISSRFRCRRWDNRSSCRRGPNPPSPAKAWVTESARARDSLKRWVVRLLDGVDRAPG
Amycolatopsis_regifaucium_GY080_GCF_001558125.2	r11c3	ATP06_RS27995	MSDLTVYGAGWCPDVKRSRALLDAKGVEYDYVDVEADAGAEETVRALQNGERRIPTIVWPDGTHLVEPSDDELTAHLNR
Amycolatopsis_regifaucium_GY080_GCF_001558125.2	r11c3	allorf_165252_165452	VIVGPRSRRCGWPPPHQLKVSMPALGQSIILPSWPESAVTGQGMGYGECSRPGFAQTVGGSASRWC
Amycolatopsis_regifaucium_GY080_GCF_001558125.2	r11c3	allorf_165259_165468	LAPALAGAGGHPLISSRFRCRRWDNRSSCRRGPNPPSPAKAWVTESARARDSLKRWVVRLLDGVDRAPG
Amycolatopsis_regifaucium_GY080_GCF_001613935.1	r9c3	AVL48_RS10805	MSDLTVYGAGWCPDVKRSRALLDAKGVEYDYVDVEADAGAEETVRALQNGERRIPTIVWPDGTHLVEPSDDELTAHLNR
Amycolatopsis_regifaucium_GY080_GCF_001613935.1	r9c3	allorf_183280_183480	VIVGPRSRRCGWPPPHQLKVSMPALGQSIILPSWPESAVTGQGMGYGECSRPGFAQTVGGSASRWC
Amycolatopsis_regifaucium_GY080_GCF_001613935.1	r9c3	allorf_183287_183496	LAPALAGAGGHPLISSRFRCRRWDNRSSCRRGPNPPSPAKAWVTESARARDSLKRWVVRLLDGVDRAPG
Amycolatopsis_roodepoortensis_DSM_46661_GCF_014873915.1	r1c8	H4W30_RS08790	MSDLIVYGAGWCPDVKRSRALLDSKGIEYDYVDVEADSGAEETVRALQNGERRIPTIVWPDGTHLVEPSDDELTAHLNR
Amycolatopsis_roodepoortensis_DSM_46661_GCF_014873915.1	r1c8	H4W30_RS08810	MKRKIAATAAVLGALASTIAFAQPAGAGVDPRYYYESSWSTEGDCRINGHSGQQAGRWSAYFCSASTWTWDLYIKR
Amycolatopsis_roodepoortensis_DSM_46661_GCF_014873915.1	r1c8	allorf_1924573_1924686	VVKIFDRSSREHNRTRNPIQGAPQCRCSPSTCTTATT
[truncated: 32,784 more rows]

## Sheet: Sheet4
Genome	Region	Locus	Amino acid sequence
[truncated: 12,398 more rows]

## Sheet: Sheet5
Archaeal LanAs	Bacterial LanAs
[truncated: 33,596 more rows]

## Sheet: Sheet6
Amino acids	z score (LanA)	Expression level in archaeal LanA	z score (LanM)	Expression level in archaeal LanM
[truncated: 20 more rows]
