# Supplementary material for: Decoding the Chemical Language of Ribosomally Synthesized and Post‐Translationally Modified Peptides from the Untapped Archaea Domain
Source: Angew Chem Int Ed Engl. 2025 Apr 14;64(24):e202501074. doi: 10.1002/anie.202501074 (PMC12144867; doi:10.1002/anie.202501074)
Supplement: Supplementary file 2 — Supporting Information [file ANIE-64-e202501074-s001.zip › Supplementary datasets 1-6/Supplementary data 3.xlsx]

## Sheet: Summary_gbk
meda BGC (The whole BGC contains all the ORFs below )
orf	locus_tag	orf annotation	protein_id	protein_sequence
1	E6P09_RS07420	hypothetical protein	WP_004057346.1	MPDPRTLRDSTQIVLPCALLDSIRDEIEAEFVVTIHAQTEELCRIIGSPVEIRAVSDFLTRQGISLR
2	E6P09_RS07415	hypothetical protein	WP_004057347.1	MDEAPGLSDQYRTASPWPVFIALGIPISELGLLFGLFPLAVGGLLLFGGSVVGMLSESGYVGSTMRALIGFSVILFGFGAALAFTDINLVARGYAVITAAALLVFGGVVFELFVREQRQDI
3	E6P09_RS07410	hypothetical protein	WP_004057348.1	MGTKTFDKDTILDLTVNMVPLVIILFFVVAFALVNPFGFESLASGLQYGLLVTPFVLLAVLTYLSGKAIVGAEQSGTVYPPGQATVPGVGPLHEEEAAEAAELEETNEADAVEAAEETA
4	E6P09_RS07405	cbb3-type cytochrome c oxidase subunit I	WP_014732198.1	MGVFLIAVAAWLARVEDWRSYTPLAGGGTVGGTAEQYVSEEKPSGVIRWLTTVDHKDIGILYGAYALVAFAVGGLMVVLMRIELADPAATVISNTFYNSLLTSHGITMLFLFGTPILAAFSNYFIPLLIGADDMAFPRINAIAFWLLPPAALLIWAGFFPIPDVIPAQTAWTMYTPLSAGAGSGNQVNAGVDLMLLGLHLSGVSATMGAINFIATIFTERDEKVSWANLDIFSWTVLTQSGLILFAFPLLGSAILMLLLDRNFGTMFFSVDGGAILWQHLFWFFGHPEVYILVLPPMGIVSLVLPRFAGRRLFGFKFVVYSTLAIGVLSFGVWAHHMFATGIDPRLRASFMAVSLAIAIPSAVKTFNWITTMWNGKIRLTTPMLFCIGFVSNFILGGVT…
5	E6P09_RS07400	cox cluster protein	WP_179955359.1	MSSNVRGQRFVLGLYVALVAAAGTAGFLAGTFVPKLSAPQFLFVIPFPATPIGFAAYGALTIALVLGIPLVLVVYVSSELDDNAV
6	E6P09_RS07395	universal stress protein	WP_004057353.1	MYHVVIGVDDDVEHALACVQGVTNLPGDAAEKEVTLVHSFTDNPSGASATQIHSVREASEYLEDHGIDYDVNESSGDPAEVIIDFAEEEDADLIVTAGRKRSPAGKALFGSVTQSVILNTDRPVMVTGTARGSE
7	E6P09_RS07390	ABC transporter substrate-binding protein	WP_004057355.1	MEEAYGEDLKFYQLYTDYSWGRTQQASMKQFMTDVARWEQVKPVATPHGTTNYSTYLSEAQNSGVDVLILNLSRFPSP
8	E6P09_RS07385	hypothetical protein	WP_004057357.1	MTKETTDHWTPTRRSVLRLGTMSALGVGIGVPAFAGSAAATKCPRTPGFWANHPDAWEPLELDDPLTIRGVTMTHSGWRDFLVSPTKGDKANIMGKHYLASILNLRNRPVDDPTCTDRKLKSGPFEGHTIEMVKNKAGDWLDDSNWAEEEKQKKWMAGGVDGEPLKDTLDRFNNDPSSLGLSCSCNNETSR
9	allorf_1466106_1466258		allorf_1466106_1466258	MSSVRSRPHEFTFFDHLFFVSTLAFAQFVLRVKLSHQRWRGHPCGSSRRV
10	E6P09_RS07380	hypothetical protein	WP_004057359.1	MALSDYTGQSPTGREDTIVRVVPHRLWRPGDERIEPCAYSGEDIRLSEKHLLVVLERDGVRERMYFRDERSLAAWLEENER
11	E6P09_RS07375	acetate--CoA ligase	WP_004057360.1	MADGDSELEARLVEQAEFEPTAEFVEQANVSDPSIYEEFEENWPECWERAAEMLDWDDDYDEVLDDSNPPFYKWFTGGKLNVSYNCVDRHVENGEKNRVAIKWEGEHGDTRTYTYQDLYREVNEFAAALRDLGVEEDDVVTLYMPMVPELPIAMLACARIGAPHSVVFGGFSAEALATRMNSADSRYLVTCDGYYRRGDALDHLDKANEGLDGVDHGVDATVVVDRLGDDGFGHDLKANQHDWDDLMSEHAGERIDPVERDAEDMLFLMYTSGTTGQPKGVKHTTGGYLAYAAWTSHAVLDIKKEDTYWCSADIGWITGHSYIVYGPLALGTTTVMYEGTPDFPNRDRLWDIVEKYSVDIFYTAPTAIRAFMKWGSRFPEQHDLSSLRLLGTVGEPINP…
12	allorf_1463504_1463680		allorf_1463504_1463680	MRTPTTCLNVSIYFGVKTGCRRYGDTHTVQYFSTELSRDEWYTRHFTDTLSSRGTIAQ
A	E6P09_RS19630	hypothetical protein	WP_155844686.1	MSVVLDIESGDKATYDQQFDDNHTVNDQRVSTCTYGGGMEKKACHTCDF
13	allorf_1463074_1463199		allorf_1463074_1463199	MADEFTDKTTFGALKGLKQPTSQSFPFNHWCKIVLHECIFV
M	E6P09_RS07370	type 2 lantipeptide synthetase LanM family protein	WP_004057361.1	MTQQLAAREKRAIAGQARTLHERLEGPPNDHGDDPPIAPDDLLDKWRELFSDAEAFHERLAYDDLTESEVRYQLTATHWPATEPLPDWIDRLDSLLAHVSEYRSCDEARLSAPKGVPFSDLLVAFADYGLEQLDADTRSQPVAQQLGEWLIARLSRVSVRALYVEFKSFVEYHDPDLAAADPATVSNPGTTYYDQFIDAMFDGGIRKFCLEYPVLARYFTQLVTQWVTTVTLVQHRLQADRSALEARFGVDGAVTEFVPLADDTHAGGQVPVRVSFESGSVIYKPRPIDAGVSLYEVLERLDDYLETPSFSTPEYLSREGYGWMEPIEYDEPTDTAAVERYYERAGVLLCVAYVLDLPDCQYENLIVRGEQPTIIDAETLFHPPVSPTDSSSTTAIAAA…
H	E6P09_RS07365	hypothetical protein	WP_004057362.1	MKLRGSELLGTVVASVLDERPGRHKIQDAGEKVANMSELKKVVFTVADVEAEERLIREYVASAFQRIEHRDDAQWPIFNRYGQDPSMDHGEVVFYIFGDTEAVVSDERPRWDELAASNRLDEWEVVDTGVEIADFDERQRLQFRLRYAASRMSLDCLDTFDSLPDALDEFEDEVYTVGWGSCLHHLINQLGYQANGGEEEIDLLFQSLVGRLYAMNMAPSYGSGVTVSKIEELKTELDALSTRLQEQERDQQTT
14	E6P09_RS07360	methylmalonyl-CoA mutase family protein	WP_004057363.1	MYDDEDLASIREAREQWESETRDPFLEKGGERKDRFATVSNHEVDDLYTPEDVSDLDYEEDLGFPGESPYTRGVYPTMYRGRTWTMRQFAGFGTATETNERFHYLIENGQTGLSTAFDMPSLMGKDSDDPLSDGEVGKEGVAVDTLRDMEVLFDGIDIGDVTTSFTINPSAPVVFAMYVALADNRGVSRDQIGGTFQNDMLKEFIAQKEWVIPPEPSLKLVTDTVEFAADETPRIRPISVSGYHIREAGSTAIQELAFTLADGFAYVEDAVDRGLDIDEFAPQLSFFFNSHNSIFEEVAKFRAARRIYHHVMTEWYGAEDERSKQLKFHTQTAGQSLTAQQPLNNIVRVTIQALAGVLGGTQSLHTNSFDEALALPSEEAVTVALRTQQIIAEESGAAD…
15	E6P09_RS07355	right-handed parallel beta-helix repeat-containing protein	WP_004057364.1	MALVTPTATRWTAAAVALVFVLASVSFVVPATGTVSPVPFDDTVKTGGTSVDILLSDGEGFEVPVAQVHFSRYRYVIGYYDVTTAAADISTSESARQFGDPLAVFVTDYATVTPALGEDNYLRTENNRTPGWVKASEASFVVDSGARVPSGPIAVPFSDADAAQSFADEHGGEVIDWRTLQDRTGSPLSSRLAAFESSVKSHHDWANQTVAASDSLFDRPVSTVVGEDAPTVEAAVESAPNGTAVYVPAGTYSVESVDLNRSITLVGAGTETALVDDGNDTAVHIRADRAAVANLSISGVGDVGTRRIRVTNESVDWDTRVQLAYGRGDTGIVLDGANGSAVRNVRIDTPASGVIVRESASSVLDNLTVQGAEDPSDGFMGVVLIGERSVVEDSTFLDG…
T1	E6P09_RS07350	ABC transporter ATP-binding protein	WP_004057365.1	MSERDSAAGEKTVQETTDTAGATSTIDSDSTVDSDESHSPAHAAPAIEATALTHAFGDVRVLEGVSLSVAPGEIVALVGPNGSGKSTLLRFLTKVRAPDEGTISVGGNGGGNNRVGYLPQQPGFRDGFSTADTLRFYAQFVDEEVDVTEVLDRVGLATAANRRVGALSGGMTRLLGLGRALIGDPAVLVLDEPASGLDPGMVERLFDIVSTLAESGVAVVLSSHNLGPVERTADRVVVLDGGRFVADGPPRELVEPVGASDLQTAFGELVSTDEVEGR
T2	E6P09_RS07345	ABC transporter permease subunit	WP_004057366.1	MSDGEDLFAIAARELRTVVRTPAVVALSVVFGLTVVAVAAAGTGSRGGYVPLVLDLVPFVEALVPLLAFALCYRAVLTDRRTGELDVLRTFDVSRLSYVGGVYLGRSLALVVVVFGSLLVSAATVPVLSPEKSAFLALNAAADSPVAFVRFAVLAVIFALATAAVALAVSAAARTARQAIALAVGLVVAFVVGIDAAAVAGLASGTFGIDAVPLVLALSPNGAFRSLVFGVAVETGSHTSPLVSLLGLAGWLSGALVLAVLTAWKPVD
18	E6P09_RS07340	FAD-dependent oxidoreductase	WP_004057367.1	MDATVTVSAARNVGPGTVAIEFETPDGFEAEPGQFVKLTAEVDGESYARFYTLSSPGVGDTFEVTVGIDPEEAGPFSQHLESLAEGDTIDLSGPFGDSYYDGEARVVVLAGGPGIGPAVGIAEAAVADDNEAAVVYLDDAPAHEDRLDALRDGGASVVVTDDEDALAGAVSDALVNGDDEQVFVYGFAGFVDAAVDAIENAGGDVDAAKIENFG
19	allorf_1452452_1452589		allorf_1452452_1452589	VRNATASRIRRNLPRAAGIGCNWTFVHHIPKQWPIRLYNPVINTF
20	E6P09_RS07335	2-oxoacid:acceptor oxidoreductase subunit alpha	WP_004057368.1	MPADFNWAIGGEAGDGIDSTGKIFAQALSRAGRHVFTSKDFASRIRGGYTAYKVRTAIDPVQSVVDRLDVLIALTPRTIEENLDELHDGSVIIYDGDRSTMADVEIPEGMVGLDVPLQALAEEAGGAIMRNVVALGAACAVTDFPIENLDSALQKRFGGKGEAIVENNKEAARAGLEFVHEEFDHEFDYDLETTDEDYVLLNGDQAIGMGAIAAGCRFYAGYPITPATNVMEYLTGRIERYGGHVVQAEDELAAINLALGAARAGARSMTATSGPGIDLMAETFGLVATSETPLVIVDVMRSGPSTGMPTKQEQGDLNMMLQGGHGEIPRFVVAPTTISECFWKTVEAFNLAEKYQLPVYVAADLAMAVTEQTFSPETFDMDEVEIDRGKVVDDDTIDE…
21	E6P09_RS07330	2-oxoacid:ferredoxin oxidoreductase subunit beta	WP_004057369.1	MSSDVRFTDFKSDKQPTWCPGCGDFGTMNGIMKALANSGNDPDNTFLVAGIGCSGKIGTYMHSYAIHGVHGRSLPVAAGAKLANPNLTVVAAGGDGDGYSIGAGHFIHAVRRNVDMAYVVMDNRIYGLTKGQASPTSREDFETSTTPEGPQQPPVNPLALSLAAGGTFIAQSFATDHKRHAEIVQEAIEHDGFGFVNVFSPCVTFNDVDTYDYFRDNLVDLKETDHDPTDYDAAKDKILDSSKEYEGIIYKDESSVSYEQNFGVTENMSDIPSGAPDDAMDLVREFY
lar BGC (The whole BGC contains all the ORFs below )
orf	locus_tag	orf annotation	protein_id	protein_sequence
1	C455_RS00680	hypothetical protein	WP_007538898.1	MALSDYTGLTLAGDGETIVRVAPHRLWRPGDDRIEPCAYSGEHIDLSEKHLMVVLERDSVRERLYFRDETSLSAWIEENEQADR
2	C455_RS18170	acetyl-coenzyme A synthetase		NDERFVQEYWQEYSDTDSDDSDDWVYFPEDGAKIDDDGYITILGRVDDVINVSGHRLGTMEIESAIVGVEGVAEAAVVGGKHDVKGEAVYAYVITEEGQAEDDEMRDRIVQGVEDAIGPIARPEQVLFTPELPKTRSGKIMRRLLEEIANGEELGDTTTLRNPEIVEEIQRKADAR
3	C455_RS00670	acetate--CoA ligase		MVDSDGDGELEARLVEQEEFEPSREFVEQANVSDPKIYDEFEKNWPGCWEQAAALLDWDSPYDEVLDDSNPPFYKWFTGGKLNASYNCLDRHVENGDKNRVAIKWEGEHGDTRTSYNCLDRHVENGDKNRVAIKWEGEHGDTRTYTYQDLSREVNEFAAALRDLGVEEDDVVTLYMPMIPELPIAMLACARIGAPHSVVFAGFSAEALATRMNSADSRFLVTCDGYYRRGDPLDHLDKANEGLDGVDHGVDAAVVVDRLGDDGFGHDLRGNQHDWDGLLDEHSGDRVDPVQRDAEDMLFLMYTSGTTGQPKGVKHTTGGYLSYAAWTSHAVLDIEKEDTYWCAADIGWITGHSYIVYGPLALGTTTVMYEGTPDYPNRSRLWELVEKYAVDIFYTAPTA…
A	C455_RS18810	hypothetical protein	WP_160163417.1	MSIALDIETGDKASYDQQFDDNHTVNDQRVSTCTYGGGMDKRACPTCDF
M	C455_RS00665	type 2 lantipeptide synthetase LanM family protein	WP_007538897.1	MPQELSQRDRRAIAGQARTLHERLEGPPNEHGEAPVIDPDDILDEWASLFPDEDTFRERLAYDDLTESAVRDQLTATQWPETEPLPEWVDRLDSLLQYVSTYPSRDDTLLSPTEDVPFSHLLVGFADYALAQLDADVRSHPVAKQLAEWLVFRLSRVSVRALYVEFKSFVEYHDPDLAAADPSAVSDPGTTYYDQFVEAMFDGGTRNLCLEYPVLARYVVSFVDQWVTNVTRFVHRLEADRSALESRFDVEGAVTEVTALADDAHAGGQVPVRVSFESGSAIYKPRPIDAGVALYTVLERLDDHLDTPPFTSPAYLSRDSYGWMAPIEYAEPSDATAVERYYERVGVLLCVGYVLDLPDCQYENLIVRGDQPTIIDAETLFHPYIEPTASSPTTTIAAA…
H	C455_RS00660	hypothetical protein		MSKLKKVVFTVADVATEERLIREYVASAFERLEARDDAQWPVFNRYGQDPSVSHGEVVFYLVGDTEALIRDERSRWDDLVDNGLVDEWELVDPNVDVTELDDRQRLQFRLRYAASRMSLACLDTFDPLPDALDEFEDEDYAVGWGSCLHHLINQLGYQGNGGEEEIDLLFQSLVGRLYATNVSAGPETTLDKIGSLKAELDELAEQLQEQAETR
4	C455_RS00655	methylmalonyl-CoA mutase family protein	WP_007538895.1	MYDDEDLESIREARDEWEEETRDPFLEKGGERKDRFATVSNHEVDDLYTPDDVADLDYEEDLGFPGEAPYTRGVYPTMFRGRTWTMRQFAGFGTATETNERFHYLIENGQTGLSTAFDMPSLMGKDSDDPLSDGEVGKEGVAVDTLRDMEILFDGIDIGEVTTSFTINPSAPVIYAMYVALADNRGVSREQIGGTFQNDMLKEFIAQKEWVIPPEPSLKLVTDTVEFAAEETPRIRPISISGYHIREAGSTAIQELAFTLADGFAYVEDAMDRGLDIDEFAPQLSFFFNSHNSIFEEVAKFRAARRIYHDVMSEWYGAEDERSKQLKFHTQTAGQSLTAQQPLNNIVRVTIQALAGVLGGTQSLHTNSFDEALSLPTEEAVTVALRTQQIIAEESGAAD…
5	C455_RS00650	right-handed parallel beta-helix repeat-containing protein	WP_007538894.1	MAFVTPTATRWVAGVAALVLVLASVSFVVPVSGTVSPVSFDDTVKTGGTAVDVQQAKTDGFEVPVAQAHFSRYRYIIGYYGVGTAAADVASPESARQFGDPLAVFVSDYATVSPVLDEDDYLRTEHNRHPGWVEASDAVFVVDSDARIPSGPIVVPFSDPTAARSFTDEYGGTVVDWETLRERSESSLSGRLDAFESSVESHHDWADQTTAAREPLFDRPVSTVVGEDAPTIEAAVESAPEGTAVYVPPGTYSVDSIDVNRSITLLGAGNATHLVGDGNGTVVHVRADEAAVGNLSISGVGSVGTRRVRATNESVDWDTRVQLAYGRGDAGVVLDGATDSALRNVIIDTPASGVIVRESADSVLDNLTIRGAATPSEGFMGIVLIGEPSVVQHSTLHDG…
T1	C455_RS00645	ABC transporter ATP-binding protein	WP_152417692.1	MVREVVSEGDSTSQSASAASSVAIDASGLSHAFGDVVVLDDLSLTVEPGEIVALVGPNGSGKTTLLQFLSKVRAPNAGTVTVGAGDRTRVGYLPQRPEFREGFTVADTLRFYTQFVEEGVDIGTTLDRVGLSEAADRRVEALSGGMTRLLGLGRALVGDPDVVVLDEPASGLDPGMVERLFEIVAELADEGTAVVLSSHNLGPVERTADRVVVLDGGRFVATGSPQELVESAGATDLQTAFGALVSTEEVDGR
T2	C455_RS00640	ABC transporter permease subunit	WP_007538891.1	MSAAEDLTSAVDDLFTIATRELRTVVRTPAVVALAVVFALTVVGVAAAGSGARGGYVPLVLDLLPFVEALVPLLGFALCYRTVLSDRRSGELDVLQTFGVSRPAYVGGVFLGRSLALVAVVFGSLLVAGATVPVLSPEKPTFLALNAAADSPAAFARFAVLAVVFALSTASVALAVSAAARTARQAIALAVGLLVAFVVGVDAAAVAGLATGRFGIDTVPHLLALSPNGAFRSLVFGVAVETGQATTPLVALVGLGGWLAGALFVAVVTAWKPVE
8	C455_RS00635	FAD-dependent oxidoreductase	WP_007538890.1	MDATVTVAAVRDVGPDTVAIEFETPDEFDAEPGQFVKLSAIIDGESYARFYTLSSLGVTETFEVTVGIDPEEGGPFSQHLESLAAGDDIDLSGPFGDSYYDGDARVVVLAGGPGVGPAVGIAEAARADGNEAAVVYVDDAPAHEDRLDALREEGASVVVTDDEADLSDAVADALTGAEGEQVFVYGFAGFVEAAADAIEAADGDADAAKVENFG
9	C455_RS00630	2-oxoacid:acceptor oxidoreductase subunit alpha	WP_007538889.1	MPADFNWAIGGEAGDGIDSTGKIFAQALSRAGRHVFTSKDFASRIRGGYTAYKVRTAIDPVQSVVDRLDVLIALTPRTIEENLDELHDGSVIIYDGDRSTMADVEIPEGMVGLDVPLKALAEEAGGAIMRNVVALGAACAVTDFPIENLDSALKKRFGGKGEAIVENNKEAARAGLEYVHEEFDHEFDYDLDTTDNDYVLLNGDQAIGMGAIAAGCRFYAGYPITPATNVMEYLTGRIERYGGHVVQAEDELAAINLALGAARAGARSMTATSGPGIDLMTETFGLVATSETPLVIVDVMRSGPSTGMPTKQEQGDLNMMLYGGHGEVPRFVVAPTSIDECFWKTVEAFNFAEKYQVPVYVAADLAMAVTEQTFPPEAFDMDEVEIDRGKVVDDDSIDE…
10	C455_RS00625	2-oxoacid:ferredoxin oxidoreductase subunit beta	WP_007538888.1	MSSDVRFTDFKSDKQPTWCPGCGDFGTMNGIMKALANSGNDPDNTFVVAGIGCSGKIGTYMHSYAIHGVHGRSLPVAAGVKLANPNLTVVAAGGDGDGYSIGAGHFIHAVRRNVDMAYTVMDNRIYGLTKGQASPTSREDFETSTTPEGPQQPPVNPLALALAAGGTFIAQSFATDHKRHAEIVQQAIEHDGFGFVNVFSPCVTFNDVDTYDYFRDNLVDLADTDHDPTDYDAATDKILDSSKEYEGVIYKDESSVSYEEKFGVTENMSDIPSGAPDDAMDLVREFY
hol BGC (The whole BGC contains all the ORFs below )
orf	locus_tag	orf annotation	protein_id	protein_sequence
T1	EPL00_RS20285	ABC transporter permease	WP_135854821.1	MTQDSTSVPIESLQPASIGYLQLIKAVLYREYLIFVRYPLNAVGGLFSQLAFFILLFYGGKMLVGHALTDQLEGIIVGYFLWSLSVSAYYEMSGDLGREVQWGTLERHFITPFGFAPIALAKGVAKIVRAFLTSLIVLGVMILITGKTLSLGFLTIVPVATLSILSVLGLGFAAGGVTVLYKRIGSLLTFLQFTFIPLISAPAFNLAWTRYLPLAQGSALLQRAMVEGDRLWELPPLALAVLVGTAVGYLLLGYFVFHLATRRARRLGVLGHY
T2	EPL00_RS20290	ABC transporter ATP-binding protein	WP_135854820.1	MQKQHDKREIQPTDDATERGSGNTPALEVERLSKTFETAEDEIVAVDDISFSVESGSVVGLLGPNGAGKTTTIKCILGTMLPDAGDVRVNGINVAKRPKEAYRHIDAMLEGARNDYWRLTVKENLRYFATVSGVDPDSVADRHERLLKQLEMDEKADEPVRDLSRGMKQKVSLASVLASDADVVFLDEPTLGLDVESSTTLRKELGRIVDERELTVVLSSHDMDVIEDICDRVIIVSDGRVIADDAVETLLRSFDTYGYRIASHDIEPHVISIIEGQFDDVETEQYNGRTVLEVATDSTGFYELTDLLSSHDVTLDSVDTVEPDLEEAFLQMTRGNQQ
M	EPL00_RS20295	type 2 lantipeptide synthetase LanM family protein	WP_135854819.1	MLLEDEKRKLAGQARTFHERENGPTNVVGHDSVTDSEELLHEWKAQFPDEESFQKRLAMEGLTESNIRRHATKNYWPEDLPFPDWITEIERLIDYIENSPCSNRPNIPSSEDLPFDDILTPIAMYAYDRLSDNIDLRTISPLIEWLLERLERHSVRVLYTEFKSFVEYKDPELIAADPDDFADPPTEYYQKFVNEVFDGAFKDLCIEYPVLARNFIQITEQWITTVEETYQRLQDDLNLLHEHFQVDGAVMELEPLTEDTHAGGRVPVRVSLESGSIIYKPRPVEGGASFYEILNRLDNHLSTPKFETPNYLPRDSYGWMEFIEYEDLPDNAAVEKYYERAGALLCFTYVLNFTDCSLENLIVSRANPVLVDGETLLHPHVGPKSLPARTELANEIINS…
A	EPL00_RS20300	hypothetical protein	WP_135854818.1	MSIAISDGVDATADKQMHADKFKSDESDSVVDWDDAEAEFPCRAQSAVCTRYSFDYASKN
cib1 BGC (The whole BGC contains all the ORFs below )
orf	locus_tag	product	protein_id	translation
1	HL45_RS00730	DUF3238 domain-containing protein	WP_049969207.1	TGDKSTALAGTMEYEFEARV
2	HL45_RS00735	ATP-binding cassette domain-containing protein	WP_084156764.1	MTTRDSALGEQGHPSNAEQETRGTSGPPAIETDGLELTYSDGTQAVKNVSLTVPKGELFGFLGPNGAGKTTAIKVLATLLRPTAGDVRVNGFDVQTEARGVRESIGYMAQETSVDLELTARENIQFACEAYGVPRNERSRRIDELLDLADLADVADKRAEDFSGGMKKRLDTATALVHRPPLVFLDEPTTGLDPKARLRLWDYFRRINDEGTTIFLTTQYLEEADQLCDRIGVILDGEIVAMGSPEALKRRVGGEILDLELDDDGTRERAIEVARESGLFGSDATIDRTDDGISVTAQSARTNGTDLLVALRDAGLTVTGFNVRAPTLDDVFLAITGEHVEEAQSMADSVPGGDK
T1	HL45_RS00740	ABC transporter permease	WP_049969208.1	MSSSTEESPSTNETVRRSSNSFFGDVWVNFKRWNLKAVRNPFVLVVSLVQPIIFLILFTQVFGQVATGAVNRGGSSISYETYLVPAICIQVALAAAATSGVGLVNDIENGMFEKVLVTPMNRTAVFVGKTAAEVLRIAVQIAIIIGLGVLLGADVATGFVGAVGIVVVGVLFSLWFTSLSNTLAVLTKDQESTIIGANLLQFPLLFVSTAFLPLNVLPDWIQTVAKYNPITYGVDAARAIMLDADVMEVVQVTQFDGLWNAVIPGIFVLVALDLVFGSIAVYMLRRASSSNVK
3	HL45_RS00745	(2Fe-2S)-binding protein	WP_049969209.1	MPTVEYLNYEVLDDQGWDLDDDDLFNTAADAGLDAEDYGTLDVNEGEYILEAAEAQGYDWPFSCRAGACANCAAIVKQGEIDMDMQQILSDEEVDDKNVRLTCIGSAATDEVKIVYNAKHLDYLQNRVI
4	HL45_RS00750	inorganic phosphate transporter	WP_049969210.1	MVELLLVVGLAVAVFVGFNIGGSSTGVAFGPAVGSQTVTKLGAAGLMSGFALLGGWTVGRNVIETMGGEIVSMQFTLGMSVGVLFFVGMALLISNLFGVPASTSMTAVGAIAGLGVATGTLNEEVMFEIVSWWLIAPVLAFWLCAVIGRYLYPYLDVWFRLEQSEGPLFEFNRVASIPYPTVSANATRKELFVTVLVVGIGCYMAFSAGASNVANAVAPLVGSGAIGESEGVLLAAGAIGLGAFTIARRTLDTVGNDLTDLPLLAALIVEVVSASLITFLSLIGIPASLAVSATMCIVGLGWGRATRTVRISDAAAVAVRGRGEDEEKGPGMSVNALTAEQKEVTKIGEEDPDTLDASDLFDPSTTARVVGLWILTPSISAIASYLLFTFVPLSA
5	HL45_RS00755	1-(5-phosphoribosyl)-5-[(5- phosphoribosylamino)methylideneamino]imidazole-4- carboxamide isomerase	WP_049969211.1	MFPTFAVVPAVDMQNGEVVQLVQGEKGTETTYGDPVEAAEQWIAQGAETLHLVDLDGAFDGERKNADAVDAILNAADVNVQLGGGIRTAEDAFSLLSRGVDRVILGTAAIENPDIVAEISEEYPGSVMVSLDAKDGEVLVSGWTESTGLDPAEAARKYEELGAGAILFTDVDVEGQMDGVQTDPVRRVAEAVEIPVVASGGVTTVEDVVTLRETGAAAVVVGSALYQGAFTLADARDALD
6	HL45_RS21040	hypothetical protein	WP_162833831.1	MKRDVLSGLMITIGILLSGTVLGLMLGAPMAAAGGFLLIEPRLGEETDILHRIANKTR
7	HL45_RS00760	imidazoleglycerol-phosphate dehydratase HisB	WP_049969212.1	MSDRTAAVSRETAETTIEVTLDVDGDGDATVETGIGFFDHMLNSFARHGLFDLTVRADGDLHIDDHHTVEDVAITLGEAFDDALDDRRAINRFADRKVPLDEAVADIVVDVSGRPLFRFDGEFSQEQVGDLTSHMAKHFLRSFAMNAGLTLHAGVVGENAHHEIEALFKATARAMDDATRIDERRSDVASTKESL
M	HL45_RS00765	type 2 lantipeptide synthetase LanM	WP_049969213.1	MKERFTAEEHHEIAGRARTIHERLDGPSNDPGANPPIEPDEILENWRKQFPEEKAFQARLEQSGLTETRVRNQIAATQWPRDEPLPDWIDELERLVKYIETNRPTDLGAVPDDAAFPELLAVVAEYARGQLSQEVVLDDALSPMVEGLVSQLFLLCIRPLYVEFKSFVEHHDSELAYADPDDFEEPPTEYYDRFIDAMFEHGFKNFCLEYPVLARQLVYVTTHWVEAVEEVCQRIDVDQEVLQERFGVTGNVTKLEPLSDDAHAKGRLPVRVSFESDDVIYKPREVGGGFTLYTILRRLDEHLSTPSLKIPTYLLRDDYGWMQPVEYQNLPNEGAASRYYERAGAIACAAYALNLPDCQFENLIVDGEYPMIIDGETLFHPYINVNAQPHLPEISAVAS…
A	HL45_RS00770	hypothetical protein	WP_049969214.1	MSVAIDNDTTCTVDKDAFDAEFEAIDAPEENELGHTRTATASCYLPCHTASKLPCCDTTN
8	HL45_RS00775	hypothetical protein	WP_049969215.1	MKRRAAIAVGLHLITLSGCVATESSGGNRLNEEGDIRIFIDGSKFDLSKKKFQAESAQSDLMAFHLHEGDNKWYMEGKERVTFAEAINKIPHFSYKQEGDNDSMTVDDDRYSEENPGTEISYIANENEVEPTTYKLQDGDNLVVEITTG
T2	HL45_RS00780	ABC transporter permease	WP_211250812.1	MAQGAYAGLSGDVTMESQWGTLEQLFMSPHGFGKVMFLKAISNVVQSMVVGGLVLAMMLVTTQRVLAVDVVTIVPITLFALLSVVGLGFIFAGLALIYKRIGSISNLMQFGMIALVGAPIIDVSYLRFLPLVQGSAMLQEAMRFGTRLWQFSAVELGILVGTAFLYLIIGYAVFRFCSRIARKRGVMGHY
T3	HL45_RS00785	ABC transporter ATP-binding protein	WP_049969217.1	MDSHLKHESHGVDSTNAANSIPAVEVDNVRKVYGSGDDKVTAVEGVDLDIEPGTAVGLLGPNGAGKTTTIKSLLGLILPTDGNARVHGIDVHDNPKLSYQQIGAMLEGARNVYWRLTVRENMRFFAALAGHSPKEQQERREELLEQFGLTEKADTTVLELSRGQKQKVLLACTLARDASVIFLDEPTLGLDVESSLELRKELRNLVTDSGTTILLSSHDMDVIEEVCDRVVIMNDGRVIADDTVENLLGVFDAQLYEVEIDDPLDADVRETLRTKFDAKNFEERADHYRFEAQVVGNEFYSLVETLRSAGLSVQSFDSQEPNLEEVFLRITSEERQEASAIEAATVGHGENQ
pel BGC (The whole BGC contains all the ORFs below )
orf	locus_tag	orf annotation	protein_id	protein_sequence
1	EP007_RS09945	hypothetical protein	WP_208023480.1	AGGAFYDLASVAADDVNVAGGDGIVYRYDGSRWTPHVIDGDRQAIRGIDRDGGDGLAVGTDGKIYERQSAGEWTRFQTATDAQFNGVASGPNFDVAVGNTGAIAERTVDGDDGDDGILPILGGSATDSLVTTTLDSTTTDSILDGDFEPEFPVAYDPDAVVEVVEGKWVLGES
T1	EP007_RS09950	ABC transporter ATP-binding protein	WP_128477510.1	MPAIRTENLTKRFGDDVVAVEDLNLTVEEGEVFGYLGPNGAGKSTTINVLLDYIRPSEGTVTVLGHDAQDESQRIHERIGILPEGFDLYDRLSGRKHIEFAVDSKDTDDDPSEILDRVGLEPEAAERKAGGYSTGMAQRLALGMALVGDPDLLILDEPSSGLDPNGARQMRELVREEADRGTTVFFSSHILGQVEAVCDRVGIMNGGRLVAEDTIEGLRESVGSGSTLELSVDRVPDDLHLDDIEAVSDVTVSETVIRVMVSDPNVKSKVINRVEEQGATVTDIATQQASLEDLFAAYTSVGVTA
T2	EP007_RS09955	ABC transporter permease	WP_128477511.1	MSWLVVARKDFADAVRSRMLWVITAIFLLFTVGAVFIQRVVFSEQPGFPSAVQFLTVPAGLIVPLTALVVAYLAIAGERESGSIKILLGLPHTRADVVLGKLVGRTAVVTVALLVAFVGAALILLGLSGGLAVVEFVLLTLLTALLGLTFVGIAIGASALSATRSRAMALAISAFFLFQVIWDIIPLGTYYLVEGGLPTGATRLPAWFYLVQGLNPTNAYSQASEIVFSGIGPIVPAEALAGSSVPFYVQNWFCLVILALWLVVPVALGYWRFERADIG
M	EP007_RS09960	type 2 lantipeptide synthetase LanM	WP_128477512.1	MRRTFLTDCAARSRPLAELFDSTANASLPPEYAPEDLLADWRDVFDADEEFRERLELADLTVERVGERLRDGADASESRPESLPEPIEIAGRIVDRATESDRGEALAERHADSPFVDLLAPLAAAVSEPVALDADRAPAAFESLEDWLFERLTAAFQHPLFILFKAYQKGEYPDRDFADATDSTAVYDEFVAAHRDYEPVFEQYPVLAKLLGVVAEQWREMVRRLDDRIAADRSDLARRFNDGEKLGRLRDVATLSDDPHGEGEIVLRLDFERDCSVVYKPRSVGGEAAFGAVIDWTNANAAVPDLYVPAVLDRGEYGWMEVVSHRPCDSAAGVGRFYERMGALTALAFVLGSTDLHHENIVAMGDHPVIVDQETALSPQVGTSNKPVSPAMDSLLEDS…
A	EP007_RS17460	hypothetical protein	WP_166035526.1	MSRSITTSLEAEYEPSHDETDDRAVIGSTGCYISDKPVCIGSGKDDEMEF
2	EP007_RS17465	hypothetical protein	WP_166035528.1	MSRDSTASLESEYEPSHDETDDRAVIGSSICGASMDPICGSPGEDDEMEF
3	EP007_RS09965	hydantoinase/oxoprolinase family protein	WP_128477513.1	MTDRTANDQTRTVNDRIRVGADVGGTFTDVVLLTAEDELVTAKVPTTDDQSEGVLDGIRKACEKADVDPEEIDAFSHAMTVSTNALLEGTGARTALVTTEGFCDVLEIGRQDRPALYDLDAERPDPLVPRHRRFEIAERATPEGVEVEPDANSVRNLADRIRDSDAESVAVSLLHAYAHPENERRVARILREELDAPVSVSHEVLAAFREYERTATTAVDAYVTPKIDAYLGRLV
alnγ BGC (The whole BGC contains all the ORFs below )
orf	locus_tag	orf annotation	protein_id	protein_sequence
A	EPL00_RS07355	hypothetical protein	WP_162224169.1	MSVTQHTSDVKAEIETEYARDGSDALDDSSEPMRACSCYTRICCDIDS
T1	EPL00_RS07360	ABC transporter ATP-binding protein	WP_135851118.1	MRDTTPERRQRRDDEAESAESDADRVRPGDPALAVEGLSKSFGSGDGAVTAVDDVSFSVGRGSIVGLLGPNGAGKTTTIKSILGMVVPDAGSVRIEDVDVHADPRAAYERADAMLEGARNDYWRLTVRENLEYFASIGGEDPAAVRDRHDELLDRLDIADKADEPVRNLSRGMKQKVSLASVLARDVSVVFLDEPTLGLDVESSLQLREELGRLVRERDLTVLLSSHDMDVIEAVCDRVLILNDGRIVADDSVESLLSSVELQGFRVAVADLSDATRRWVRDEFEVEEMTTSADRTRFTVSTDPAGFYRLTNRFEAEEVRLEDVRTVAPDLEDVFIDVTNDGGGER
T2	EPL00_RS07365	ABC transporter permease	WP_135851117.1	MTEETSADRTGGHRHLWRAVLKREVVLFVRYPLNALGGFVVFLFMFLVIFLGGRAFAAPALSSSIEGIVVGFFLWTLATASYVDISQDIGKDAKWGTLERHLMTPFGFGVVLASKSVAKLLREAVMAVALLVVMLLLTGVELRLDVLTVVPILVATLASVFGLGFAMGGLTLLYKQIGNWAALLQFGFIALVAAPTLDLGWARLLPLAQGSALLQRAMTDGTRLWEFPATDLGILLATGIGYLLAGYLVFQFAQRRARRLGVLGHY
1	EPL00_RS07370	class I SAM-dependent methyltransferase	WP_135851116.1	MISDVAAKYDAVASEGHADRMEASYWPVVEQVVEEIAVDASTTVLDLGTGNGYAARYFASEGATVVGVDVSGEMVRVAREASDEEEAPGESEAADESATTGETETTDDGLLDFAVADMHDVPIADDSIDLAFSMDVLPYSRDLSTPLGEVARVLAPDGAFHCCVNYYAEAARFQREEARGGLGMTLHSADEYADAFAAAGFRGVSQDTVPNTAIEIPPEEAFPTDGWETSEDMRRTLREWGTLLTVGEL
M	EPL00_RS07375	type 2 lantipeptide synthetase LanM family protein	WP_135851115.1	MPSLTEEQRAALAGRARTLHERLDAPAETRPGGTVDDVDAVLDAWRDQLADGDPDRFRARLDALGLSRDDCRERLQSNAWPDDEPLPDWVATVEEVSSFVAEVAPSSVESPDSERELPFEEVVGAIVAAARSRLDDEAVEETLTDAALADFEVALAERVEHVVAHPLFVEFKTFVAHHDRELALADDPPEPDDPRNYYEAFVAGALDDGLREFFVEYAFLSRLLASILDQWVATVEEFCGRLARDAPELAERFGDDGEGSGDDERLGGDEGLGDVTRIDVVGDYHEGGRASLRVGFSSGVTLAYKPREMRVTSAFYDLLAWVNDQSRTEQSSANSSGLPELRTLDCLAREEYGWLEWAETDECATAEEVERFYRRAGVLIAMLYALRFGDGHADNVVAA…
2	EPL00_RS07380	rubrerythrin-like domain-containing protein	WP_135851114.1	MAVSDGPPIGIRHPTVNPTPDAAIAQSRSGACECVDCGYVVGTDDDLPPKCPDCGGALTFVRS
3	EPL00_RS07385	hypothetical protein	WP_135851113.1	MNHVDRFRTRVAEAFGAMILTLLATVGGVMIRSAREATSATEPATLLSIDLTVGLITSLPGLVSLAGIIGATIVAGPVGLLGVLLETAGATQLLYHQSEAGFWMIVFGAGLVTVGAPIPWGKVLEAFLESGGRY
4	EPL00_RS07390	hypothetical protein	WP_135851112.1	MGSEIVSRAARGLVERYNQGRERAGLNKIGPRKQRHYRRLLVYLGTGGVLILTLTAIFAFFPSSVLSLVSLTLAILSISLAIFSFTQPEYWYPRDVEYLIKSTEPDEWEYQEIEEESRTQFIYKNNRDIVLKFQPYSEREDFHEEWVENYMNDTAYKRQLEVTHRGRRLDNVYIVSVDGGSDDIPIPSRFDRTLSEYEYELGRILNCAQAGYLARDLEDYDREYHQALKHGGISAENDSFEIDWDKASL
5	allorf_1472191_1472334		allorf_1472191_1472334	LSFWRMVFFSPPLLVICSFVNESFWCLIRPCCCPSSARVRVRNVNSS
6	EPL00_RS23475	type II restriction endonuclease subunit M	WP_202932577.1	MQCIEFFQQMDDEGKTWELEERTVEELERINEGRGSASLYAKRTIILNNLYGVDIDDGAVEICKLRLWLSMVADIEDEPSEVEPLPNIDFNIRQGNSLIGFTDIVELTDDGDASLNNWGAGAGTGVKELYEDVIEAIERHRSATSAQDAANARRVAESKISSHSGELDEKVIEQFHAAGLESVDQDSIKDFNPFHWVLEFAPVYEAGGFDVVIGNPPWDRIKPLRDDFFSKYDETFRTRLPDDKDSVQEELLSDEEIAQEWQEYQDEIELRAEYFKNTPAYDLQRPEIDGRINPSTNDLSSLFFERVFSLAGDDSRVAQILPGAIFNGASGKDLRTHLLNNTQLDVLNLFENHGIFDGVDDRYMFGVVVFKNEGSTDYVSGRYQAGDLSIFDNFGERAI…
7	EPL00_RS07400	endonuclease NucS	WP_135851110.1	MVYHVDGKRVTALDPTSFDSLDLTEADIEEWIIETPSILGEDLLVVASQYAKFDRAAERPDVLALDPDGKLVVIEVKRDRADKTTDLQAIKYASYCSTISAEELQQDYRAFWNKRRDEDDQLTPEKVGERFTEFLGEDIVLTEDGYADFVLDDRPRILLAAGGFGPEITTPVVWLEREYGMDITCIELDVHQRDEEVFVSARQVLPIPEAEEYMAKRRQKERQQSRSSSRAERAITVLLEAGLVEEGDIVLFDGESLPDDAEREYDSEDDFW
alnα BGC (The whole BGC contains all the ORFs below )
orf	locus_tag	orf annotation	protein_id	protein_sequence
1	EPL00_RS07760	hypothetical protein	WP_135851045.1	MSSSQHPVALRLEQQVGGATKLLAMVMGLPLVDGIFPALVLADGVDSLAGILQVGLLVFGGSATVAVILAEMDGTPREQAGTVLTVGVGIVALAAVEAAFAPTIESVLDTETFKRFAALVMLAIAAKTASSRIGEYLPGPGVIVGLGMIATFQPAGFNVEIVNYELVLRATAAAATGVAFALVVALTSPWLREVVDIDRFRFGSAVALGVLPLSLLGHAPGNAPLAVLAVTSLLAFDPNADQDEADADEDPATAAEAMHAEETSGSDAAPSPEGTQTVATDGSGGPDSDAGYGYPGEEDGDEREPWL
2	EPL00_RS07765	hypothetical protein	WP_135851044.1	MADNRVVQGRMVTPAALAEMIEGEDVMDAEAISETDRECPDCGGDVLEVGYMPSVTEFVTGWKCQDCDWADTDRD
3	EPL00_RS07775	matrixin family metalloprotease	WP_135851043.1	MTATVTATTTEETEADNPWGRRHVTVAVRNEAAPSRNVAVLVEEALAYWNGEGREYADYDVTFVPSSNADKADVVVEFVGRIESCDGSDTDSTVGCAPLLGARTTPSDPTRVQVVAGYSNESTVEILKHEFGHVVGVEHGEEPTATMRAMSAVTYLSQPDLRDRAVPWRNSTLAVNVDVSALPDHDREEAREQIRHALDYYESGADGAVPSNVSFVAASNRSAADLRIRVPEEAFDCGGERLREGSCGESWVYDTDTDDAPEYFAEYEIRVRGIDTDAIGWHVGYWLSDAMGLYGDELPEPFVDGGDGHRRNDWWE
T	EPL00_RS07780	ABC transporter substrate-binding protein	WP_135851042.1	MGTILPLSASGLKQIAQDHLEAVKQAVRDVNRAGGPLGREVKLSVEETDGTPKQTNAALESLAGDGVVGIVGPLTSGNSLSITDRLAEERIVAVSQSATNPKLETAGVADERKFFGRTIANDAQQATVMAKVLEEERYIGADEAALLYVDNAFGTGLADEIERKVSGTETVRVPFEAGNDSYADEVGTVIDAGVDAVAFVNVPGENAVVETLGTSDFEGQTVLSTGYVTGDLPDYMDGMYSASVAEADAAGEVELRQKLREFAPLTAFTLQCYDALFLQALAIERAGEASGPAISENIRAVSGGRGHTVSVNDFGRAVDLFDAGREVNYQGASSSVDLNENLEPLNPYIVQRVENGEPTKLELLQESYFSGGDAA
4	EPL00_RS07785	HAMP domain-containing protein	WP_135851041.1	MNGPDRERLDELTTRIESRLPRRIRRSYAAKFGAVLVGVVLLMLVVGLYVQIQAGDIVREDTRAQISGAATDEAEALQKWVTKQRSTTRFLAEAVSRDMTTAERRALLEQKLIDLPSEVQAIHYVDTETGEILASTDDDAIGTTPAGSQASWAGGSLSFEGPSEVVVTDPYEVGDDPVVAFATPTDRSGRMLVVTASLAKRSHALSSPMATGDIKVVNEDETIVFDNRNSRLLGTYERDSSVVEKGLVGQSGVSDMPLLPLFDRGGEVRAYTPVVGTDWVLLYHVPTSDAMAVQTKVTENVVLIVIAAVLGLALVGLTIGRGTAKSLEQVADTADDIASGKLDVELPETTREDEMGRLFGSFGSMREYLNTVADQADALAKQEFDDPVLDEPVPGTFGE…
M	EPL00_RS07790	type 2 lantipeptide synthetase LanM family protein	WP_135851040.1	MSSVFTDEDRREIAGRARTLAERLDGPANVAEESPPIDPERVLDEWRATFPDEESFRARLAHEDLTEETVREHIAATRWPADEPLPDWIDRLSRLVGRVESSTEADRDAAATPDETPFEELLAAVVSVAREGVAVDSVPVETISSLERQLAERLESLCVRPLYVEFKSFVEHHDPELAATSPDEVADPPTDYYERFVAAMFDGGFRSLCLEYPVLARQLVSLVGDWREAVEELCRRVAADSDALRDEFDVRGDVTDLDALAADAHAGGRVPVRVAFEEGAVVYKPRPVGGEVAFYEILGRLDDHLSTPDFDSPTLLEREGYGWMELREYRDLSDQSAADEYYERAGAVLGLAYLLNFTDCHYENVVAEGDAPTILDGETVFHPHVESEAKPFETEASAV…
A	EPL00_RS07795	hypothetical protein	WP_162224177.1	MSVAIEADAGSKEQYDSEFTVETTEDVPEQEAGHRDGCGFTCSPFSSW
5	EPL00_RS07800	hypothetical protein	WP_135851039.1	MTTHHLASWLLKHSDVPVTVLKPVATRLGVSTNYLGAALFAGQLVYENQETIVKYADRGGVRVGGFLHRRAVERYGEDHALTQHLGENVAALDEAFEGTEEEAVTFAEFYRRLRAVDRDAPRLTPPAELLDADLPDADLPDARLPDDAMPDVDFSDERLPDVDLPDGRLPDVDVSGVLGGATAAVADQRDRLRDLRPDFGDDADDESDPVEIPVRDEN
6	EPL00_RS07805	hypothetical protein	WP_162224178.1	MTSSRADRAGRPATGDSSGRLRTADCTDRPRTADRTDRLPTADAPHR
7	EPL00_RS07810	hypothetical protein	WP_135851038.1	MKSPEHAALGSVASLLLVAALPISIPVEAALLVAYGVLLSVFVDLDHFVVARYLAGDWSHFRRCVADPKFAFTEQESVFDGVDTQTLETLRLLSHLLLGGAWVGLLGLVRPVYALFTAGVLYVHVVADLLRDADVA
8	EPL00_RS07815	DNA polymerase IV	WP_135851037.1	MTGGSRLPGTPDDDETGDPIVLHVDMDCFYAACERRREPRLEGEPVVVGMGYEGGETHGAVATASYEAREYGVDSAQAISTALERLPRKAAVAAENGEDSDRPASDVDPEEAGYYRPVDMDYYEEVSSEVKEILHESADVVREVSIDEAYLDVTDRTAWEVAEGFARHVKHRIDREVGVTASVGVAPNMSAAKIASDHDKPDGLVVVEPGEVGDFLAPLDVGEIHGVGPVTARKLRGMGIETAADLAVADRAELEARFGERGAEMHRRARGEDRREVTPTGRPKSLSRESAFTEATDDDERKRDQIRTLAEAVADRARRKGAMYRTIGIKAVTPPYDVNTRAKSLPGPVDEPELVEEVALELLGEFSGVEVRKVGVRVSNLSFADGEQASLGDAWGSSG…
9	EPL00_RS07820	DMT family transporter	WP_135852430.1	MTLLFGGAFPAIEVGLRYLPPLALAAVRYAVSAALLLGYALATTDYWRPRTRADWLAVLAGGVFFIGGSGLTFVGQQFTTAGVAAIVFSAIPILTVLVGAILLPEETVSPRGALGLVVGFLGVAIVVGPDPATLGGDAGASAAVGDGSLELGAFATALLGPALVFAAAVSVTLGTVLVRRFRPSMPTVSLTGAAMAVGAAIQAGLSLALGEEVPVAGLALPALLAVAYLAVFASGVGFVVYFDLLSRVGPLEVNLVSYLVPVVSVGVGWWLLDEPVYSSTLVGFGVVVAGFVLLKNRELAAELAKYRGAAR
medb BGC (The whole BGC contains all the ORFs below )
orf	locus_tag	orf annotation	protein_id	protein_sequence
1	allorf_115849_115914		allorf_115849_115914	MYHQWGTVSGGCVACSVTSSD
2	HFX_5110	major facilitator superfamily transporter quinolone resistance protein	AFK20945.1	MFGIDRRLFALALARMVDAFCNSFLIVVLPLYIAKGGVTGSAFGLTESLVTGLILSVFGFLNSTIQPITGRLSDTTGKRKPFILVGLAVLAVANFAYSWAESYPSLLAIRALQGIGVAFTVTATVALVNELATAETRGGDMGVFNVFRLIGYGLGPLIAGAVVSNESYAVPLVGVTLSGFDAAFFIPALGAIVSAFIVSVFVSDPETISPSSDSGFALSVFADDDSLLDPLFTLGLASLFVATGMALFSTIQPVINDHLSQNAALFGVEFAAFTVAELITQIPVGRASDRYGRRPFIIGGFLLFAPVTFLQGFVTAPWQMIAARFAQGAAAAMVFAPALALAGDLAAKGESGTKLSILTMSFGLGTAIGPLASGFLIRYGYAVPFAFGGIVSALGAVLV…
3	HFX_5111	hypothetical protein	AFK20946.1	MVQLWNFPRLSASRQRRLARAMQVSLIGILLVGLYDGDSSIIVNTVVALCVTHLPAVLEREYDVSLDARLSLWITSAVFLHAFGMVGVPWTPLNPYQSVWWWDHLTHSLSASVVAAVGYSTARIVDSHGGAIELPPRFMFVYIVLFVLAFGVLWEVLEFAVSRLAFLHGGEPVLVQYGLEDTLLDLVFDMVGGVAVATRGTELLDDVIQAEFPTPSNS
M	HFX_5112	lantibiotic modifying enzyme	AFK20947.1	MNRVYTMGTVLTESERHEIAGRARTLAERLDGPANSAGSPPPIDPTEIFDEWKHLFPDDESFRARLAHDGFTETAVREQIAATHWPETEPLPDWVDTLSDLVQHVGTCTKITRKSVSTPDQTPFGELLTAIASFACDQLSQTVVSMAAVSSMERQLVDRLRSLCVRVLYVEFKSFVEVHDPELAATNPAAVSEPSTEYYEQFIEAMLGQGFKNLCLEYPVLARQLTTLLDNWQSAVEELCRRLQTDREALRQRFGIEGSVTDLNPLTTDTHAGGRVPVQVSFEDGSVVYKPRPLDGEVTFYTILNRLDEYLPTPRFETPSLLPRDGYGWMELVEYRDLPDESAADRYYERAGSLLCLAYVLNFTDCHYENLLVDGATPTVVDGETIFHPHVESDAKPFE…
A	allorf_121357_121527		allorf_121357_121527	MLSRITFAMSVALDNKAGSKEQYDNEFMQTVDDVSEVTADHRDGCGFTCSPFSSWG
4	allorf_121384_121479		allorf_121384_121479	VVRRDFGHVVDSLHEFVVVLLFATSLVIKCN
5	HFX_5113	hypothetical protein	AFK20948.1	MSDSDTQKAAVAEREAYFVGGGIASLAGAAFLVRDAGMPGENVHILEKREVFGGALDGRGVPEEGYILPGGRMFNFPTYECTWNLLDSIPSLEDPDTSIKAEMDEFNERHDTYAEARLVGSDQEILDVSSYGFETEHRLSMIRLLLTPEAKLGDTRIEEWFSESFFDTTFWYLWATTFAFQPWHSVAEMRRYMQRFTQEFPRLHTLSGVARTKYNQYDSIVRPLRRWLDDRDVDFRTNHTVTDLDVVPGRSGKTVEAIRYKGADSTAKEITVDPADFVFVTNGSMTDGLSLGSMTEAPDLKSSGTSFELWKSLAEDHPELGTPEAFADHIPESKWESFTLTLREPDFLEHIVEVTREEPGNALVTFTESNWLMSIVTAAQPHFANQPDDVKVVWGYGLF…
6	allorf_123547_123780		allorf_123547_123780	LQVIAHSTDRCRALGCVTSCKRYYNLSSSISSRPHIDVSSSSELNYSVSSTCLNRDSIVGVGPRAHCPSSHSLVYHG
7	allorf_123773_123862		allorf_123773_123862	MGRETLQRGNPICTLSTAITLLYTVVSVL
8	HFX_5114	hypothetical protein	AFK20949.1	MSPPCPLLSIRDADTGPARAVAGERPEYRRFDSDPFDFEELLEEIVKLAFKDIVLVTVPHSEFRCLIC
9	HFX_5115	hypothetical protein	AFK20950.1	MSAYQTSEFGMGHSNKDDVLKSQFDDLFEKFFEIEGVGIETTIFGSFSCDCSCGSCICITDTQ
10	HFX_5116	lantibiotic modifying enzyme	AFK20951.1	MAGVFTEEFKRLIVGRSQTLLERVENPDDFENALRDDSTAAKAYQDWEDVFLQESILDARLEQSGVTRADIRQAAKMDKLSDNAELPDWIYTLDDIVESVLQRDPGELQWSEYNAVSGEEYPFAELLAAIAEAARDQIAGDEVRDVLSDEAINTMMDWFIIRLKRRFVRILFVEFKTFIASRDRDLAFADPDEFDDPPTKYYDEFIEYIFEGGFADLCQEYPLFGRLLVCQIRQWCEHIQEFSQRLQADRKALEDTFADDGELGRIQSLEPLADDTHGDGRAIMRVSFDADVTVVYKPRNVDAGATFYSVLDRLNAELDVPDFLIPTYLPRDGYGWMEWIESTECTDTDAVERYYRRAGSLTCIAYLLHFTDCQYENLVVSGEHPVLVDAETVCAPYFY…
11	HFX_5117	hypothetical protein	AFK20952.1	MSNSTENERSERQTRREDSPDGLHTLFVEIVKMQFTIMYRYRLNFVGQIGGGFLFFVMLFFGGSFAASAAGVSGNAIAPTLDGFIVGWFLYLVSQSAYSSLPDSVTRESEWGTLEQLYMSPYGFGKVMSAKIFVSLIQSISIGAILLIMALLVTQRTLSIDVPTVLPVLLFGALSVVGVGYAVAGLALIHKRISSFYQYMQFAIAGLVAAPLAEIPWLRLLPVVQSSSMLQLAMRDGVRLWEFSAVEISLLIGVAALYLLIGYAIFIYCSRIARHRGVMGHY
12	HFX_5118	ABC transporter ATP-binding protein	AFK20953.1	MCSQYDREYGDRGGGELSKSRSKQPAVEVSNLTKRYGDGENSVEAVSGVTFSIEQGSIVGILGPNGAGKTTCIKSLLSLVVPTEGTTKVAGVDVQRDTSTAFQRIGAVLEGTRNIYWRLTVRENMRFFSAIAGRNPDTMDQRHEELLTKFNLKDKEDTVVRELSRGQKQKVSIVCTLARNAEVVFLDEPTLGLDVESSIELRKELRNLADEEGITVVLTSHDMDVIESVCDRVIIMNSGQIIADRPVAELLSVFTTQKYKITTKAPLATELYEQLVDQYGLSKQTEANSNVYTIQVTGESFYDVVNLLQEYNVRIQSFDAVEVALEDVFLHLTGDGMDETDTGQRLLTEEIAHE
alnβ BGC (The whole BGC contains all the ORFs below )
orf	locus_tag	orf annotation	protein_id	protein_sequence
1	EPL00_RS20460	PQQ-like beta-propeller repeat protein	WP_135854789.1	MDDSPTRRTLLGAAGGLVAAASSGRAASADSARLAGLGDGALGNATDAVPDHPLAPTPEVGWAVETESERPLAKWSAADETLYLGTPTGVSGFSPDGTERWRRSIASVESDVPVEVYPGDGAVYVEGETGLRALDAADGDTRWRYFGDTGVVAGHVDVSLVTPEAVLVREEGLTALAAADGEERWRFEPDDPLWFRPRFDGGTVFAGTIRGLVYALDAADGSLRWRADRSADGARHFSVAGVTDERVLAWDAEEGELYGFDRADGALGWRFDPETDATGFPGTVLERTAYLGDRRTLRAISTDDGTERWRYAAGENVVGWPQFADSTGYVGTVGGVHAVSTADGTRRWTFSTGADAPVYVAGVADGTVVADSRGDAVYGLDAERGRLRWRFGYSGHPRW…
P	EPL00_RS20465	creatininase family protein	WP_135854788.1	MTVSLDYDEYDLGSMTWEDAETAIEEADFAVVPLGSVEQHSLHLPVTVDTLRAENLSRELVEAAADRDCSMVRLPTLPYGYSEHHMNYPGTVTLMADTYQSVLEEIGESMAAHGADRLVFVNCHGGNRSPMKLAADRIQRDHGVEVYPVHWTDYARDQLEEEFGDEWGHAGDHEISVVELFHPDLVREEKKEPQTRKAKYEARQFAYFDDLTEQGGWGDPTNADPEFVEEVVADATERILDAIESDMDEPS
3	EPL00_RS20470	hypothetical protein	WP_135854787.1	MFRQFDRFFPALAVWFVCSLLAVGGGVAVASGTEGGPPSDAAPTRVAPTDLASWEDSTTHDEEATGAASAVAARTSNATTTENGTTDGTSTTDDTTGGTPTTDSTPTADGGTTTDATTTESGTTDTAPTTDDTTAASETETTATARQNGRSTLVVAGLDAPERVRRGATFAVTATVTNRGEGAGTDPVGYAFGGETVSSRDVSLAAGASQNVTFELSTDDLGTGNESAAVGTYVHGVRNESGAGVARRIRVSPDVDLRVEEFDAPVEISRGGSFVVLATVSNPADISVTRRVAYRFEGETVADKTLTVAGGEREQVAFAVDTAAIAAAGVELGNGTTYDHAVVADGGERDGDAARIVAGPSGDASALAVEEFRAADDLREEGRVYANITVRNVDTVPFE…
4	EPL00_RS20475	PH domain-containing protein	WP_135854786.1	MARGLPAVWSAVFGGPLIGAGVYLFGFQSSLPIVQNQPHAPPLAGLLLAAFGCFVVGLGAYVRYVGAPEAPRMREAEEILDQRDPAQRNALAETFVSMPILGGGGYLLYFTERPLVYPTVALAVGFYLFSRGIHRYWRNTLTTYYVTNQRVLEEYRFVSLVRDEVPLQKVRGVQERRTVWESLFGLGHVAVRSGAASGLTVSVDGIYDPTEFADLVRDELAPEVSSDSKRASETGEANGNGDEGETGDELAAAVEQTAARTDRREPHAGRNATRGEATRTDRGQGRTESVRRSVSDGAESDGDGDDDSTTETAE
A	EPL00_RS20480	hypothetical protein	WP_162224287.1	MSVAIQSNDDESLRTEVEAEYKHADHDVPDESKAGLPSASMYSFEHCC
M	EPL00_RS20485	type 2 lantipeptide synthetase LanM	WP_162224288.1	MSRGLSDDRRRRIAGRARTLRERVAAPAEGGPPVENPDEWVAEWRERVADGDAASFRRRLDLLGVSEEEARAAVSSHGWPEGDPLPDWVDELDAIVADVTAADRESAAVPTPENVPFVDVLAPVVARARERVEASVAPAEVPSVADAMVPWLYERLAQLSAHSLFVEFKTYVAHHDRELALAEDPDPPEDDRRHYRGFVDAMLGDGFVRFVEEYALLARLLVTTVRQWVATVEEFAARLAADRPSLRRRLGEGDLGPVEAVEAAGDRHEDGRAVLAVTFASGVRVAYKPRALDVEAAFYDLLDWLAERTDLPTIERPAVLARDEYGWLEWVRADSCPDRAAVERYYRRAGALLGVLYALRFTDGHLENLVAAGEHPVVVDVETLAHPAFSDDRLPHDDT…
5	EPL00_RS20490	OsmC family protein	WP_135854784.1	MPTREAETTWEGGKDGSGDFETESGQIAGTFRFPTRFEDEPGTNPEELIGAAHSGCFSMQLTAFLEEEGYTADRLHTQADVHLETADGGGFEIPRIDLTLEAAVPEIDDETFDDLAERAKENCPVSKALAGPEIALDATLES
B	EPL00_RS20495	4-demethylwyosine synthase TYW1	WP_135854783.1	MSDADGPKQVDSPDYHHENHTAAQTCGWTANALRGEGKCYKNIFYGIESHRCIQMTPVVKCNERCVFCWRDHAGHAYELGDVEWDDPEAVVDASIELQKKLLSGFGGNDEVPRERFEESMEPRHVAISLDGEPTLYPYLPELIEAFHDRDITTFLVSNGTRPEIIRDCDPTQLYVSVDAPERHTFDEVVKAMEDDAWEKLVETMDVLAEKDETRTVLRTTLVGGENVHHPEWYAGFYQRADPDFVELKSYMHVGESRDRVARESMLDHEEVVAFSEEIQQHMPDHEYLKDVPVSRVALLSKTDDTWVPKLKKDSEFWARDAVSGD
7	EPL00_RS20500	ArsR family transcriptional regulator	WP_135854782.1	MNDDWSQNRLSEDERRVFDLLSHRIRHLVVQFVLGHPQHLPSLTELEYAIPESRAEIRTQLDSLVEAGILGRYSPEGPKEKTEVPSEFYGPTEYGVGLLYEFGYLRGVPVVQALYQNTEKSPAVERYENAPRPDLPDAVRDALSTAEENSEVTQTDES
8	EPL00_RS20505	cupin domain-containing protein	WP_135854986.1	MQKVNLDSAFDSFEEQWSPRLAAELNEQAVKLAKLEGEFVWHHHDDADELFLVREGRLRVEFRDEETDEDAAPSDDVTLEEGEMLVVPAGVEHRPVAEWGEAEVLLFEPTETKNTGNVESEETEDELERV
9	EPL00_RS20510	ArsR family transcriptional regulator	WP_135854781.1	MRKDARKRNASETHRRLLHVATEEVAHQLLVDIAGHPEGAPSEKELNWANPDVSRRTVGRRLGDLVDSGVLEELRYDPGEQPDEADSNVRTFYRFTDRARDLFHEVGMFDPAVWRPVYARVEKPEDVQAAEAVPRPD
10	EPL00_RS20515	DUF120 domain-containing protein	WP_135854780.1	MSATRPRAVGYDELAALKLLALDGGLEGEVKVSCSGLAERLDASNQTASRRLQRLDDAGLVEREMVSDGQWVAITEDGEWSLKREYEDYRRIFETPAGVDLTGTVTSGMGEGRHYISLPGYMEQFEDRLGYEPFLGTLNVELTDESLRARSAMEALDPVPIDGWEDDDRTYGPAVCYPAVVETQDGEVYDEAHTIAPERTHHDDDQLEVIAPEKLREKLGLEDGDHVTVHVEEDA
11	EPL00_RS20520	3,4-dihydroxy-2-butanone-4-phosphate synthase	WP_135854779.1	MSQAAAGVEAAIEAFREGSALLVHDAADREGETDLIYPAGAVTPEDVSRMRNDAGGLVCVALSDAVADAFGLPFLEETLDHPASAAHELGYDERSSFSLPVNHRDTYTGITDEDRATTITELADAAASPDETDFADEFRAPGHVHVLRAAPDLLADREGHTELGIALAEAAGREPAVVVCEMLDDVTGEALSPEDARAYAERHGFPYLEGSEVIERLA
cib2 BGC (The whole BGC contains all the ORFs below )
orf	locus_tag	orf annotation	protein_id	protein_sequence
T1	C438_RS03555	phosphate ABC transporter ATP-binding protein	WP_004967892.1	MSETRQTADDGQTTTDSEPDGVSAGTDQPLEVTSGETRERTRDAWVEHEFEGDAKLSVSDLDVYYGDDHALKGVSMEIPENSVTALIGPSGCGKSTFLRCLNRMNDRIKAASIDGSVRLEGEEIYQEGVNLVELRKRVGMVFQSPNPFPKSIADNISYGPRKHGDLDTGLLANLLGRSDDDAVDELVERSLRQAALWDEVQDRLDDNALGLSGGQQQRLCIARALATDPEVLLMDEPASALDPIATSKIEDLVHDLAEDYTVVIVTHNMQQAARISDQTAVFLTGGELVEYGDTDQVFEDPQSQRVEDYISGKFG
T2	C438_RS03560	phosphate ABC transporter permease PstA	WP_004967893.1	MAGATESTLVSEDTTETEAVAAGAVGLAAVLFALSLAAMFELVTITDPIAGVPMVALLGGLLVLLGLAVVGFGVGSRLGYVATDPRPTAGLVASGAFALVWFVVGGLVASQTLGLGTAGWVVASLVTGGAAFAMSALPREDIGSTLPAGALAAFAGIVFLTGVIGPSWVWDLGWEQQASFNAEFTIPVLTGFCSLLVGWAAAKAYGGFGARGRHIGAYVLVYLNALSIIAVLFLLVAFTVLKGLPGLFNGLAFGAGAGPEVTLVGVTFSLPLSWPFVMNGVALLNDVNGVLPAIAGTIWLVIGAVLFAVPLGVGAAVFITEYADRGRFTQVVEVATNGLWSTPSIVFGLFGLAFLVPRLGNQKSLLAGMLTLGFMLLPLVVITSRESMLAVPDEYRDAS…
T3	C438_RS03565	phosphate ABC transporter permease subunit PstC	WP_004967894.1	MNVLPNSDGAGLRAAARRGLRRGRDFVDETPPDALVTVTVAAVSLLAAFAGFLAVSSLTAVPFAVFLVATGYGWLRHQELTARVLTLTTTVSTILVLGLILVFIFAEAWPTVQYATVNVFGIPIPGLRLFIETRWSPVTPPIRYSLVPMIHGTVLVTIIATAVAAPLGVAAALFLSEIAPKTVREVVKPGVEILAGIPSIVYGFIGFTILSPWAADQFDIVGQGTYLFVGIVVGLMALPTVVSVAEDALNSVPESMKSGSLALGTTDWQTMTSITLPAAFSGVSAAVLLGVGRAIGETMAATVMLRGSPGLTKPLYNVFYGNDTLTSLIAANYGDADGLQLSALFVAGVILFVTVLFLSIGSQYIEARMRQKLGGAE
1	C438_RS03570	substrate-binding domain-containing protein	WP_004967895.1	MAQDSKKLAGSVSRRQFLVASSAAGVAGLAGCSGQSNSETDAPATEDEGTDAPETTTSTPEETSESSAPQMLTAEGSSTVYPIANKGSSYWNSNAPPSDGEYWGSSDESTVPGWDELGAPDMRLADYFASLYGFEPTETQANPAFATSIGLSHSGTGCKSVRDGLVDIGNSSGPITAELGISEDERDANYVDHVLGRDGQPVVVSKDVHDAGVTELTGEEVRQIYQNEITNWSEVGGHDQEIYVVGRAEGSGTDTSFRLNMLGSADASMEGVDTRKGQNQQVATVVQQNDGAIAYMALAFTGPEVIPVGIDFEGTLYAPDKSAEHTIFDSDYPLNRDLHQYTTITEDTPSGTDMREAAFMNMFLTTFGQKLFVEDNNYIPLPDKDLQAEKDKLPSQA
2	C438_RS03575	hypothetical protein	WP_004967896.1	MAQKDGTTGSERIIGLSKSDAADRVVDADESRDPDTVRAVLSHVTEDGAVTADGVDSAVTDTSMILSTAETRVELASIDLDDAREAAGDDAAVGAVRSRLDVFEATVTNASERVASLGEELQGLSDWRDDPRSVYDIVLGLREVASESQALTAHADDIQLDIEEFERWLSNHDVRVRGLDGDVAALEQSLDGLADRVEAVADAERSDDGADAAEDADGDRATEWCNAALRVRVSALLVEDVRAELADLRELAPESDAETDGLDDAAADLDDLDARVQRLRERLDELARPPWTDEYGARIESFEETLAAFEPPVSWGAVQAELDDARAGDDG
M	C438_RS03580	type 2 lantipeptide synthetase LanM	WP_152421740.1	MTTSTADEMVFTQRQRREIAGRARTLHERLDGPPNDPGPDPEISPNAVLDEWEGLFADEEQFAERLAADGIRRADVETQSAATLWPSDEPLPAWLETVEELIEYLRASDPTRYSSTPDDVPFRELLTGFSEFARSRLGTLSVPDKSLEPLVEGLTRRFHALCVRPLYVEFKSFVEHFDPELAAADPDEFDDPPTEYYEEFIDAMFAHGVSNLCVEYPVLARQIAVIIDNWGDAVSELCRRIRDDTPALRERFGIDGSVTALEPLSTDAHARGRIPVRVSFGSADVIYKPRGVGGGVALYEVLERVSDHTSVATFRPPEYLPRDGYGWMEPIAYDDLADEDAVRRYYEQAGVLTCVAYALNVTDCQYENLLVDGESPMVVDGETVFHPHVDPAAMPTPTE…
A	C438_RS03585	hypothetical protein	WP_004967898.1	MSVALDINIARTVDKSHYDGLFGSIISDKFEMSHDSTGTASCYLPCHTASKLPCCDTTN
3	C438_RS03590	hypothetical protein	WP_004967899.1	MSSETAHSTSPGSETTLAGFGRLLWEIVRKQFTVMLRYRVNFAINVATMYVFFAIVFFGGQAVVGGIGGSPQSLDSTLNGVIVGWFLWTMAQGAYSGLSGNVTQESQWGTLEQLYMSPFGFGRIMLLKAASNVIQSMAIGGLILVLMLVTTGRTLSVDLLTIVPVVLAALLSVVGIGFVFAGLALIYKRIGAVSNLMQFAMVGLVGAPTADVPLLRLLPLVQGSALLQQSMRRGVRLWEFSAGELSVLLGVGVGYLVCGYVVFKYCSRVARRRGVMGHY
T4	C438_RS03595	ABC transporter ATP-binding protein	WP_004967900.1	MGDVHDSSVRADEAEPSTDTEATVLSVSDLHKQYEGSDGSVTAVERVDFDIERGTAVGLLGPNGAGKTTTIKSVLGLIVPTGGTVRVHGTDIHDEPERAYRHIGAMLEGARNVYWRLTVRENMRFFAALAGESTRRTERRQRELLDKFGLTDKADSTVRELSRGEKQKVSLACTLARDADVVLLDEPTLGLDVESSLELREELRRLVTDRGTTLLLSSHDMDVIEDICDRVVVMNDGEVVTDRSVSNLLDVFDIQSYRIVVDGTLPQEIRRRLSAQFDADSFETRGGSTQFSVRVGGDEFYRLVDGLREAGCDVESFTSVEPDLEEVFIQLTNEPSEGPLESDRSQRMDTQT
4	C438_RS03600	superoxide dismutase	WP_004967901.1	MSDYELDPLPYEYDALEPHISEQVLTWHHDTHHQGYVNGWNAAEETLADNREAGEFGSSAGALRNVTHNGSGHILHDLFWQNMSPEGGDEPEGALAERIAEDFGSYEAWKGEFEAAAGAAGGWALLVYDSFSNQLRNVVVDKHDQGALWGSHPILALDVWEHSYYHDYGPARGDFVSAFFEVVDWEEPSARYDQAVELFE
5	C438_RS03605	hypothetical protein	WP_004967902.1	MSNPPWTAEFAALKSECAVELASLLEEYPQPVVYEVMSEMLRREMRDQFAVSFAESKLEE
T5	C438_RS03610	EamA family transporter	WP_004967903.1	MDRDRLLAAAPLLAAGIWGGMYVVSKWGFRSIPPLTLAFLRVALGAGVLYVAVRATTPARSFDRNEWRRFAALAVWLTAALSTQFVGTDLTNASQGSLLTVLTPVFMLALGVTALGEPLTRRKSVGTALATLGTLVVLSGQYDAAALAGGSVSGVALLLFSSLCFAAFSVFAKPLIRRYSALETATYATVLSVPLFGALVPVEFYLDPAAFDSISPSLPVVGAVLYLGLLSTAAAWYCWYKGMEYADASAVGVFFFAQPVVGILLGAVVLSEPVGLELLGGGTVLAVGVFLVNAD
6	C438_RS03615	NAD(P)/FAD-dependent oxidoreductase	WP_004967904.1	MADVIVIGGGPAGLTTALFTAKNGLSTTVFDTDKTWMHKAHLFNYPGIGSIDGTDYMETLRTQVDHFAAERHQGEEVTDVSDSDDGFVVTTDDDEYEADYVVLATGANRDLAEALGCAFDDDLVDVDVTMETSVEGAYATGAMVRAEEWQAVISAGDGAAAALNILSTEKGEHYHDFDVPADAESTFGSLVDEV
7	C438_RS03620	dienelactone hydrolase family protein	WP_004967905.1	MSPRPTAPASATDPHEGQEIATAGAPPQVADAAVVMLHGRGSKARHVLTLVDEFLHRGAMYLAPQAAGSSWYPAPAASPIERNEPWLTSALGRVSAALDIAADAGVPPERVVFFGFSQGACLAAEFALRNPRRYGGLVSLSGSLLGPDLGTRTDGRVGNDGDDSDGDHDGHVSDGDLDGTPVFFGGGRDDPRVDADRVEASARAFSALGADATSRLYEGLGHAINDDEIRVIDSFIERLD
8	C438_RS03625	ring-cleaving dioxygenase	WP_004967906.1	MLTDTAGIHHVTGIVRDAQANVDFYATTLGLRLVKQTVNFNEKFTRHLFYGDETGSPGTALTFFPYPAEEPGRPGTPQIRTASLVIPPDAVDYWADRLADHGVQVDGPFERFDETAIRFSDPDGTDLELVTGESSVDPWGDGPVPAERAIRGIHGVTLHSTNPFVTASVLDTLGFDLVAQEGDRVRYRAPGDRATVVDLLDRDGEFGREGAGSIHHVAVRVDDESQLYEWHDLFRERGYDVSRVKDRHVFHSLYVREPGGILFELATDGPGLTFDVDVETLGESLYLPPWLEEDREMIESQLRPLDLPAGVESGDEDGANRDNGSN
lit BGC (The whole BGC contains all the ORFs below )
orf	locus_tag	orf annotation	protein_id	protein_sequence
1	DPQ64_RS11380	proline dehydrogenase family protein	WP_115864467.1	MIPPIASKFVAGETPAEALDHARELNDRNVAAILNLLGEHYDERRPADEDAEAYLRLAEDIGAADVDACISVKPSQIGLDAGVEVFRENVERIVEYAADRDVFVWIDMEDHTTTDATLRAFEELTVEHGGGVGVCLQANLKRTPEDLERLADLPGKVRLVKGAYSPPEEVALTEKSAVDEAYRDQLEYMFEEFDGGIAVGSHDPAMIDRARELHDEHGTDFEVQMLMGVRGDAQFDLADEYEVYQYIPYGDKWLSYFYRRVAERKENLLFALRAVLGR
2	allorf_68695_68922		allorf_68695_68922	VSERVAGNPRLVAVRRLIAMGGSSRASSATCLRSDTCWAHVSPDRSRRRRSGSHSPRRRSLACVHLHYACYSLTY
3	DPQ64_RS11385	DUF502 domain-containing protein	WP_115864468.1	MASWKRDIASGLVVLAPLMVTAYIVAWLYLKIAGLPFLEDMSPEILRVLTVLAVFSLLVLSVGYMMRTAVGSLVEGAIDNVMNRLPGLRIVYNASKMAAETAFSDTTDLQAPVKLETWNGMRMTAFKTGKTAEDGRELLFLPTAPNITTGFVVEVEPSRFEETDESVEDALTRVLSAGFGETSESGIPIDVRDEKEVESPPAK
4	DPQ64_RS11390	hypothetical protein	WP_115864469.1	MGSGFRLTQMSRKTLLVGVLVLVGIPVAVFVLVTLSDAPSGVAWWGTVVLLYYFVFGAYVYARYGGEWSMPPEGRQ
5	DPQ64_RS11395	branched-chain amino acid transaminase	WP_115864470.1	MSFDEMDVDTIWMDGEFVDWDDAQVHVLTHGLHYGSGVFEGVRCYDTEEGPAIFRWDAHLDRLYESAKPYDLDIDHEPEELTDATMELIRRQDLASCYVRPVAFYGYDSLGVSPGDCPTRTAVAAWPWGAYLGDDALENGVEVMVSSWRKHSSSQIPTNAKTTGLYVNSMLAGEEARRNGFAEAIVLNKEGNVAEGPGENLFLVRDDEIYTPGLAESILDGITRKSVITLAEELGYEVHDQATISRGELNTADELFFTGSAAEVTPIRQVDNVEIGNGGRGPVTEEIQSRFFDVVNRRTDDHEDWFTYVE
6	DPQ64_RS11400	3,4-dihydroxy-2-butanone-4-phosphate synthase	WP_115864471.1	MSQTAGSVDAAIEAFREGSPVLVHDAADREGETDLIYPAGSVTPADVSRMRNDAGGLVCVALADEVADAFGLPFLDEALDHPAAGDHELGYDERSSFSLPVNHRDTYTGVTDEDRAATITALAEAAADPESVDFADEFRAPGHIHLLRAAPNLLVDREGHTELGIALAAAAGREPAVVVCEMLDDETGEALAPADARAYAERNGLAYLEGSEIVERLG
7	DPQ64_RS11405	DUF120 domain-containing protein	WP_115864472.1	MSATRPRAVGYDELAALKLLALDGGLEGEVKVSCSALAERLDASNQTASRRLQGLDDAGLVEREMVSDGQWISITEDGEWALKREYEDYRRVFETAAGVDLTGTVTSGMGEGRHYISLPGYMAQFEDRLGYEPFLGTLNVELTDESIRARSAMEALDPVPIDGWEDDERTYGPAVCYPAVIETQDGEVYEQAHTIAPERTHHDEDQLEVIAPVKLREELGLADGDHVTVHVEEES
8	DPQ64_RS11410	hypothetical protein	WP_115864473.1	MTDGKPDDGSASDTAKQLGALLDEYECFTDQSIDRNEYATLKRAVETDVVPITEADRSFFVLGNYDDEDRLRLVANRLKSVGEPFLLKDLETFDDSVLGWTTQFKIMAKRATHIVALYENSEGGHEWEAGWLDHRPYREKLTVFKRDYPNLDREEKPFDGMFAHFVETLKACGQVYQFEAPEDAPPQEVERGVETCINDYKMALLDE
9	DPQ64_RS11415	ArsR family transcriptional regulator	WP_115864474.1	MADLTTTAGGADTADADARDVTEMRRQLLHVATEDVAHQLLIDVAGHPEGAPSEKELNWTNPDVSRRTIGRRLRELVEVGVLEKLIYDPGEQPDDADSTVRTFYQFTERARNLFDEVGMFDSDVWRPVYARVEKPEDVRAAEAVPRPN
10	DPQ64_RS11420	4-demethylwyosine synthase TYW1	WP_115864475.1	MSESDGPKQVDSPDYHHENHTAAQTCGWTANALRGEGKCYKNIFYGIESHRCIQMTPVVKCNERCVFCWRDHAGHAYELDGVEWDDPEAVVDASIDLQRKLLSGFGGNDEVPREVFEQSMEPRHVAISLDGEPTLYPYLPELIDAFHDRDITTFLVSNGTRPDVLRECDPTQLYVSVDAAERATFDEVVKAMEDDAWEKLVETMDVLAEKDETRTVLRTTLVGGENVHHPDWYAGFYRRADPDFVELKSYMHVGESRDRVARESMLDHEDVMAFAEDVQEHMPDHEYLKEVPVSRVALLSKTDDTWVPKLQKDSEFWSRDPVTGD
M	DPQ64_RS11425	type 2 lantipeptide synthetase LanM	WP_115864476.1	MSDASIADDRKRRIAGRARTLRERLDDPANSGPAVEEPGEWLAEWRDRVADGDPAAFRRRLDHLGVSEDEARAAVSTHGWPADEPLPEWVDELESVGAAVVAADRGASSPDALDVVPFVDLLAPVVDHARERVDPSVAPAEMPAVVDAAEPWLYRRLSELTAHPLFVEFKSYVAHHDHELAFADDPDPPEDDRRYYREFADAMLGEGFVRFVEEYALLARLLVATIRQWVAAVEEFAGRLAADRVALRDWSGDGDLGAVEAIDAAGDRHDDGRAVLAVTFESGVRVAYKPRPLDVEAGFYDLLDWLAERTELPAVDRPAVLNRGEYGWLEWVESEPCADRDAADRYYHRAGVLLGVLYALRFIDGHLENLIAAGEHPVVVDLETLAYPGFPDDRLPRSD…
11	DPQ64_RS18795	hypothetical protein	WP_157971675.1	MSVALQTDSESVREEVETEYCHDDHEVPDELDAARPSASMFATELCCGLSG
A	DPQ64_RS18800	hypothetical protein	WP_157971676.1	MSVALQTDSESVREEVETEYRHDDHEVPDKLEAGLPSASMYASEFCCGYSG
12	allorf_79301_79375		allorf_79301_79375	MRLQRIGVSSLASSRHYQSCLCHF
13	DPQ64_RS11430	PQQ-binding-like beta-propeller repeat protein	WP_198662101.1	MKDDQTLYLATENALVAKSSEDGSEKWRFTEIGDYPFVAPRHVGDDSLLVPGEKRICCVDTTTGSQQWQFELTKSDTRVQPWLFDGRAYVADDALHVLSAET
