# Supplementary material for: Decoding the Chemical Language of Ribosomally Synthesized and Post‐Translationally Modified Peptides from the Untapped Archaea Domain
Source: Angew Chem Int Ed Engl. 2025 Apr 14;64(24):e202501074. doi: 10.1002/anie.202501074 (PMC12144867; doi:10.1002/anie.202501074)
Supplement: Supplementary file 2 — Supporting Information [file ANIE-64-e202501074-s001.zip › Supplementary datasets 1-6/Supplementary data 4.xlsx]

## Sheet: Summary
Overvirew of Supplementary data 4
Sheet1	The motility regulation assay screening of all the lanthippetide BGCs
Sheet2	The motility activation assay screening of BGCs cibA2 and pel
Sheet3	The time-course motility assays of BGCs cibA2
Sheet4	The growth curve of heterologous expression strains with empty plasmid pTA1228, pTA1228-bgc cibA1 and pTA1228-bgc pel, respectively
Sheet5	The growth curve of heterologous expression strains with empty plasmid pTA1228 and pTA1228-bgc alnα, respectively

## Sheet: Sheet1
H. volcanii H1424-pTA1228	H. volcanii H1424-pTA1228-sal	H. volcanii H1424-pTA1228-cib1	H. volcaniiH1424-pTA1228-cibA2	H. volcaniiH1424-pTA1228-pel	H. volcanii H1424-pTA1228-γ	H. volcanii H1424-pTA1228-alnα	H. volcanii H1424-pTA1228-medb	H. volcanii H1424-pTA1228-alnβ	H. volcanii H1424-pTA1228-lit	H. volcanii H1424-pTA1228-lar	H. volcanii H1424-pTA1228-meda
1	1	1	3	4	1	0	1	1	1	1	1
1	1	1	2	4	1	0	1	1	1	1	1
1	1	1	3	4	0	0	2	1	1	1	1
1	1	0	2	3	0	0	0	0	2	0	0
1	1	0	2	3	0	0	0	0	2	0	0
1	1	0	2	3	0	0	0	0	2	0	0
1	1	0	2	3	0	0	0	0	2	0	0

## Sheet: Sheet2
H. volcanii H1424-pTA1228	H. volcanii H1424-pTA1228-cib2	H. volcanii H1424-pTA1228-pel
1	3	4
1	2	4
1	3	4
1	2	6
1	2	4
1	3	5
2	5	4
1	5	4
2	6	6
2	2	3
3	2	3
1	2	3
1	2	3
2	5	4
2	4	4
2	4	4
2	4	4
2	4	5
2	4	5
2	4	5
2	4	5

## Sheet: Sheet3
	H. volcanii H1424-pTA1228									H. volcanii H1424-pTA1228-cib2
2d	0.3	0.3	0.3	0.5	0.4	0.5	0.5	0.5	0.5	1	0.9	0.9	0.8	0.7	0.8	0.7	0.7	0.7
3d	0.5	0.7	0.7	1	1.2	1	0.7	0.7	0.7	1.2	1	1.1	1.2	1	1.2	0.9	0.9	1
4d	0.6	0.7	0.8	1.5	1.3	1.3	1	1	1.1	1.4	1.3	1.3	1.5	1.2	1.4	1	1	1.1

## Sheet: Sheet4
hours	H. volcanii H1424-pTA1228			H. volcanii H1424-pTA1228-cib2			H. volcanii H1424-pTA1228-pel			H. volcanii H1424-pTA1228-sal
4	0.071	0.07	0.071	0.07	0.072	0.072	0.072	0.071	0.074	0.072	0.073	0.072
8	0.105	0.104	0.102	0.099	0.102	0.102	0.101	0.098	0.101	0.1	0.099	0.102
12	0.197	0.196	0.188	0.174	0.166	0.175	0.186	0.171	0.186	0.168	0.17	0.177
14	0.251	0.257	0.25	0.238	0.219	0.232	0.25	0.243	0.253	0.222	0.225	0.233
16	0.303	0.312	0.296	0.301	0.273	0.276	0.299	0.299	0.307	0.282	0.279	0.28
18	0.354	0.356	0.354	0.364	0.328	0.332	0.356	0.352	0.374	0.331	0.331	0.333
20	0.408	0.413	0.398	0.399	0.37	0.384	0.412	0.405	0.423	0.382	0.381	0.386
22	0.437	0.438	0.433	0.445	0.423	0.432	0.445	0.444	0.471	0.416	0.423	0.422
24	0.492	0.485	0.481	0.472	0.455	0.451	0.482	0.481	0.501	0.461	0.461	0.46
26	0.502	0.514	0.499	0.507	0.513	0.505	0.523	0.531	0.535	0.498	0.514	0.505
38	0.591	0.598	0.584	0.574	0.566	0.565	0.594	0.594	0.608	0.579	0.58	0.578
42	0.605	0.59	0.596	0.646	0.571	0.572	0.61	0.611	0.62	0.593	0.597	0.594

## Sheet: Sheet5
hours	H. volcanii H1424-pTA1228			H. volcanii H1424-pTA1228-alnα
4	0.07	0.071	0.071	0.067	0.068	0.068
8	0.111	0.109	0.111	0.098	0.095	0.099
12	0.162	0.161	0.162	0.166	0.144	0.151
16	0.256	0.255	0.246	0.237	0.218	0.231
20	0.349	0.349	0.369	0.312	0.308	0.321
24	0.405	0.4	0.419	0.381	0.363	0.372
29	0.462	0.459	0.469	0.429	0.424	0.433
45	0.562	0.557	0.576	0.549	0.544	0.564
