# Supplementary material for: Decoding the Chemical Language of Ribosomally Synthesized and Post‐Translationally Modified Peptides from the Untapped Archaea Domain
Source: Angew Chem Int Ed Engl. 2025 Apr 14;64(24):e202501074. doi: 10.1002/anie.202501074 (PMC12144867; doi:10.1002/anie.202501074)
Supplement: Supplementary file 2 — Supporting Information [file ANIE-64-e202501074-s001.zip › Supplementary datasets 1-6/Supplementary data 5.xlsx]

## Sheet: Summary
Overview of Supplementary data 5
sheet1	The circularity of Haloferax volcanii with empty plasmid pTA1228-repeat1
sheet2	The circularity of Haloferax volcanii with empty plasmid pTA1228-repeat2
sheet3	The circularity of Haloferax volcanii with empty plasmid pTA1228-repeat3
sheet4	The circularity of Haloferax volcanii with pTA1228-BGC cib2-repeat1
sheet5	The circularity of Haloferax volcanii with pTA1228-BGC cib2-repeat2
sheet6	The circularity of Haloferax volcanii with pTA1228-BGC cib2-repeat3
sheet7	The circularity of Haloferax volcanii with pTA1228-BGC pel-repeat1
sheet8	The circularity of Haloferax volcanii with pTA1228-BGC pel-repeat2
sheet9	The circularity of Haloferax volcanii with pTA1228-BGC pel-repeat3

## Sheet: Sheet1
	Label	Area	Perim.	Major	Minor	Angle	Feret	FeretX	FeretY	FeretAngle	MinFeret	major/minor	circularity
1	control-1-20241023-01.czi:c:2/2 - control-1-20241023-01.czi #1	1.451	4.451	1.426	1.296	2.362	1.528	754	32	160.56	1.356	1.10031	1.08652
2	control-1-20241023-01.czi:c:2/2 - control-1-20241023-01.czi #1	1.35	4.592	1.799	0.956	50.186	1.833	853	100	56.31	1.019	1.8818	1.24297
3	control-1-20241023-01.czi:c:2/2 - control-1-20241023-01.czi #1	1.264	4.241	1.596	1.008	99.816	1.637	320	94	111.251	1.017	1.58333	1.13235
4	control-1-20241023-01.czi:c:2/2 - control-1-20241023-01.czi #1	2.126	5.34	1.659	1.632	136.023	1.77	250	152	163.301	1.661	1.01654	1.06736
5	control-1-20241023-01.czi:c:2/2 - control-1-20241023-01.czi #1	1.86	5.729	2.301	1.029	24.015	2.332	699	185	19.093	1.099	2.23615	1.40422
6	control-1-20241023-01.czi:c:2/2 - control-1-20241023-01.czi #1	2.729	6.319	2.126	1.634	65.431	2.282	320	214	74.932	1.678	1.3011	1.16435
7	control-1-20241023-01.czi:c:2/2 - control-1-20241023-01.czi #1	2.255	5.968	2.321	1.237	112.004	2.332	267	192	109.093	1.275	1.87631	1.2569
8	control-1-20241023-01.czi:c:2/2 - control-1-20241023-01.czi #1	2.219	5.609	1.874	1.507	105.057	1.936	486	194	113.199	1.525	1.24353	1.12825
9	control-1-20241023-01.czi:c:2/2 - control-1-20241023-01.czi #1	1.444	4.571	1.725	1.066	34.598	1.833	440	220	33.69	1.139	1.6182	1.15145
10	control-1-20241023-01.czi:c:2/2 - control-1-20241023-01.czi #1	1.386	4.522	1.571	1.123	32.165	1.628	448	231	38.66	1.213	1.39893	1.17405
11	control-1-20241023-01.czi:c:2/2 - control-1-20241023-01.czi #1	1.314	4.861	1.851	0.904	89.679	1.966	632	244	82.569	0.932	2.04757	1.43102
12	control-1-20241023-01.czi:c:2/2 - control-1-20241023-01.czi #1	1.637	4.91	1.853	1.125	171.497	1.912	196	237	167.196	1.186	1.64711	1.17194
13	control-1-20241023-01.czi:c:2/2 - control-1-20241023-01.czi #1	2.09	5.621	1.962	1.356	123.516	2.014	23	236	112.249	1.41	1.4469	1.20301
14	control-1-20241023-01.czi:c:2/2 - control-1-20241023-01.czi #1	1.005	4.042	1.28	1	35.807	1.458	586	252	54.462	1.113	1.28	1.29365
15	control-1-20241023-01.czi:c:2/2 - control-1-20241023-01.czi #1	1.293	4.332	1.569	1.049	121.58	1.63	937	270	117.897	1.103	1.49571	1.15496
16	control-1-20241023-01.czi:c:2/2 - control-1-20241023-01.czi #1	2.521	5.948	1.936	1.658	61.459	2.041	564	304	41.634	1.685	1.16767	1.11676
17	control-1-20241023-01.czi:c:2/2 - control-1-20241023-01.czi #1	1.752	5.27	1.857	1.202	79.477	1.957	183	295	94.97	1.271	1.54493	1.26147
18	control-1-20241023-01.czi:c:2/2 - control-1-20241023-01.czi #1	2.406	6.047	2.317	1.322	176.327	2.344	921	344	167.471	1.356	1.75265	1.20941
19	control-1-20241023-01.czi:c:2/2 - control-1-20241023-01.czi #1	1.903	5.468	2.043	1.186	82.283	2.096	866	370	75.964	1.261	1.7226	1.25028
20	control-1-20241023-01.czi:c:2/2 - control-1-20241023-01.czi #1	2.255	5.77	1.947	1.475	70.931	2.062	891	373	80.538	1.554	1.32	1.17488
21	control-1-20241023-01.czi:c:2/2 - control-1-20241023-01.czi #1	1.918	5.27	1.676	1.457	100.239	1.796	343	373	109.29	1.525	1.15031	1.15229
22	control-1-20241023-01.czi:c:2/2 - control-1-20241023-01.czi #1	1.257	4.402	1.596	1.003	108.008	1.689	616	384	107.526	1.072	1.59123	1.22675
23	control-1-20241023-01.czi:c:2/2 - control-1-20241023-01.czi #1	1.221	4.402	1.559	0.997	112.908	1.608	608	388	108.435	1.07	1.56369	1.26292
24	control-1-20241023-01.czi:c:2/2 - control-1-20241023-01.czi #1	1.645	4.91	1.804	1.16	72.71	1.829	909	418	76.608	1.206	1.55517	1.16624
25	control-1-20241023-01.czi:c:2/2 - control-1-20241023-01.czi #1	1.185	4.162	1.43	1.055	157.695	1.482	612	421	149.036	1.137	1.35545	1.16326
26	control-1-20241023-01.czi:c:2/2 - control-1-20241023-01.czi #1	2.097	5.39	1.801	1.482	51.468	1.861	407	441	59.931	1.542	1.21525	1.10248
27	control-1-20241023-01.czi:c:2/2 - control-1-20241023-01.czi #1	1.415	4.381	1.486	1.212	140.944	1.576	611	430	126.254	1.269	1.22607	1.07939
28	control-1-20241023-01.czi:c:2/2 - control-1-20241023-01.czi #1	1.422	4.481	1.626	1.114	82.402	1.665	559	456	75.256	1.102	1.45961	1.12367
29	control-1-20241023-01.czi:c:2/2 - control-1-20241023-01.czi #1	1.178	4.282	1.688	0.888	63.92	1.716	707	458	57.095	0.947	1.9009	1.23862
30	control-1-20241023-01.czi:c:2/2 - control-1-20241023-01.czi #1	2.032	5.559	1.957	1.322	20.365	2.084	120	486	26.565	1.394	1.48033	1.21021
31	control-1-20241023-01.czi:c:2/2 - control-1-20241023-01.czi #1	2.471	6.018	2.205	1.427	155.144	2.282	223	479	158.199	1.504	1.5452	1.16633
32	control-1-20241023-01.czi:c:2/2 - control-1-20241023-01.czi #1	1.544	4.89	1.832	1.073	75.122	1.859	12	500	65.772	1.11	1.70736	1.23243
33	control-1-20241023-01.czi:c:2/2 - control-1-20241023-01.czi #1	1.673	5.109	2.022	1.054	0.769	1.995	133	506	12.265	1.102	1.91841	1.24156
34	control-1-20241023-01.czi:c:2/2 - control-1-20241023-01.czi #1	1.329	4.332	1.515	1.117	175.192	1.583	785	513	164.476	1.102	1.35631	1.12368
35	control-1-20241023-01.czi:c:2/2 - control-1-20241023-01.czi #1	1.558	4.811	1.598	1.242	172.454	1.714	391	520	8.531	1.313	1.28663	1.18221
36	control-1-20241023-01.czi:c:2/2 - control-1-20241023-01.czi #1	1.602	4.77	1.725	1.182	81.348	1.747	186	544	67.166	1.186	1.45939	1.13022
37	control-1-20241023-01.czi:c:2/2 - control-1-20241023-01.czi #1	2.492	5.898	2.083	1.523	177.723	2.161	347	533	168.69	1.525	1.3677	1.11084
38	control-1-20241023-01.czi:c:2/2 - control-1-20241023-01.czi #1	3.11	8.816	4.087	0.969	44.305	3.962	135	564	41.532	1.068	4.21775	1.98872
39	control-1-20241023-01.czi:c:2/2 - control-1-20241023-01.czi #1	2.851	6.658	2.54	1.429	50.384	2.542	770	558	36.87	1.441	1.77747	1.23732
40	control-1-20241023-01.czi:c:2/2 - control-1-20241023-01.czi #1	1.709	4.89	1.707	1.275	36.84	1.833	589	570	33.69	1.403	1.33882	1.11344
41	control-1-20241023-01.czi:c:2/2 - control-1-20241023-01.czi #1	2.822	6.477	2.357	1.524	79.173	2.446	679	598	75.964	1.596	1.54659	1.18299
42	control-1-20241023-01.czi:c:2/2 - control-1-20241023-01.czi #1	1.688	4.931	1.782	1.206	57.4	1.861	131	640	59.931	1.318	1.47761	1.14627
43	control-1-20241023-01.czi:c:2/2 - control-1-20241023-01.czi #1	2.155	7.307	3.312	0.828	126.727	3.271	555	621	126.573	0.983	4	1.97161
44	control-1-20241023-01.czi:c:2/2 - control-1-20241023-01.czi #1	1.637	4.89	1.863	1.119	2.19	1.895	915	625	169.695	1.102	1.66488	1.16241
45	control-1-20241023-01.czi:c:2/2 - control-1-20241023-01.czi #1	2.305	5.828	2.151	1.365	175.404	2.179	902	659	166.504	1.356	1.57582	1.17262
46	control-1-20241023-01.czi:c:2/2 - control-1-20241023-01.czi #1	1.034	4.001	1.598	0.824	168.757	1.608	445	658	161.565	0.847	1.93932	1.23199
47	control-1-20241023-01.czi:c:2/2 - control-1-20241023-01.czi #1	3.397	7.365	2.773	1.56	25.002	2.806	359	680	25.017	1.592	1.77756	1.27069
48	control-1-20241023-01.czi:c:2/2 - control-1-20241023-01.czi #1	1.307	4.431	1.7	0.979	96.857	1.747	774	671	104.036	1.011	1.73647	1.19541
49	control-1-20241023-01.czi:c:2/2 - control-1-20241023-01.czi #1	2.607	7.196	2.968	1.118	67.781	2.896	432	707	69.444	1.185	2.65474	1.58063
50	control-1-20241023-01.czi:c:2/2 - control-1-20241023-01.czi #1	1.271	4.162	1.399	1.157	8.204	1.48	240	695	23.629	1.186	1.20916	1.08455
51	control-1-20241023-01.czi:c:2/2 - control-1-20241023-01.czi #1	2.14	6.266	2.547	1.07	173.015	2.528	529	730	166.43	1.205	2.38037	1.46001
52	control-1-20241023-01.czi:c:2/2 - control-1-20241023-01.czi #1	2.672	6.237	2.233	1.523	157.097	2.282	787	735	148.671	1.614	1.46619	1.15852
53	control-1-20241023-01.czi:c:2/2 - control-1-20241023-01.czi #1	2.32	5.679	1.841	1.604	162.934	1.933	78	741	164.745	1.653	1.14776	1.10623
54	control-1-20241023-01.czi:c:2/2 - control-1-20241023-01.czi #1	2.55	5.968	2.085	1.557	46.816	2.187	331	769	54.462	1.618	1.33911	1.1115
55	control-1-20241023-01.czi:c:2/2 - control-1-20241023-01.czi #1	2.478	6.109	2.02	1.562	25.856	2.062	912	762	9.462	1.586	1.29321	1.19848
56	control-1-20241023-01.czi:c:2/2 - control-1-20241023-01.czi #1	2.506	6.419	2.552	1.25	47.04	2.583	210	784	41.009	1.302	2.0416	1.30841
57	control-1-20241023-01.czi:c:2/2 - control-1-20241023-01.czi #1	2.672	7.076	2.063	1.649	57.024	2.187	931	800	35.538	1.818	1.25106	1.49118
58	control-1-20241023-01.czi:c:2/2 - control-1-20241023-01.czi #1	2.6	6.526	2.513	1.317	177.344	2.494	29	805	170.218	1.348	1.90812	1.3035
59	control-1-20241023-01.czi:c:2/2 - control-1-20241023-01.czi #1	1.594	4.741	1.518	1.337	36.662	1.645	527	816	34.509	1.42	1.13538	1.12213
60	control-1-20241023-01.czi:c:2/2 - control-1-20241023-01.czi #1	3.174	7.146	2.678	1.509	47.395	2.713	765	836	38.66	1.624	1.77469	1.28029
61	control-1-20241023-01.czi:c:2/2 - control-1-20241023-01.czi #1	1.738	5.15	1.956	1.132	52.065	2	414	847	53.616	1.24	1.72792	1.21438
62	control-1-20241023-01.czi:c:2/2 - control-1-20241023-01.czi #1	1.386	4.501	1.647	1.071	101.762	1.716	933	828	110.225	1.141	1.53782	1.16317
63	control-1-20241023-01.czi:c:2/2 - control-1-20241023-01.czi #1	1.781	4.91	1.741	1.303	43.74	1.814	731	866	37.405	1.318	1.33615	1.07718
64	control-1-20241023-01.czi:c:2/2 - control-1-20241023-01.czi #1	2.291	5.658	1.936	1.507	85.913	1.995	774	887	77.735	1.525	1.28467	1.11196
65	control-1-20241023-01.czi:c:2/2 - control-1-20241023-01.czi #1	1.925	5.34	1.974	1.242	38.218	2	175	917	36.384	1.281	1.58937	1.1788
66	control-1-20241023-01.czi:c:2/2 - control-1-20241023-01.czi #1	1.817	5.369	1.907	1.213	104.774	1.936	85	939	113.199	1.247	1.57214	1.26247
67	control-1-20241023-01.czi:c:2/2 - control-1-20241023-01.czi #1	1.242	4.253	1.363	1.161	79.411	1.48	86	972	103.241	1.221	1.17399	1.15894
68	control-1-20241023-01.czi:c:2/2 - control-1-20241023-01.czi #1	2.162	5.729	2.125	1.295	0.418	2.161	677	983	168.69	1.343	1.64093	1.20807
69	control-1-20241023-01.czi:c:2/2 - control-1-20241023-01.czi #1	1.12	3.964	1.351	1.056	57.367	1.421	94	996	72.646	1.105	1.27936	1.11645
70	control-1-20241023-02.czi:c:2/2 - control-1-20241023-02.czi #1	1.778	5.536	2.321	0.975	10.947	2.289	690	33	15.068	1.031	2.38051	1.37167
71	control-1-20241023-02.czi:c:2/2 - control-1-20241023-02.czi #1	1.359	4.495	1.635	1.058	8.327	1.651	317	34	11.889	1.07	1.54537	1.18312
72	control-1-20241023-02.czi:c:2/2 - control-1-20241023-02.czi #1	2.386	6.137	1.934	1.571	135.28	2.076	311	53	145.008	1.773	1.23106	1.25612
73	control-1-20241023-02.czi:c:2/2 - control-1-20241023-02.czi #1	1.308	4.736	1.883	0.885	78.377	1.882	398	91	71.565	0.949	2.12768	1.3646
74	control-1-20241023-02.czi:c:2/2 - control-1-20241023-02.czi #1	2.06	5.747	1.818	1.443	167.888	1.928	417	89	138.576	1.53	1.25988	1.27587
75	control-1-20241023-02.czi:c:2/2 - control-1-20241023-02.czi #1	1.923	5.357	1.898	1.29	134.486	2.007	712	131	143.616	1.383	1.47132	1.18756
76	control-1-20241023-02.czi:c:2/2 - control-1-20241023-02.czi #1	3.361	7.199	2.551	1.678	20.741	2.668	916	162	30.651	1.748	1.52026	1.22706
77	control-1-20241023-02.czi:c:2/2 - control-1-20241023-02.czi #1	1.258	4.607	1.907	0.84	38.973	1.939	9	160	37.875	0.902	2.27024	1.3426
78	control-1-20241023-02.czi:c:2/2 - control-1-20241023-02.czi #1	3.058	6.859	2.504	1.555	118.322	2.524	122	155	122.619	1.597	1.61029	1.22426
79	control-1-20241023-02.czi:c:2/2 - control-1-20241023-02.czi #1	2.798	6.568	2.359	1.51	39.647	2.432	369	182	53.531	1.559	1.56225	1.2269
80	control-1-20241023-02.czi:c:2/2 - control-1-20241023-02.czi #1	2.039	5.337	1.876	1.384	124.351	1.957	448	163	124.38	1.443	1.35549	1.11165
81	control-1-20241023-02.czi:c:2/2 - control-1-20241023-02.czi #1	1.923	5.096	1.652	1.482	153.95	1.769	622	175	144.782	1.53	1.11471	1.07466
82	control-1-20241023-02.czi:c:2/2 - control-1-20241023-02.czi #1	1.598	4.897	1.623	1.253	106.217	1.651	381	199	124.509	1.317	1.29529	1.19419
83	control-1-20241023-02.czi:c:2/2 - control-1-20241023-02.czi #1	2.313	5.698	1.856	1.587	12.821	1.941	515	236	28.811	1.7	1.1695	1.11702
84	control-1-20241023-02.czi:c:2/2 - control-1-20241023-02.czi #1	2.205	5.888	1.966	1.428	20.493	2.084	518	257	11.768	1.521	1.37675	1.25117
85	control-1-20241023-02.czi:c:2/2 - control-1-20241023-02.czi #1	1.706	4.976	1.613	1.347	127.268	1.722	206	279	122.905	1.451	1.19748	1.15497
86	control-1-20241023-02.czi:c:2/2 - control-1-20241023-02.czi #1	2.66	6.129	2.106	1.608	26.541	2.232	296	296	17.745	1.721	1.3097	1.1238
87	control-1-20241023-02.czi:c:2/2 - control-1-20241023-02.czi #1	2.212	5.917	2.34	1.204	146.199	2.408	472	284	137.862	1.254	1.94352	1.25953
88	control-1-20241023-02.czi:c:2/2 - control-1-20241023-02.czi #1	2.61	6.709	2.548	1.304	115.782	2.552	734	327	119.982	1.369	1.95399	1.37235
89	control-1-20241023-02.czi:c:2/2 - control-1-20241023-02.czi #1	1.142	4.076	1.624	0.895	126.259	1.651	92	331	124.509	0.962	1.81453	1.15769
90	control-1-20241023-02.czi:c:2/2 - control-1-20241023-02.czi #1	1.533	4.947	1.942	1.005	143.497	1.992	217	335	140.194	1.061	1.93234	1.27037
91	control-1-20241023-02.czi:c:2/2 - control-1-20241023-02.czi #1	2.4	6.249	2.201	1.388	65.619	2.232	875	375	72.255	1.445	1.58573	1.29479
92	control-1-20241023-02.czi:c:2/2 - control-1-20241023-02.czi #1	1.236	4.545	1.86	0.846	92.769	1.818	108	364	100.784	0.85	2.19858	1.32996
93	control-1-20241023-02.czi:c:2/2 - control-1-20241023-02.czi #1	1.634	4.956	1.746	1.191	4.07	1.753	734	380	165.964	1.19	1.46599	1.19619
94	control-1-20241023-02.czi:c:2/2 - control-1-20241023-02.czi #1	1.171	4.055	1.513	0.986	149.385	1.582	84	389	143.746	1.027	1.53448	1.11742
95	control-1-20241023-02.czi:c:2/2 - control-1-20241023-02.czi #1	1.467	5.378	2.19	0.853	55.944	2.246	965	426	60.524	0.99	2.56741	1.56892
96	control-1-20241023-02.czi:c:2/2 - control-1-20241023-02.czi #1	1.836	4.997	1.886	1.239	125.238	1.983	156	423	120.964	1.263	1.5222	1.08227
97	control-1-20241023-02.czi:c:2/2 - control-1-20241023-02.czi #1	1.504	5.034	2.032	0.942	88.426	2.021	869	448	75.379	0.935	2.15711	1.34081
98	control-1-20241023-02.czi:c:2/2 - control-1-20241023-02.czi #1	1.07	4.155	1.703	0.8	21.654	1.711	931	449	26.565	0.856	2.12875	1.28395
99	control-1-20241023-02.czi:c:2/2 - control-1-20241023-02.czi #1	1.402	4.445	1.424	1.254	0.907	1.507	468	464	16.39	1.275	1.13557	1.12146
100	control-1-20241023-02.czi:c:2/2 - control-1-20241023-02.czi #1	1.937	5.146	1.707	1.445	0.254	1.775	879	461	163.301	1.445	1.18131	1.08793
101	control-1-20241023-02.czi:c:2/2 - control-1-20241023-02.czi #1	1.337	4.566	1.345	1.266	173.414	1.521	244	477	116.565	1.314	1.0624	1.24088
102	control-1-20241023-02.czi:c:2/2 - control-1-20241023-02.czi #1	1.345	4.466	1.393	1.229	16.381	1.521	524	490	26.565	1.275	1.13344	1.18006
103	control-1-20241023-02.czi:c:2/2 - control-1-20241023-02.czi #1	1.511	4.516	1.484	1.296	40.678	1.582	635	500	53.746	1.331	1.14506	1.07407
104	control-1-20241023-02.czi:c:2/2 - control-1-20241023-02.czi #1	1.684	5.059	1.848	1.16	42.109	1.839	530	506	33.69	1.202	1.5931	1.20942
105	control-1-20241023-02.czi:c:2/2 - control-1-20241023-02.czi #1	1.193	4.134	1.409	1.078	4.55	1.485	235	501	23.629	1.099	1.30705	1.13996
106	control-1-20241023-02.czi:c:2/2 - control-1-20241023-02.czi #1	2.176	5.557	1.997	1.387	152.808	2.076	114	520	145.008	1.509	1.4398	1.12931
107	control-1-20241023-02.czi:c:2/2 - control-1-20241023-02.czi #1	2.147	5.838	2.158	1.267	120.452	2.178	285	526	128.66	1.321	1.70324	1.26324
108	control-1-20241023-02.czi:c:2/2 - control-1-20241023-02.czi #1	1.518	4.657	1.592	1.214	61.008	1.677	682	558	59.534	1.293	1.31137	1.13692
109	control-1-20241023-02.czi:c:2/2 - control-1-20241023-02.czi #1	2.414	6.129	2.01	1.529	117.702	2.105	887	596	133.363	1.582	1.31458	1.23832
110	control-1-20241023-02.czi:c:2/2 - control-1-20241023-02.czi #1	2.53	6.398	2.45	1.315	35.602	2.472	953	618	49.185	1.368	1.86312	1.28753
111	control-1-20241023-02.czi:c:2/2 - control-1-20241023-02.czi #1	1.973	5.146	1.774	1.416	15.624	1.831	794	644	21.801	1.445	1.25282	1.06808
112	control-1-20241023-02.czi:c:2/2 - control-1-20241023-02.czi #1	2.783	6.428	1.929	1.837	93.769	2.091	878	656	63.435	1.871	1.05008	1.18149
113	control-1-20241023-02.czi:c:2/2 - control-1-20241023-02.czi #1	2.552	6.278	2.349	1.383	63.337	2.396	910	695	62.526	1.445	1.69848	1.229
114	control-1-20241023-02.czi:c:2/2 - control-1-20241023-02.czi #1	1.352	4.346	1.658	1.038	108.989	1.722	612	675	110.225	1.103	1.5973	1.11171
115	control-1-20241023-02.czi:c:2/2 - control-1-20241023-02.czi #1	1.742	5.026	1.906	1.164	10.871	1.943	275	689	23.199	1.19	1.63746	1.15395
116	control-1-20241023-02.czi:c:2/2 - control-1-20241023-02.czi #1	1.424	4.536	1.464	1.239	83.161	1.533	583	727	56.31	1.275	1.1816	1.14981
117	control-1-20241023-02.czi:c:2/2 - control-1-20241023-02.czi #1	2.147	5.478	1.939	1.41	128.425	1.983	909	718	149.036	1.445	1.37518	1.11225
118	control-1-20241023-02.czi:c:2/2 - control-1-20241023-02.czi #1	1.359	4.487	1.497	1.156	93.02	1.568	517	732	102.529	1.19	1.29498	1.17892
119	control-1-20241023-02.czi:c:2/2 - control-1-20241023-02.czi #1	1.424	4.445	1.582	1.146	106.362	1.675	503	734	113.962	1.174	1.38045	1.10414
120	control-1-20241023-02.czi:c:2/2 - control-1-20241023-02.czi #1	1.706	5.457	2.176	0.998	165.097	2.186	810	757	166.504	1.029	2.18036	1.38905
121	control-1-20241023-02.czi:c:2/2 - control-1-20241023-02.czi #1	1.634	4.827	1.628	1.278	125.451	1.722	234	761	122.905	1.368	1.27387	1.13473
122	control-1-20241023-02.czi:c:2/2 - control-1-20241023-02.czi #1	1.345	4.366	1.652	1.036	137.715	1.7	754	793	126.87	1.082	1.59459	1.12781
123	control-1-20241023-02.czi:c:2/2 - control-1-20241023-02.czi #1	1.482	4.756	1.791	1.054	160.191	1.831	762	823	158.199	1.102	1.69924	1.21458
124	control-1-20241023-02.czi:c:2/2 - control-1-20241023-02.czi #1	1.72	5.117	1.783	1.229	68.444	1.882	622	851	71.565	1.293	1.45077	1.21141
125	control-1-20241023-02.czi:c:2/2 - control-1-20241023-02.czi #1	2.386	5.959	2.282	1.331	132.002	2.335	513	851	123.111	1.383	1.7145	1.18431
126	control-1-20241023-02.czi:c:2/2 - control-1-20241023-02.czi #1	2.472	5.818	1.928	1.633	128.827	2.016	468	857	152.354	1.683	1.18065	1.08966
127	control-1-20241023-02.czi:c:2/2 - control-1-20241023-02.czi #1	1.583	4.756	1.666	1.21	81.44	1.753	97	900	75.964	1.19	1.37686	1.13708
128	control-1-20241023-02.czi:c:2/2 - control-1-20241023-02.czi #1	2.104	5.478	1.748	1.533	87.25	1.857	835	905	74.055	1.615	1.14025	1.13498
129	control-1-20241023-02.czi:c:2/2 - control-1-20241023-02.czi #1	2.169	5.826	2.244	1.231	80.219	2.313	478	926	72.897	1.263	1.82291	1.24529
130	control-1-20241023-02.czi:c:2/2 - control-1-20241023-02.czi #1	1.395	4.445	1.493	1.19	153.292	1.633	602	915	141.34	1.263	1.25462	1.12709
131	control-1-20241023-02.czi:c:2/2 - control-1-20241023-02.czi #1	1.373	4.545	1.819	0.961	95.703	1.835	62	914	103.392	0.935	1.89282	1.19726
132	control-1-20241023-02.czi:c:2/2 - control-1-20241023-02.czi #1	2.046	5.507	2.028	1.285	46.482	2.126	665	940	53.13	1.372	1.57821	1.17955
133	control-1-20241023-02.czi:c:2/2 - control-1-20241023-02.czi #1	3.477	7.8	3.01	1.471	111.183	2.958	738	926	108.435	1.569	2.04623	1.39243
134	control-1-20241023-02.czi:c:2/2 - control-1-20241023-02.czi #1	2.002	5.528	2.092	1.219	41.488	2.168	658	980	41.82	1.321	1.71616	1.21468
135	control-1-20241023-03.czi:c:2/2 - control-1-20241023-03.czi #1	1.157	4.155	1.575	0.935	98.46	1.613	621	1	108.435	0.99	1.68449	1.1874
136	control-1-20241023-03.czi:c:2/2 - control-1-20241023-03.czi #1	1.467	4.885	1.981	0.943	4.312	1.963	283	15	17.65	0.935	2.10074	1.29446
137	control-1-20241023-03.czi:c:2/2 - control-1-20241023-03.czi #1	0.904	3.595	1.174	0.98	76.73	1.287	598	38	97.595	1.02	1.19796	1.13768
138	control-1-20241023-03.czi:c:2/2 - control-1-20241023-03.czi #1	1.475	4.847	1.721	1.091	133.635	1.82	924	41	127.405	1.154	1.57745	1.26749
139	control-1-20241023-03.czi:c:2/2 - control-1-20241023-03.czi #1	0.99	3.745	1.182	1.067	54.969	1.328	523	72	39.806	1.105	1.10778	1.12735
140	control-1-20241023-03.czi:c:2/2 - control-1-20241023-03.czi #1	0.933	3.624	1.204	0.986	119.696	1.344	512	60	124.695	1.02	1.2211	1.12017
141	control-1-20241023-03.czi:c:2/2 - control-1-20241023-03.czi #1	1.46	5.146	2.097	0.887	167.468	2.084	820	84	168.232	0.947	2.36415	1.44337
142	control-1-20241023-03.czi:c:2/2 - control-1-20241023-03.czi #1	1.518	4.657	1.687	1.146	123.998	1.769	243	86	125.218	1.202	1.47208	1.13692
143	control-1-20241023-03.czi:c:2/2 - control-1-20241023-03.czi #1	1.142	4.317	1.703	0.854	140.65	1.769	761	121	144.782	0.935	1.99415	1.29864
144	control-1-20241023-03.czi:c:2/2 - control-1-20241023-03.czi #1	1.027	4.085	1.461	0.894	171.575	1.54	774	151	173.66	0.922	1.63423	1.29302
145	control-1-20241023-03.czi:c:2/2 - control-1-20241023-03.czi #1	1.453	5.088	1.806	1.024	71.341	1.857	631	176	74.055	1.128	1.76367	1.41781
146	control-1-20241023-03.czi:c:2/2 - control-1-20241023-03.czi #1	2.176	6.1	2.142	1.293	132.061	2.297	519	179	128.991	1.383	1.65661	1.36079
147	control-1-20241023-03.czi:c:2/2 - control-1-20241023-03.czi #1	2.342	5.868	1.87	1.594	137.141	2.021	480	184	157.751	1.732	1.17315	1.16999
148	control-1-20241023-03.czi:c:2/2 - control-1-20241023-03.czi #1	1.54	4.566	1.611	1.217	80.593	1.675	104	222	66.038	1.19	1.32375	1.07731
149	control-1-20241023-03.czi:c:2/2 - control-1-20241023-03.czi #1	1.742	4.997	1.607	1.381	40.564	1.722	838	227	57.095	1.443	1.16365	1.14067
150	control-1-20241023-03.czi:c:2/2 - control-1-20241023-03.czi #1	1.887	5.607	2.259	1.063	67.483	2.358	482	250	64.359	1.168	2.12512	1.3258
151	control-1-20241023-03.czi:c:2/2 - control-1-20241023-03.czi #1	1.186	4.255	1.758	0.859	96.479	1.753	72	239	104.036	0.85	2.04657	1.2148
152	control-1-20241023-03.czi:c:2/2 - control-1-20241023-03.czi #1	0.954	3.666	1.294	0.939	148.943	1.374	614	243	158.199	1.02	1.37806	1.12105
153	control-1-20241023-03.czi:c:2/2 - control-1-20241023-03.czi #1	0.94	3.906	1.48	0.808	52.754	1.521	605	262	63.435	0.884	1.83168	1.2916
154	control-1-20241023-03.czi:c:2/2 - control-1-20241023-03.czi #1	1.67	5.258	1.989	1.069	37.43	2.058	674	262	38.29	1.163	1.86062	1.31739
155	control-1-20241023-03.czi:c:2/2 - control-1-20241023-03.czi #1	2.783	7.24	2.886	1.228	120.579	2.852	744	253	116.565	1.338	2.35016	1.49884
156	control-1-20241023-03.czi:c:2/2 - control-1-20241023-03.czi #1	1.533	4.706	1.791	1.09	38.801	1.865	669	304	43.152	1.142	1.64312	1.14961
157	control-1-20241023-03.czi:c:2/2 - control-1-20241023-03.czi #1	1.728	5.237	1.917	1.148	41.481	1.992	625	326	39.806	1.263	1.66986	1.26302
158	control-1-20241023-03.czi:c:2/2 - control-1-20241023-03.czi #1	1.482	4.968	1.866	1.011	50.46	1.928	8	356	48.576	1.122	1.8457	1.32527
159	control-1-20241023-03.czi:c:2/2 - control-1-20241023-03.czi #1	2.161	6.058	2.163	1.272	28.437	2.232	432	356	17.745	1.407	1.70047	1.35143
160	control-1-20241023-03.czi:c:2/2 - control-1-20241023-03.czi #1	1.894	5.316	1.901	1.268	19.144	1.983	51	360	30.964	1.335	1.49921	1.18735
161	control-1-20241023-03.czi:c:2/2 - control-1-20241023-03.czi #1	2.234	5.577	1.98	1.436	121.487	2.021	262	351	112.249	1.498	1.37883	1.10792
162	control-1-20241023-03.czi:c:2/2 - control-1-20241023-03.czi #1	1.272	4.466	1.731	0.936	64.85	1.753	909	377	67.166	0.989	1.84936	1.24779
163	control-1-20241023-03.czi:c:2/2 - control-1-20241023-03.czi #1	1.525	4.856	1.678	1.157	56.675	1.839	827	398	56.31	1.293	1.4503	1.23049
164	control-1-20241023-03.czi:c:2/2 - control-1-20241023-03.czi #1	1.106	3.865	1.344	1.048	0.646	1.402	645	394	14.036	1.02	1.28244	1.07482
165	control-1-20241023-03.czi:c:2/2 - control-1-20241023-03.czi #1	1.576	4.706	1.537	1.305	49.624	1.633	251	407	38.66	1.381	1.17778	1.11825
166	control-1-20241023-03.czi:c:2/2 - control-1-20241023-03.czi #1	2.067	5.266	1.736	1.516	77.955	1.865	362	433	65.772	1.53	1.14512	1.06761
167	control-1-20241023-03.czi:c:2/2 - control-1-20241023-03.czi #1	1.149	3.935	1.281	1.142	102.965	1.374	395	430	111.801	1.19	1.12172	1.07241
168	control-1-20241023-03.czi:c:2/2 - control-1-20241023-03.czi #1	2.06	5.478	1.86	1.41	72.21	1.939	167	460	74.745	1.51	1.31915	1.15922
169	control-1-20241023-03.czi:c:2/2 - control-1-20241023-03.czi #1	1.504	4.947	1.686	1.135	37.42	1.769	561	456	35.218	1.226	1.48546	1.29487
170	control-1-20241023-03.czi:c:2/2 - control-1-20241023-03.czi #1	2.082	5.938	2.158	1.228	76.491	2.269	739	473	77.005	1.36	1.75733	1.34769
171	control-1-20241023-03.czi:c:2/2 - control-1-20241023-03.czi #1	3.159	6.718	2.139	1.881	121.094	2.335	54	463	123.111	1.956	1.13716	1.1369
172	control-1-20241023-03.czi:c:2/2 - control-1-20241023-03.czi #1	1.641	5.938	2.625	0.796	152.547	2.596	213	462	148.392	0.875	3.29774	1.70987
173	control-1-20241023-03.czi:c:2/2 - control-1-20241023-03.czi #1	1.453	4.727	1.491	1.241	74.421	1.604	386	485	57.995	1.355	1.20145	1.22376
174	control-1-20241023-03.czi:c:2/2 - control-1-20241023-03.czi #1	1.605	4.877	1.698	1.203	64.779	1.7	394	491	53.13	1.238	1.41147	1.17929
175	control-1-20241023-03.czi:c:2/2 - control-1-20241023-03.czi #1	1.2	6.158	1.609	0.95	16.686	1.985	787	486	9.866	1.066	1.69368	2.51471
176	control-1-20241023-03.czi:c:2/2 - control-1-20241023-03.czi #1	1.446	5.797	2.29	0.804	155.126	2.382	240	475	145.176	0.908	2.84826	1.84939
177	control-1-20241023-03.czi:c:2/2 - control-1-20241023-03.czi #1	1.178	4.006	1.307	1.148	75.946	1.402	879	499	75.964	1.19	1.1385	1.08409
178	control-1-20241023-03.czi:c:2/2 - control-1-20241023-03.czi #1	1.836	6.158	2.533	0.923	155.068	2.472	264	487	153.435	0.982	2.74431	1.6436
179	control-1-20241023-03.czi:c:2/2 - control-1-20241023-03.czi #1	2.841	6.519	2.15	1.683	19.934	2.245	43	526	24.624	1.785	1.27748	1.19037
180	control-1-20241023-03.czi:c:2/2 - control-1-20241023-03.czi #1	2.949	6.66	2.495	1.505	55.677	2.551	78	572	53.13	1.563	1.65781	1.19692
181	control-1-20241023-03.czi:c:2/2 - control-1-20241023-03.czi #1	1.945	5.648	2.194	1.129	151.813	2.211	918	559	157.38	1.208	1.94331	1.30515
182	control-1-20241023-03.czi:c:2/2 - control-1-20241023-03.czi #1	2.01	6.058	2.325	1.101	156.951	2.358	597	563	154.359	1.203	2.11172	1.45296
183	control-1-20241023-03.czi:c:2/2 - control-1-20241023-03.czi #1	2.292	5.917	2.212	1.319	22.782	2.246	49	605	29.476	1.369	1.67703	1.21557
184	control-1-20241023-03.czi:c:2/2 - control-1-20241023-03.czi #1	3.13	6.95	2.605	1.53	26.276	2.558	82	612	21.448	1.55	1.70261	1.22805
185	control-1-20241023-03.czi:c:2/2 - control-1-20241023-03.czi #1	2.892	6.398	2.123	1.734	47.644	2.217	658	644	57.529	1.816	1.22434	1.12637
186	control-1-20241023-03.czi:c:2/2 - control-1-20241023-03.czi #1	2.046	5.577	2.079	1.253	62.376	2.132	271	651	66.501	1.331	1.65922	1.20972
187	control-1-20241023-03.czi:c:2/2 - control-1-20241023-03.czi #1	1.887	5.196	1.754	1.37	172.453	1.867	693	635	149.931	1.36	1.28029	1.13856
188	control-1-20241023-03.czi:c:2/2 - control-1-20241023-03.czi #1	2.487	5.938	1.961	1.615	177.5	2.069	23	657	170.538	1.615	1.21424	1.12822
189	control-1-20241023-03.czi:c:2/2 - control-1-20241023-03.czi #1	1.135	4.055	1.478	0.978	54.621	1.561	956	668	60.642	1.061	1.51125	1.15286
190	control-1-20241023-03.czi:c:2/2 - control-1-20241023-03.czi #1	1.973	5.287	1.657	1.516	67.325	1.775	718	689	106.699	1.607	1.09301	1.12741
191	control-1-20241023-03.czi:c:2/2 - control-1-20241023-03.czi #1	1.265	4.545	1.859	0.866	168.341	1.882	238	696	161.565	0.913	2.14665	1.29947
192	control-1-20241023-03.czi:c:2/2 - control-1-20241023-03.czi #1	3.108	6.768	2.467	1.604	14.291	2.454	878	735	14.036	1.608	1.53803	1.17282
193	control-1-20241023-03.czi:c:2/2 - control-1-20241023-03.czi #1	2.407	6.27	2.419	1.267	145.462	2.406	494	770	147.995	1.316	1.90923	1.29972
194	control-1-20241023-03.czi:c:2/2 - control-1-20241023-03.czi #1	1.945	5.287	1.894	1.308	21.284	1.943	353	799	23.199	1.382	1.44801	1.14364
195	control-1-20241023-03.czi:c:2/2 - control-1-20241023-03.czi #1	1.887	5.237	1.868	1.286	26.705	1.943	106	817	23.199	1.358	1.45257	1.1566
196	control-1-20241023-03.czi:c:2/2 - control-1-20241023-03.czi #1	1.265	4.085	1.337	1.205	63.804	1.448	879	838	49.764	1.19	1.10954	1.04974
197	control-1-20241023-03.czi:c:2/2 - control-1-20241023-03.czi #1	1.323	4.255	1.494	1.127	4.827	1.597	860	836	25.201	1.105	1.32564	1.089
198	control-1-20241023-03.czi:c:2/2 - control-1-20241023-03.czi #1	1.323	4.487	1.597	1.054	46.464	1.688	765	855	49.086	1.142	1.51518	1.211
199	control-1-20241023-03.czi:c:2/2 - control-1-20241023-03.czi #1	1.381	4.856	1.865	0.943	92.003	1.888	883	874	82.235	0.991	1.97773	1.35879
200	control-1-20241023-03.czi:c:2/2 - control-1-20241023-03.czi #1	1.316	4.516	1.696	0.988	23.573	1.753	422	867	22.834	1.065	1.7166	1.23322
201	control-1-20241023-03.czi:c:2/2 - control-1-20241023-03.czi #1	2.284	5.988	1.896	1.534	64.411	2.048	583	884	48.366	1.597	1.23598	1.24927
202	control-1-20241023-03.czi:c:2/2 - control-1-20241023-03.czi #1	1.677	4.897	1.68	1.271	143.391	1.769	397	898	144.782	1.323	1.32179	1.13793
203	control-1-20241023-03.czi:c:2/2 - control-1-20241023-03.czi #1	1.713	5.258	1.882	1.159	146.238	1.939	586	911	142.125	1.28	1.62381	1.28432
204	control-1-20241023-03.czi:c:2/2 - control-1-20241023-03.czi #1	1.822	5.167	1.956	1.186	65.108	1.99	902	969	70.017	1.265	1.64924	1.16605
205	control-1-20241023-03.czi:c:2/2 - control-1-20241023-03.czi #1	1.713	4.897	1.588	1.374	103.239	1.67	436	968	104.744	1.443	1.15575	1.11402
206	control-1-20241023-04.czi:c:2/2 - control-1-20241023-04.czi #1	1.395	4.727	1.775	1.001	119.363	1.826	29	21	117.759	1.065	1.77323	1.27464
207	control-1-20241023-04.czi:c:2/2 - control-1-20241023-04.czi #1	1.865	5.117	1.739	1.366	145.855	1.808	668	79	138.814	1.391	1.27306	1.11723
208	control-1-20241023-04.czi:c:2/2 - control-1-20241023-04.czi #1	3.116	6.618	2.364	1.678	118.839	2.436	744	102	119.249	1.749	1.40882	1.11853
209	control-1-20241023-04.czi:c:2/2 - control-1-20241023-04.czi #1	2.096	5.557	1.914	1.395	133.917	2.058	701	108	128.29	1.5	1.37204	1.17241
210	control-1-20241023-04.czi:c:2/2 - control-1-20241023-04.czi #1	2.241	5.619	2.01	1.42	129.836	2.056	939	114	119.745	1.443	1.41549	1.12116
211	control-1-20241023-04.czi:c:2/2 - control-1-20241023-04.czi #1	2.248	6.058	2.316	1.236	56.374	2.321	677	162	61.557	1.339	1.87379	1.29913
212	control-1-20241023-04.czi:c:2/2 - control-1-20241023-04.czi #1	2.263	5.938	2.32	1.242	154.382	2.322	295	155	156.251	1.255	1.86795	1.2399
213	control-1-20241023-04.czi:c:2/2 - control-1-20241023-04.czi #1	2.299	5.627	1.976	1.481	104.207	2.1	724	155	111.371	1.53	1.33423	1.09599
214	control-1-20241023-04.czi:c:2/2 - control-1-20241023-04.czi #1	2.436	5.797	1.994	1.555	86.726	2.044	756	161	106.928	1.615	1.28232	1.09779
215	control-1-20241023-04.czi:c:2/2 - control-1-20241023-04.czi #1	1.424	4.877	1.486	1.22	82.268	1.651	537	190	78.111	1.36	1.21803	1.32919
216	control-1-20241023-04.czi:c:2/2 - control-1-20241023-04.czi #1	1.431	4.777	1.675	1.088	59.724	1.804	539	191	45	1.179	1.53952	1.269
217	control-1-20241023-04.czi:c:2/2 - control-1-20241023-04.czi #1	1.54	4.706	1.693	1.158	135.947	1.753	704	175	129.094	1.202	1.462	1.14439
218	control-1-20241023-04.czi:c:2/2 - control-1-20241023-04.czi #1	2.754	6.299	2.306	1.521	36.048	2.362	667	209	30.256	1.568	1.51611	1.14649
219	control-1-20241023-04.czi:c:2/2 - control-1-20241023-04.czi #1	1.749	5.287	1.936	1.15	51.224	2.058	45	211	51.71	1.312	1.68348	1.2718
220	control-1-20241023-04.czi:c:2/2 - control-1-20241023-04.czi #1	2.848	7.609	3.173	1.143	22.604	3.205	915	214	21.801	1.221	2.77603	1.61773
221	control-1-20241023-04.czi:c:2/2 - control-1-20241023-04.czi #1	1.583	5.067	1.873	1.076	55.254	1.957	53	217	55.62	1.202	1.74071	1.29066
222	control-1-20241023-04.czi:c:2/2 - control-1-20241023-04.czi #1	2.299	6.038	2.328	1.258	109.17	2.322	81	213	113.749	1.317	1.85056	1.26194
223	control-1-20241023-04.czi:c:2/2 - control-1-20241023-04.czi #1	2.205	5.457	1.823	1.54	46.847	1.888	122	232	54.162	1.604	1.18377	1.07471
224	control-1-20241023-04.czi:c:2/2 - control-1-20241023-04.czi #1	2.545	6.398	2.152	1.506	25.75	2.264	668	240	34.287	1.645	1.42895	1.27994
225	control-1-20241023-04.czi:c:2/2 - control-1-20241023-04.czi #1	2.198	5.727	2.066	1.354	11.553	2.103	481	244	14.036	1.423	1.52585	1.18745
226	control-1-20241023-04.czi:c:2/2 - control-1-20241023-04.czi #1	1.59	4.756	1.593	1.271	99.985	1.67	155	233	104.744	1.34	1.25334	1.13208
227	control-1-20241023-04.czi:c:2/2 - control-1-20241023-04.czi #1	1.547	4.756	1.523	1.293	147.029	1.635	135	247	152.103	1.402	1.17788	1.16355
228	control-1-20241023-04.czi:c:2/2 - control-1-20241023-04.czi #1	2.19	6.058	1.973	1.414	107.865	2.131	615	269	118.61	1.563	1.39533	1.33354
229	control-1-20241023-04.czi:c:2/2 - control-1-20241023-04.czi #1	1.366	4.416	1.57	1.108	34.961	1.633	923	287	38.66	1.179	1.41697	1.13605
230	control-1-20241023-04.czi:c:2/2 - control-1-20241023-04.czi #1	1.135	4.055	1.501	0.963	156.348	1.561	947	288	150.642	0.989	1.55867	1.15286
231	control-1-20241023-04.czi:c:2/2 - control-1-20241023-04.czi #1	2.241	5.636	2.011	1.419	114.069	2.194	488	301	125.538	1.445	1.4172	1.12795
232	control-1-20241023-04.czi:c:2/2 - control-1-20241023-04.czi #1	2.227	6.029	2.168	1.308	65.361	2.173	574	326	59.421	1.369	1.65749	1.29885
233	control-1-20241023-04.czi:c:2/2 - control-1-20241023-04.czi #1	2.031	5.826	2.312	1.119	76.087	2.313	303	333	72.897	1.151	2.06613	1.32991
234	control-1-20241023-04.czi:c:2/2 - control-1-20241023-04.czi #1	1.627	4.956	1.982	1.045	0.598	1.985	43	321	170.134	1.02	1.89665	1.20134
235	control-1-20241023-04.czi:c:2/2 - control-1-20241023-04.czi #1	1.251	4.226	1.335	1.193	23.693	1.463	682	342	35.538	1.268	1.11903	1.13604
236	control-1-20241023-04.czi:c:2/2 - control-1-20241023-04.czi #1	1.084	4.035	1.454	0.949	166.194	1.533	679	345	160.56	0.986	1.53214	1.19522
237	control-1-20241023-04.czi:c:2/2 - control-1-20241023-04.czi #1	1.41	4.536	1.667	1.077	64.16	1.753	722	362	67.166	1.141	1.54782	1.16123
238	control-1-20241023-04.czi:c:2/2 - control-1-20241023-04.czi #1	2.32	5.727	2.022	1.461	107.384	2.028	913	348	123.024	1.479	1.38398	1.12501
239	control-1-20241023-04.czi:c:2/2 - control-1-20241023-04.czi #1	3.058	6.639	2.447	1.591	38.361	2.501	304	382	35.311	1.632	1.53803	1.14699
240	control-1-20241023-04.czi:c:2/2 - control-1-20241023-04.czi #1	2.111	5.436	1.919	1.401	178.166	2.001	542	369	167.735	1.36	1.36974	1.11394
241	control-1-20241023-04.czi:c:2/2 - control-1-20241023-04.czi #1	1.764	5.138	1.924	1.167	139.673	1.992	129	413	140.194	1.202	1.64867	1.19091
242	control-1-20241023-04.czi:c:2/2 - control-1-20241023-04.czi #1	1.178	4.366	1.751	0.857	130.362	1.82	60	414	127.405	0.952	2.04317	1.28769
243	control-1-20241023-04.czi:c:2/2 - control-1-20241023-04.czi #1	2.798	6.527	2.397	1.486	80.96	2.418	617	443	79.875	1.478	1.61306	1.21163
244	control-1-20241023-04.czi:c:2/2 - control-1-20241023-04.czi #1	1.214	4.155	1.629	0.949	9.256	1.67	913	435	14.744	0.935	1.71654	1.13165
245	control-1-20241023-04.czi:c:2/2 - control-1-20241023-04.czi #1	2.552	6.589	2.45	1.326	145.415	2.483	35	433	141.953	1.437	1.84766	1.35378
246	control-1-20241023-04.czi:c:2/2 - control-1-20241023-04.czi #1	2.617	7.079	2.248	1.482	166.158	2.313	78	437	162.897	1.627	1.51687	1.52381
247	control-1-20241023-04.czi:c:2/2 - control-1-20241023-04.czi #1	2.364	6.158	2.186	1.377	60.393	2.289	13	478	58.671	1.473	1.58751	1.2765
248	control-1-20241023-04.czi:c:2/2 - control-1-20241023-04.czi #1	1.836	5.167	1.803	1.297	130.534	1.888	73	465	144.162	1.403	1.39013	1.15716
249	control-1-20241023-04.czi:c:2/2 - control-1-20241023-04.czi #1	2.494	5.777	1.875	1.694	143.964	2.007	750	465	143.616	1.7	1.10685	1.06487
250	control-1-20241023-04.czi:c:2/2 - control-1-20241023-04.czi #1	2.451	6.208	2.191	1.424	76.619	2.211	46	490	67.38	1.457	1.53862	1.25127
251	control-1-20241023-04.czi:c:2/2 - control-1-20241023-04.czi #1	1.793	4.926	1.688	1.352	134.762	1.769	898	479	144.782	1.443	1.24852	1.07696
252	control-1-20241023-04.czi:c:2/2 - control-1-20241023-04.czi #1	1.605	4.806	1.655	1.235	34.658	1.769	531	500	35.218	1.331	1.34008	1.1452
253	control-1-20241023-04.czi:c:2/2 - control-1-20241023-04.czi #1	1.93	5.478	1.756	1.4	101.444	1.804	139	508	81.87	1.452	1.25429	1.23731
254	control-1-20241023-04.czi:c:2/2 - control-1-20241023-04.czi #1	2.147	5.457	1.828	1.496	27.634	1.943	763	505	23.199	1.604	1.22193	1.10374
255	control-1-20241023-04.czi:c:2/2 - control-1-20241023-04.czi #1	1.843	5.287	1.778	1.32	116.014	1.839	120	495	123.69	1.371	1.34697	1.20693
256	control-1-20241023-04.czi:c:2/2 - control-1-20241023-04.czi #1	1.778	6.07	2.781	0.814	134.839	2.711	457	525	131.186	0.842	3.41646	1.64906
257	control-1-20241023-04.czi:c:2/2 - control-1-20241023-04.czi #1	1.417	4.736	1.666	1.083	108.115	1.722	951	536	110.225	1.217	1.53832	1.25963
258	control-1-20241023-04.czi:c:2/2 - control-1-20241023-04.czi #1	1.251	4.296	1.582	1.007	59.474	1.604	400	557	57.995	1.103	1.571	1.17398
259	control-1-20241023-04.czi:c:2/2 - control-1-20241023-04.czi #1	1.627	4.897	1.814	1.142	133.033	1.839	934	545	146.31	1.168	1.58844	1.1729
260	control-1-20241023-04.czi:c:2/2 - control-1-20241023-04.czi #1	1.424	4.607	1.715	1.057	51.301	1.753	405	563	39.094	1.102	1.62252	1.18609
261	control-1-20241023-04.czi:c:2/2 - control-1-20241023-04.czi #1	2.667	6.759	2.598	1.307	160.2	2.601	498	599	168.69	1.326	1.98776	1.36311
262	control-1-20241023-04.czi:c:2/2 - control-1-20241023-04.czi #1	1.677	5.047	1.9	1.124	164.184	1.943	344	600	156.801	1.217	1.69039	1.20871
263	control-1-20241023-04.czi:c:2/2 - control-1-20241023-04.czi #1	2.602	6.046	2.061	1.608	162.437	2.146	789	613	146.31	1.615	1.28172	1.11794
264	control-1-20241023-04.czi:c:2/2 - control-1-20241023-04.czi #1	1.684	4.976	1.866	1.149	19.517	1.911	42	638	20.854	1.217	1.62402	1.17006
265	control-1-20241023-04.czi:c:2/2 - control-1-20241023-04.czi #1	2.407	5.888	2.085	1.47	131.382	2.146	398	675	123.69	1.557	1.41837	1.14617
266	control-1-20241023-04.czi:c:2/2 - control-1-20241023-04.czi #1	1.453	4.536	1.431	1.293	82.682	1.521	649	687	116.565	1.331	1.10673	1.12686
267	control-1-20241023-04.czi:c:2/2 - control-1-20241023-04.czi #1	3.058	7.219	2.921	1.333	24.96	2.826	842	704	21.161	1.331	2.1913	1.35615
268	control-1-20241023-04.czi:c:2/2 - control-1-20241023-04.czi #1	1.475	4.445	1.5	1.252	156.946	1.604	64	695	147.995	1.275	1.19808	1.06596
269	control-1-20241023-04.czi:c:2/2 - control-1-20241023-04.czi #1	2.508	5.967	2.162	1.477	85.395	2.186	239	746	76.504	1.503	1.46378	1.12973
270	control-1-20241023-04.czi:c:2/2 - control-1-20241023-04.czi #1	1.395	4.487	1.6	1.11	140.674	1.683	27	739	135	1.142	1.44144	1.14849
271	control-1-20241023-04.czi:c:2/2 - control-1-20241023-04.czi #1	2.523	6.129	2.291	1.402	149.662	2.358	428	744	154.359	1.445	1.63409	1.18482
272	control-1-20241023-04.czi:c:2/2 - control-1-20241023-04.czi #1	1.995	5.598	2.098	1.211	28.789	2.173	41	785	30.579	1.31	1.73245	1.25001
273	control-1-20241023-04.czi:c:2/2 - control-1-20241023-04.czi #1	2.125	5.457	1.937	1.397	41.443	2.007	395	795	36.384	1.443	1.38654	1.11516
274	control-1-20241023-04.czi:c:2/2 - control-1-20241023-04.czi #1	2.219	5.548	1.973	1.432	128.461	2.091	954	779	116.565	1.443	1.37779	1.10384
275	control-1-20241023-04.czi:c:2/2 - control-1-20241023-04.czi #1	2.892	6.689	2.296	1.604	32.472	2.264	152	848	34.287	1.711	1.43142	1.23116
276	control-1-20241023-04.czi:c:2/2 - control-1-20241023-04.czi #1	1.851	5.428	1.834	1.285	103.999	1.888	589	853	97.765	1.342	1.42724	1.26667
277	control-1-20241023-04.czi:c:2/2 - control-1-20241023-04.czi #1	1.865	5.167	1.69	1.405	80.09	1.775	94	881	73.301	1.506	1.20285	1.13917
278	control-1-20241023-04.czi:c:2/2 - control-1-20241023-04.czi #1	1.561	4.657	1.594	1.247	137.691	1.651	434	881	145.491	1.321	1.27827	1.1056
279	control-1-20241023-04.czi:c:2/2 - control-1-20241023-04.czi #1	2.704	7.02	2.801	1.229	116.027	2.717	16	884	110.136	1.217	2.27909	1.4503
280	control-1-20241023-04.czi:c:2/2 - control-1-20241023-04.czi #1	3.029	6.709	2.311	1.669	31.074	2.362	669	920	30.256	1.698	1.38466	1.18251
281	control-1-20241023-04.czi:c:2/2 - control-1-20241023-04.czi #1	2.234	5.698	1.865	1.525	130.576	1.992	820	929	129.806	1.615	1.22295	1.15652
282	control-1-20241023-04.czi:c:2/2 - control-1-20241023-04.czi #1	1.373	4.507	1.612	1.085	125.783	1.677	661	933	120.466	1.142	1.48571	1.17732
283	control-1-20241023-04.czi:c:2/2 - control-1-20241023-04.czi #1	1.388	4.607	1.421	1.244	104.461	1.588	652	959	74.476	1.349	1.14228	1.21685
284	control-1-20241023-04.czi:c:2/2 - control-1-20241023-04.czi #1	3.492	6.938	2.332	1.906	8.818	2.406	805	984	32.005	1.871	1.2235	1.09694
285	control-1-20241023-04.czi:c:2/2 - control-1-20241023-04.czi #1	1.554	4.657	1.703	1.162	150.603	1.753	42	969	157.166	1.217	1.46558	1.11058
286	control-1-20241023-06.czi:c:2/2 - control-1-20241023-06.czi #1	2.964	6.568	2.289	1.648	160.548	2.368	355	17	158.962	1.74	1.38896	1.15819
287	control-1-20241023-06.czi:c:2/2 - control-1-20241023-06.czi #1	1.258	4.416	1.407	1.138	105.895	1.521	58	43	116.565	1.19	1.23638	1.23358
288	control-1-20241023-06.czi:c:2/2 - control-1-20241023-06.czi #1	2.241	5.747	1.807	1.579	118.492	1.957	209	46	124.38	1.7	1.1444	1.17282
289	control-1-20241023-06.czi:c:2/2 - control-1-20241023-06.czi #1	1.149	4.055	1.333	1.098	26.181	1.463	49	70	35.538	1.179	1.21403	1.13881
290	control-1-20241023-06.czi:c:2/2 - control-1-20241023-06.czi #1	1.619	4.706	1.628	1.266	38.253	1.7	688	76	36.87	1.323	1.28594	1.08855
291	control-1-20241023-06.czi:c:2/2 - control-1-20241023-06.czi #1	1.655	4.777	1.679	1.255	144.549	1.751	326	87	150.945	1.323	1.33785	1.09724
292	control-1-20241023-06.czi:c:2/2 - control-1-20241023-06.czi #1	1.598	4.897	1.566	1.299	121.138	1.7	604	87	126.87	1.369	1.20554	1.19419
293	control-1-20241023-06.czi:c:2/2 - control-1-20241023-06.czi #1	1.923	5.528	2.082	1.176	30.969	2.173	427	107	30.579	1.255	1.77041	1.26458
294	control-1-20241023-06.czi:c:2/2 - control-1-20241023-06.czi #1	2.169	5.768	1.866	1.479	102.199	1.939	805	140	105.255	1.582	1.26166	1.22062
295	control-1-20241023-06.czi:c:2/2 - control-1-20241023-06.czi #1	1.908	5.167	1.721	1.412	93.007	1.775	752	161	106.699	1.445	1.21884	1.1135
296	control-1-20241023-06.czi:c:2/2 - control-1-20241023-06.czi #1	1.547	4.926	1.733	1.137	97.363	1.775	846	169	106.699	1.181	1.52419	1.24821
297	control-1-20241023-06.czi:c:2/2 - control-1-20241023-06.czi #1	2.783	6.809	2.332	1.519	169.644	2.394	52	179	163.496	1.586	1.53522	1.32569
298	control-1-20241023-06.czi:c:2/2 - control-1-20241023-06.czi #1	2.096	5.548	2.014	1.325	40.732	2.058	868	200	51.71	1.383	1.52	1.16862
299	control-1-20241023-06.czi:c:2/2 - control-1-20241023-06.czi #1	2.255	5.818	2.065	1.39	31.852	2.131	929	206	28.61	1.462	1.48561	1.19451
300	control-1-20241023-06.czi:c:2/2 - control-1-20241023-06.czi #1	1.901	5.258	1.623	1.491	159.638	1.753	39	205	165.964	1.556	1.08853	1.15731
301	control-1-20241023-06.czi:c:2/2 - control-1-20241023-06.czi #1	2.255	5.818	2.017	1.423	29.022	2.1	872	216	21.371	1.483	1.41743	1.19451
302	control-1-20241023-06.czi:c:2/2 - control-1-20241023-06.czi #1	1.807	4.926	1.561	1.474	123.497	1.651	966	203	124.509	1.526	1.05902	1.06861
303	control-1-20241023-06.czi:c:2/2 - control-1-20241023-06.czi #1	1.583	4.706	1.588	1.27	168.092	1.67	622	217	165.256	1.34	1.25039	1.1133
304	control-1-20241023-06.czi:c:2/2 - control-1-20241023-06.czi #1	1.59	4.956	1.585	1.278	71.194	1.7	982	245	53.13	1.381	1.24022	1.22929
305	control-1-20241023-06.czi:c:2/2 - control-1-20241023-06.czi #1	2.378	5.739	2.079	1.457	38.142	2.131	910	254	28.61	1.443	1.4269	1.10218
306	control-1-20241023-06.czi:c:2/2 - control-1-20241023-06.czi #1	2.212	5.577	1.822	1.546	88.062	1.911	180	266	110.854	1.607	1.17853	1.11894
307	control-1-20241023-06.czi:c:2/2 - control-1-20241023-06.czi #1	3.195	7.821	3.014	1.35	122.507	3.254	281	281	123.275	1.547	2.23259	1.5235
308	control-1-20241023-06.czi:c:2/2 - control-1-20241023-06.czi #1	2.096	5.677	1.95	1.369	17.042	2.021	593	298	14.621	1.417	1.4244	1.22359
309	control-1-20241023-06.czi:c:2/2 - control-1-20241023-06.czi #1	2.451	5.917	1.92	1.625	86.444	2.021	220	313	67.751	1.677	1.18154	1.13671
310	control-1-20241023-06.czi:c:2/2 - control-1-20241023-06.czi #1	2.422	6.046	2.225	1.386	2.576	2.237	706	310	8.746	1.36	1.60534	1.20103
311	control-1-20241023-06.czi:c:2/2 - control-1-20241023-06.czi #1	2.617	6.979	2.141	1.556	163.437	2.637	303	312	159.228	1.728	1.37596	1.48106
312	control-1-20241023-06.czi:c:2/2 - control-1-20241023-06.czi #1	2.617	6.718	2.576	1.293	156.649	2.668	676	337	149.349	1.353	1.99227	1.37235
313	control-1-20241023-06.czi:c:2/2 - control-1-20241023-06.czi #1	2.205	5.577	1.946	1.442	37.181	2.007	875	356	36.384	1.486	1.34951	1.12249
314	control-1-20241023-06.czi:c:2/2 - control-1-20241023-06.czi #1	2.899	6.548	2.268	1.627	173.568	2.321	538	349	171.573	1.7	1.39398	1.17695
315	control-1-20241023-06.czi:c:2/2 - control-1-20241023-06.czi #1	2.299	6.12	2.33	1.256	142.664	2.313	265	359	143.973	1.319	1.8551	1.29644
316	control-1-20241023-06.czi:c:2/2 - control-1-20241023-06.czi #1	2.06	5.237	1.841	1.425	142.086	1.911	85	378	147.724	1.443	1.29193	1.05947
317	control-1-20241023-06.czi:c:2/2 - control-1-20241023-06.czi #1	1.757	4.976	1.522	1.469	139.487	1.683	63	387	135	1.505	1.03608	1.12145
318	control-1-20241023-06.czi:c:2/2 - control-1-20241023-06.czi #1	1.901	5.167	1.717	1.41	71.531	1.794	568	441	84.56	1.445	1.21773	1.1176
319	control-1-20241023-06.czi:c:2/2 - control-1-20241023-06.czi #1	2.031	5.287	1.776	1.456	154.564	1.82	715	428	127.405	1.483	1.21978	1.09521
320	control-1-20241023-06.czi:c:2/2 - control-1-20241023-06.czi #1	3.13	6.879	2.307	1.728	107.391	2.394	191	432	96.116	1.787	1.33507	1.20309
321	control-1-20241023-06.czi:c:2/2 - control-1-20241023-06.czi #1	2.024	5.577	2.066	1.247	58.469	2.1	829	471	58.241	1.293	1.65678	1.22287
322	control-1-20241023-06.czi:c:2/2 - control-1-20241023-06.czi #1	2.212	5.648	1.791	1.573	89.369	1.865	640	475	114.228	1.615	1.13859	1.14761
323	control-1-20241023-06.czi:c:2/2 - control-1-20241023-06.czi #1	2.884	6.27	2.099	1.75	30.196	2.259	837	496	19.799	1.743	1.19943	1.08475
324	control-1-20241023-06.czi:c:2/2 - control-1-20241023-06.czi #1	2.646	6.117	2.091	1.611	99.694	2.211	285	498	112.62	1.615	1.29795	1.12532
325	control-1-20241023-06.czi:c:2/2 - control-1-20241023-06.czi #1	2.458	5.876	2.067	1.514	179.441	2.103	682	514	14.036	1.445	1.36526	1.11782
326	control-1-20241023-06.czi:c:2/2 - control-1-20241023-06.czi #1	1.88	5.047	1.714	1.396	81.335	1.775	938	547	73.301	1.445	1.22779	1.0782
327	control-1-20241023-06.czi:c:2/2 - control-1-20241023-06.czi #1	1.504	4.595	1.666	1.149	179.415	1.694	337	539	162.474	1.105	1.44996	1.11715
328	control-1-20241023-06.czi:c:2/2 - control-1-20241023-06.czi #1	1.439	4.495	1.549	1.182	175.324	1.597	337	550	154.799	1.19	1.31049	1.11735
329	control-1-20241023-06.czi:c:2/2 - control-1-20241023-06.czi #1	2.024	5.457	1.878	1.373	22.913	1.963	585	571	17.65	1.452	1.36781	1.17081
330	control-1-20241023-06.czi:c:2/2 - control-1-20241023-06.czi #1	2.465	5.947	2.074	1.514	8.204	2.168	657	577	25.56	1.53	1.36988	1.14174
331	control-1-20241023-06.czi:c:2/2 - control-1-20241023-06.czi #1	3.708	7.348	2.643	1.787	17.151	2.663	58	585	16.699	1.828	1.47902	1.15875
332	control-1-20241023-06.czi:c:2/2 - control-1-20241023-06.czi #1	3.036	6.838	2.451	1.577	78.633	2.479	30	602	67.834	1.691	1.55422	1.22559
333	control-1-20241023-06.czi:c:2/2 - control-1-20241023-06.czi #1	3.347	7.298	2.469	1.726	104.461	2.501	639	582	107.819	1.835	1.43048	1.26632
334	control-1-20241023-06.czi:c:2/2 - control-1-20241023-06.czi #1	1.937	5.217	1.84	1.341	69.149	1.943	377	612	66.801	1.401	1.37211	1.11816
335	control-1-20241023-06.czi:c:2/2 - control-1-20241023-06.czi #1	2.06	5.698	2.052	1.278	16.373	2.103	568	644	14.036	1.317	1.60563	1.2542
336	control-1-20241023-06.czi:c:2/2 - control-1-20241023-06.czi #1	2.328	5.838	2.165	1.369	120.765	2.206	251	636	117.553	1.415	1.58145	1.16503
337	control-1-20241023-06.czi:c:2/2 - control-1-20241023-06.czi #1	1.547	4.777	1.68	1.172	32.973	1.7	116	658	36.87	1.238	1.43345	1.17384
338	control-1-20241023-06.czi:c:2/2 - control-1-20241023-06.czi #1	1.482	4.756	1.466	1.287	38.829	1.651	123	665	34.509	1.383	1.13908	1.21458
339	control-1-20241023-06.czi:c:2/2 - control-1-20241023-06.czi #1	2.545	5.967	1.953	1.659	172.801	2.021	439	669	14.621	1.7	1.17722	1.11331
340	control-1-20241023-06.czi:c:2/2 - control-1-20241023-06.czi #1	1.706	4.785	1.541	1.409	72.44	1.651	274	679	55.491	1.36	1.09368	1.06801
341	control-1-20241023-06.czi:c:2/2 - control-1-20241023-06.czi #1	1.829	5.258	1.635	1.424	73.974	1.734	741	701	78.69	1.521	1.14817	1.20287
342	control-1-20241023-06.czi:c:2/2 - control-1-20241023-06.czi #1	1.692	4.897	1.76	1.224	51.12	1.839	424	703	56.31	1.263	1.43791	1.12785
343	control-1-20241023-06.czi:c:2/2 - control-1-20241023-06.czi #1	1.619	4.756	1.647	1.252	173.05	1.694	346	691	162.474	1.275	1.3155	1.1118
344	control-1-20241023-06.czi:c:2/2 - control-1-20241023-06.czi #1	2.14	5.528	1.856	1.468	137.183	1.939	658	702	127.875	1.533	1.26431	1.13635
345	control-1-20241023-06.czi:c:2/2 - control-1-20241023-06.czi #1	2.61	6.038	2.121	1.566	149.638	2.146	336	728	146.31	1.582	1.35441	1.11157
346	control-1-20241023-06.czi:c:2/2 - control-1-20241023-06.czi #1	2.024	5.258	1.653	1.559	55.775	1.753	886	745	75.964	1.563	1.0603	1.08698
347	control-1-20241023-06.czi:c:2/2 - control-1-20241023-06.czi #1	1.569	4.756	1.68	1.189	169.149	1.753	286	728	157.166	1.19	1.41295	1.14723
348	control-1-20241023-06.czi:c:2/2 - control-1-20241023-06.czi #1	1.648	4.877	1.59	1.32	57.053	1.688	560	750	49.086	1.392	1.20455	1.14852
349	control-1-20241023-06.czi:c:2/2 - control-1-20241023-06.czi #1	2.263	5.648	1.949	1.478	50.925	2.028	113	758	33.024	1.559	1.31867	1.12175
350	control-1-20241023-06.czi:c:2/2 - control-1-20241023-06.czi #1	2.14	5.598	1.91	1.427	136.117	2.044	939	742	135	1.443	1.33847	1.16531
351	control-1-20241023-06.czi:c:2/2 - control-1-20241023-06.czi #1	1.576	5.017	1.832	1.095	64.556	1.911	757	764	69.146	1.164	1.67306	1.27093
352	control-1-20241023-06.czi:c:2/2 - control-1-20241023-06.czi #1	1.728	5.096	1.759	1.251	71.818	1.826	767	768	62.241	1.312	1.40608	1.19593
353	control-1-20241023-06.czi:c:2/2 - control-1-20241023-06.czi #1	1.88	5.146	1.776	1.347	94.337	1.818	70	773	79.216	1.36	1.31849	1.12091
354	control-1-20241023-06.czi:c:2/2 - control-1-20241023-06.czi #1	1.453	4.607	1.699	1.089	51.621	1.722	485	801	32.905	1.141	1.56015	1.16241
355	control-1-20241023-06.czi:c:2/2 - control-1-20241023-06.czi #1	2.957	6.477	2.054	1.833	73.392	2.179	627	791	110.556	1.84	1.12057	1.12898
356	control-1-20241023-06.czi:c:2/2 - control-1-20241023-06.czi #1	1.533	4.806	1.786	1.093	66.85	1.826	500	812	62.241	1.141	1.63403	1.19899
357	control-1-20241023-06.czi:c:2/2 - control-1-20241023-06.czi #1	2.212	5.888	2.245	1.255	49.81	2.335	528	819	56.889	1.323	1.78884	1.24721
358	control-1-20241023-06.czi:c:2/2 - control-1-20241023-06.czi #1	1.699	4.806	1.517	1.426	147.242	1.633	253	816	128.66	1.445	1.06381	1.08184
359	control-1-20241023-06.czi:c:2/2 - control-1-20241023-06.czi #1	1.2	4.205	1.381	1.106	38.884	1.514	610	862	51.843	1.19	1.24864	1.17258
360	control-1-20241023-06.czi:c:2/2 - control-1-20241023-06.czi #1	1.959	5.698	2.124	1.174	84.58	2.084	106	881	78.232	1.202	1.8092	1.31887
361	control-1-20241023-06.czi:c:2/2 - control-1-20241023-06.czi #1	2.74	6.369	2.38	1.466	133.737	2.408	195	863	132.138	1.494	1.62347	1.1781
362	control-1-20241023-06.czi:c:2/2 - control-1-20241023-06.czi #1	1.041	3.745	1.218	1.088	170.815	1.295	610	867	156.801	1.105	1.11949	1.07212
363	control-1-20241023-06.czi:c:2/2 - control-1-20241023-06.czi #1	1.634	4.756	1.591	1.307	56.878	1.677	274	882	59.534	1.377	1.21729	1.10159
364	control-1-20241023-06.czi:c:2/2 - control-1-20241023-06.czi #1	1.894	5.167	1.772	1.361	124.784	1.888	505	872	125.838	1.443	1.30198	1.12173
365	control-1-20241023-06.czi:c:2/2 - control-1-20241023-06.czi #1	1.959	5.196	1.755	1.421	95.239	1.802	467	873	109.29	1.445	1.23505	1.09672
366	control-1-20241023-06.czi:c:2/2 - control-1-20241023-06.czi #1	3.289	6.988	2.537	1.651	169.66	2.502	858	892	9.782	1.65	1.53664	1.1815
367	control-1-20241023-06.czi:c:2/2 - control-1-20241023-06.czi #1	2.935	7.46	2.978	1.255	158.592	3.016	311	890	158.499	1.37	2.37291	1.5089
368	control-1-20241023-06.czi:c:2/2 - control-1-20241023-06.czi #1	1.851	4.926	1.644	1.433	170.75	1.711	294	918	153.435	1.445	1.14724	1.04321
369	control-1-20241023-06.czi:c:2/2 - control-1-20241023-06.czi #1	1.634	4.686	1.596	1.303	93.087	1.651	201	918	101.889	1.275	1.22487	1.06941
370	control-1-20241023-06.czi:c:2/2 - control-1-20241023-06.czi #1	2.971	6.539	2.182	1.734	152.525	2.269	784	973	167.005	1.785	1.25836	1.14528
371	control-1-20241023-07.czi:c:2/2 - control-1-20241023-07.czi #1	2.429	5.797	1.979	1.563	24.932	2.056	465	24	29.745	1.615	1.26615	1.10095
372	control-1-20241023-07.czi:c:2/2 - control-1-20241023-07.czi #1	1.424	4.416	1.44	1.259	154.264	1.533	543	19	146.31	1.323	1.14376	1.08978
373	control-1-20241023-07.czi:c:2/2 - control-1-20241023-07.czi #1	2.147	5.557	1.745	1.567	164.937	1.943	511	30	156.801	1.615	1.11359	1.14456
374	control-1-20241023-07.czi:c:2/2 - control-1-20241023-07.czi #1	2.089	5.668	1.787	1.489	43.982	1.911	818	49	32.276	1.563	1.20013	1.2238
375	control-1-20241023-07.czi:c:2/2 - control-1-20241023-07.czi #1	3.166	6.709	2.308	1.746	59.973	2.42	88	86	71.565	1.802	1.32188	1.13134
376	control-1-20241023-07.czi:c:2/2 - control-1-20241023-07.czi #1	1.757	5.026	1.889	1.184	163.209	1.978	492	61	154.537	1.244	1.59544	1.1441
377	control-1-20241023-07.czi:c:2/2 - control-1-20241023-07.czi #1	2.161	6.158	2.429	1.133	65.414	2.436	322	91	60.751	1.191	2.14387	1.39642
378	control-1-20241023-07.czi:c:2/2 - control-1-20241023-07.czi #1	1.945	5.316	1.846	1.341	175.404	1.901	751	71	169.695	1.36	1.37658	1.15622
379	control-1-20241023-07.czi:c:2/2 - control-1-20241023-07.czi #1	2.089	5.528	1.875	1.419	146.545	1.985	548	70	133.264	1.483	1.32135	1.16409
380	control-1-20241023-07.czi:c:2/2 - control-1-20241023-07.czi #1	1.627	4.877	1.602	1.293	136.476	1.753	646	119	129.094	1.383	1.23898	1.16334
381	control-1-20241023-07.czi:c:2/2 - control-1-20241023-07.czi #1	3.051	6.859	2.231	1.741	93.142	2.289	139	120	111.801	1.785	1.28145	1.22707
382	control-1-20241023-07.czi:c:2/2 - control-1-20241023-07.czi #1	3.282	6.838	2.3	1.817	30.045	2.408	169	156	47.862	1.934	1.26582	1.13373
383	control-1-20241023-07.czi:c:2/2 - control-1-20241023-07.czi #1	2.292	5.698	2.026	1.44	43.434	2.112	468	156	40.101	1.503	1.40694	1.12725
384	control-1-20241023-07.czi:c:2/2 - control-1-20241023-07.czi #1	2.263	5.486	1.837	1.568	3.538	1.943	235	167	23.199	1.53	1.17156	1.05832
385	control-1-20241023-07.czi:c:2/2 - control-1-20241023-07.czi #1	3.188	6.668	2.135	1.901	24.794	2.289	694	176	31.329	1.944	1.12309	1.10985
386	control-1-20241023-07.czi:c:2/2 - control-1-20241023-07.czi #1	3.463	7.36	2.806	1.571	44.836	2.842	771	181	38.928	1.616	1.78612	1.24478
387	control-1-20241023-07.czi:c:2/2 - control-1-20241023-07.czi #1	1.402	4.416	1.57	1.138	147.739	1.635	154	186	152.103	1.207	1.37961	1.10688
388	control-1-20241023-07.czi:c:2/2 - control-1-20241023-07.czi #1	1.388	4.487	1.5	1.178	144.08	1.568	150	193	130.601	1.207	1.27334	1.15428
389	control-1-20241023-07.czi:c:2/2 - control-1-20241023-07.czi #1	2.66	6.137	1.936	1.749	73.3	2.076	162	236	55.008	1.785	1.10692	1.12673
390	control-1-20241023-07.czi:c:2/2 - control-1-20241023-07.czi #1	1.641	4.806	1.584	1.319	64.872	1.7	485	234	53.13	1.438	1.20091	1.12008
391	control-1-20241023-07.czi:c:2/2 - control-1-20241023-07.czi #1	1.214	4.205	1.488	1.039	105.162	1.582	472	221	126.254	1.062	1.43215	1.15905
392	control-1-20241023-07.czi:c:2/2 - control-1-20241023-07.czi #1	2.161	5.436	1.744	1.578	159.134	1.839	245	239	146.31	1.615	1.1052	1.08816
393	control-1-20241023-07.czi:c:2/2 - control-1-20241023-07.czi #1	2.357	6.079	2.28	1.316	133.814	2.352	940	244	130.601	1.383	1.73252	1.24766
394	control-1-20241023-07.czi:c:2/2 - control-1-20241023-07.czi #1	1.93	5.167	1.686	1.457	33.528	1.775	521	276	16.699	1.53	1.15717	1.1008
395	control-1-20241023-07.czi:c:2/2 - control-1-20241023-07.czi #1	1.713	4.926	1.709	1.277	81.249	1.753	192	287	67.166	1.34	1.33829	1.12725
396	control-1-20241023-07.czi:c:2/2 - control-1-20241023-07.czi #1	3.08	6.929	2.236	1.754	96.373	2.31	629	299	83.66	1.785	1.2748	1.24045
397	control-1-20241023-07.czi:c:2/2 - control-1-20241023-07.czi #1	2.089	5.407	1.875	1.419	56.628	1.939	65	308	52.125	1.462	1.32135	1.11369
398	control-1-20241023-07.czi:c:2/2 - control-1-20241023-07.czi #1	1.692	4.877	1.588	1.356	36.773	1.7	440	318	53.13	1.443	1.17109	1.11865
399	control-1-20241023-07.czi:c:2/2 - control-1-20241023-07.czi #1	2.458	5.797	1.8	1.738	12.178	1.882	159	313	161.565	1.785	1.03567	1.08796
400	control-1-20241023-07.czi:c:2/2 - control-1-20241023-07.czi #1	1.424	4.657	1.725	1.051	119.126	1.753	457	383	112.834	1.118	1.64129	1.21197
401	control-1-20241023-07.czi:c:2/2 - control-1-20241023-07.czi #1	1.54	4.686	1.653	1.186	121.013	1.751	447	389	119.055	1.254	1.39376	1.13468
402	control-1-20241023-07.czi:c:2/2 - control-1-20241023-07.czi #1	1.308	4.346	1.636	1.019	143.004	1.688	962	394	139.086	1.085	1.6055	1.14911
403	control-1-20241023-07.czi:c:2/2 - control-1-20241023-07.czi #1	1.945	5.528	1.614	1.534	26.231	1.808	5	414	41.186	1.615	1.05215	1.25028
404	control-1-20241023-07.czi:c:2/2 - control-1-20241023-07.czi #1	2.429	5.868	2.027	1.526	41.585	2.126	626	423	36.87	1.623	1.32831	1.12809
405	control-1-20241023-07.czi:c:2/2 - control-1-20241023-07.czi #1	1.684	4.926	1.724	1.244	168.032	1.818	693	413	169.216	1.275	1.38585	1.14667
406	control-1-20241023-07.czi:c:2/2 - control-1-20241023-07.czi #1	2.371	5.777	1.994	1.514	171.671	2.07	535	415	160.821	1.53	1.31704	1.12012
407	control-1-20241023-07.czi:c:2/2 - control-1-20241023-07.czi #1	1.952	5.217	1.809	1.374	157.239	1.872	779	423	140.528	1.423	1.31659	1.10956
408	control-1-20241023-07.czi:c:2/2 - control-1-20241023-07.czi #1	1.981	5.217	1.836	1.374	25.22	1.911	742	456	20.854	1.445	1.33624	1.09332
409	control-1-20241023-07.czi:c:2/2 - control-1-20241023-07.czi #1	1.511	4.586	1.534	1.254	107.181	1.604	867	451	122.005	1.275	1.22329	1.10763
410	control-1-20241023-07.czi:c:2/2 - control-1-20241023-07.czi #1	1.489	4.445	1.466	1.293	2.098	1.563	939	466	22.38	1.275	1.1338	1.05594
411	control-1-20241023-07.czi:c:2/2 - control-1-20241023-07.czi #1	1.764	5.196	1.928	1.165	68.995	1.978	530	492	64.537	1.214	1.65494	1.21795
412	control-1-20241023-07.czi:c:2/2 - control-1-20241023-07.czi #1	1.807	4.997	1.685	1.365	48.755	1.794	79	504	31.43	1.443	1.23443	1.09964
413	control-1-20241023-07.czi:c:2/2 - control-1-20241023-07.czi #1	2.458	6.129	2.082	1.503	113.729	2.173	565	493	120.579	1.597	1.38523	1.21615
414	control-1-20241023-07.czi:c:2/2 - control-1-20241023-07.czi #1	3.528	7.07	2.451	1.832	148.937	2.558	257	510	158.552	1.871	1.33788	1.12746
415	control-1-20241023-07.czi:c:2/2 - control-1-20241023-07.czi #1	1.583	4.785	1.704	1.183	165.377	1.753	794	533	157.166	1.237	1.44041	1.15099
416	control-1-20241023-07.czi:c:2/2 - control-1-20241023-07.czi #1	2.805	6.208	2.089	1.71	50.955	2.217	58	553	57.529	1.792	1.22164	1.09335
417	control-1-20241023-07.czi:c:2/2 - control-1-20241023-07.czi #1	1.858	5.196	1.66	1.425	25.09	1.769	502	557	35.218	1.445	1.16491	1.15633
418	control-1-20241023-07.czi:c:2/2 - control-1-20241023-07.czi #1	2.19	5.607	1.785	1.562	52.005	1.941	563	570	61.189	1.673	1.14277	1.14237
419	control-1-20241023-07.czi:c:2/2 - control-1-20241023-07.czi #1	2.364	5.607	1.821	1.653	104.474	1.911	802	558	110.854	1.615	1.10163	1.05829
420	control-1-20241023-07.czi:c:2/2 - control-1-20241023-07.czi #1	2.422	6.008	2.172	1.419	156.216	2.211	16	575	157.38	1.445	1.53066	1.18598
421	control-1-20241023-07.czi:c:2/2 - control-1-20241023-07.czi #1	2.487	6.357	2.476	1.279	174.32	2.454	253	602	165.964	1.296	1.93589	1.29306
422	control-1-20241023-07.czi:c:2/2 - control-1-20241023-07.czi #1	2.154	5.677	2.132	1.286	170.865	2.153	120	620	170.91	1.335	1.65785	1.19064
423	control-1-20241023-07.czi:c:2/2 - control-1-20241023-07.czi #1	1.576	4.756	1.485	1.351	130.968	1.624	820	649	132.879	1.407	1.09919	1.14214
424	control-1-20241023-07.czi:c:2/2 - control-1-20241023-07.czi #1	2.429	5.988	2.161	1.431	39.898	2.245	115	768	37.304	1.505	1.51013	1.1747
425	control-1-20241023-07.czi:c:2/2 - control-1-20241023-07.czi #1	1.402	4.918	1.766	1.011	53.729	1.839	14	768	56.31	1.071	1.74679	1.37284
426	control-1-20241023-07.czi:c:2/2 - control-1-20241023-07.czi #1	1.771	5.217	1.753	1.286	39.59	1.888	22	774	35.838	1.468	1.36314	1.22296
427	control-1-20241023-07.czi:c:2/2 - control-1-20241023-07.czi #1	3.123	6.539	2.243	1.773	136.545	2.264	229	764	124.287	1.804	1.26509	1.08953
428	control-1-20241023-07.czi:c:2/2 - control-1-20241023-07.czi #1	2.111	5.677	2.088	1.287	166.908	2.103	906	771	165.964	1.331	1.62238	1.2149
429	control-1-20241023-07.czi:c:2/2 - control-1-20241023-07.czi #1	2.429	5.826	2.037	1.518	101.617	2.1	787	773	111.371	1.53	1.3419	1.112
430	control-1-20241023-07.czi:c:2/2 - control-1-20241023-07.czi #1	2.617	6.166	2.185	1.525	89.811	2.232	456	789	107.745	1.509	1.43279	1.15609
431	control-1-20241023-07.czi:c:2/2 - control-1-20241023-07.czi #1	2.573	6.038	1.918	1.708	40.659	2.028	537	822	56.976	1.749	1.12295	1.12755
432	control-1-20241023-07.czi:c:2/2 - control-1-20241023-07.czi #1	1.598	4.827	1.69	1.204	130.596	1.769	689	814	125.218	1.273	1.40365	1.16029
433	control-1-20241023-07.czi:c:2/2 - control-1-20241023-07.czi #1	1.814	5.096	1.636	1.412	90.334	1.775	672	840	73.301	1.445	1.15864	1.13923
434	control-1-20241023-07.czi:c:2/2 - control-1-20241023-07.czi #1	3.419	7.099	2.498	1.743	113.646	2.558	427	833	105.422	1.749	1.43316	1.17297
435	control-1-20241023-07.czi:c:2/2 - control-1-20241023-07.czi #1	2.06	5.548	1.853	1.416	147.257	1.943	566	836	156.801	1.498	1.30862	1.18904
436	control-1-20241023-07.czi:c:2/2 - control-1-20241023-07.czi #1	2.429	6.108	2.316	1.335	36.695	2.364	517	858	37.694	1.368	1.73483	1.22225
437	control-1-20241023-07.czi:c:2/2 - control-1-20241023-07.czi #1	1.836	5.337	1.947	1.201	84.804	1.972	835	858	97.431	1.251	1.62115	1.23456
438	control-1-20241023-07.czi:c:2/2 - control-1-20241023-07.czi #1	1.872	5.146	1.788	1.333	114.219	1.872	473	874	129.472	1.371	1.34134	1.1257
439	control-1-20241023-07.czi:c:2/2 - control-1-20241023-07.czi #1	2.118	5.528	1.982	1.361	151.104	2.028	58	908	146.976	1.407	1.45628	1.14815
440	control-1-20241023-07.czi:c:2/2 - control-1-20241023-07.czi #1	1.395	4.466	1.515	1.173	119.008	1.677	221	919	120.466	1.263	1.29156	1.13777
441	control-1-20241023-07.czi:c:2/2 - control-1-20241023-07.czi #1	2.017	5.217	1.843	1.393	162.043	1.911	788	921	159.146	1.443	1.32304	1.07381
442	control-1-20241023-07.czi:c:2/2 - control-1-20241023-07.czi #1	1.301	4.396	1.39	1.192	116.434	1.563	234	924	112.38	1.27	1.16611	1.18203
443	control-1-20241023-08.czi:c:2/2 - control-1-20241023-08.czi #1	2.19	5.586	2.008	1.389	83.873	2.044	870	41	73.072	1.36	1.44564	1.13383
444	control-1-20241023-08.czi:c:2/2 - control-1-20241023-08.czi #1	1.677	5.047	1.993	1.071	112.777	2.021	684	19	112.249	1.129	1.86088	1.20871
445	control-1-20241023-08.czi:c:2/2 - control-1-20241023-08.czi #1	2.313	5.967	2.071	1.422	86.723	2.126	936	50	73.74	1.445	1.4564	1.22497
446	control-1-20241023-08.czi:c:2/2 - control-1-20241023-08.czi #1	2.002	5.598	2.128	1.198	24.926	2.168	323	69	25.56	1.252	1.77629	1.24564
447	control-1-20241023-08.czi:c:2/2 - control-1-20241023-08.czi #1	2.082	5.387	1.873	1.415	69.719	1.943	97	77	66.801	1.479	1.32367	1.10918
448	control-1-20241023-08.czi:c:2/2 - control-1-20241023-08.czi #1	1.988	5.619	1.913	1.323	49.016	1.985	7	80	43.264	1.426	1.44596	1.26384
449	control-1-20241023-08.czi:c:2/2 - control-1-20241023-08.czi #1	1.778	5.287	1.954	1.159	94.203	2.001	917	82	102.265	1.19	1.68594	1.25106
450	control-1-20241023-08.czi:c:2/2 - control-1-20241023-08.czi #1	2.335	5.747	1.924	1.545	146.478	2.007	200	93	143.616	1.623	1.24531	1.1256
451	control-1-20241023-08.czi:c:2/2 - control-1-20241023-08.czi #1	3.651	7.448	2.599	1.789	179.298	2.601	541	110	11.31	1.7	1.45277	1.20909
452	control-1-20241023-08.czi:c:2/2 - control-1-20241023-08.czi #1	2.364	5.677	1.887	1.595	15.348	1.99	850	138	19.983	1.615	1.18307	1.08488
453	control-1-20241023-08.czi:c:2/2 - control-1-20241023-08.czi #1	2.429	6.146	2.405	1.286	5.343	2.352	812	143	167.471	1.275	1.87014	1.23751
454	control-1-20241023-08.czi:c:2/2 - control-1-20241023-08.czi #1	1.59	5.138	2.012	1.006	38.748	2.058	504	161	38.29	1.071	2	1.32124
455	control-1-20241023-08.czi:c:2/2 - control-1-20241023-08.czi #1	1.352	4.466	1.503	1.145	126.857	1.624	788	155	132.879	1.202	1.31266	1.17395
456	control-1-20241023-08.czi:c:2/2 - control-1-20241023-08.czi #1	1.598	5.038	1.86	1.094	37.49	1.911	511	168	20.854	1.142	1.70018	1.26395
457	control-1-20241023-08.czi:c:2/2 - control-1-20241023-08.czi #1	1.735	5.208	1.876	1.178	129.431	1.939	780	161	142.125	1.202	1.59253	1.24404
458	control-1-20241023-08.czi:c:2/2 - control-1-20241023-08.czi #1	2.805	6.61	2.609	1.369	53.035	2.57	278	217	55.784	1.386	1.90577	1.23954
459	control-1-20241023-08.czi:c:2/2 - control-1-20241023-08.czi #1	1.417	4.416	1.591	1.134	111.944	1.642	844	198	111.251	1.196	1.403	1.09516
460	control-1-20241023-08.czi:c:2/2 - control-1-20241023-08.czi #1	4.2	8.041	2.65	2.018	155.502	2.689	341	209	161.565	2.118	1.31318	1.22507
461	control-1-20241023-08.czi:c:2/2 - control-1-20241023-08.czi #1	2.386	5.917	1.875	1.62	143.535	2.007	796	213	143.616	1.691	1.15741	1.16768
462	control-1-20241023-08.czi:c:2/2 - control-1-20241023-08.czi #1	1.287	4.226	1.455	1.126	102.487	1.533	830	209	109.44	1.19	1.29218	1.10426
463	control-1-20241023-08.czi:c:2/2 - control-1-20241023-08.czi #1	2.494	5.938	1.908	1.664	29.986	2.021	551	236	22.249	1.743	1.14663	1.12506
464	control-1-20241023-08.czi:c:2/2 - control-1-20241023-08.czi #1	2.133	5.557	2.024	1.342	53.261	2.126	488	251	53.13	1.428	1.5082	1.15207
465	control-1-20241023-08.czi:c:2/2 - control-1-20241023-08.czi #1	2.393	5.818	1.963	1.552	134.42	2.058	957	242	128.29	1.563	1.26482	1.12563
466	control-1-20241023-08.czi:c:2/2 - control-1-20241023-08.czi #1	1.872	5.167	1.829	1.304	44.373	1.939	427	259	37.875	1.323	1.40261	1.13491
467	control-1-20241023-08.czi:c:2/2 - control-1-20241023-08.czi #1	1.388	4.396	1.437	1.229	0.501	1.521	584	258	26.565	1.19	1.16924	1.10794
468	control-1-20241023-08.czi:c:2/2 - control-1-20241023-08.czi #1	1.446	4.396	1.524	1.208	93.296	1.588	407	269	74.476	1.19	1.26159	1.0635
469	control-1-20241023-08.czi:c:2/2 - control-1-20241023-08.czi #1	1.504	4.495	1.564	1.224	89.571	1.613	392	270	71.565	1.19	1.27778	1.06906
470	control-1-20241023-08.czi:c:2/2 - control-1-20241023-08.czi #1	2.241	5.747	2.088	1.367	123.733	2.217	617	255	122.471	1.462	1.52743	1.17282
471	control-1-20241023-08.czi:c:2/2 - control-1-20241023-08.czi #1	3.195	7	2.589	1.571	151.623	2.596	145	283	148.392	1.559	1.64799	1.22044
472	control-1-20241023-08.czi:c:2/2 - control-1-20241023-08.czi #1	2.263	5.747	2.045	1.409	18.849	2.132	595	298	23.499	1.505	1.45138	1.16142
473	control-1-20241023-08.czi:c:2/2 - control-1-20241023-08.czi #1	2.024	5.648	2.155	1.196	128.521	2.232	627	288	130.365	1.292	1.80184	1.25421
474	control-1-20241023-08.czi:c:2/2 - control-1-20241023-08.czi #1	3.166	6.817	2.409	1.673	95.87	2.42	917	292	108.435	1.615	1.43993	1.16806
475	control-1-20241023-08.czi:c:2/2 - control-1-20241023-08.czi #1	2.689	6.419	2.338	1.464	135.994	2.417	616	309	140.711	1.557	1.59699	1.21937
476	control-1-20241023-08.czi:c:2/2 - control-1-20241023-08.czi #1	1.966	5.287	1.714	1.46	108.163	1.753	592	315	129.094	1.506	1.17397	1.13142
477	control-1-20241023-08.czi:c:2/2 - control-1-20241023-08.czi #1	1.323	4.325	1.515	1.112	71.599	1.563	176	330	67.62	1.175	1.36241	1.12513
478	control-1-20241023-08.czi:c:2/2 - control-1-20241023-08.czi #1	1.518	4.736	1.651	1.171	8.339	1.709	550	336	5.711	1.19	1.40991	1.17582
479	control-1-20241023-08.czi:c:2/2 - control-1-20241023-08.czi #1	3.202	6.759	2.269	1.797	79.343	2.405	432	334	98.13	1.868	1.26266	1.13536
480	control-1-20241023-08.czi:c:2/2 - control-1-20241023-08.czi #1	1.54	4.706	1.73	1.133	20.163	1.775	523	364	16.699	1.179	1.52692	1.14439
481	control-1-20241023-08.czi:c:2/2 - control-1-20241023-08.czi #1	2.002	5.366	1.95	1.308	0.193	2.001	724	364	12.265	1.275	1.49083	1.14453
482	control-1-20241023-08.czi:c:2/2 - control-1-20241023-08.czi #1	2.523	5.797	1.879	1.71	163.054	1.983	931	406	149.036	1.7	1.09883	1.05994
483	control-1-20241023-08.czi:c:2/2 - control-1-20241023-08.czi #1	2.133	5.607	1.856	1.463	162.859	2.056	539	443	150.255	1.445	1.26863	1.1729
484	control-1-20241023-08.czi:c:2/2 - control-1-20241023-08.czi #1	1.46	4.706	1.827	1.017	47.734	1.872	943	468	50.528	1.082	1.79646	1.20709
485	control-1-20241023-08.czi:c:2/2 - control-1-20241023-08.czi #1	1.692	5.017	1.743	1.235	43.736	1.808	559	488	41.186	1.323	1.41134	1.1838
486	control-1-20241023-08.czi:c:2/2 - control-1-20241023-08.czi #1	1.511	4.756	1.575	1.221	55.057	1.683	568	496	45	1.275	1.28993	1.19127
487	control-1-20241023-08.czi:c:2/2 - control-1-20241023-08.czi #1	2.545	6.179	1.933	1.676	115.375	2.055	606	505	114.444	1.785	1.15334	1.19382
488	control-1-20241023-08.czi:c:2/2 - control-1-20241023-08.czi #1	2.689	6.328	2.325	1.473	22.742	2.368	324	524	21.038	1.521	1.57841	1.18504
489	control-1-20241023-08.czi:c:2/2 - control-1-20241023-08.czi #1	2.48	5.847	1.878	1.681	34.125	2.007	788	545	53.616	1.7	1.11719	1.09699
490	control-1-20241023-08.czi:c:2/2 - control-1-20241023-08.czi #1	2.573	6.137	2.147	1.526	112.646	2.194	349	546	125.538	1.559	1.40695	1.16483
491	control-1-20241023-08.czi:c:2/2 - control-1-20241023-08.czi #1	3.853	7.518	2.562	1.915	98.003	2.601	235	601	78.69	1.917	1.33786	1.16734
492	control-1-20241023-08.czi:c:2/2 - control-1-20241023-08.czi #1	2.841	6.216	1.937	1.868	103.474	2.105	774	575	133.363	1.785	1.03694	1.08228
493	control-1-20241023-08.czi:c:2/2 - control-1-20241023-08.czi #1	1.655	4.756	1.602	1.316	5.993	1.67	380	580	165.256	1.36	1.21733	1.08762
494	control-1-20241023-08.czi:c:2/2 - control-1-20241023-08.czi #1	1.345	4.226	1.522	1.125	128.95	1.604	371	585	122.005	1.187	1.35289	1.05664
495	control-1-20241023-08.czi:c:2/2 - control-1-20241023-08.czi #1	1.641	4.856	1.698	1.231	29.233	1.769	84	600	35.218	1.293	1.37937	1.14351
496	control-1-20241023-08.czi:c:2/2 - control-1-20241023-08.czi #1	2.046	5.366	1.941	1.342	11.778	1.963	354	623	17.65	1.356	1.44635	1.11992
497	control-1-20241023-08.czi:c:2/2 - control-1-20241023-08.czi #1	2.545	6.158	2.226	1.456	117.963	2.289	195	617	121.329	1.483	1.52885	1.18572
498	control-1-20241023-08.czi:c:2/2 - control-1-20241023-08.czi #1	2.581	6.137	2.159	1.522	147.453	2.313	460	624	143.973	1.586	1.41853	1.16122
499	control-1-20241023-08.czi:c:2/2 - control-1-20241023-08.czi #1	2.176	5.607	2.124	1.304	167.714	2.126	287	627	163.74	1.328	1.62883	1.14972
500	control-1-20241023-08.czi:c:2/2 - control-1-20241023-08.czi #1	3	6.888	2.518	1.517	68.799	2.596	910	666	58.392	1.576	1.65985	1.25851
501	control-1-20241023-08.czi:c:2/2 - control-1-20241023-08.czi #1	3.998	7.829	2.75	1.851	4.647	2.811	275	658	176.532	1.871	1.48568	1.22
502	control-1-20241023-08.czi:c:2/2 - control-1-20241023-08.czi #1	1.923	5.217	1.846	1.326	124.793	1.888	554	703	125.838	1.369	1.39216	1.1263
503	control-1-20241023-08.czi:c:2/2 - control-1-20241023-08.czi #1	1.28	4.425	1.452	1.122	69.394	1.582	108	758	53.746	1.157	1.29412	1.21733
504	control-1-20241023-08.czi:c:2/2 - control-1-20241023-08.czi #1	1.359	4.445	1.513	1.144	113.008	1.677	120	746	120.466	1.19	1.32255	1.15695
505	control-1-20241023-08.czi:c:2/2 - control-1-20241023-08.czi #1	1.959	5.266	1.967	1.268	17.527	2.021	95	787	22.249	1.317	1.55126	1.12646
506	control-1-20241023-08.czi:c:2/2 - control-1-20241023-08.czi #1	1.786	4.926	1.709	1.33	121.324	1.769	336	778	125.218	1.407	1.28496	1.08118
507	control-1-20241023-08.czi:c:2/2 - control-1-20241023-08.czi #1	1.843	5.076	1.688	1.391	60.308	1.839	21	810	56.31	1.445	1.21352	1.11252
508	control-1-20241023-08.czi:c:2/2 - control-1-20241023-08.czi #1	2.364	5.847	1.813	1.66	97.24	1.943	595	805	113.199	1.615	1.09217	1.15082
509	control-1-20241023-08.czi:c:2/2 - control-1-20241023-08.czi #1	2.588	6.108	2.113	1.56	54.638	2.225	76	830	43.452	1.623	1.35449	1.14716
510	control-1-20241023-08.czi:c:2/2 - control-1-20241023-08.czi #1	1.366	4.375	1.503	1.158	101.236	1.563	628	823	112.38	1.19	1.29793	1.11505
511	control-1-20241023-08.czi:c:2/2 - control-1-20241023-08.czi #1	2.458	5.876	2.196	1.425	5.396	2.232	705	846	17.745	1.36	1.54105	1.11782
512	control-1-20241023-08.czi:c:2/2 - control-1-20241023-08.czi #1	2.472	6.108	2.344	1.343	117.295	2.358	419	838	115.641	1.364	1.74535	1.20099
513	control-1-20241023-08.czi:c:2/2 - control-1-20241023-08.czi #1	2.27	5.698	1.987	1.455	44.536	2.058	157	865	51.71	1.503	1.36564	1.13818
514	control-1-20241023-08.czi:c:2/2 - control-1-20241023-08.czi #1	2.277	5.577	1.875	1.546	17.885	1.963	478	885	17.65	1.597	1.21281	1.087
515	control-1-20241023-08.czi:c:2/2 - control-1-20241023-08.czi #1	1.648	4.856	1.774	1.183	20.319	1.831	268	898	21.801	1.237	1.49958	1.13865
516	control-1-20241023-08.czi:c:2/2 - control-1-20241023-08.czi #1	2.219	5.507	1.836	1.539	6.378	1.901	657	907	169.695	1.53	1.19298	1.08758
517	control-1-20241023-08.czi:c:2/2 - control-1-20241023-08.czi #1	2.436	5.797	1.859	1.668	128.883	1.99	745	904	109.983	1.7	1.11451	1.09779
518	control-1-20241023-08.czi:c:2/2 - control-1-20241023-08.czi #1	2.067	5.345	1.947	1.352	4.486	1.963	190	923	17.65	1.275	1.44009	1.09988
519	control-1-20241023-08.czi:c:2/2 - control-1-20241023-08.czi #1	2.125	5.557	1.996	1.356	20.094	2.091	631	939	26.565	1.398	1.47198	1.15641
520	control-1-20241023-08.czi:c:2/2 - control-1-20241023-08.czi #1	1.547	4.636	1.584	1.244	1.25	1.651	73	955	168.111	1.275	1.27331	1.10557
521	control-1-20241023-08.czi:c:2/2 - control-1-20241023-08.czi #1	2.487	5.888	1.94	1.632	125.617	2.007	113	958	143.616	1.674	1.18873	1.1093
522	control-1-20241023-08.czi:c:2/2 - control-1-20241023-08.czi #1	1.359	4.346	1.485	1.165	102.549	1.552	595	986	80.538	1.19	1.27468	1.10599
523	control-1-20241023-09.czi:c:2/2 - control-1-20241023-09.czi #1	2.639	7.17	2.988	1.124	154.356	2.97	803	13	156.371	1.179	2.65836	1.5502
524	control-1-20241023-09.czi:c:2/2 - control-1-20241023-09.czi #1	2.783	6.328	2.236	1.585	128.116	2.352	834	62	139.399	1.647	1.41073	1.14501
525	control-1-20241023-09.czi:c:2/2 - control-1-20241023-09.czi #1	1.959	5.598	1.848	1.349	102.973	1.911	40	73	110.854	1.443	1.3699	1.27298
526	control-1-20241023-09.czi:c:2/2 - control-1-20241023-09.czi #1	1.793	5.217	1.71	1.335	28.406	1.808	871	88	41.186	1.369	1.2809	1.20796
527	control-1-20241023-09.czi:c:2/2 - control-1-20241023-09.czi #1	1.605	4.636	1.641	1.245	29.125	1.722	134	93	32.905	1.321	1.31807	1.06562
528	control-1-20241023-09.czi:c:2/2 - control-1-20241023-09.czi #1	1.713	5.387	1.896	1.151	113.401	2.007	95	87	126.384	1.32	1.64726	1.34811
529	control-1-20241023-09.czi:c:2/2 - control-1-20241023-09.czi #1	1.496	4.665	1.449	1.315	92.365	1.588	89	89	105.524	1.275	1.1019	1.15761
530	control-1-20241023-09.czi:c:2/2 - control-1-20241023-09.czi #1	1.619	4.706	1.476	1.396	22.968	1.613	268	101	18.435	1.445	1.05731	1.08855
531	control-1-20241023-09.czi:c:2/2 - control-1-20241023-09.czi #1	1.583	4.856	1.587	1.27	63.396	1.7	283	114	53.13	1.36	1.24961	1.1854
532	control-1-20241023-09.czi:c:2/2 - control-1-20241023-09.czi #1	1.8	5.146	1.635	1.402	117.149	1.826	372	99	117.759	1.483	1.16619	1.17073
533	control-1-20241023-09.czi:c:2/2 - control-1-20241023-09.czi #1	3.578	7.85	2.507	1.818	81.76	2.586	48	136	62.592	1.871	1.37899	1.37053
534	control-1-20241023-09.czi:c:2/2 - control-1-20241023-09.czi #1	3.116	6.718	2.325	1.707	10.355	2.322	606	143	23.749	1.684	1.36204	1.15258
535	control-1-20241023-09.czi:c:2/2 - control-1-20241023-09.czi #1	1.359	4.176	1.374	1.259	167.541	1.453	391	131	159.444	1.275	1.09134	1.02115
536	control-1-20241023-09.czi:c:2/2 - control-1-20241023-09.czi #1	2.053	5.507	2.108	1.24	115.199	2.146	510	133	123.69	1.293	1.7	1.17552
537	control-1-20241023-09.czi:c:2/2 - control-1-20241023-09.czi #1	2.118	5.577	1.985	1.359	58.893	2.028	193	164	56.976	1.407	1.46063	1.1686
538	control-1-20241023-09.czi:c:2/2 - control-1-20241023-09.czi #1	2.349	5.727	1.942	1.54	117.577	2.058	454	153	128.29	1.613	1.26104	1.11112
539	control-1-20241023-09.czi:c:2/2 - control-1-20241023-09.czi #1	1.822	5.258	1.876	1.236	36.178	1.939	155	222	37.875	1.273	1.5178	1.20749
540	control-1-20241023-09.czi:c:2/2 - control-1-20241023-09.czi #1	2.617	6.187	2.165	1.539	80.129	2.211	88	235	67.38	1.592	1.40676	1.16398
541	control-1-20241023-09.czi:c:2/2 - control-1-20241023-09.czi #1	1.836	4.997	1.627	1.437	124.3	1.722	60	220	110.225	1.503	1.13222	1.08227
542	control-1-20241023-09.czi:c:2/2 - control-1-20241023-09.czi #1	2.935	6.498	2.231	1.675	153.11	2.313	696	243	143.973	1.742	1.33194	1.14483
543	control-1-20241023-09.czi:c:2/2 - control-1-20241023-09.czi #1	2.031	5.237	1.813	1.427	22.5	1.882	64	257	18.435	1.483	1.2705	1.0746
544	control-1-20241023-09.czi:c:2/2 - control-1-20241023-09.czi #1	1.764	5.017	1.667	1.347	114.236	1.753	808	249	104.036	1.438	1.23756	1.13548
545	control-1-20241023-09.czi:c:2/2 - control-1-20241023-09.czi #1	1.533	4.665	1.45	1.346	99.796	1.582	11	254	143.746	1.349	1.07727	1.12967
546	control-1-20241023-09.czi:c:2/2 - control-1-20241023-09.czi #1	2.689	6.369	2.126	1.611	64.509	2.126	334	315	73.74	1.649	1.31968	1.20044
547	control-1-20241023-09.czi:c:2/2 - control-1-20241023-09.czi #1	2.089	5.316	1.739	1.53	48.001	1.865	789	310	43.152	1.597	1.1366	1.07652
548	control-1-20241023-09.czi:c:2/2 - control-1-20241023-09.czi #1	1.923	5.428	1.723	1.421	146.244	1.918	213	308	167.196	1.529	1.21253	1.21924
549	control-1-20241023-09.czi:c:2/2 - control-1-20241023-09.czi #1	1.836	5.217	1.895	1.234	83.57	1.985	623	327	80.134	1.275	1.53566	1.17967
550	control-1-20241023-09.czi:c:2/2 - control-1-20241023-09.czi #1	1.684	4.956	1.767	1.214	100.016	1.865	635	305	114.228	1.19	1.45552	1.16068
551	control-1-20241023-09.czi:c:2/2 - control-1-20241023-09.czi #1	1.655	5.017	1.748	1.206	114.113	1.818	210	309	100.784	1.244	1.44942	1.21026
552	control-1-20241023-09.czi:c:2/2 - control-1-20241023-09.czi #1	2.378	5.677	1.844	1.642	38.069	1.983	421	348	30.964	1.7	1.12302	1.07849
553	control-1-20241023-09.czi:c:2/2 - control-1-20241023-09.czi #1	2.769	6.398	2.308	1.527	51.415	2.382	842	353	34.824	1.597	1.51146	1.1764
554	control-1-20241023-09.czi:c:2/2 - control-1-20241023-09.czi #1	1.496	4.777	1.62	1.176	148.275	1.831	674	389	158.199	1.323	1.37755	1.21386
555	control-1-20241023-09.czi:c:2/2 - control-1-20241023-09.czi #1	2.696	6.038	1.877	1.829	152.71	2.021	482	398	157.751	1.871	1.02624	1.07611
556	control-1-20241023-09.czi:c:2/2 - control-1-20241023-09.czi #1	1.453	4.615	1.445	1.28	53.766	1.604	687	417	57.995	1.36	1.12891	1.16645
557	control-1-20241023-09.czi:c:2/2 - control-1-20241023-09.czi #1	2.689	6.058	2.045	1.675	43.599	2.112	620	465	49.899	1.683	1.2209	1.08607
558	control-1-20241023-09.czi:c:2/2 - control-1-20241023-09.czi #1	1.424	4.827	1.913	0.948	135.889	2.048	316	449	138.366	1.022	2.01793	1.30207
559	control-1-20241023-09.czi:c:2/2 - control-1-20241023-09.czi #1	1.482	4.877	1.723	1.095	126.943	1.911	313	453	122.276	1.202	1.57352	1.27717
560	control-1-20241023-09.czi:c:2/2 - control-1-20241023-09.czi #1	2.819	6.208	2.015	1.781	120.948	2.1	661	490	148.241	1.787	1.13139	1.08792
561	control-1-20241023-09.czi:c:2/2 - control-1-20241023-09.czi #1	1.554	4.636	1.501	1.318	89.028	1.613	125	491	108.435	1.36	1.13885	1.10059
562	control-1-20241023-09.czi:c:2/2 - control-1-20241023-09.czi #1	2.624	5.988	1.927	1.733	50.04	2.028	86	516	33.024	1.804	1.11194	1.0874
563	control-1-20241023-09.czi:c:2/2 - control-1-20241023-09.czi #1	3.52	7.389	2.642	1.696	120.807	2.67	927	522	127.235	1.76	1.55778	1.23429
564	control-1-20241023-09.czi:c:2/2 - control-1-20241023-09.czi #1	2.949	6.507	2.275	1.651	83.025	2.289	513	523	105.068	1.615	1.37795	1.14255
565	control-1-20241023-09.czi:c:2/2 - control-1-20241023-09.czi #1	1.937	5.196	1.786	1.381	152.432	1.888	567	548	144.162	1.445	1.29327	1.10917
566	control-1-20241023-09.czi:c:2/2 - control-1-20241023-09.czi #1	1.872	5.366	2.039	1.169	81.885	2.021	422	588	67.751	1.19	1.74423	1.22401
567	control-1-20241023-09.czi:c:2/2 - control-1-20241023-09.czi #1	1.757	5.017	1.73	1.293	134.255	1.82	629	594	127.405	1.323	1.33797	1.14
568	control-1-20241023-09.czi:c:2/2 - control-1-20241023-09.czi #1	2.566	6.087	1.998	1.635	78.19	2.084	763	626	101.768	1.667	1.22202	1.14905
569	control-1-20241023-09.czi:c:2/2 - control-1-20241023-09.czi #1	3.484	7.261	2.538	1.748	131.873	2.551	420	638	126.87	1.804	1.45195	1.20422
570	control-1-20241023-09.czi:c:2/2 - control-1-20241023-09.czi #1	1.793	5.076	1.793	1.273	82.506	1.865	968	658	65.772	1.335	1.40848	1.14354
571	control-1-20241023-09.czi:c:2/2 - control-1-20241023-09.czi #1	1.684	4.756	1.615	1.328	5.249	1.694	937	649	17.526	1.36	1.21611	1.06889
572	control-1-20241023-09.czi:c:2/2 - control-1-20241023-09.czi #1	3.036	6.469	2.109	1.833	178.867	2.251	356	664	169.114	1.871	1.15057	1.09689
573	control-1-20241023-09.czi:c:2/2 - control-1-20241023-09.czi #1	1.945	5.146	1.837	1.348	73.254	1.911	150	710	69.146	1.36	1.36276	1.08345
574	control-1-20241023-09.czi:c:2/2 - control-1-20241023-09.czi #1	2.704	6.017	1.902	1.81	10.036	2.055	793	714	24.444	1.785	1.05083	1.06548
575	control-1-20241023-09.czi:c:2/2 - control-1-20241023-09.czi #1	3	6.689	2.341	1.631	142.472	2.483	351	717	128.047	1.743	1.43532	1.18684
576	control-1-20241023-09.czi:c:2/2 - control-1-20241023-09.czi #1	1.59	4.926	1.79	1.131	74.111	1.835	672	739	76.608	1.174	1.58267	1.21446
577	control-1-20241023-09.czi:c:2/2 - control-1-20241023-09.czi #1	1.641	4.777	1.66	1.259	58.358	1.722	890	737	57.095	1.323	1.31851	1.1066
578	control-1-20241023-09.czi:c:2/2 - control-1-20241023-09.czi #1	2.906	6.548	2.253	1.642	176.812	2.289	217	727	164.932	1.615	1.37211	1.17412
579	control-1-20241023-09.czi:c:2/2 - control-1-20241023-09.czi #1	1.641	4.736	1.67	1.251	75.145	1.753	904	742	67.166	1.275	1.33493	1.08769
580	control-1-20241023-09.czi:c:2/2 - control-1-20241023-09.czi #1	1.475	4.636	1.738	1.08	114.734	1.794	649	734	121.43	1.168	1.60926	1.15954
581	control-1-20241023-09.czi:c:2/2 - control-1-20241023-09.czi #1	1.59	4.736	1.726	1.173	54.55	1.839	225	771	56.31	1.25	1.47144	1.12258
582	control-1-20241023-09.czi:c:2/2 - control-1-20241023-09.czi #1	2.602	6.307	2.34	1.416	86.733	2.372	53	788	75.466	1.445	1.65254	1.21655
583	control-1-20241023-09.czi:c:2/2 - control-1-20241023-09.czi #1	1.981	5.337	1.752	1.44	102.676	1.901	41	764	100.305	1.445	1.21667	1.1442
584	control-1-20241023-09.czi:c:2/2 - control-1-20241023-09.czi #1	1.742	4.997	1.739	1.276	21.581	1.788	237	794	25.346	1.291	1.36285	1.14067
585	control-1-20241023-09.czi:c:2/2 - control-1-20241023-09.czi #1	2.602	6.117	2.226	1.489	168.348	2.259	831	793	160.201	1.53	1.49496	1.14435
586	control-1-20241023-09.czi:c:2/2 - control-1-20241023-09.czi #1	2.422	5.777	2.013	1.532	2.978	2.044	672	804	16.928	1.53	1.31397	1.09653
587	control-1-20241023-09.czi:c:2/2 - control-1-20241023-09.czi #1	2.754	6.378	2.066	1.697	94.06	2.126	14	829	73.74	1.751	1.21744	1.17543
588	control-1-20241023-09.czi:c:2/2 - control-1-20241023-09.czi #1	2.53	6.038	2.068	1.558	149.842	2.146	126	830	146.31	1.559	1.32734	1.14672
589	control-1-20241023-09.czi:c:2/2 - control-1-20241023-09.czi #1	2.812	6.299	2.153	1.663	142.798	2.217	760	841	147.529	1.711	1.29465	1.12284
590	control-1-20241023-09.czi:c:2/2 - control-1-20241023-09.czi #1	3.267	7.079	2.507	1.659	162.17	2.596	540	841	148.392	1.743	1.51115	1.22063
591	control-1-20241023-09.czi:c:2/2 - control-1-20241023-09.czi #1	2.443	6.029	2.353	1.322	136.767	2.364	690	845	142.306	1.323	1.77988	1.18402
592	control-1-20241023-09.czi:c:2/2 - control-1-20241023-09.czi #1	1.663	4.756	1.658	1.277	38.16	1.751	23	902	29.055	1.323	1.29836	1.08238
593	control-1-20241023-09.czi:c:2/2 - control-1-20241023-09.czi #1	2.472	5.938	1.938	1.624	57.227	2.028	712	920	56.976	1.683	1.19335	1.13507
594	control-1-20241023-09.czi:c:2/2 - control-1-20241023-09.czi #1	1.634	4.968	1.523	1.366	8.161	1.694	761	915	162.474	1.404	1.11493	1.20199
595	control-1-20241023-09.czi:c:2/2 - control-1-20241023-09.czi #1	1.627	4.756	1.544	1.342	20.037	1.613	770	927	161.565	1.369	1.15052	1.10633
596	control-1-20241023-09.czi:c:2/2 - control-1-20241023-09.czi #1	2.718	6.419	2.382	1.453	151.613	2.406	272	926	147.995	1.521	1.63937	1.20636
597	control-1-20241023-09.czi:c:2/2 - control-1-20241023-09.czi #1	3.051	6.61	2.351	1.652	51.216	2.382	615	950	34.824	1.683	1.42312	1.1396
598	control-1-20241023-09.czi:c:2/2 - control-1-20241023-09.czi #1	2.443	6.278	2.476	1.256	54.13	2.524	698	965	57.381	1.322	1.97134	1.28384
599	control-1-20241023-09.czi:c:2/2 - control-1-20241023-09.czi #1	2.371	6.058	2.186	1.381	119.062	2.194	452	955	125.538	1.544	1.58291	1.23173
600	control-1-20241023-10.czi:c:2/2 - control-1-20241023-10.czi #1	2.516	6.008	2.178	1.471	135.706	2.245	345	21	142.696	1.503	1.48063	1.14167
601	control-1-20241023-10.czi:c:2/2 - control-1-20241023-10.czi #1	2.66	6.917	2.86	1.185	90.699	2.742	648	25	97.125	1.19	2.4135	1.43134
602	control-1-20241023-10.czi:c:2/2 - control-1-20241023-10.czi #1	1.908	5.428	1.923	1.264	60.967	1.99	525	66	70.017	1.368	1.52136	1.22883
603	control-1-20241023-10.czi:c:2/2 - control-1-20241023-10.czi #1	1.706	4.827	1.516	1.433	7.777	1.588	727	50	164.476	1.503	1.05792	1.08684
604	control-1-20241023-10.czi:c:2/2 - control-1-20241023-10.czi #1	2.205	5.747	2.184	1.285	23.098	2.289	119	70	21.801	1.369	1.69961	1.19197
605	control-1-20241023-10.czi:c:2/2 - control-1-20241023-10.czi #1	2.342	5.909	2.239	1.332	41.878	2.245	218	87	37.304	1.374	1.68093	1.1864
606	control-1-20241023-10.czi:c:2/2 - control-1-20241023-10.czi #1	2.212	5.528	1.72	1.638	22.367	1.857	728	88	15.945	1.691	1.05006	1.09936
607	control-1-20241023-10.czi:c:2/2 - control-1-20241023-10.czi #1	2.241	5.727	2.071	1.378	168.192	2.103	671	85	165.964	1.423	1.5029	1.16467
608	control-1-20241023-10.czi:c:2/2 - control-1-20241023-10.czi #1	2.899	6.527	2.351	1.57	178.86	2.335	454	98	169.509	1.615	1.49745	1.16942
609	control-1-20241023-10.czi:c:2/2 - control-1-20241023-10.czi #1	2.834	6.639	2.567	1.405	53.678	2.603	115	128	51.633	1.496	1.82705	1.23764
610	control-1-20241023-10.czi:c:2/2 - control-1-20241023-10.czi #1	1.54	4.636	1.535	1.277	45.487	1.651	920	130	55.491	1.323	1.20204	1.1106
611	control-1-20241023-10.czi:c:2/2 - control-1-20241023-10.czi #1	3.658	7.369	2.629	1.771	10.02	2.745	776	145	16.189	1.871	1.48447	1.18131
612	control-1-20241023-10.czi:c:2/2 - control-1-20241023-10.czi #1	1.916	5.237	1.752	1.392	138.244	1.82	425	161	142.595	1.445	1.25862	1.13909
613	control-1-20241023-10.czi:c:2/2 - control-1-20241023-10.czi #1	2.414	5.888	2.061	1.491	43.742	2.126	369	180	36.87	1.563	1.38229	1.14285
614	control-1-20241023-10.czi:c:2/2 - control-1-20241023-10.czi #1	2.292	5.677	2.017	1.446	135.776	2.112	169	201	139.899	1.53	1.39488	1.11896
615	control-1-20241023-10.czi:c:2/2 - control-1-20241023-10.czi #1	3.08	6.639	2.078	1.887	168.624	2.153	506	225	170.91	1.884	1.10122	1.13879
616	control-1-20241023-10.czi:c:2/2 - control-1-20241023-10.czi #1	1.843	4.997	1.622	1.447	153.989	1.694	104	241	162.474	1.479	1.12094	1.07816
617	control-1-20241023-10.czi:c:2/2 - control-1-20241023-10.czi #1	1.359	4.636	1.596	1.084	158.999	1.677	547	241	149.534	1.134	1.47232	1.25851
618	control-1-20241023-10.czi:c:2/2 - control-1-20241023-10.czi #1	1.764	4.906	1.701	1.32	38.529	1.82	867	252	37.405	1.383	1.28864	1.08579
619	control-1-20241023-10.czi:c:2/2 - control-1-20241023-10.czi #1	1.981	5.096	1.663	1.517	33.759	1.751	181	262	60.945	1.53	1.09624	1.04319
620	control-1-20241023-10.czi:c:2/2 - control-1-20241023-10.czi #1	2.682	6.278	2.25	1.518	127.009	2.382	132	249	124.824	1.611	1.48221	1.16943
621	control-1-20241023-10.czi:c:2/2 - control-1-20241023-10.czi #1	1.677	4.956	1.676	1.274	169.319	1.722	545	251	147.095	1.301	1.31554	1.16552
622	control-1-20241023-10.czi:c:2/2 - control-1-20241023-10.czi #1	2.046	5.266	1.634	1.594	40.227	1.753	595	282	50.906	1.615	1.02509	1.07856
623	control-1-20241023-10.czi:c:2/2 - control-1-20241023-10.czi #1	1.395	4.536	1.64	1.083	29.752	1.677	847	280	30.466	1.123	1.51431	1.17371
624	control-1-20241023-10.czi:c:2/2 - control-1-20241023-10.czi #1	1.612	4.856	1.638	1.253	18.642	1.751	854	290	29.055	1.33	1.30726	1.16408
625	control-1-20241023-10.czi:c:2/2 - control-1-20241023-10.czi #1	2.335	5.838	1.878	1.583	120.97	1.943	546	286	113.199	1.597	1.18636	1.16153
626	control-1-20241023-10.czi:c:2/2 - control-1-20241023-10.czi #1	2.32	5.909	2.329	1.269	140.973	2.313	431	295	143.973	1.315	1.8353	1.19765
627	control-1-20241023-10.czi:c:2/2 - control-1-20241023-10.czi #1	1.858	5.167	1.84	1.285	107.952	1.911	241	294	110.854	1.361	1.43191	1.14346
628	control-1-20241023-10.czi:c:2/2 - control-1-20241023-10.czi #1	1.308	4.396	1.609	1.035	35.187	1.7	691	324	36.87	1.108	1.55459	1.1757
629	control-1-20241023-10.czi:c:2/2 - control-1-20241023-10.czi #1	1.402	4.657	1.719	1.039	29.478	1.794	697	332	31.43	1.123	1.65448	1.23099
630	control-1-20241023-10.czi:c:2/2 - control-1-20241023-10.czi #1	1.764	4.856	1.609	1.396	151.814	1.7	921	327	143.13	1.445	1.15258	1.06377
631	control-1-20241023-10.czi:c:2/2 - control-1-20241023-10.czi #1	2.704	6.137	2.051	1.678	4.451	2.103	164	333	165.964	1.7	1.22229	1.1084
632	control-1-20241023-10.czi:c:2/2 - control-1-20241023-10.czi #1	1.851	5.237	1.932	1.22	59.85	1.983	470	347	59.036	1.293	1.58361	1.1791
633	control-1-20241023-10.czi:c:2/2 - control-1-20241023-10.czi #1	2.183	5.598	1.907	1.458	41.477	1.992	16	358	50.194	1.503	1.30796	1.14236
634	control-1-20241023-10.czi:c:2/2 - control-1-20241023-10.czi #1	2.075	5.528	1.794	1.473	143.358	1.872	535	346	129.472	1.556	1.21792	1.17195
635	control-1-20241023-10.czi:c:2/2 - control-1-20241023-10.czi #1	2.508	5.868	1.888	1.691	86.671	1.972	483	358	97.431	1.7	1.1165	1.09255
636	control-1-20241023-10.czi:c:2/2 - control-1-20241023-10.czi #1	2.414	6.228	2.434	1.263	147.138	2.452	890	374	146.31	1.33	1.92716	1.27865
637	control-1-20241023-10.czi:c:2/2 - control-1-20241023-10.czi #1	2.429	5.868	2.204	1.403	152.995	2.281	351	407	153.435	1.462	1.57092	1.12809
638	control-1-20241023-10.czi:c:2/2 - control-1-20241023-10.czi #1	1.757	5.167	1.773	1.262	168.219	1.901	221	417	169.695	1.332	1.40491	1.20919
639	control-1-20241023-10.czi:c:2/2 - control-1-20241023-10.czi #1	2.443	6.108	2.144	1.451	104.479	2.186	29	420	103.496	1.51	1.4776	1.21525
640	control-1-20241023-10.czi:c:2/2 - control-1-20241023-10.czi #1	1.489	4.806	1.806	1.05	166.419	1.857	219	427	164.055	1.116	1.72	1.23442
641	control-1-20241023-10.czi:c:2/2 - control-1-20241023-10.czi #1	3.101	6.83	2.514	1.57	35.944	2.596	779	458	31.608	1.651	1.60127	1.1971
642	control-1-20241023-10.czi:c:2/2 - control-1-20241023-10.czi #1	2.595	6.149	2.367	1.396	132.353	2.352	294	483	139.399	1.383	1.69556	1.15948
643	control-1-20241023-10.czi:c:2/2 - control-1-20241023-10.czi #1	2.255	5.507	1.804	1.592	143.019	1.888	829	491	144.162	1.635	1.13317	1.07022
644	control-1-20241023-10.czi:c:2/2 - control-1-20241023-10.czi #1	2.516	5.888	2.035	1.574	125.889	2.058	432	516	128.29	1.615	1.29288	1.09652
645	control-1-20241023-10.czi:c:2/2 - control-1-20241023-10.czi #1	2.617	6.067	2.17	1.535	87.364	2.207	393	549	74.358	1.53	1.41368	1.11927
646	control-1-20241023-10.czi:c:2/2 - control-1-20241023-10.czi #1	2.566	6.278	2.227	1.467	67.084	2.289	598	614	58.671	1.498	1.51806	1.2223
647	control-1-20241023-10.czi:c:2/2 - control-1-20241023-10.czi #1	2.039	5.246	1.755	1.479	178.046	1.831	464	637	21.801	1.445	1.18661	1.07406
648	control-1-20241023-10.czi:c:2/2 - control-1-20241023-10.czi #1	3.889	7.618	2.872	1.724	12.733	2.877	152	654	18.97	1.705	1.66589	1.1875
649	control-1-20241023-10.czi:c:2/2 - control-1-20241023-10.czi #1	1.981	5.196	1.842	1.369	97.663	1.882	799	641	108.435	1.36	1.34551	1.08454
650	control-1-20241023-10.czi:c:2/2 - control-1-20241023-10.czi #1	3.043	6.568	2.238	1.731	84.082	2.289	73	675	105.068	1.785	1.29289	1.12812
651	control-1-20241023-10.czi:c:2/2 - control-1-20241023-10.czi #1	2.125	5.457	1.86	1.455	15.439	1.939	514	690	15.255	1.445	1.27835	1.11516
652	control-1-20241023-10.czi:c:2/2 - control-1-20241023-10.czi #1	3.325	6.83	2.499	1.694	39.362	2.524	821	714	32.619	1.726	1.47521	1.11645
653	control-1-20241023-10.czi:c:2/2 - control-1-20241023-10.czi #1	1.569	4.495	1.598	1.25	172.799	1.642	237	731	158.749	1.19	1.2784	1.02477
654	control-1-20241023-10.czi:c:2/2 - control-1-20241023-10.czi #1	2.581	6.087	2.037	1.613	15.146	2.103	500	740	14.036	1.615	1.26286	1.14238
655	control-1-20241023-10.czi:c:2/2 - control-1-20241023-10.czi #1	1.677	4.856	1.651	1.294	5.303	1.709	234	747	174.289	1.275	1.27589	1.11896
656	control-1-20241023-10.czi:c:2/2 - control-1-20241023-10.czi #1	1.366	4.595	1.58	1.101	174.176	1.635	241	802	152.103	1.151	1.43506	1.23002
657	control-1-20241023-10.czi:c:2/2 - control-1-20241023-10.czi #1	3.26	6.689	2.18	1.904	52.21	2.264	657	820	34.287	1.977	1.14496	1.09218
658	control-1-20241023-10.czi:c:2/2 - control-1-20241023-10.czi #1	1.229	4.325	1.534	1.02	175.999	1.588	240	817	15.524	1.066	1.50392	1.21118
659	control-1-20241023-10.czi:c:2/2 - control-1-20241023-10.czi #1	2.154	5.507	1.723	1.592	163.61	1.82	473	828	142.595	1.615	1.08229	1.1204
660	control-1-20241023-10.czi:c:2/2 - control-1-20241023-10.czi #1	2.393	6.079	2.223	1.371	137.819	2.245	646	835	142.696	1.5	1.62144	1.22889
661	control-1-20241023-10.czi:c:2/2 - control-1-20241023-10.czi #1	1.706	4.736	1.583	1.372	161.794	1.677	954	853	149.534	1.36	1.15379	1.04625
662	control-1-20241023-10.czi:c:2/2 - control-1-20241023-10.czi #1	1.728	5.026	1.933	1.138	163.378	1.963	173	867	162.35	1.19	1.69859	1.1633
663	control-1-20241023-10.czi:c:2/2 - control-1-20241023-10.czi #1	2.205	5.636	2.12	1.324	8.652	2.151	826	877	18.435	1.275	1.60121	1.14637
664	control-1-20241023-10.czi:c:2/2 - control-1-20241023-10.czi #1	3.773	7.862	3.033	1.584	141.317	3.044	556	872	144.09	1.651	1.91477	1.30368
665	control-1-20241023-10.czi:c:2/2 - control-1-20241023-10.czi #1	2.4	5.967	2.04	1.498	89.47	2.084	806	884	101.768	1.53	1.36182	1.18057
666	control-1-20241023-10.czi:c:2/2 - control-1-20241023-10.czi #1	3.043	6.689	2.073	1.869	21.711	2.153	529	901	170.91	1.871	1.10915	1.17007
667	control-1-20241023-10.czi:c:2/2 - control-1-20241023-10.czi #1	1.901	5.117	1.779	1.361	61.542	1.839	793	935	56.31	1.407	1.30713	1.09607
668	control-1-20241023-10.czi:c:2/2 - control-1-20241023-10.czi #1	2.689	6.457	2.414	1.418	177.264	2.472	285	928	3.945	1.36	1.7024	1.23385
669	control-1-20241023-10.czi:c:2/2 - control-1-20241023-10.czi #1	2.125	5.478	1.761	1.537	59.969	1.839	458	937	33.69	1.597	1.14574	1.12376
670	control-1-20241023-10.czi:c:2/2 - control-1-20241023-10.czi #1	2.508	6.038	1.964	1.627	48.466	2.112	194	942	40.101	1.683	1.20713	1.15677
671	control-1-20241023-10.czi:c:2/2 - control-1-20241023-10.czi #1	2.024	5.457	1.991	1.294	36.137	2.007	743	948	36.384	1.341	1.53864	1.17081
672	control-1-20241023-10.czi:c:2/2 - control-1-20241023-10.czi #1	2.928	6.958	2.743	1.359	25.95	2.759	752	968	33.69	1.369	2.0184	1.31579
673	control-1-20241023-10.czi:c:2/2 - control-1-20241023-10.czi #1	1.894	5.146	1.742	1.385	14.826	1.802	173	968	19.29	1.445	1.25776	1.11263
674	control-1-20241023-10.czi:c:2/2 - control-1-20241023-10.czi #1	2.949	6.548	2.302	1.632	175.437	2.321	812	975	171.573	1.615	1.41054	1.157
675	control-1-20241023-11.czi:c:2/2 - control-1-20241023-11.czi #1	1.872	5.237	1.666	1.431	170.094	1.734	959	22	168.69	1.445	1.16422	1.16587
676	control-1-20241023-11.czi:c:2/2 - control-1-20241023-11.czi #1	1.865	5.428	1.911	1.243	147.249	2.007	590	21	143.616	1.368	1.53741	1.25716
677	control-1-20241023-11.czi:c:2/2 - control-1-20241023-11.czi #1	2.299	5.677	1.933	1.514	110.486	1.99	184	30	109.983	1.547	1.27675	1.11555
678	control-1-20241023-11.czi:c:2/2 - control-1-20241023-11.czi #1	1.713	4.956	1.879	1.161	177.803	1.901	255	50	169.695	1.105	1.61843	1.14103
679	control-1-20241023-11.czi:c:2/2 - control-1-20241023-11.czi #1	2.219	5.698	1.872	1.51	46.944	2.007	149	66	36.384	1.623	1.23974	1.16433
680	control-1-20241023-11.czi:c:2/2 - control-1-20241023-11.czi #1	2.024	5.266	1.776	1.451	167.947	1.857	199	79	164.055	1.445	1.22398	1.09029
681	control-1-20241023-11.czi:c:2/2 - control-1-20241023-11.czi #1	2.754	6.618	2.463	1.424	12.846	2.518	941	94	11.689	1.467	1.72963	1.26555
682	control-1-20241023-11.czi:c:2/2 - control-1-20241023-11.czi #1	1.966	5.668	1.952	1.282	96.488	2.048	667	90	94.764	1.36	1.52262	1.30037
683	control-1-20241023-11.czi:c:2/2 - control-1-20241023-11.czi #1	1.453	4.586	1.4	1.321	46.236	1.514	885	151	38.157	1.36	1.0598	1.15184
684	control-1-20241023-11.czi:c:2/2 - control-1-20241023-11.czi #1	2.313	5.607	1.763	1.671	48.123	1.888	401	185	35.838	1.7	1.05506	1.08162
685	control-1-20241023-11.czi:c:2/2 - control-1-20241023-11.czi #1	1.518	4.586	1.438	1.344	14.085	1.54	372	199	173.66	1.36	1.06994	1.10252
686	control-1-20241023-11.czi:c:2/2 - control-1-20241023-11.czi #1	2.255	5.818	2.07	1.387	132.538	2.178	81	195	128.66	1.462	1.49243	1.19451
687	control-1-20241023-11.czi:c:2/2 - control-1-20241023-11.czi #1	2.942	6.68	2.42	1.548	130.612	2.452	946	206	123.69	1.623	1.56331	1.20698
688	control-1-20241023-11.czi:c:2/2 - control-1-20241023-11.czi #1	1.945	5.416	2.048	1.209	77.985	2.07	706	231	70.821	1.237	1.69396	1.20013
689	control-1-20241023-11.czi:c:2/2 - control-1-20241023-11.czi #1	1.778	4.926	1.582	1.431	52.067	1.677	399	231	59.534	1.503	1.10552	1.08604
690	control-1-20241023-11.czi:c:2/2 - control-1-20241023-11.czi #1	1.952	5.478	1.845	1.347	93.207	1.888	917	217	97.765	1.36	1.36971	1.22336
691	control-1-20241023-11.czi:c:2/2 - control-1-20241023-11.czi #1	2.863	6.838	2.32	1.571	80.087	2.289	88	260	74.932	1.645	1.47677	1.29965
692	control-1-20241023-11.czi:c:2/2 - control-1-20241023-11.czi #1	1.742	4.997	1.793	1.237	150.086	1.839	439	276	146.31	1.321	1.44947	1.14067
693	control-1-20241023-11.czi:c:2/2 - control-1-20241023-11.czi #1	1.8	5.047	1.592	1.439	7.278	1.694	517	284	17.526	1.445	1.10632	1.12612
694	control-1-20241023-11.czi:c:2/2 - control-1-20241023-11.czi #1	1.973	5.407	1.767	1.422	163.322	1.835	432	297	13.392	1.476	1.24262	1.17917
695	control-1-20241023-11.czi:c:2/2 - control-1-20241023-11.czi #1	3.354	7.158	2.667	1.601	7.541	2.64	277	301	14.931	1.668	1.66583	1.21566
696	control-1-20241023-11.czi:c:2/2 - control-1-20241023-11.czi #1	2.798	6.78	2.442	1.459	108.502	2.479	619	304	112.166	1.526	1.67375	1.30738
697	control-1-20241023-11.czi:c:2/2 - control-1-20241023-11.czi #1	1.627	4.706	1.509	1.372	33.951	1.604	752	356	57.995	1.438	1.09985	1.08319
698	control-1-20241023-11.czi:c:2/2 - control-1-20241023-11.czi #1	1.742	5.047	1.808	1.227	166.332	1.882	519	359	161.565	1.275	1.47351	1.16361
699	control-1-20241023-11.czi:c:2/2 - control-1-20241023-11.czi #1	2.827	6.428	2.422	1.486	104.388	2.476	313	356	105.945	1.53	1.62988	1.1631
700	control-1-20241023-11.czi:c:2/2 - control-1-20241023-11.czi #1	2.212	5.768	1.9	1.483	27.932	2.07	292	392	19.179	1.586	1.28119	1.19689
701	control-1-20241023-11.czi:c:2/2 - control-1-20241023-11.czi #1	1.923	5.167	1.661	1.474	9.222	1.734	636	395	168.69	1.445	1.12687	1.10481
702	control-1-20241023-11.czi:c:2/2 - control-1-20241023-11.czi #1	2.386	5.768	1.971	1.541	135.782	2.028	143	389	123.024	1.598	1.27904	1.10961
703	control-1-20241023-11.czi:c:2/2 - control-1-20241023-11.czi #1	2.566	6.738	2.78	1.175	20.919	2.747	395	409	21.801	1.194	2.36596	1.40798
704	control-1-20241023-11.czi:c:2/2 - control-1-20241023-11.czi #1	1.93	5.378	1.677	1.465	104.602	1.751	656	413	119.055	1.521	1.14471	1.19254
705	control-1-20241023-11.czi:c:2/2 - control-1-20241023-11.czi #1	2.277	5.607	1.98	1.464	10.767	2.07	768	448	19.179	1.445	1.35246	1.09872
706	control-1-20241023-11.czi:c:2/2 - control-1-20241023-11.czi #1	3.224	6.668	2.25	1.825	164.085	2.322	259	448	156.251	1.863	1.23288	1.09745
707	control-1-20241023-11.czi:c:2/2 - control-1-20241023-11.czi #1	2.92	6.539	2.433	1.528	143.129	2.432	434	470	143.531	1.564	1.59228	1.16528
708	control-1-20241023-11.czi:c:2/2 - control-1-20241023-11.czi #1	1.547	4.777	1.616	1.219	54.847	1.688	529	494	49.086	1.293	1.32568	1.17384
709	control-1-20241023-11.czi:c:2/2 - control-1-20241023-11.czi #1	2.928	6.95	2.445	1.525	72.555	2.448	763	511	69.677	1.608	1.60328	1.31277
710	control-1-20241023-11.czi:c:2/2 - control-1-20241023-11.czi #1	1.778	5.258	1.75	1.294	52.862	1.839	539	502	33.69	1.382	1.3524	1.23737
711	control-1-20241023-11.czi:c:2/2 - control-1-20241023-11.czi #1	1.648	4.806	1.506	1.393	69.756	1.624	953	504	47.121	1.445	1.08112	1.11532
712	control-1-20241023-11.czi:c:2/2 - control-1-20241023-11.czi #1	2.046	5.789	1.945	1.339	73.282	2.055	640	528	65.556	1.443	1.45258	1.30344
713	control-1-20241023-11.czi:c:2/2 - control-1-20241023-11.czi #1	1.67	4.877	1.626	1.307	138.419	1.7	799	527	126.87	1.383	1.24407	1.13339
714	control-1-20241023-11.czi:c:2/2 - control-1-20241023-11.czi #1	1.706	5.208	1.604	1.355	65.693	1.711	574	562	63.435	1.445	1.18376	1.26518
715	control-1-20241023-11.czi:c:2/2 - control-1-20241023-11.czi #1	2.443	6.369	2.067	1.505	70.632	2.179	628	590	69.444	1.597	1.37342	1.32132
716	control-1-20241023-11.czi:c:2/2 - control-1-20241023-11.czi #1	2.53	6.208	2.123	1.518	16.394	2.186	765	588	13.496	1.53	1.39855	1.2122
717	control-1-20241023-11.czi:c:2/2 - control-1-20241023-11.czi #1	2.957	6.668	2.401	1.568	78.05	2.42	102	668	71.565	1.629	1.53125	1.19655
718	control-1-20241023-11.czi:c:2/2 - control-1-20241023-11.czi #1	2.306	5.627	1.908	1.539	34.366	2.007	269	672	36.384	1.623	1.23977	1.09266
719	control-1-20241023-11.czi:c:2/2 - control-1-20241023-11.czi #1	3.34	6.859	2.126	2	19.907	2.264	46	706	55.713	2.015	1.063	1.1209
720	control-1-20241023-11.czi:c:2/2 - control-1-20241023-11.czi #1	2.812	6.809	2.401	1.491	100.469	2.42	775	688	108.435	1.574	1.61033	1.31202
721	control-1-20241023-11.czi:c:2/2 - control-1-20241023-11.czi #1	2.913	6.73	2.366	1.568	46.181	2.417	587	720	50.711	1.666	1.50893	1.23731
722	control-1-20241023-11.czi:c:2/2 - control-1-20241023-11.czi #1	2.48	5.917	2.101	1.503	72.38	2.151	409	757	71.565	1.559	1.39787	1.12342
723	control-1-20241023-11.czi:c:2/2 - control-1-20241023-11.czi #1	1.901	5.416	2.019	1.199	94.001	2.044	739	733	106.928	1.19	1.6839	1.22791
724	control-1-20241023-11.czi:c:2/2 - control-1-20241023-11.czi #1	1.677	4.997	1.787	1.195	89.055	1.818	752	733	100.784	1.261	1.4954	1.18488
725	control-1-20241023-11.czi:c:2/2 - control-1-20241023-11.czi #1	2.4	6.539	2.644	1.156	144.773	2.591	615	739	138.991	1.179	2.2872	1.41776
726	control-1-20241023-11.czi:c:2/2 - control-1-20241023-11.czi #1	3.094	6.909	2.202	1.789	108.083	2.364	509	765	127.694	1.828	1.23086	1.22772
727	control-1-20241023-11.czi:c:2/2 - control-1-20241023-11.czi #1	2.082	5.478	1.87	1.418	155.3	1.939	766	781	164.745	1.483	1.31876	1.14697
728	control-1-20241023-11.czi:c:2/2 - control-1-20241023-11.czi #1	2.516	6.038	2.026	1.581	82.536	2.084	730	810	78.232	1.615	1.28147	1.1531
729	control-1-20241023-11.czi:c:2/2 - control-1-20241023-11.czi #1	2.769	6.108	2.062	1.71	130.785	2.146	935	793	146.31	1.743	1.20585	1.07217
730	control-1-20241023-11.czi:c:2/2 - control-1-20241023-11.czi #1	2.812	6.759	2.617	1.368	24.092	2.625	49	815	24.905	1.513	1.91301	1.29282
731	control-1-20241023-11.czi:c:2/2 - control-1-20241023-11.czi #1	2.451	5.797	1.949	1.601	1.053	2.001	18	823	167.735	1.615	1.21736	1.09107
732	control-1-20241023-11.czi:c:2/2 - control-1-20241023-11.czi #1	2.263	5.747	2.148	1.341	18.012	2.232	203	850	17.745	1.421	1.60179	1.16142
733	control-1-20241023-11.czi:c:2/2 - control-1-20241023-11.czi #1	2.118	5.959	2.366	1.14	146.515	2.382	810	847	145.176	1.196	2.07544	1.33417
734	control-1-20241023-11.czi:c:2/2 - control-1-20241023-11.czi #1	2.74	6.469	2.098	1.663	71.37	2.178	472	869	51.34	1.691	1.26158	1.21539
735	control-1-20241023-11.czi:c:2/2 - control-1-20241023-11.czi #1	2.429	5.847	1.91	1.619	172.932	1.985	403	856	170.134	1.615	1.17974	1.12003
736	control-1-20241023-11.czi:c:2/2 - control-1-20241023-11.czi #1	3.665	7.099	2.442	1.911	144.171	2.501	857	860	144.689	1.937	1.27786	1.09423
737	control-1-20241023-11.czi:c:2/2 - control-1-20241023-11.czi #1	1.865	5.146	1.638	1.45	82.033	1.788	522	882	64.654	1.526	1.12966	1.12993
738	control-1-20241023-11.czi:c:2/2 - control-1-20241023-11.czi #1	1.959	5.217	1.821	1.37	16.401	1.867	946	897	30.069	1.401	1.3292	1.1056
739	control-1-20241023-11.czi:c:2/2 - control-1-20241023-11.czi #1	2.096	5.366	1.823	1.464	95.426	1.882	779	913	71.565	1.445	1.24522	1.0932
740	control-1-20241023-11.czi:c:2/2 - control-1-20241023-11.czi #1	1.887	5.047	1.669	1.439	93.431	1.753	937	944	104.036	1.445	1.15983	1.0742
741	control-1-20241023-11.czi:c:2/2 - control-1-20241023-11.czi #1	1.988	5.217	1.85	1.368	147.395	1.983	353	950	149.036	1.443	1.35234	1.08947
742	control-1-20241023-11.czi:c:2/2 - control-1-20241023-11.czi #1	1.872	5.217	1.757	1.357	71.438	1.82	327	969	52.595	1.402	1.29477	1.15698
743	control-1-20241023-11.czi:c:2/2 - control-1-20241023-11.czi #1	2.161	5.507	1.851	1.487	41.768	1.985	9	976	43.264	1.563	1.24479	1.11677
744	control-1-20241023-11.czi:c:2/2 - control-1-20241023-11.czi #1	2.487	6.087	2.295	1.38	115.808	2.362	72	970	120.256	1.445	1.66304	1.18555
745	control-1-20241023-12.czi:c:2/2 - control-1-20241023-12.czi #1	1.424	4.507	1.426	1.271	20.031	1.588	704	12	15.524	1.263	1.12195	1.13516
746	control-1-20241023-12.czi:c:2/2 - control-1-20241023-12.czi #1	2.205	5.528	1.944	1.444	53.225	2.007	342	36	36.384	1.503	1.34626	1.10285
747	control-1-20241023-12.czi:c:2/2 - control-1-20241023-12.czi #1	1.894	5.026	1.618	1.491	106.117	1.722	133	22	122.905	1.445	1.08518	1.06134
748	control-1-20241023-12.czi:c:2/2 - control-1-20241023-12.czi #1	2.227	5.607	2.082	1.362	88.333	2.084	165	52	101.768	1.36	1.52863	1.12339
749	control-1-20241023-12.czi:c:2/2 - control-1-20241023-12.czi #1	2.342	5.747	1.974	1.511	159.784	2.07	202	61	160.821	1.559	1.30642	1.12224
750	control-1-20241023-12.czi:c:2/2 - control-1-20241023-12.czi #1	2.805	6.61	2.496	1.431	35.37	2.512	467	83	23.962	1.56	1.74423	1.23954
751	control-1-20241023-12.czi:c:2/2 - control-1-20241023-12.czi #1	1.706	4.947	1.699	1.278	39.52	1.794	46	82	31.43	1.368	1.32942	1.14155
752	control-1-20241023-12.czi:c:2/2 - control-1-20241023-12.czi #1	2.559	6.117	2.252	1.447	86.227	2.289	749	104	74.932	1.445	1.55632	1.16358
753	control-1-20241023-12.czi:c:2/2 - control-1-20241023-12.czi #1	2.19	5.457	1.818	1.534	123.685	1.888	336	83	125.838	1.597	1.18514	1.08207
754	control-1-20241023-12.czi:c:2/2 - control-1-20241023-12.czi #1	2.588	6.228	2.116	1.557	109.511	2.206	602	92	117.553	1.615	1.35902	1.19268
755	control-1-20241023-12.czi:c:2/2 - control-1-20241023-12.czi #1	2.79	6.278	1.972	1.801	58.701	2.076	568	114	34.992	1.825	1.09495	1.12416
756	control-1-20241023-12.czi:c:2/2 - control-1-20241023-12.czi #1	2.964	6.598	2.225	1.696	84.273	2.289	56	122	74.932	1.7	1.31191	1.16879
757	control-1-20241023-12.czi:c:2/2 - control-1-20241023-12.czi #1	1.337	4.445	1.546	1.102	80.938	1.604	453	117	57.995	1.142	1.4029	1.17599
758	control-1-20241023-12.czi:c:2/2 - control-1-20241023-12.czi #1	1.439	4.665	1.671	1.096	77.899	1.722	465	122	69.775	1.151	1.52464	1.20346
759	control-1-20241023-12.czi:c:2/2 - control-1-20241023-12.czi #1	1.93	5.217	1.805	1.362	2.316	1.878	719	114	5.194	1.36	1.32526	1.12221
760	control-1-20241023-12.czi:c:2/2 - control-1-20241023-12.czi #1	3.976	7.539	2.702	1.873	11.6	2.769	476	141	17.879	1.909	1.44261	1.13755
761	control-1-20241023-12.czi:c:2/2 - control-1-20241023-12.czi #1	3.325	6.929	2.452	1.727	22.851	2.512	925	154	23.962	1.749	1.4198	1.14905
762	control-1-20241023-12.czi:c:2/2 - control-1-20241023-12.czi #1	3.528	7.389	2.592	1.733	75.892	2.619	696	168	76.866	1.753	1.49567	1.2315
763	control-1-20241023-12.czi:c:2/2 - control-1-20241023-12.czi #1	2.407	5.868	1.926	1.591	108.128	1.992	547	163	129.806	1.615	1.21056	1.1384
764	control-1-20241023-12.czi:c:2/2 - control-1-20241023-12.czi #1	4.157	9.16	3.907	1.355	159.705	3.807	337	185	156.297	1.351	2.88339	1.60621
765	control-1-20241023-12.czi:c:2/2 - control-1-20241023-12.czi #1	1.2	4.466	1.52	1.005	6.943	1.613	588	196	18.435	1.067	1.51244	1.32265
766	control-1-20241023-12.czi:c:2/2 - control-1-20241023-12.czi #1	1.554	4.615	1.508	1.313	7.397	1.613	591	206	18.435	1.275	1.14851	1.09064
767	control-1-20241023-12.czi:c:2/2 - control-1-20241023-12.czi #1	2.877	6.448	2.291	1.599	157.937	2.321	922	219	151.557	1.635	1.43277	1.15001
768	control-1-20241023-12.czi:c:2/2 - control-1-20241023-12.czi #1	3.13	6.689	2.385	1.671	52.473	2.501	360	242	54.689	1.743	1.42729	1.13754
769	control-1-20241023-12.czi:c:2/2 - control-1-20241023-12.czi #1	1.93	5.478	1.884	1.304	98.619	1.939	527	227	105.255	1.37	1.44479	1.23731
770	control-1-20241023-12.czi:c:2/2 - control-1-20241023-12.czi #1	2.682	5.988	2.038	1.676	120.983	2.1	475	238	111.371	1.743	1.21599	1.06389
771	control-1-20241023-12.czi:c:2/2 - control-1-20241023-12.czi #1	1.8	4.947	1.664	1.377	37.356	1.722	267	257	32.905	1.428	1.20842	1.08194
772	control-1-20241023-12.czi:c:2/2 - control-1-20241023-12.czi #1	2.559	6.179	2.331	1.398	121.582	2.335	689	243	123.111	1.438	1.66738	1.18729
773	control-1-20241023-12.czi:c:2/2 - control-1-20241023-12.czi #1	2.494	5.789	1.95	1.628	135.125	2.021	891	249	157.751	1.623	1.19779	1.0693
774	control-1-20241023-12.czi:c:2/2 - control-1-20241023-12.czi #1	2.827	6.718	2.539	1.418	164.408	2.479	569	249	157.834	1.425	1.79055	1.27041
775	control-1-20241023-12.czi:c:2/2 - control-1-20241023-12.czi #1	1.945	5.167	1.654	1.497	35.104	1.753	77	262	22.834	1.597	1.10488	1.09231
776	control-1-20241023-12.czi:c:2/2 - control-1-20241023-12.czi #1	2.169	5.436	1.912	1.444	3.238	1.963	343	273	17.65	1.445	1.3241	1.08415
777	control-1-20241023-12.czi:c:2/2 - control-1-20241023-12.czi #1	3.853	7.659	2.623	1.87	78.621	2.641	506	308	56.821	1.861	1.40267	1.21153
778	control-1-20241023-12.czi:c:2/2 - control-1-20241023-12.czi #1	2.884	6.469	2.022	1.816	123.974	2.126	19	285	126.87	1.901	1.11344	1.1547
779	control-1-20241023-12.czi:c:2/2 - control-1-20241023-12.czi #1	2.913	6.469	2.089	1.775	178.991	2.186	218	298	13.496	1.863	1.1769	1.1432
780	control-1-20241023-12.czi:c:2/2 - control-1-20241023-12.czi #1	1.561	4.706	1.741	1.142	13.997	1.818	673	294	10.784	1.19	1.52452	1.12899
781	control-1-20241023-12.czi:c:2/2 - control-1-20241023-12.czi #1	2.552	5.868	1.858	1.749	101.32	1.939	718	303	105.255	1.785	1.06232	1.07372
782	control-1-20241023-12.czi:c:2/2 - control-1-20241023-12.czi #1	2.082	5.287	1.789	1.482	22.962	1.857	949	316	15.945	1.53	1.20715	1.06839
783	control-1-20241023-12.czi:c:2/2 - control-1-20241023-12.czi #1	2.87	6.237	2.114	1.728	96.761	2.179	491	325	110.556	1.7	1.22338	1.0786
784	control-1-20241023-12.czi:c:2/2 - control-1-20241023-12.czi #1	2.234	5.777	2.208	1.288	6.438	2.269	378	338	12.995	1.275	1.71429	1.18881
785	control-1-20241023-12.czi:c:2/2 - control-1-20241023-12.czi #1	3.166	6.718	2.384	1.691	168.006	2.448	689	351	159.677	1.7	1.40982	1.13438
786	control-1-20241023-12.czi:c:2/2 - control-1-20241023-12.czi #1	2.978	6.738	2.298	1.65	136.347	2.382	848	358	145.176	1.766	1.39273	1.21319
787	control-1-20241023-12.czi:c:2/2 - control-1-20241023-12.czi #1	2.617	6.228	2.223	1.499	157.494	2.289	391	382	164.932	1.559	1.48299	1.17946
788	control-1-20241023-12.czi:c:2/2 - control-1-20241023-12.czi #1	1.843	4.997	1.633	1.437	50.035	1.711	942	398	63.435	1.503	1.1364	1.07816
789	control-1-20241023-12.czi:c:2/2 - control-1-20241023-12.czi #1	3.405	6.838	2.339	1.853	14.204	2.368	490	400	21.038	1.871	1.26228	1.09278
790	control-1-20241023-12.czi:c:2/2 - control-1-20241023-12.czi #1	2.725	6.398	2.088	1.662	87.977	2.207	715	423	74.358	1.761	1.25632	1.1954
791	control-1-20241023-12.czi:c:2/2 - control-1-20241023-12.czi #1	1.814	5.478	1.943	1.189	104.422	2.021	545	414	104.621	1.275	1.63415	1.31643
792	control-1-20241023-12.czi:c:2/2 - control-1-20241023-12.czi #1	3.477	7.19	2.773	1.596	38.328	2.807	657	436	35.134	1.62	1.73747	1.18316
793	control-1-20241023-12.czi:c:2/2 - control-1-20241023-12.czi #1	3.275	6.639	2.107	1.978	28.76	2.289	620	430	21.801	2.018	1.06522	1.07099
794	control-1-20241023-12.czi:c:2/2 - control-1-20241023-12.czi #1	2.443	5.917	2.008	1.549	6.757	2.044	209	444	16.928	1.579	1.29632	1.14043
795	control-1-20241023-12.czi:c:2/2 - control-1-20241023-12.czi #1	2.436	5.868	1.806	1.717	153.949	1.939	18	435	142.125	1.7	1.05183	1.12485
796	control-1-20241023-12.czi:c:2/2 - control-1-20241023-12.czi #1	4.59	8.169	2.895	2.019	171.243	2.902	872	444	174.958	2.012	1.43388	1.15695
797	control-1-20241023-12.czi:c:2/2 - control-1-20241023-12.czi #1	3.578	7.178	2.391	1.906	95.401	2.435	304	446	102.095	1.871	1.25446	1.14593
798	control-1-20241023-12.czi:c:2/2 - control-1-20241023-12.czi #1	2.602	6.149	2.079	1.594	124.382	2.151	630	447	108.435	1.623	1.30427	1.15636
799	control-1-20241023-12.czi:c:2/2 - control-1-20241023-12.czi #1	2.067	5.357	1.9	1.385	132.335	1.957	690	450	124.38	1.443	1.37184	1.10482
800	control-1-20241023-12.czi:c:2/2 - control-1-20241023-12.czi #1	2.769	6.307	2.295	1.536	74.922	2.339	191	490	70.907	1.559	1.49414	1.14318
801	control-1-20241023-12.czi:c:2/2 - control-1-20241023-12.czi #1	3.607	7.63	2.466	1.863	89.265	2.518	511	493	101.689	1.956	1.32367	1.28438
802	control-1-20241023-12.czi:c:2/2 - control-1-20241023-12.czi #1	2.407	5.967	2.157	1.421	92.597	2.168	414	511	101.31	1.445	1.51795	1.17713
803	control-1-20241023-12.czi:c:2/2 - control-1-20241023-12.czi #1	2.378	5.967	2.118	1.43	167.064	2.207	132	528	164.358	1.485	1.48112	1.19149
804	control-1-20241023-12.czi:c:2/2 - control-1-20241023-12.czi #1	2.031	5.246	1.758	1.471	86.84	1.831	285	562	68.199	1.445	1.19511	1.07829
805	control-1-20241023-12.czi:c:2/2 - control-1-20241023-12.czi #1	2.805	6.208	2.078	1.719	148.476	2.146	235	554	123.69	1.768	1.20884	1.09335
806	control-1-20241023-12.czi:c:2/2 - control-1-20241023-12.czi #1	3.383	7.149	2.337	1.843	65.975	2.501	913	587	54.689	1.92	1.26804	1.20221
807	control-1-20241023-12.czi:c:2/2 - control-1-20241023-12.czi #1	2.602	6.228	2.217	1.494	18.188	2.352	643	590	12.529	1.586	1.48394	1.18626
808	control-1-20241023-12.czi:c:2/2 - control-1-20241023-12.czi #1	2.161	5.507	1.927	1.428	66.406	1.99	500	606	70.017	1.521	1.34944	1.11677
809	control-1-20241023-12.czi:c:2/2 - control-1-20241023-12.czi #1	3.376	7.149	2.707	1.588	105.975	2.722	893	598	104.47	1.635	1.70466	1.2047
810	control-1-20241023-12.czi:c:2/2 - control-1-20241023-12.czi #1	2.957	6.568	2.103	1.79	71.433	2.211	43	640	67.38	1.845	1.17486	1.16093
811	control-1-20241023-12.czi:c:2/2 - control-1-20241023-12.czi #1	2.667	6.328	2.15	1.58	11.986	2.186	850	632	13.496	1.608	1.36076	1.19481
812	control-1-20241023-12.czi:c:2/2 - control-1-20241023-12.czi #1	2.183	5.768	2.193	1.267	124.171	2.264	440	627	124.287	1.331	1.73086	1.21279
813	control-1-20241023-12.czi:c:2/2 - control-1-20241023-12.czi #1	1.67	4.956	1.777	1.197	170.407	1.826	409	645	152.241	1.19	1.48454	1.17041
814	control-1-20241023-12.czi:c:2/2 - control-1-20241023-12.czi #1	2.451	6.328	2.354	1.326	77.68	2.352	73	669	77.471	1.398	1.77526	1.30011
815	control-1-20241023-12.czi:c:2/2 - control-1-20241023-12.czi #1	1.496	4.686	1.642	1.16	12.869	1.802	409	664	19.29	1.19	1.41552	1.16805
816	control-1-20241023-12.czi:c:2/2 - control-1-20241023-12.czi #1	2.617	6.008	1.963	1.697	129.597	2.028	641	668	123.024	1.743	1.15675	1.09761
817	control-1-20241023-12.czi:c:2/2 - control-1-20241023-12.czi #1	2.364	5.789	1.973	1.525	117.401	2.021	232	678	104.621	1.556	1.29377	1.12811
818	control-1-20241023-12.czi:c:2/2 - control-1-20241023-12.czi #1	2.74	6.137	2.078	1.679	101.603	2.126	126	701	106.26	1.7	1.23764	1.09384
819	control-1-20241023-12.czi:c:2/2 - control-1-20241023-12.czi #1	1.236	4.346	1.591	0.989	6.337	1.635	871	725	8.973	1.02	1.6087	1.21605
820	control-1-20241023-12.czi:c:2/2 - control-1-20241023-12.czi #1	3.051	6.618	2.228	1.743	75.64	2.289	743	750	74.932	1.815	1.27826	1.14236
821	control-1-20241023-12.czi:c:2/2 - control-1-20241023-12.czi #1	1.489	4.715	1.582	1.199	170.627	1.651	872	731	145.491	1.19	1.31943	1.18812
822	control-1-20241023-12.czi:c:2/2 - control-1-20241023-12.czi #1	1.417	4.736	1.671	1.08	18.132	1.7	768	758	36.87	1.169	1.54722	1.25963
823	control-1-20241023-12.czi:c:2/2 - control-1-20241023-12.czi #1	1.373	4.475	1.643	1.064	14.863	1.677	773	766	30.466	1.089	1.54417	1.16066
824	control-1-20241023-12.czi:c:2/2 - control-1-20241023-12.czi #1	3.239	6.568	2.119	1.946	40.732	2.217	841	781	57.529	1.984	1.0889	1.05985
825	control-1-20241023-12.czi:c:2/2 - control-1-20241023-12.czi #1	2.61	6.266	2.376	1.398	2.991	2.335	669	774	10.491	1.36	1.69957	1.1971
826	control-1-20241023-12.czi:c:2/2 - control-1-20241023-12.czi #1	2.32	5.577	1.785	1.655	104.43	1.882	753	767	108.435	1.7	1.07855	1.06685
827	control-1-20241023-12.czi:c:2/2 - control-1-20241023-12.czi #1	2.039	5.436	1.976	1.313	65.796	2.028	947	796	56.976	1.331	1.50495	1.15327
828	control-1-20241023-12.czi:c:2/2 - control-1-20241023-12.czi #1	2.559	6.029	2.036	1.6	42.879	2.058	362	805	38.29	1.623	1.2725	1.13034
829	control-1-20241023-12.czi:c:2/2 - control-1-20241023-12.czi #1	2.443	5.996	2.225	1.398	177.716	2.251	419	796	10.886	1.36	1.59156	1.17109
830	control-1-20241023-12.czi:c:2/2 - control-1-20241023-12.czi #1	1.778	5.067	1.636	1.384	121.88	1.722	122	788	110.225	1.462	1.18208	1.14911
831	control-1-20241023-12.czi:c:2/2 - control-1-20241023-12.czi #1	1.894	5.067	1.786	1.35	134.836	1.867	273	790	120.069	1.383	1.32296	1.07873
832	control-1-20241023-12.czi:c:2/2 - control-1-20241023-12.czi #1	1.858	4.997	1.58	1.497	90.775	1.67	794	828	75.256	1.53	1.05544	1.06946
833	control-1-20241023-12.czi:c:2/2 - control-1-20241023-12.czi #1	2.414	5.797	1.996	1.54	177.606	2.056	490	889	172.875	1.53	1.2961	1.1078
834	control-1-20241023-12.czi:c:2/2 - control-1-20241023-12.czi #1	1.576	4.636	1.569	1.279	166.442	1.67	630	894	165.256	1.275	1.22674	1.08523
835	control-1-20241023-12.czi:c:2/2 - control-1-20241023-12.czi #1	2.27	5.668	1.864	1.55	143.04	1.941	279	910	151.189	1.597	1.20258	1.12622
836	control-1-20241023-12.czi:c:2/2 - control-1-20241023-12.czi #1	2.161	5.457	1.851	1.487	145.455	1.939	652	913	127.875	1.521	1.24479	1.09659
837	control-1-20241023-12.czi:c:2/2 - control-1-20241023-12.czi #1	2.241	5.607	1.941	1.47	20.492	2.007	314	946	36.384	1.53	1.32041	1.11637
838	control-1-20241023-12.czi:c:2/2 - control-1-20241023-12.czi #1	2.74	6.199	2.168	1.609	140.168	2.217	540	941	147.529	1.623	1.34742	1.11605
839	control-1-20241023-12.czi:c:2/2 - control-1-20241023-12.czi #1	3.239	6.909	2.364	1.744	74.945	2.435	725	984	65.225	1.836	1.3555	1.17276
840	control-1-20241023-12.czi:c:2/2 - control-1-20241023-12.czi #1	2.169	5.457	1.809	1.526	121.585	1.882	32	959	108.435	1.597	1.18545	1.09254
841	control-1-20241023-12.czi:c:2/2 - control-1-20241023-12.czi #1	1.88	5.067	1.601	1.494	30.168	1.694	59	972	17.526	1.53	1.07162	1.08676
842	control-1-20241023-12.czi:c:2/2 - control-1-20241023-12.czi #1	2.386	5.868	2.109	1.44	23.024	2.179	358	985	20.556	1.509	1.46458	1.14842
843	control-1-20241023-13.czi:c:2/2 - control-1-20241023-13.czi #1	1.786	5.117	1.868	1.217	37.681	1.939	691	20	37.875	1.292	1.53492	1.16665
844	control-1-20241023-13.czi:c:2/2 - control-1-20241023-13.czi #1	2.263	5.557	1.9	1.516	163.945	1.957	230	11	145.62	1.53	1.2533	1.08589
845	control-1-20241023-13.czi:c:2/2 - control-1-20241023-13.czi #1	2.342	5.797	2.102	1.419	174.352	2.153	734	21	170.91	1.445	1.48132	1.14185
846	control-1-20241023-13.czi:c:2/2 - control-1-20241023-13.czi #1	2.559	6.067	2.102	1.55	87.723	2.126	847	50	73.74	1.582	1.35613	1.14464
847	control-1-20241023-13.czi:c:2/2 - control-1-20241023-13.czi #1	2.624	6.568	2.319	1.441	91.872	2.31	149	34	96.34	1.445	1.6093	1.30826
848	control-1-20241023-13.czi:c:2/2 - control-1-20241023-13.czi #1	1.973	5.287	1.782	1.41	145.803	1.872	673	51	140.528	1.461	1.26383	1.12741
849	control-1-20241023-13.czi:c:2/2 - control-1-20241023-13.czi #1	2.364	6.038	2.279	1.32	1.941	2.335	755	61	10.491	1.36	1.72652	1.22724
850	control-1-20241023-13.czi:c:2/2 - control-1-20241023-13.czi #1	1.771	4.926	1.607	1.404	124.901	1.7	342	63	126.87	1.483	1.14459	1.09034
851	control-1-20241023-13.czi:c:2/2 - control-1-20241023-13.czi #1	2.039	5.457	2.055	1.263	60.383	2.076	170	90	55.008	1.321	1.62708	1.1622
852	control-1-20241023-13.czi:c:2/2 - control-1-20241023-13.czi #1	2.61	6.166	2.278	1.459	1.752	2.269	600	89	167.005	1.445	1.56134	1.1592
853	control-1-20241023-13.czi:c:2/2 - control-1-20241023-13.czi #1	1.923	5.167	1.743	1.404	86.938	1.802	617	119	109.29	1.445	1.24145	1.10481
854	control-1-20241023-13.czi:c:2/2 - control-1-20241023-13.czi #1	1.46	4.586	1.521	1.223	1.299	1.613	553	125	161.565	1.19	1.24366	1.14632
855	control-1-20241023-13.czi:c:2/2 - control-1-20241023-13.czi #1	2.125	5.457	1.709	1.583	98.125	1.802	452	144	109.29	1.615	1.0796	1.11516
856	control-1-20241023-13.czi:c:2/2 - control-1-20241023-13.czi #1	2.111	5.598	1.836	1.464	14.54	1.911	555	162	20.854	1.505	1.2541	1.18132
857	control-1-20241023-13.czi:c:2/2 - control-1-20241023-13.czi #1	2.769	6.328	2.158	1.634	71.293	2.232	930	175	72.255	1.663	1.32069	1.1508
858	control-1-20241023-13.czi:c:2/2 - control-1-20241023-13.czi #1	3.043	6.498	2.029	1.91	140.281	2.178	174	163	141.34	1.956	1.0623	1.1042
859	control-1-20241023-13.czi:c:2/2 - control-1-20241023-13.czi #1	2.559	6.349	2.113	1.542	98.408	2.211	97	165	112.62	1.615	1.3703	1.25352
860	control-1-20241023-13.czi:c:2/2 - control-1-20241023-13.czi #1	2.827	6.51	2.284	1.575	131.809	2.297	308	178	128.991	1.605	1.45016	1.19296
861	control-1-20241023-13.czi:c:2/2 - control-1-20241023-13.czi #1	2.248	5.677	1.947	1.47	101.972	2.021	654	179	112.249	1.51	1.32449	1.14086
862	control-1-20241023-13.czi:c:2/2 - control-1-20241023-13.czi #1	2.422	5.959	1.902	1.621	162.157	1.99	548	199	160.017	1.673	1.17335	1.16671
863	control-1-20241023-13.czi:c:2/2 - control-1-20241023-13.czi #1	2.805	6.689	2.522	1.416	155.32	2.512	967	199	156.038	1.461	1.78107	1.26934
864	control-1-20241023-13.czi:c:2/2 - control-1-20241023-13.czi #1	2.335	5.607	1.819	1.634	75.808	1.911	713	227	69.146	1.615	1.11322	1.07143
865	control-1-20241023-13.czi:c:2/2 - control-1-20241023-13.czi #1	1.959	5.308	1.814	1.375	110.725	1.882	89	209	108.435	1.445	1.31927	1.1445
866	control-1-20241023-13.czi:c:2/2 - control-1-20241023-13.czi #1	1.959	5.096	1.688	1.478	147.287	1.826	941	211	152.241	1.53	1.14208	1.05491
867	control-1-20241023-13.czi:c:2/2 - control-1-20241023-13.czi #1	1.778	4.997	1.618	1.399	24.286	1.753	624	270	22.834	1.445	1.15654	1.11758
868	control-1-20241023-13.czi:c:2/2 - control-1-20241023-13.czi #1	1.858	4.976	1.71	1.383	97.723	1.775	407	263	106.699	1.36	1.23644	1.06049
869	control-1-20241023-13.czi:c:2/2 - control-1-20241023-13.czi #1	2.718	6.398	2.026	1.709	62.415	2.168	430	285	48.18	1.815	1.18549	1.19848
870	control-1-20241023-13.czi:c:2/2 - control-1-20241023-13.czi #1	2.566	5.959	2.014	1.622	131.458	2.131	730	273	118.61	1.623	1.24168	1.10124
871	control-1-20241023-13.czi:c:2/2 - control-1-20241023-13.czi #1	2.92	6.378	2.204	1.687	55.251	2.297	252	315	51.009	1.749	1.30646	1.1086
872	control-1-20241023-13.czi:c:2/2 - control-1-20241023-13.czi #1	1.988	5.366	1.992	1.271	5.328	2.021	518	310	14.621	1.275	1.56727	1.15259
873	control-1-20241023-13.czi:c:2/2 - control-1-20241023-13.czi #1	2.783	6.56	2.459	1.441	42.274	2.483	488	346	38.047	1.503	1.70645	1.23051
874	control-1-20241023-13.czi:c:2/2 - control-1-20241023-13.czi #1	2.198	5.528	1.939	1.443	105.317	2.044	229	341	106.928	1.505	1.34373	1.10637
875	control-1-20241023-13.czi:c:2/2 - control-1-20241023-13.czi #1	2.067	5.387	1.743	1.51	168.814	1.857	263	355	164.055	1.53	1.1543	1.11723
876	control-1-20241023-13.czi:c:2/2 - control-1-20241023-13.czi #1	3.499	7.29	2.608	1.708	150.292	2.668	707	363	149.349	1.73	1.52693	1.20865
877	control-1-20241023-13.czi:c:2/2 - control-1-20241023-13.czi #1	3.665	7.219	2.364	1.974	178.294	2.536	182	377	166.43	2.041	1.19757	1.13154
878	control-1-20241023-13.czi:c:2/2 - control-1-20241023-13.czi #1	2.393	5.727	2.024	1.505	61.19	2.1	970	393	58.241	1.559	1.34485	1.09069
879	control-1-20241023-13.czi:c:2/2 - control-1-20241023-13.czi #1	3.166	6.738	2.324	1.735	23.619	2.394	342	424	16.504	1.787	1.33948	1.14115
880	control-1-20241023-13.czi:c:2/2 - control-1-20241023-13.czi #1	3.267	6.718	2.102	1.98	87.788	2.194	258	446	54.462	1.956	1.06162	1.09931
881	control-1-20241023-13.czi:c:2/2 - control-1-20241023-13.czi #1	4.106	7.779	2.795	1.871	20.519	2.769	850	445	17.879	1.879	1.49385	1.17279
882	control-1-20241023-13.czi:c:2/2 - control-1-20241023-13.czi #1	2.082	5.337	1.773	1.495	171.499	1.835	331	498	13.392	1.526	1.18595	1.08869
883	control-1-20241023-13.czi:c:2/2 - control-1-20241023-13.czi #1	3.123	6.909	2.388	1.665	2.204	2.489	1	499	172.147	1.7	1.43423	1.21632
884	control-1-20241023-13.czi:c:2/2 - control-1-20241023-13.czi #1	2.487	5.888	1.901	1.666	22.695	1.972	673	526	7.431	1.711	1.14106	1.1093
885	control-1-20241023-13.czi:c:2/2 - control-1-20241023-13.czi #1	3.427	7	2.364	1.845	126.559	2.432	972	554	143.531	1.919	1.2813	1.13782
886	control-1-20241023-13.czi:c:2/2 - control-1-20241023-13.czi #1	2.227	5.656	2.08	1.363	175.442	2.126	838	557	163.74	1.36	1.52605	1.14311
887	control-1-20241023-13.czi:c:2/2 - control-1-20241023-13.czi #1	3.217	6.589	2.286	1.792	136.155	2.322	396	565	156.251	1.804	1.27567	1.07394
888	control-1-20241023-13.czi:c:2/2 - control-1-20241023-13.czi #1	2.082	5.457	1.839	1.441	68.605	1.911	800	597	69.146	1.521	1.2762	1.1382
889	control-1-20241023-13.czi:c:2/2 - control-1-20241023-13.czi #1	2.147	5.366	1.853	1.475	7.235	1.911	885	590	20.854	1.445	1.25627	1.06723
890	control-1-20241023-13.czi:c:2/2 - control-1-20241023-13.czi #1	2.848	6.349	2.102	1.725	57.784	2.146	52	606	33.69	1.749	1.21855	1.12632
891	control-1-20241023-13.czi:c:2/2 - control-1-20241023-13.czi #1	1.735	4.976	1.785	1.238	27.924	1.888	669	632	35.838	1.326	1.44184	1.13567
892	control-1-20241023-13.czi:c:2/2 - control-1-20241023-13.czi #1	1.916	5.266	1.817	1.342	62.069	1.888	679	645	54.162	1.438	1.35395	1.15175
893	control-1-20241023-13.czi:c:2/2 - control-1-20241023-13.czi #1	3.6	7.049	2.326	1.97	155.028	2.435	576	646	155.225	2.015	1.18071	1.09835
894	control-1-20241023-13.czi:c:2/2 - control-1-20241023-13.czi #1	3.976	8.061	2.897	1.748	64.185	2.902	938	678	58.173	1.863	1.65732	1.30053
895	control-1-20241023-13.czi:c:2/2 - control-1-20241023-13.czi #1	3.26	6.867	2.352	1.765	92.212	2.372	748	703	75.466	1.7	1.33258	1.15108
896	control-1-20241023-13.czi:c:2/2 - control-1-20241023-13.czi #1	1.786	5.017	1.662	1.368	125.066	1.722	127	681	122.905	1.415	1.21491	1.12149
897	control-1-20241023-13.czi:c:2/2 - control-1-20241023-13.czi #1	2.516	6.038	2.127	1.506	63.575	2.179	257	712	69.444	1.559	1.41235	1.1531
898	control-1-20241023-13.czi:c:2/2 - control-1-20241023-13.czi #1	2.089	5.337	1.816	1.465	56.645	1.888	192	708	54.162	1.521	1.23959	1.08504
899	control-1-20241023-13.czi:c:2/2 - control-1-20241023-13.czi #1	3.224	7.099	2.65	1.549	121.325	2.689	879	695	124.695	1.589	1.71078	1.24391
900	control-1-20241023-13.czi:c:2/2 - control-1-20241023-13.czi #1	2.089	5.266	1.692	1.572	167.924	1.794	568	717	148.57	1.53	1.07634	1.05636
901	control-1-20241023-13.czi:c:2/2 - control-1-20241023-13.czi #1	2.19	5.818	1.903	1.465	67.82	2.055	857	738	65.556	1.593	1.29898	1.22997
902	control-1-20241023-13.czi:c:2/2 - control-1-20241023-13.czi #1	1.323	4.155	1.405	1.198	69.213	1.463	478	735	54.462	1.19	1.17279	1.03842
903	control-1-20241023-13.czi:c:2/2 - control-1-20241023-13.czi #1	1.186	4.035	1.36	1.11	40.526	1.463	487	743	35.538	1.179	1.22523	1.09243
904	control-1-20241023-13.czi:c:2/2 - control-1-20241023-13.czi #1	2.819	6.087	1.969	1.823	82.751	2.1	761	733	111.371	1.785	1.08009	1.04593
905	control-1-20241023-13.czi:c:2/2 - control-1-20241023-13.czi #1	2.971	7.178	2.701	1.401	163.424	2.769	210	741	162.121	1.501	1.92791	1.38005
906	control-1-20241023-13.czi:c:2/2 - control-1-20241023-13.czi #1	1.699	5.026	1.586	1.364	156.658	1.753	397	746	140.906	1.491	1.16276	1.18316
907	control-1-20241023-13.czi:c:2/2 - control-1-20241023-13.czi #1	2.501	5.917	1.885	1.689	152.918	2.056	785	764	150.255	1.769	1.11604	1.11399
908	control-1-20241023-13.czi:c:2/2 - control-1-20241023-13.czi #1	1.692	4.935	1.803	1.194	1.86	1.831	399	770	21.801	1.19	1.51005	1.14542
909	control-1-20241023-13.czi:c:2/2 - control-1-20241023-13.czi #1	3.137	6.568	2.052	1.947	113.826	2.151	556	772	108.435	1.956	1.05393	1.09431
910	control-1-20241023-13.czi:c:2/2 - control-1-20241023-13.czi #1	3.051	6.598	2.327	1.669	3.673	2.352	333	787	167.471	1.7	1.39425	1.13546
911	control-1-20241023-13.czi:c:2/2 - control-1-20241023-13.czi #1	1.836	4.976	1.682	1.39	119.544	1.794	861	793	121.43	1.445	1.21007	1.07319
912	control-1-20241023-13.czi:c:2/2 - control-1-20241023-13.czi #1	1.814	4.976	1.663	1.39	25.054	1.722	239	814	32.905	1.445	1.1964	1.08621
913	control-1-20241023-13.czi:c:2/2 - control-1-20241023-13.czi #1	2.031	5.266	1.79	1.445	74.336	1.835	257	846	76.608	1.445	1.23875	1.08653
914	control-1-20241023-13.czi:c:2/2 - control-1-20241023-13.czi #1	2.487	5.797	1.918	1.651	113.639	2.028	460	834	123.024	1.7	1.16172	1.07528
915	control-1-20241023-13.czi:c:2/2 - control-1-20241023-13.czi #1	3.173	6.809	2.358	1.713	115.892	2.364	117	858	127.694	1.711	1.37653	1.16275
916	control-1-20241023-13.czi:c:2/2 - control-1-20241023-13.czi #1	2.523	6.087	2.118	1.517	103.235	2.179	580	864	110.556	1.566	1.39618	1.16864
917	control-1-20241023-13.czi:c:2/2 - control-1-20241023-13.czi #1	1.663	4.827	1.756	1.206	40.225	1.82	294	898	37.405	1.202	1.45605	1.11494
918	control-1-20241023-13.czi:c:2/2 - control-1-20241023-13.czi #1	1.655	4.756	1.575	1.338	49.819	1.711	306	909	63.435	1.383	1.17713	1.08762
919	control-1-20241023-13.czi:c:2/2 - control-1-20241023-13.czi #1	2.277	5.577	1.74	1.666	65.894	1.839	610	942	56.31	1.7	1.04442	1.087
920	control-1-20241023-13.czi:c:2/2 - control-1-20241023-13.czi #1	2.306	5.706	2.061	1.425	177.565	2.103	218	930	165.964	1.36	1.44632	1.12356
921	control-1-20241023-13.czi:c:2/2 - control-1-20241023-13.czi #1	3.282	7.029	2.338	1.788	40.688	2.408	391	949	42.138	1.879	1.30761	1.19795
922	control-1-20241023-13.czi:c:2/2 - control-1-20241023-13.czi #1	2.74	6.328	2.297	1.519	152.006	2.335	784	935	146.889	1.521	1.51218	1.16298
923	control-1-20241023-13.czi:c:2/2 - control-1-20241023-13.czi #1	2.364	5.677	1.941	1.551	157.064	2.007	472	948	143.616	1.615	1.25145	1.08488
924	control-1-20241023-13.czi:c:2/2 - control-1-20241023-13.czi #1	2.798	6.639	2.297	1.551	92.465	2.321	80	950	98.427	1.53	1.48098	1.25357
925	control-1-20241023-13.czi:c:2/2 - control-1-20241023-13.czi #1	2.039	5.287	1.655	1.568	113.31	1.734	125	988	78.69	1.613	1.05548	1.09092
926	control-1-20241023-13.czi:c:2/2 - control-1-20241023-13.czi #1	2.183	5.577	1.924	1.445	11.259	1.99	158	986	19.983	1.53	1.33149	1.1338
927	control-1-20241023-14.czi:c:2/2 - control-1-20241023-14.czi #1	1.829	5.117	1.671	1.394	173.131	1.775	590	7	163.301	1.426	1.19871	1.13922
928	control-1-20241023-14.czi:c:2/2 - control-1-20241023-14.czi #1	2.545	6.087	2.166	1.495	86.073	2.168	142	24	101.31	1.519	1.44883	1.15853
929	control-1-20241023-14.czi:c:2/2 - control-1-20241023-14.czi #1	2.096	5.698	1.958	1.363	178.304	2.048	819	37	175.236	1.431	1.43654	1.23266
930	control-1-20241023-14.czi:c:2/2 - control-1-20241023-14.czi #1	1.952	5.217	1.787	1.39	44.836	1.888	509	59	35.838	1.462	1.28561	1.10956
931	control-1-20241023-14.czi:c:2/2 - control-1-20241023-14.czi #1	1.735	4.997	1.75	1.262	152.15	1.867	963	52	149.931	1.327	1.38669	1.14527
932	control-1-20241023-14.czi:c:2/2 - control-1-20241023-14.czi #1	2.451	6.108	2.032	1.535	17.61	2.211	594	80	22.62	1.586	1.32378	1.21128
933	control-1-20241023-14.czi:c:2/2 - control-1-20241023-14.czi #1	1.612	4.877	1.718	1.195	115.645	1.794	950	73	121.43	1.217	1.43766	1.17417
934	control-1-20241023-14.czi:c:2/2 - control-1-20241023-14.czi #1	1.858	5.047	1.596	1.482	178.171	1.67	882	106	14.744	1.53	1.07692	1.09097
935	control-1-20241023-14.czi:c:2/2 - control-1-20241023-14.czi #1	1.88	5.047	1.567	1.527	135.499	1.677	156	96	120.466	1.53	1.0262	1.0782
936	control-1-20241023-14.czi:c:2/2 - control-1-20241023-14.czi #1	1.814	5.217	1.788	1.292	79.988	1.865	735	142	65.772	1.417	1.3839	1.19397
937	control-1-20241023-14.czi:c:2/2 - control-1-20241023-14.czi #1	2.133	5.689	1.844	1.472	76.391	1.911	932	142	69.146	1.53	1.25272	1.20746
938	control-1-20241023-14.czi:c:2/2 - control-1-20241023-14.czi #1	1.851	5.055	1.638	1.439	124.059	1.82	718	124	127.405	1.445	1.13829	1.09857
939	control-1-20241023-14.czi:c:2/2 - control-1-20241023-14.czi #1	2.855	6.448	2.381	1.527	122.359	2.472	182	141	130.815	1.597	1.55927	1.15887
940	control-1-20241023-14.czi:c:2/2 - control-1-20241023-14.czi #1	2.039	5.287	1.814	1.431	177.873	1.901	637	155	169.695	1.445	1.26765	1.09092
941	control-1-20241023-14.czi:c:2/2 - control-1-20241023-14.czi #1	1.547	4.607	1.473	1.337	175.065	1.568	912	155	167.471	1.36	1.10172	1.09178
942	control-1-20241023-14.czi:c:2/2 - control-1-20241023-14.czi #1	2.386	5.727	1.969	1.542	92.847	2.021	154	183	75.379	1.53	1.27691	1.09389
943	control-1-20241023-14.czi:c:2/2 - control-1-20241023-14.czi #1	1.446	4.536	1.618	1.138	38.344	1.7	736	180	36.87	1.202	1.42179	1.13232
944	control-1-20241023-14.czi:c:2/2 - control-1-20241023-14.czi #1	1.865	5.117	1.727	1.375	150.527	1.82	70	170	142.595	1.443	1.256	1.11723
945	control-1-20241023-14.czi:c:2/2 - control-1-20241023-14.czi #1	2.219	5.557	1.871	1.51	2.162	1.939	533	175	164.745	1.53	1.23907	1.10742
946	control-1-20241023-14.czi:c:2/2 - control-1-20241023-14.czi #1	2.711	6.258	2.257	1.529	25.016	2.264	731	208	34.287	1.579	1.47613	1.14956
947	control-1-20241023-14.czi:c:2/2 - control-1-20241023-14.czi #1	1.742	5.088	1.563	1.419	88.132	1.651	233	194	101.889	1.445	1.10148	1.1826
948	control-1-20241023-14.czi:c:2/2 - control-1-20241023-14.czi #1	3.549	7.12	2.586	1.748	40.81	2.57	708	242	55.784	1.765	1.47941	1.1367
949	control-1-20241023-14.czi:c:2/2 - control-1-20241023-14.czi #1	1.12	3.915	1.322	1.079	10.58	1.374	221	233	21.801	1.105	1.22521	1.08902
950	control-1-20241023-14.czi:c:2/2 - control-1-20241023-14.czi #1	2.342	5.768	2.124	1.404	42.084	2.178	234	259	38.66	1.443	1.51282	1.13046
951	control-1-20241023-14.czi:c:2/2 - control-1-20241023-14.czi #1	3.087	6.83	2.429	1.618	139.367	2.436	132	260	150.751	1.702	1.50124	1.20253
952	control-1-20241023-14.czi:c:2/2 - control-1-20241023-14.czi #1	3.304	6.738	2.246	1.873	172.396	2.321	754	263	171.573	1.871	1.19915	1.09348
953	control-1-20241023-14.czi:c:2/2 - control-1-20241023-14.czi #1	2.443	5.947	2.051	1.517	178.354	2.07	584	269	160.821	1.445	1.35201	1.15203
954	control-1-20241023-14.czi:c:2/2 - control-1-20241023-14.czi #1	2.559	6.349	2.16	1.509	43.26	2.288	953	284	41.987	1.627	1.43141	1.25352
955	control-1-20241023-14.czi:c:2/2 - control-1-20241023-14.czi #1	2.147	5.428	1.848	1.479	22.053	1.918	356	308	12.804	1.509	1.24949	1.09204
956	control-1-20241023-14.czi:c:2/2 - control-1-20241023-14.czi #1	2.075	5.337	1.789	1.477	43.052	1.911	461	325	32.276	1.559	1.21124	1.09236
957	control-1-20241023-14.czi:c:2/2 - control-1-20241023-14.czi #1	2.443	5.777	1.975	1.575	0.386	2.044	888	333	16.928	1.53	1.25397	1.0871
958	control-1-20241023-14.czi:c:2/2 - control-1-20241023-14.czi #1	2.075	5.407	1.752	1.508	159.677	1.865	616	342	155.772	1.53	1.1618	1.1212
959	control-1-20241023-14.czi:c:2/2 - control-1-20241023-14.czi #1	1.706	4.968	1.575	1.379	112.639	1.67	510	347	104.744	1.443	1.14213	1.15126
960	control-1-20241023-14.czi:c:2/2 - control-1-20241023-14.czi #1	2.27	5.818	1.927	1.499	130.195	2.048	831	363	131.634	1.597	1.28552	1.18662
961	control-1-20241023-14.czi:c:2/2 - control-1-20241023-14.czi #1	1.655	4.756	1.631	1.292	139.32	1.7	477	373	126.87	1.369	1.26238	1.08762
962	control-1-20241023-14.czi:c:2/2 - control-1-20241023-14.czi #1	4.272	8.298	3.21	1.695	13.031	3.119	427	391	17.447	1.67	1.89381	1.28264
963	control-1-20241023-14.czi:c:2/2 - control-1-20241023-14.czi #1	2.4	5.917	1.968	1.553	105.93	2.044	522	404	106.928	1.597	1.26722	1.16087
964	control-1-20241023-14.czi:c:2/2 - control-1-20241023-14.czi #1	2.581	5.967	2.089	1.573	115.014	2.146	629	411	123.69	1.597	1.32804	1.09778
965	control-1-20241023-14.czi:c:2/2 - control-1-20241023-14.czi #1	2.263	5.557	1.772	1.626	123.814	1.872	801	422	129.472	1.673	1.08979	1.08589
966	control-1-20241023-14.czi:c:2/2 - control-1-20241023-14.czi #1	2.299	5.627	1.863	1.571	102.165	1.963	336	426	107.65	1.615	1.18587	1.09599
967	control-1-20241023-14.czi:c:2/2 - control-1-20241023-14.czi #1	3.108	6.718	2.378	1.664	179.43	2.418	901	432	169.875	1.7	1.42909	1.15555
968	control-1-20241023-14.czi:c:2/2 - control-1-20241023-14.czi #1	2.161	5.457	1.801	1.528	38.794	1.911	373	444	32.276	1.615	1.17866	1.09659
969	control-1-20241023-14.czi:c:2/2 - control-1-20241023-14.czi #1	1.67	4.806	1.537	1.383	15.497	1.633	636	458	38.66	1.445	1.11135	1.10063
970	control-1-20241023-14.czi:c:2/2 - control-1-20241023-14.czi #1	2.067	5.357	1.85	1.423	145.777	1.911	423	451	147.724	1.479	1.30007	1.10482
971	control-1-20241023-14.czi:c:2/2 - control-1-20241023-14.czi #1	2.747	6.369	2.371	1.475	29.912	2.368	515	470	21.038	1.502	1.60746	1.1751
972	control-1-20241023-14.czi:c:2/2 - control-1-20241023-14.czi #1	1.569	4.636	1.457	1.371	97.758	1.533	663	455	109.44	1.443	1.06273	1.09007
973	control-1-20241023-14.czi:c:2/2 - control-1-20241023-14.czi #1	3.434	7.398	2.882	1.517	167.971	2.887	895	463	166.373	1.579	1.8998	1.26829
974	control-1-20241023-14.czi:c:2/2 - control-1-20241023-14.czi #1	2.689	6.328	2.212	1.548	24.891	2.246	278	481	29.476	1.635	1.42894	1.18504
975	control-1-20241023-14.czi:c:2/2 - control-1-20241023-14.czi #1	3.759	7.489	2.456	1.948	125.19	2.596	346	467	121.608	2.122	1.26078	1.18731
976	control-1-20241023-14.czi:c:2/2 - control-1-20241023-14.czi #1	3.239	6.668	2.244	1.838	67.793	2.362	132	496	59.744	1.871	1.22089	1.09237
977	control-1-20241023-14.czi:c:2/2 - control-1-20241023-14.czi #1	2.263	5.507	1.891	1.523	96.525	1.943	942	473	113.199	1.53	1.24163	1.06644
978	control-1-20241023-14.czi:c:2/2 - control-1-20241023-14.czi #1	2.718	6.357	2.318	1.493	176.078	2.352	864	489	167.471	1.445	1.55258	1.18316
979	control-1-20241023-14.czi:c:2/2 - control-1-20241023-14.czi #1	1.945	5.287	1.826	1.356	107.18	1.901	595	501	116.565	1.417	1.34661	1.14364
980	control-1-20241023-14.czi:c:2/2 - control-1-20241023-14.czi #1	1.981	5.287	1.965	1.283	160.847	2.021	68	508	157.751	1.328	1.53157	1.12286
981	control-1-20241023-14.czi:c:2/2 - control-1-20241023-14.czi #1	1.923	5.607	1.997	1.226	107.004	2.028	580	505	123.024	1.317	1.62887	1.30098
982	control-1-20241023-14.czi:c:2/2 - control-1-20241023-14.czi #1	2.537	5.847	1.965	1.644	114.289	2.056	216	508	119.745	1.684	1.19526	1.07235
983	control-1-20241023-14.czi:c:2/2 - control-1-20241023-14.czi #1	2.002	5.266	1.809	1.409	166.818	1.911	63	521	159.146	1.445	1.28389	1.10227
984	control-1-20241023-14.czi:c:2/2 - control-1-20241023-14.czi #1	2.378	5.797	2.064	1.467	170.314	2.103	935	554	165.964	1.53	1.40695	1.12457
985	control-1-20241023-14.czi:c:2/2 - control-1-20241023-14.czi #1	2.378	5.656	1.768	1.713	107.053	1.888	731	552	125.838	1.7	1.03211	1.07053
986	control-1-20241023-14.czi:c:2/2 - control-1-20241023-14.czi #1	2.87	6.469	2.43	1.503	58.244	2.436	402	591	60.751	1.533	1.61677	1.16033
987	control-1-20241023-14.czi:c:2/2 - control-1-20241023-14.czi #1	2.957	6.477	2.274	1.655	15.41	2.289	63	588	15.068	1.667	1.37402	1.12898
988	control-1-20241023-14.czi:c:2/2 - control-1-20241023-14.czi #1	2.133	5.478	1.842	1.474	141.719	1.939	152	587	142.125	1.503	1.24966	1.11955
989	control-1-20241023-14.czi:c:2/2 - control-1-20241023-14.czi #1	2.19	5.607	1.948	1.431	5.927	2.001	939	596	12.265	1.445	1.36129	1.14237
990	control-1-20241023-14.czi:c:2/2 - control-1-20241023-14.czi #1	2.371	5.727	2.018	1.496	18.999	2.1	841	623	21.371	1.53	1.34893	1.10081
991	control-1-20241023-14.czi:c:2/2 - control-1-20241023-14.czi #1	2.667	6.017	1.994	1.703	10.277	2.091	142	644	26.565	1.7	1.17087	1.08026
992	control-1-20241023-14.czi:c:2/2 - control-1-20241023-14.czi #1	2.863	6.428	2.337	1.56	9.652	2.352	779	658	12.529	1.579	1.49808	1.14847
993	control-1-20241023-14.czi:c:2/2 - control-1-20241023-14.czi #1	1.836	5.047	1.71	1.367	52.146	1.82	338	677	52.595	1.443	1.25091	1.10404
994	control-1-20241023-14.czi:c:2/2 - control-1-20241023-14.czi #1	1.923	5.026	1.596	1.534	134.738	1.7	729	671	143.13	1.53	1.04042	1.04534
995	control-1-20241023-14.czi:c:2/2 - control-1-20241023-14.czi #1	2.32	5.868	2.113	1.398	134.745	2.245	702	674	127.304	1.503	1.51144	1.18109
996	control-1-20241023-14.czi:c:2/2 - control-1-20241023-14.czi #1	2.494	6.038	2.072	1.532	41.914	2.194	653	700	35.538	1.648	1.35248	1.16327
997	control-1-20241023-14.czi:c:2/2 - control-1-20241023-14.czi #1	2.002	5.167	1.683	1.515	102.165	1.788	626	688	115.346	1.53	1.11089	1.06121
998	control-1-20241023-14.czi:c:2/2 - control-1-20241023-14.czi #1	2.516	6.017	2.205	1.453	102.114	2.289	682	699	111.801	1.517	1.51755	1.14509
999	control-1-20241023-14.czi:c:2/2 - control-1-20241023-14.czi #1	1.973	5.167	1.746	1.439	63.503	1.802	111	732	70.71	1.505	1.21334	1.07681
1000	control-1-20241023-14.czi:c:2/2 - control-1-20241023-14.czi #1	2.942	6.469	2.147	1.745	163.289	2.225	920	720	173.418	1.787	1.23037	1.13194
1001	control-1-20241023-14.czi:c:2/2 - control-1-20241023-14.czi #1	2.255	5.747	1.811	1.586	82.246	1.901	11	725	100.305	1.615	1.14187	1.16554
1002	control-1-20241023-14.czi:c:2/2 - control-1-20241023-14.czi #1	2.631	5.967	2.08	1.611	154.95	2.173	55	736	149.421	1.673	1.29112	1.07691
1003	control-1-20241023-14.czi:c:2/2 - control-1-20241023-14.czi #1	2.733	6.208	2.116	1.645	105.584	2.211	736	797	112.62	1.7	1.28632	1.12216
1004	control-1-20241023-14.czi:c:2/2 - control-1-20241023-14.czi #1	4.034	7.601	2.893	1.775	46.668	2.926	266	824	35.538	1.743	1.62986	1.13971
1005	control-1-20241023-14.czi:c:2/2 - control-1-20241023-14.czi #1	3.145	6.809	2.59	1.546	142.032	2.603	198	801	128.367	1.64	1.67529	1.1731
1006	control-1-20241023-14.czi:c:2/2 - control-1-20241023-14.czi #1	2.501	5.967	2.113	1.507	170.906	2.153	643	811	170.91	1.53	1.40212	1.13289
1007	control-1-20241023-14.czi:c:2/2 - control-1-20241023-14.czi #1	3.376	7.017	2.607	1.649	80.267	2.625	706	836	65.095	1.615	1.58096	1.16062
1008	control-1-20241023-14.czi:c:2/2 - control-1-20241023-14.czi #1	2.255	5.718	1.837	1.563	58.327	1.888	529	829	35.838	1.597	1.1753	1.1538
1009	control-1-20241023-14.czi:c:2/2 - control-1-20241023-14.czi #1	2.783	6.137	1.983	1.787	88.562	2.056	88	844	60.255	1.785	1.10968	1.07693
1010	control-1-20241023-14.czi:c:2/2 - control-1-20241023-14.czi #1	2.646	6.228	2.315	1.455	64.124	2.368	781	854	68.962	1.521	1.59107	1.16653
1011	control-1-20241023-14.czi:c:2/2 - control-1-20241023-14.czi #1	1.663	4.806	1.487	1.423	89.499	1.604	428	860	57.995	1.445	1.04498	1.10526
1012	control-1-20241023-14.czi:c:2/2 - control-1-20241023-14.czi #1	2.682	6.328	2.285	1.494	162.554	2.358	32	855	154.359	1.526	1.52945	1.18813
1013	control-1-20241023-14.czi:c:2/2 - control-1-20241023-14.czi #1	1.713	4.926	1.666	1.31	55.184	1.722	437	865	32.905	1.403	1.27176	1.12725
1014	control-1-20241023-14.czi:c:2/2 - control-1-20241023-14.czi #1	1.627	4.976	1.824	1.135	8.98	1.857	93	863	15.945	1.18	1.60705	1.21105
1015	control-1-20241023-14.czi:c:2/2 - control-1-20241023-14.czi #1	1.554	4.856	1.612	1.228	29.64	1.794	100	877	31.43	1.356	1.3127	1.20753
1016	control-1-20241023-14.czi:c:2/2 - control-1-20241023-14.czi #1	2.747	6.589	2.452	1.427	68.804	2.448	586	894	69.677	1.452	1.71829	1.25768
1017	control-1-20241023-14.czi:c:2/2 - control-1-20241023-14.czi #1	1.872	5.187	1.816	1.312	134.466	1.888	884	881	125.838	1.354	1.38415	1.14371
1018	control-1-20241023-14.czi:c:2/2 - control-1-20241023-14.czi #1	2.841	6.519	2.416	1.497	55.931	2.501	46	915	54.689	1.58	1.61389	1.19037
1019	control-1-20241023-14.czi:c:2/2 - control-1-20241023-14.czi #1	2.494	6.448	2.127	1.493	10.294	2.207	316	906	15.642	1.653	1.42465	1.32661
1020	control-1-20241023-14.czi:c:2/2 - control-1-20241023-14.czi #1	1.67	4.877	1.687	1.26	149.318	1.769	872	897	144.782	1.341	1.33889	1.13339
1021	control-1-20241023-14.czi:c:2/2 - control-1-20241023-14.czi #1	1.945	5.167	1.729	1.432	135.448	1.82	702	911	127.405	1.503	1.2074	1.09231
1022	control-1-20241023-14.czi:c:2/2 - control-1-20241023-14.czi #1	1.749	4.785	1.616	1.378	110.172	1.722	335	918	122.905	1.36	1.17271	1.04175
1023	control-1-20241023-14.czi:c:2/2 - control-1-20241023-14.czi #1	2.234	5.528	1.824	1.559	138.331	1.911	476	927	122.276	1.623	1.16998	1.08854
1024	control-1-20241023-14.czi:c:2/2 - control-1-20241023-14.czi #1	1.836	4.976	1.647	1.419	111.544	1.722	311	958	110.225	1.445	1.16068	1.07319
1025	control-1-20241023-18.czi:c:2/2 - control-1-20241023-18.czi #1	1.352	4.537	1.39	1.238	109.692	1.514	499	30	128.157	1.276	1.12278	1.21158
1026	control-1-20241023-18.czi:c:2/2 - control-1-20241023-18.czi #1	1.844	5.168	1.799	1.305	163.137	1.882	1269	80	161.565	1.371	1.37854	1.15259
1027	control-1-20241023-18.czi:c:2/2 - control-1-20241023-18.czi #1	1.533	4.828	1.656	1.179	106.838	1.677	1139	99	120.466	1.232	1.40458	1.20999
1028	control-1-20241023-18.czi:c:2/2 - control-1-20241023-18.czi #1	1.179	4.247	1.544	0.972	100.748	1.589	1184	101	105.524	1.02	1.58848	1.21742
1029	control-1-20241023-18.czi:c:2/2 - control-1-20241023-18.czi #1	1.656	5.089	2.01	1.049	143.343	2.007	279	107	143.616	1.109	1.91611	1.2445
1030	control-1-20241023-18.czi:c:2/2 - control-1-20241023-18.czi #1	1.446	4.488	1.514	1.216	106.251	1.642	1126	125	111.251	1.318	1.24507	1.10848
1031	control-1-20241023-18.czi:c:2/2 - control-1-20241023-18.czi #1	1.078	3.816	1.215	1.129	123.014	1.328	1027	141	129.806	1.191	1.07617	1.07495
1032	control-1-20241023-18.czi:c:2/2 - control-1-20241023-18.czi #1	1.432	4.799	1.716	1.063	54.134	1.753	984	163	39.094	1.123	1.6143	1.27982
1033	control-1-20241023-18.czi:c:2/2 - control-1-20241023-18.czi #1	2.741	6.209	2.054	1.699	39.693	2.178	1263	210	38.66	1.786	1.20895	1.11924
1034	control-1-20241023-18.czi:c:2/2 - control-1-20241023-18.czi #1	2.77	6.47	2.26	1.561	43.208	2.352	1444	267	49.399	1.651	1.44779	1.20259
1035	control-1-20241023-18.czi:c:2/2 - control-1-20241023-18.czi #1	1.367	4.517	1.632	1.066	92.41	1.671	1297	246	104.744	1.106	1.53096	1.18774
1036	control-1-20241023-18.czi:c:2/2 - control-1-20241023-18.czi #1	1.02	3.695	1.361	0.954	7.232	1.403	490	260	14.036	0.935	1.42662	1.06517
1037	control-1-20241023-18.czi:c:2/2 - control-1-20241023-18.czi #1	1.237	4.488	1.327	1.186	26.81	1.463	1591	297	35.538	1.191	1.11889	1.29576
1038	control-1-20241023-18.czi:c:2/2 - control-1-20241023-18.czi #1	2.538	6.35	2.4	1.347	54.558	2.472	1316	311	40.815	1.407	1.78174	1.26429
1039	control-1-20241023-18.czi:c:2/2 - control-1-20241023-18.czi #1	1.714	4.956	1.701	1.283	75.726	1.794	1030	309	58.57	1.276	1.3258	1.14036
1040	control-1-20241023-18.czi:c:2/2 - control-1-20241023-18.czi #1	2.408	6.139	2.239	1.369	103.73	2.313	1207	309	107.103	1.431	1.6355	1.24546
1041	control-1-20241023-18.czi:c:2/2 - control-1-20241023-18.czi #1	2.01	5.429	1.97	1.3	142.64	2.007	1103	313	143.616	1.339	1.51538	1.1669
1042	control-1-20241023-18.czi:c:2/2 - control-1-20241023-18.czi #1	2.061	5.438	1.846	1.422	90.112	1.943	202	320	113.199	1.446	1.29817	1.1418
1043	control-1-20241023-18.czi:c:2/2 - control-1-20241023-18.czi #1	1.309	4.156	1.489	1.12	168.288	1.533	289	324	160.56	1.106	1.32946	1.05003
1044	control-1-20241023-18.czi:c:2/2 - control-1-20241023-18.czi #1	1.056	3.977	1.371	0.981	64.202	1.426	960	344	72.646	1.065	1.39755	1.19189
1045	control-1-20241023-18.czi:c:2/2 - control-1-20241023-18.czi #1	1.555	5.139	1.554	1.274	6.698	1.677	1645	377	30.466	1.276	1.21978	1.3515
1046	control-1-20241023-18.czi:c:2/2 - control-1-20241023-18.czi #1	1.96	5.578	2.246	1.111	57.958	2.264	420	399	55.713	1.196	2.0216	1.26326
1047	control-1-20241023-18.czi:c:2/2 - control-1-20241023-18.czi #1	1.049	3.766	1.201	1.112	117.313	1.276	901	386	126.87	1.143	1.08004	1.07591
1048	control-1-20241023-18.czi:c:2/2 - control-1-20241023-18.czi #1	1.548	4.707	1.669	1.181	136.995	1.753	1221	414	129.094	1.263	1.41321	1.13896
1049	control-1-20241023-18.czi:c:2/2 - control-1-20241023-18.czi #1	2.835	6.379	2.245	1.608	165.221	2.313	1537	446	162.897	1.667	1.39614	1.1422
1050	control-1-20241023-18.czi:c:2/2 - control-1-20241023-18.czi #1	1.519	5.529	1.659	1.166	1.064	1.776	25	453	163.301	1.191	1.42281	1.60149
1051	control-1-20241023-18.czi:c:2/2 - control-1-20241023-18.czi #1	2.213	5.678	1.828	1.541	61.169	1.985	1321	484	43.264	1.597	1.18624	1.15931
1052	control-1-20241023-18.czi:c:2/2 - control-1-20241023-18.czi #1	1.049	4.056	1.54	0.867	83.109	1.568	968	497	77.471	0.85	1.77624	1.24799
1053	control-1-20241023-18.czi:c:2/2 - control-1-20241023-18.czi #1	1.859	6.06	2.441	0.969	32.496	2.553	973	530	29.982	1.085	2.51909	1.57201
1054	control-1-20241023-18.czi:c:2/2 - control-1-20241023-18.czi #1	1.888	5.188	1.945	1.236	136.782	2.007	578	528	126.384	1.263	1.57362	1.13446
1055	control-1-20241023-18.czi:c:2/2 - control-1-20241023-18.czi #1	2.857	6.611	2.536	1.434	136.514	2.551	827	545	143.13	1.479	1.76848	1.21735
1056	control-1-20241023-18.czi:c:2/2 - control-1-20241023-18.czi #1	2.264	5.989	2.209	1.305	28.634	2.358	1191	562	25.641	1.407	1.69272	1.26073
1057	control-1-20241023-18.czi:c:2/2 - control-1-20241023-18.czi #1	1.584	5.147	2.09	0.965	160.363	2.1	615	551	158.629	1.022	2.1658	1.33089
1058	control-1-20241023-18.czi:c:2/2 - control-1-20241023-18.czi #1	1.743	4.927	1.551	1.431	177.206	1.642	1311	566	21.251	1.446	1.08386	1.1083
1059	control-1-20241023-18.czi:c:2/2 - control-1-20241023-18.czi #1	1.403	4.467	1.686	1.06	140.235	1.753	1481	560	140.906	1.123	1.59057	1.13179
1060	control-1-20241023-18.czi:c:2/2 - control-1-20241023-18.czi #1	2.068	5.989	1.925	1.368	167.661	2.021	79	571	165.379	1.361	1.40716	1.38022
1061	control-1-20241023-18.czi:c:2/2 - control-1-20241023-18.czi #1	1.634	4.807	1.752	1.188	80.549	1.836	640	598	76.608	1.191	1.47475	1.12535
1062	control-1-20241023-18.czi:c:2/2 - control-1-20241023-18.czi #1	2.039	6.719	2.946	0.882	23.124	2.929	656	602	25.821	0.938	3.34014	1.7619
1063	control-1-20241023-18.czi:c:2/2 - control-1-20241023-18.czi #1	1.779	5.197	1.891	1.198	173.675	1.985	138	593	170.134	1.191	1.57846	1.20815
1064	control-1-20241023-18.czi:c:2/2 - control-1-20241023-18.czi #1	2.35	6.109	2.135	1.402	70.904	2.173	173	616	59.421	1.403	1.52282	1.26375
1065	control-1-20241023-18.czi:c:2/2 - control-1-20241023-18.czi #1	1.157	4.338	1.531	0.962	140.984	1.634	114	597	141.34	1.022	1.59148	1.2943
1066	control-1-20241023-18.czi:c:2/2 - control-1-20241023-18.czi #1	1.562	4.687	1.546	1.286	127.875	1.634	307	611	128.66	1.369	1.20218	1.11918
1067	control-1-20241023-18.czi:c:2/2 - control-1-20241023-18.czi #1	1.916	5.338	1.919	1.271	69.263	1.963	258	644	72.35	1.345	1.50983	1.18346
1068	control-1-20241023-18.czi:c:2/2 - control-1-20241023-18.czi #1	1.164	3.986	1.379	1.075	19.773	1.463	350	636	35.538	1.106	1.28279	1.0862
1069	control-1-20241023-18.czi:c:2/2 - control-1-20241023-18.czi #1	2.647	6.13	2.127	1.584	151.074	2.211	1073	631	157.38	1.651	1.3428	1.12968
1070	control-1-20241023-18.czi:c:2/2 - control-1-20241023-18.czi #1	1.381	5.226	2.253	0.781	163.952	2.211	461	629	157.38	0.838	2.88476	1.57375
1071	control-1-20241023-18.czi:c:2/2 - control-1-20241023-18.czi #1	2.039	5.479	1.915	1.356	24.058	1.943	1376	642	23.199	1.405	1.41224	1.17159
1072	control-1-20241023-18.czi:c:2/2 - control-1-20241023-18.czi #1	1.417	5.188	1.561	1.156	8.694	1.709	70	638	5.711	1.191	1.35035	1.51154
1073	control-1-20241023-18.czi:c:2/2 - control-1-20241023-18.czi #1	1.302	5.006	2.077	0.798	164.601	2.1	486	632	158.629	0.881	2.60276	1.53165
1074	control-1-20241023-18.czi:c:2/2 - control-1-20241023-18.czi #1	2.249	5.807	2.209	1.296	4.704	2.208	382	646	15.642	1.276	1.70448	1.19318
1075	control-1-20241023-18.czi:c:2/2 - control-1-20241023-18.czi #1	1.302	4.446	1.638	1.012	68.959	1.688	1262	662	49.086	1.063	1.61858	1.20814
1076	control-1-20241023-18.czi:c:2/2 - control-1-20241023-18.czi #1	2.039	5.438	1.743	1.489	167.734	1.888	1276	649	144.162	1.531	1.17058	1.15412
1077	control-1-20241023-18.czi:c:2/2 - control-1-20241023-18.czi #1	0.984	3.695	1.333	0.939	27.47	1.395	317	662	37.569	0.989	1.4196	1.10414
1078	control-1-20241023-18.czi:c:2/2 - control-1-20241023-18.czi #1	1.461	4.616	1.768	1.052	3.871	1.776	534	662	16.699	1.086	1.68061	1.16057
1079	control-1-20241023-18.czi:c:2/2 - control-1-20241023-18.czi #1	2.054	6.561	1.996	1.31	27.934	2.076	20	670	34.992	1.399	1.52366	1.66775
1080	control-1-20241023-18.czi:c:2/2 - control-1-20241023-18.czi #1	1.483	4.939	1.855	1.017	144.31	1.978	116	665	154.537	1.082	1.82399	1.30896
1081	control-1-20241023-18.czi:c:2/2 - control-1-20241023-18.czi #1	1.374	4.608	1.643	1.065	58.471	1.701	158	684	53.13	1.103	1.54272	1.22978
1082	control-1-20241023-18.czi:c:2/2 - control-1-20241023-18.czi #1	1.251	4.347	1.542	1.033	106.632	1.598	1174	672	115.201	1.103	1.49274	1.20202
1083	control-1-20241023-18.czi:c:2/2 - control-1-20241023-18.czi #1	1.208	4.608	1.754	0.877	19.044	1.857	1057	684	15.945	0.951	2	1.39878
1084	control-1-20241023-18.czi:c:2/2 - control-1-20241023-18.czi #1	2.047	5.508	1.952	1.335	47.888	2.007	1425	697	53.616	1.422	1.46217	1.1794
1085	control-1-20241023-18.czi:c:2/2 - control-1-20241023-18.czi #1	1.779	5.218	1.982	1.143	31.888	2.029	1269	694	33.024	1.226	1.73403	1.21793
1086	control-1-20241023-18.czi:c:2/2 - control-1-20241023-18.czi #1	1.389	4.857	1.944	0.909	83.352	1.985	578	704	80.134	0.935	2.13861	1.35153
1087	control-1-20241023-18.czi:c:2/2 - control-1-20241023-18.czi #1	1.685	5.068	1.852	1.159	60.67	1.941	1506	703	61.189	1.255	1.59793	1.21301
1088	control-1-20241023-18.czi:c:2/2 - control-1-20241023-18.czi #1	1.757	5.67	1.956	1.144	26.35	2.057	13	698	29.745	1.245	1.70979	1.45608
1089	control-1-20241023-18.czi:c:2/2 - control-1-20241023-18.czi #1	1.83	5.719	2.327	1.001	31.567	2.396	877	708	27.474	1.123	2.32468	1.42226
1090	control-1-20241023-18.czi:c:2/2 - control-1-20241023-18.czi #1	3.023	8.535	2.312	1.665	77.785	2.372	52	720	75.466	1.815	1.38859	1.9176
1091	control-1-20241023-18.czi:c:2/2 - control-1-20241023-18.czi #1	2.553	5.998	1.95	1.667	59.148	2.126	818	716	53.13	1.701	1.16977	1.12138
1092	control-1-20241023-18.czi:c:2/2 - control-1-20241023-18.czi #1	2.307	5.608	1.95	1.506	174.824	1.985	1348	704	9.866	1.446	1.29482	1.08482
1093	control-1-20241023-18.czi:c:2/2 - control-1-20241023-18.czi #1	2.423	5.798	1.889	1.633	19.972	1.958	176	710	34.38	1.616	1.15677	1.10406
1094	control-1-20241023-18.czi:c:2/2 - control-1-20241023-18.czi #1	1.598	4.878	1.57	1.296	109.001	1.671	623	696	104.744	1.361	1.21142	1.18494
1095	control-1-20241023-18.czi:c:2/2 - control-1-20241023-18.czi #1	1.656	4.807	1.526	1.381	179.66	1.614	547	702	161.565	1.446	1.105	1.1104
1096	control-1-20241023-18.czi:c:2/2 - control-1-20241023-18.czi #1	1.519	4.517	1.462	1.322	35.664	1.533	342	710	19.44	1.361	1.1059	1.06889
1097	control-1-20241023-18.czi:c:2/2 - control-1-20241023-18.czi #1	2.596	6.388	2.492	1.327	11.184	2.513	935	716	23.962	1.334	1.87792	1.25088
1098	control-1-20241023-18.czi:c:2/2 - control-1-20241023-18.czi #1	1.251	4.305	1.672	0.953	172.859	1.694	426	707	162.474	0.935	1.75446	1.17891
1099	control-1-20241023-18.czi:c:2/2 - control-1-20241023-18.czi #1	1.157	4.127	1.423	1.035	119.217	1.488	138	714	120.964	1.103	1.37488	1.17146
1100	control-1-20241023-18.czi:c:2/2 - control-1-20241023-18.czi #1	1.244	4.156	1.439	1.101	2.203	1.507	398	719	163.61	1.106	1.30699	1.10489
1101	control-1-20241023-18.czi:c:2/2 - control-1-20241023-18.czi #1	1.931	5.558	2.158	1.139	111.294	2.18	1291	718	110.556	1.179	1.89464	1.27305
1102	control-1-20241023-18.czi:c:2/2 - control-1-20241023-18.czi #1	1.36	4.488	1.692	1.023	61.036	1.751	369	738	60.945	1.085	1.65396	1.17857
1103	control-1-20241023-18.czi:c:2/2 - control-1-20241023-18.czi #1	2.835	6.449	2.241	1.611	52.984	2.352	1071	742	40.601	1.698	1.39106	1.16741
1104	control-1-20241023-18.czi:c:2/2 - control-1-20241023-18.czi #1	1.106	4.006	1.264	1.114	115.052	1.371	601	729	150.255	1.179	1.13465	1.15467
1105	control-1-20241023-18.czi:c:2/2 - control-1-20241023-18.czi #1	1.801	5.467	2.272	1.009	168.371	2.232	771	729	162.255	1.049	2.25173	1.32061
1106	control-1-20241023-18.czi:c:2/2 - control-1-20241023-18.czi #1	1.244	4.156	1.319	1.2	164.823	1.403	1130	733	165.964	1.191	1.09917	1.10489
1107	control-1-20241023-18.czi:c:2/2 - control-1-20241023-18.czi #1	1.982	5.699	2.197	1.148	64.16	2.247	1310	751	60.524	1.277	1.91376	1.30402
1108	control-1-20241023-18.czi:c:2/2 - control-1-20241023-18.czi #1	1.634	4.807	1.739	1.197	73.786	1.802	1465	749	70.71	1.258	1.4528	1.12535
1109	control-1-20241023-18.czi:c:2/2 - control-1-20241023-18.czi #1	1.251	4.347	1.363	1.169	103.383	1.446	590	734	151.928	1.206	1.16595	1.20202
1110	control-1-20241023-18.czi:c:2/2 - control-1-20241023-18.czi #1	2.198	5.649	1.745	1.604	68.034	1.865	659	751	65.772	1.684	1.08791	1.15533
1111	control-1-20241023-18.czi:c:2/2 - control-1-20241023-18.czi #1	1.106	3.965	1.357	1.038	111.795	1.463	424	735	125.538	1.093	1.30732	1.13115
1112	control-1-20241023-18.czi:c:2/2 - control-1-20241023-18.czi #1	2.047	5.367	1.789	1.456	100.163	1.84	998	735	123.69	1.446	1.22871	1.11979
1113	control-1-20241023-18.czi:c:2/2 - control-1-20241023-18.czi #1	1.186	4.077	1.508	1.001	38.226	1.561	397	748	29.358	1.065	1.50649	1.11529
1114	control-1-20241023-18.czi:c:2/2 - control-1-20241023-18.czi #1	1.511	6.681	1.822	1.056	109.266	1.888	17	743	125.838	1.183	1.72538	2.35076
1115	control-1-20241023-18.czi:c:2/2 - control-1-20241023-18.czi #1	1.851	5.048	1.686	1.398	23.534	1.776	1347	754	16.699	1.446	1.20601	1.09553
1116	control-1-20241023-18.czi:c:2/2 - control-1-20241023-18.czi #1	1.931	5.238	1.89	1.301	31.16	1.983	232	764	30.964	1.378	1.45273	1.13068
1117	control-1-20241023-18.czi:c:2/2 - control-1-20241023-18.czi #1	2.495	6.259	2.199	1.445	66.953	2.218	1527	773	57.529	1.499	1.5218	1.24948
1118	control-1-20241023-18.czi:c:2/2 - control-1-20241023-18.czi #1	1.229	4.446	1.646	0.951	10.914	1.694	1038	764	17.526	1.017	1.73081	1.2799
1119	control-1-20241023-18.czi:c:2/2 - control-1-20241023-18.czi #1	1.352	4.276	1.442	1.194	38.698	1.563	417	774	45	1.255	1.20771	1.07619
1120	control-1-20241023-18.czi:c:2/2 - control-1-20241023-18.czi #1	1.584	4.998	1.691	1.192	83.403	1.753	1071	789	75.964	1.276	1.41862	1.25495
1121	control-1-20241023-18.czi:c:2/2 - control-1-20241023-18.czi #1	2.206	5.558	1.883	1.492	97.624	1.919	1313	776	102.804	1.446	1.26206	1.11435
1122	control-1-20241023-18.czi:c:2/2 - control-1-20241023-18.czi #1	1.099	4.907	2.083	0.672	92.959	2.057	902	781	97.125	0.68	3.0997	1.74351
1123	control-1-20241023-18.czi:c:2/2 - control-1-20241023-18.czi #1	1.497	5.139	2.056	0.927	44.689	2.168	839	801	41.82	1.022	2.21791	1.40387
1124	control-1-20241023-18.czi:c:2/2 - control-1-20241023-18.czi #1	1.815	6.37	2.233	1.035	149.085	2.313	45	787	143.973	1.138	2.15749	1.77907
1125	control-1-20241023-18.czi:c:2/2 - control-1-20241023-18.czi #1	2.712	6.109	2.073	1.666	140.549	2.173	1409	814	149.421	1.684	1.2443	1.09507
1126	control-1-20241023-18.czi:c:2/2 - control-1-20241023-18.czi #1	0.955	3.616	1.237	0.982	40.477	1.298	896	823	31.608	1.022	1.25967	1.08954
1127	control-1-20241023-18.czi:c:2/2 - control-1-20241023-18.czi #1	1.953	5.097	1.702	1.46	0.026	1.753	1375	821	157.166	1.446	1.16575	1.05856
1128	control-1-20241023-18.czi:c:2/2 - control-1-20241023-18.czi #1	2.394	5.989	1.93	1.579	75.955	2.071	1170	841	70.821	1.616	1.22229	1.19227
1129	control-1-20241023-18.czi:c:2/2 - control-1-20241023-18.czi #1	0.94	3.546	1.222	0.979	12.673	1.301	903	827	11.31	1.02	1.24821	1.06449
1130	control-1-20241023-18.czi:c:2/2 - control-1-20241023-18.czi #1	2.314	5.699	2.032	1.45	135.977	2.076	508	825	124.992	1.503	1.40138	1.11693
1131	control-1-20241023-18.czi:c:2/2 - control-1-20241023-18.czi #1	1.562	4.687	1.733	1.147	24.855	1.826	244	839	27.759	1.21	1.5109	1.11918
1132	control-1-20241023-18.czi:c:2/2 - control-1-20241023-18.czi #1	1.786	4.948	1.659	1.371	27.322	1.734	885	847	11.31	1.429	1.21007	1.09086
1133	control-1-20241023-18.czi:c:2/2 - control-1-20241023-18.czi #1	1.273	4.135	1.352	1.199	99.183	1.463	330	843	125.538	1.191	1.12761	1.06884
1134	control-1-20241023-18.czi:c:2/2 - control-1-20241023-18.czi #1	1.439	4.666	1.783	1.027	11.654	1.802	906	864	19.29	1.063	1.73612	1.20398
1135	control-1-20241023-18.czi:c:2/2 - control-1-20241023-18.czi #1	2.372	6.3	2.04	1.48	20.274	2.133	1198	874	23.499	1.636	1.37838	1.33155
1136	control-1-20241023-18.czi:c:2/2 - control-1-20241023-18.czi #1	2.155	5.438	1.771	1.549	126.344	1.911	806	871	122.276	1.616	1.14332	1.092
1137	control-1-20241023-18.czi:c:2/2 - control-1-20241023-18.czi #1	1.743	5.068	1.883	1.179	61.681	1.911	547	891	57.724	1.24	1.59712	1.17264
1138	control-1-20241023-18.czi:c:2/2 - control-1-20241023-18.czi #1	2.35	6.23	2.074	1.443	179.412	2.153	1068	892	9.09	1.531	1.43728	1.31431
1139	control-1-20241023-18.czi:c:2/2 - control-1-20241023-18.czi #1	1.172	4.085	1.503	0.993	78.07	1.533	1196	903	70.56	1.02	1.5136	1.13304
1140	control-1-20241023-18.czi:c:2/2 - control-1-20241023-18.czi #1	1.475	5.097	1.715	1.095	175.584	1.776	46	891	163.301	1.02	1.56621	1.40161
1141	control-1-20241023-18.czi:c:2/2 - control-1-20241023-18.czi #1	2.09	5.699	2.123	1.254	123.205	2.178	872	901	128.66	1.305	1.69298	1.23663
1142	control-1-20241023-18.czi:c:2/2 - control-1-20241023-18.czi #1	1.793	5.118	1.716	1.331	104.689	1.818	1163	903	100.784	1.403	1.28926	1.16255
1143	control-1-20241023-18.czi:c:2/2 - control-1-20241023-18.czi #1	2.097	5.558	2.12	1.26	3.599	2.186	281	915	13.496	1.276	1.68254	1.17227
1144	control-1-20241023-18.czi:c:2/2 - control-1-20241023-18.czi #1	2.047	6.681	1.875	1.39	130.775	1.983	31	923	149.036	1.486	1.34892	1.73522
1145	control-1-20241023-18.czi:c:2/2 - control-1-20241023-18.czi #1	2.481	6.661	2.746	1.15	57.074	2.742	1461	953	60.255	1.231	2.38783	1.42312
1146	control-1-20241023-18.czi:c:2/2 - control-1-20241023-18.czi #1	2.697	6.139	2.005	1.713	55.835	2.146	555	957	56.31	1.786	1.17046	1.112
1147	control-1-20241023-18.czi:c:2/2 - control-1-20241023-18.czi #1	1.511	4.517	1.473	1.307	16.519	1.563	599	961	22.38	1.361	1.12701	1.07455
1148	control-1-20241023-18.czi:c:2/2 - control-1-20241023-18.czi #1	1.367	4.438	1.659	1.049	42.967	1.722	1251	990	32.905	1.082	1.58151	1.14656
1149	control-1-20241023-18.czi:c:2/2 - control-1-20241023-18.czi #1	1.909	5.267	1.849	1.314	178.286	1.939	1000	994	15.255	1.347	1.40715	1.15641
1150	control-1-20241023-18.czi:c:2/2 - control-1-20241023-18.czi #1	2.126	5.578	2.12	1.277	164.802	2.151	479	1005	161.565	1.291	1.66014	1.16462
1151	control-1-20241023-18.czi:c:2/2 - control-1-20241023-18.czi #1	1.548	5.45	2.028	0.971	34.725	2.076	75	1024	34.992	1.038	2.08857	1.52691
1152	control-1-20241023-18.czi:c:2/2 - control-1-20241023-18.czi #1	1.533	5.52	1.483	1.316	97.763	1.568	37	1011	130.601	1.361	1.1269	1.58171
1153	control-1-20241023-18.czi:c:2/2 - control-1-20241023-18.czi #1	1.504	4.488	1.498	1.279	47.392	1.561	1386	1029	29.358	1.323	1.17123	1.06573
1154	control-1-20241023-18.czi:c:2/2 - control-1-20241023-18.czi #1	1.352	4.396	1.596	1.079	153.33	1.677	445	1023	149.534	1.161	1.47915	1.13744
1155	control-1-20241023-18.czi:c:2/2 - control-1-20241023-18.czi #1	2.77	8.021	2.912	1.211	165.88	2.936	29	1065	169.992	1.238	2.40462	1.84828
1156	control-1-20241023-18.czi:c:2/2 - control-1-20241023-18.czi #1	1.967	5.288	1.671	1.499	54.336	1.776	1050	1082	16.699	1.521	1.11474	1.13128
1157	control-1-20241023-18.czi:c:2/2 - control-1-20241023-18.czi #1	1.634	6.943	1.887	1.103	92.198	2.395	1083	1087	106.504	1.551	1.71079	2.34764
1158	control-1-20241023-18.czi:c:2/2 - control-1-20241023-18.czi #1	1.989	5.388	1.88	1.347	35.115	1.985	986	1174	43.264	1.405	1.39569	1.16148
1159	control-1-20241023-18.czi:c:2/2 - control-1-20241023-18.czi #1	2.184	5.628	1.857	1.498	17.866	1.939	1589	1215	15.255	1.531	1.23965	1.15411
1160	control-1-20241023-18.czi:c:2/2 - control-1-20241023-18.czi #1	1.649	4.898	1.646	1.276	140.313	1.77	680	1239	144.782	1.323	1.28997	1.15773
1161	control-1-20241023-18.czi:c:2/2 - control-1-20241023-18.czi #1	1.49	4.467	1.603	1.183	150.537	1.711	806	1248	153.435	1.263	1.35503	1.0657
1162	control-1-20241023-18.czi:c:2/2 - control-1-20241023-18.czi #1	2.09	5.379	1.723	1.544	144.296	1.818	991	1279	169.216	1.563	1.11593	1.10166
1163	control-1-20241023-18.czi:c:2/2 - control-1-20241023-18.czi #1	1.888	5.218	1.799	1.336	95.89	1.882	698	1287	108.435	1.426	1.34656	1.14762
1164	control-1-20241023-18.czi:c:2/2 - control-1-20241023-18.czi #1	1.909	5.317	1.986	1.224	85.782	2.045	1386	1321	73.072	1.276	1.62255	1.17847
1165	control-1-20241023-18.czi:c:2/2 - control-1-20241023-18.czi #1	1.208	4.226	1.396	1.102	110.347	1.563	260	1330	112.38	1.191	1.26679	1.17647
1166	control-1-20241023-18.czi:c:2/2 - control-1-20241023-18.czi #1	2.097	5.359	1.748	1.528	103.495	1.857	316	1335	105.945	1.609	1.14398	1.08983
1167	control-1-20241023-18.czi:c:2/2 - control-1-20241023-18.czi #1	1.258	4.305	1.364	1.174	15.026	1.533	269	1350	33.69	1.191	1.16184	1.17235
1168	control-1-20241023-18.czi:c:2/2 - control-1-20241023-18.czi #1	2.206	5.529	1.88	1.494	155.353	1.991	1406	1339	160.017	1.56	1.25837	1.10275
1169	control-1-20241023-18.czi:c:2/2 - control-1-20241023-18.czi #1	1.331	4.488	1.692	1.001	61.383	1.753	544	1365	67.166	1.065	1.69031	1.20425
1170	control-1-20241023-18.czi:c:2/2 - control-1-20241023-18.czi #1	2.379	5.919	2.091	1.449	155.054	2.1	571	1362	148.241	1.44	1.44306	1.1719
1171	control-1-20241023-18.czi:c:2/2 - control-1-20241023-18.czi #1	2.893	6.872	2.295	1.605	107.417	2.395	1584	1361	106.504	1.721	1.42991	1.299
1172	control-1-20241023-18.czi:c:2/2 - control-1-20241023-18.czi #1	1.736	4.878	1.688	1.309	173.798	1.753	1334	1375	165.964	1.361	1.28953	1.09075
1173	control-1-20241023-18.czi:c:2/2 - control-1-20241023-18.czi #1	2.213	5.558	1.852	1.521	43.026	1.958	458	1399	34.38	1.624	1.21762	1.11083
1174	control-1-20241023-18.czi:c:2/2 - control-1-20241023-18.czi #1	1.367	5.139	2.099	0.829	116.368	2.1	1536	1394	121.759	0.913	2.53197	1.53737
1175	control-1-20241023-18.czi:c:2/2 - control-1-20241023-18.czi #1	2.415	5.769	1.914	1.607	63.338	2.016	252	1465	62.354	1.684	1.19104	1.09667
1176	control-1-20241023-18.czi:c:2/2 - control-1-20241023-18.czi #1	1.439	4.517	1.694	1.081	47.397	1.753	709	1516	39.094	1.143	1.56707	1.12831
1177	control-1-20241023-18.czi:c:2/2 - control-1-20241023-18.czi #1	1.721	5.259	2.054	1.067	59.142	2.092	752	1539	63.435	1.156	1.92502	1.27884
1178	control-1-20241023-18.czi:c:2/2 - control-1-20241023-18.czi #1	1.172	4.177	1.647	0.906	46.461	1.701	1234	1561	53.13	0.962	1.81788	1.18465
1179	control-1-20241023-18.czi:c:2/2 - control-1-20241023-18.czi #1	1.273	4.226	1.329	1.219	139.21	1.463	630	1557	144.462	1.276	1.09024	1.1164
1180	control-1-20241023-18.czi:c:2/2 - control-1-20241023-18.czi #1	1.692	5.267	2.043	1.055	64.896	2.092	737	1576	63.435	1.141	1.93649	1.30472
1181	control-1-20241023-18.czi:c:2/2 - control-1-20241023-18.czi #1	1.54	5.226	2.2	0.891	177.92	2.226	560	1567	173.418	0.85	2.46914	1.41126
1182	control-1-20241023-18.czi:c:2/2 - control-1-20241023-18.czi #1	1.75	5.068	1.565	1.423	110.923	1.642	1154	1563	111.251	1.445	1.09979	1.16795
1183	control-1-20241023-18.czi:c:2/2 - control-1-20241023-18.czi #1	1.54	4.977	1.996	0.983	68.067	2.021	454	1588	67.751	1.085	2.03052	1.27998
1184	control-1-20241023-18.czi:c:2/2 - control-1-20241023-18.czi #1	2.148	5.649	2.129	1.285	55.448	2.178	644	1599	51.34	1.369	1.65681	1.18222
1185	control-1-20241023-18.czi:c:2/2 - control-1-20241023-18.czi #1	1.352	4.276	1.383	1.245	163.702	1.463	1144	1603	144.462	1.276	1.11084	1.07619
1186	control-1-20241023-18.czi:c:2/2 - control-1-20241023-18.czi #1	2.408	6.511	2	1.533	112.03	2.126	1634	1622	126.87	1.616	1.30463	1.40097
1187	control-1-20241023-19.czi:c:2/2 - control-1-20241023-19.czi #1	2.025	6.101	2.17	1.188	63.877	2.264	1600	55	55.713	1.293	1.8266	1.46274
1188	control-1-20241023-19.czi:c:2/2 - control-1-20241023-19.czi #1	2.538	6.01	1.982	1.63	134.908	2.076	1029	45	124.992	1.684	1.21595	1.13252
1189	control-1-20241023-19.czi:c:2/2 - control-1-20241023-19.czi #1	1.721	5.429	2.043	1.072	55.441	2.126	1234	76	53.13	1.176	1.90578	1.36285
1190	control-1-20241023-19.czi:c:2/2 - control-1-20241023-19.czi #1	3.008	6.98	2.545	1.505	158.515	2.609	1025	161	160.974	1.548	1.69103	1.28891
1191	control-1-20241023-19.czi:c:2/2 - control-1-20241023-19.czi #1	2.054	5.96	2.502	1.045	139.051	2.484	1340	183	141.953	1.137	2.39426	1.3762
1192	control-1-20241023-19.czi:c:2/2 - control-1-20241023-19.czi #1	2.17	5.608	1.909	1.447	83.227	1.943	1528	209	113.199	1.446	1.31928	1.15331
1193	control-1-20241023-19.czi:c:2/2 - control-1-20241023-19.czi #1	1.772	5.139	1.806	1.249	127.959	1.902	1087	213	116.565	1.323	1.44596	1.186
1194	control-1-20241023-19.czi:c:2/2 - control-1-20241023-19.czi #1	1.323	4.177	1.461	1.154	144.262	1.533	1436	232	146.31	1.203	1.26603	1.04944
1195	control-1-20241023-19.czi:c:2/2 - control-1-20241023-19.czi #1	1.302	4.256	1.595	1.039	175.05	1.614	1398	245	161.565	1.02	1.53513	1.10709
1196	control-1-20241023-19.czi:c:2/2 - control-1-20241023-19.czi #1	1.374	4.666	1.82	0.961	3.213	1.836	1161	253	13.392	1.02	1.89386	1.26094
1197	control-1-20241023-19.czi:c:2/2 - control-1-20241023-19.czi #1	0.861	3.857	1.167	0.939	13.366	1.295	99	272	23.199	1.011	1.24281	1.37495
1198	control-1-20241023-19.czi:c:2/2 - control-1-20241023-19.czi #1	1.309	4.297	1.434	1.162	123.605	1.514	1339	331	128.157	1.242	1.23408	1.12249
1199	control-1-20241023-19.czi:c:2/2 - control-1-20241023-19.czi #1	1.895	5.981	2.507	0.962	125.403	2.501	543	368	125.311	1.037	2.60603	1.5022
1200	control-1-20241023-19.czi:c:2/2 - control-1-20241023-19.czi #1	1.888	5.458	2.07	1.161	69.912	2.1	1269	391	68.629	1.216	1.78295	1.25561
1201	control-1-20241023-19.czi:c:2/2 - control-1-20241023-19.czi #1	1.721	5.077	1.939	1.13	173.453	1.939	783	405	164.745	1.181	1.71593	1.19186
1202	control-1-20241023-19.czi:c:2/2 - control-1-20241023-19.czi #1	1.714	5.006	1.814	1.203	102.09	1.867	1308	406	120.069	1.191	1.5079	1.16349
1203	control-1-20241023-19.czi:c:2/2 - control-1-20241023-19.czi #1	1.07	4.127	1.506	0.905	60.573	1.582	984	432	53.746	0.989	1.66409	1.2667
1204	control-1-20241023-19.czi:c:2/2 - control-1-20241023-19.czi #1	1.627	4.707	1.509	1.373	43.094	1.605	715	434	32.005	1.443	1.09905	1.08365
1205	control-1-20241023-19.czi:c:2/2 - control-1-20241023-19.czi #1	2.235	5.678	1.996	1.426	75.733	2.071	1489	462	70.821	1.446	1.39972	1.1479
1206	control-1-20241023-19.czi:c:2/2 - control-1-20241023-19.czi #1	1.714	5.048	1.885	1.158	55.531	1.958	1312	470	55.62	1.24	1.62781	1.18309
1207	control-1-20241023-19.czi:c:2/2 - control-1-20241023-19.czi #1	2.003	5.309	1.757	1.452	50.443	1.84	1511	477	56.31	1.488	1.21006	1.11978
1208	control-1-20241023-19.czi:c:2/2 - control-1-20241023-19.czi #1	1.389	4.819	1.541	1.147	89.369	1.651	1557	481	78.111	1.276	1.3435	1.33046
1209	control-1-20241023-19.czi:c:2/2 - control-1-20241023-19.czi #1	1.309	4.417	1.61	1.035	49.074	1.701	1155	486	53.13	1.082	1.55556	1.18606
1210	control-1-20241023-19.czi:c:2/2 - control-1-20241023-19.czi #1	1.916	5.267	1.901	1.284	107.017	1.943	1471	473	113.199	1.318	1.48053	1.15218
1211	control-1-20241023-19.czi:c:2/2 - control-1-20241023-19.czi #1	1.504	4.737	1.848	1.037	74.584	1.911	1343	515	69.146	1.103	1.78206	1.18727
1212	control-1-20241023-19.czi:c:2/2 - control-1-20241023-19.czi #1	1.461	4.898	1.92	0.969	24.939	1.991	1555	539	19.983	1.065	1.98142	1.3067
1213	control-1-20241023-19.czi:c:2/2 - control-1-20241023-19.czi #1	0.861	4.027	1.619	0.677	133.331	1.701	1466	529	126.87	0.752	2.39143	1.49882
1214	control-1-20241023-19.czi:c:2/2 - control-1-20241023-19.czi #1	1.888	5.649	2.041	1.177	170.461	2.151	1520	538	161.565	1.235	1.73407	1.34503
1215	control-1-20241023-19.czi:c:2/2 - control-1-20241023-19.czi #1	1.475	4.537	1.458	1.289	42.157	1.533	1364	554	56.31	1.331	1.13111	1.11054
1216	control-1-20241023-19.czi:c:2/2 - control-1-20241023-19.czi #1	1.497	4.637	1.685	1.131	125.867	1.77	1207	540	125.218	1.217	1.48983	1.14299
1217	control-1-20241023-19.czi:c:2/2 - control-1-20241023-19.czi #1	1.078	4.056	1.279	1.073	109.726	1.415	1499	541	122.735	1.106	1.19199	1.21442
1218	control-1-20241023-19.czi:c:2/2 - control-1-20241023-19.czi #1	1.786	4.998	1.729	1.315	151.498	1.84	1462	558	146.31	1.365	1.31483	1.11302
1219	control-1-20241023-19.czi:c:2/2 - control-1-20241023-19.czi #1	1.555	5.068	1.976	1.002	28.689	2.021	1515	570	22.249	1.085	1.97206	1.31442
1220	control-1-20241023-19.czi:c:2/2 - control-1-20241023-19.czi #1	1.258	4.376	1.429	1.121	13.995	1.514	1545	578	38.157	1.154	1.27475	1.21133
1221	control-1-20241023-19.czi:c:2/2 - control-1-20241023-19.czi #1	1.02	3.716	1.358	0.956	28.597	1.446	447	579	28.072	1.022	1.4205	1.07731
1222	control-1-20241023-19.czi:c:2/2 - control-1-20241023-19.czi #1	1.808	5.367	2.037	1.13	81.58	2.045	740	592	73.072	1.191	1.80265	1.26781
1223	control-1-20241023-19.czi:c:2/2 - control-1-20241023-19.czi #1	1.533	4.848	1.839	1.062	48.061	1.888	1350	591	54.162	1.123	1.73164	1.22004
1224	control-1-20241023-19.czi:c:2/2 - control-1-20241023-19.czi #1	1.793	5.379	1.66	1.376	179.742	1.776	1578	578	163.301	1.361	1.2064	1.28414
1225	control-1-20241023-19.czi:c:2/2 - control-1-20241023-19.czi #1	1.287	4.587	1.724	0.951	113.169	1.77	1046	579	125.218	1.011	1.81283	1.30098
1226	control-1-20241023-19.czi:c:2/2 - control-1-20241023-19.czi #1	1.396	4.716	1.668	1.066	9.76	1.694	1546	587	17.526	1.076	1.56473	1.2678
1227	control-1-20241023-19.czi:c:2/2 - control-1-20241023-19.czi #1	2.358	5.749	1.91	1.572	110.359	2.029	1182	579	123.024	1.616	1.21501	1.1154
1228	control-1-20241023-19.czi:c:2/2 - control-1-20241023-19.czi #1	1.41	4.608	1.761	1.02	45.404	1.794	1355	593	31.43	1.082	1.72647	1.19838
1229	control-1-20241023-19.czi:c:2/2 - control-1-20241023-19.czi #1	1.562	5.118	2.056	0.967	54.976	2.076	1419	602	55.008	1.035	2.12616	1.33447
1230	control-1-20241023-19.czi:c:2/2 - control-1-20241023-19.czi #1	1.555	4.907	1.907	1.038	100.616	1.919	1450	582	102.804	1.101	1.83719	1.23223
1231	control-1-20241023-19.czi:c:2/2 - control-1-20241023-19.czi #1	1.54	4.998	1.637	1.198	126.855	1.77	1033	587	144.782	1.279	1.36644	1.29081
1232	control-1-20241023-19.czi:c:2/2 - control-1-20241023-19.czi #1	1.273	4.106	1.361	1.19	50.513	1.446	1476	599	61.928	1.25	1.1437	1.0539
1233	control-1-20241023-19.czi:c:2/2 - control-1-20241023-19.czi #1	1.526	4.766	1.812	1.072	1.816	1.818	1497	592	169.216	1.02	1.6903	1.18452
1234	control-1-20241023-19.czi:c:2/2 - control-1-20241023-19.czi #1	1.895	5.877	2.316	1.042	1.036	2.321	1585	606	171.573	1.02	2.22265	1.45042
1235	control-1-20241023-19.czi:c:2/2 - control-1-20241023-19.czi #1	1.454	4.637	1.631	1.135	143.477	1.77	1499	610	144.782	1.259	1.437	1.17679
1236	control-1-20241023-19.czi:c:2/2 - control-1-20241023-19.czi #1	1.251	4.056	1.388	1.147	141.282	1.463	1239	613	125.538	1.203	1.21011	1.04647
1237	control-1-20241023-19.czi:c:2/2 - control-1-20241023-19.czi #1	3.11	6.819	2.199	1.801	94.692	2.323	1475	642	66.251	1.81	1.22099	1.18979
1238	control-1-20241023-19.czi:c:2/2 - control-1-20241023-19.czi #1	1.822	4.977	1.557	1.49	22.517	1.688	1386	634	40.914	1.531	1.04497	1.08187
1239	control-1-20241023-19.czi:c:2/2 - control-1-20241023-19.czi #1	1.367	4.587	1.668	1.043	9.773	1.734	1557	629	11.31	1.02	1.59923	1.22484
1240	control-1-20241023-19.czi:c:2/2 - control-1-20241023-19.czi #1	1.526	4.616	1.665	1.167	178.045	1.671	1424	626	165.256	1.191	1.42674	1.11114
1241	control-1-20241023-19.czi:c:2/2 - control-1-20241023-19.czi #1	1.07	3.895	1.526	0.893	95.226	1.533	1249	639	109.44	0.85	1.70885	1.12829
1242	control-1-20241023-19.czi:c:2/2 - control-1-20241023-19.czi #1	1.779	5.408	1.856	1.22	76.704	1.911	1532	662	69.146	1.276	1.52131	1.30824
1243	control-1-20241023-19.czi:c:2/2 - control-1-20241023-19.czi #1	1.945	5.359	1.884	1.315	50.787	1.983	1439	666	59.036	1.429	1.4327	1.175
1244	control-1-20241023-19.czi:c:2/2 - control-1-20241023-19.czi #1	1.172	4.177	1.289	1.157	133.337	1.415	1101	647	122.735	1.236	1.11409	1.18465
1245	control-1-20241023-19.czi:c:2/2 - control-1-20241023-19.czi #1	1.548	4.707	1.584	1.244	138.975	1.701	1574	650	143.13	1.323	1.27331	1.13896
1246	control-1-20241023-19.czi:c:2/2 - control-1-20241023-19.czi #1	0.998	3.886	1.379	0.921	141.85	1.463	1093	657	144.462	1.037	1.49729	1.20411
1247	control-1-20241023-19.czi:c:2/2 - control-1-20241023-19.czi #1	2.104	6.561	2.126	1.26	23.659	2.218	69	684	32.471	1.444	1.6873	1.62811
1248	control-1-20241023-19.czi:c:2/2 - control-1-20241023-19.czi #1	1.367	4.396	1.562	1.114	70.296	1.642	1391	697	68.749	1.176	1.40215	1.12496
1249	control-1-20241023-19.czi:c:2/2 - control-1-20241023-19.czi #1	2.546	6.499	2.196	1.476	91.067	2.26	1478	704	70.201	1.616	1.4878	1.32015
1250	control-1-20241023-19.czi:c:2/2 - control-1-20241023-19.czi #1	1.577	5.027	2.005	1.001	102.428	2.021	1456	681	104.621	1.051	2.003	1.27519
1251	control-1-20241023-19.czi:c:2/2 - control-1-20241023-19.czi #1	1.996	5.649	1.966	1.293	127.633	2.105	1542	686	133.363	1.392	1.52049	1.27225
1252	control-1-20241023-19.czi:c:2/2 - control-1-20241023-19.czi #1	1.837	5.118	1.834	1.275	142.18	1.939	1165	687	142.125	1.323	1.43843	1.1347
1253	control-1-20241023-19.czi:c:2/2 - control-1-20241023-19.czi #1	2.929	7.212	3.002	1.242	51.238	2.962	1403	714	50.826	1.276	2.41707	1.41313
1254	control-1-20241023-19.czi:c:2/2 - control-1-20241023-19.czi #1	1.07	4.027	1.184	1.151	50.983	1.345	135	703	71.565	1.203	1.02867	1.20606
1255	control-1-20241023-19.czi:c:2/2 - control-1-20241023-19.czi #1	2.032	5.197	1.741	1.486	97.57	1.832	1199	689	111.801	1.446	1.1716	1.05772
1256	control-1-20241023-19.czi:c:2/2 - control-1-20241023-19.czi #1	1.642	4.728	1.622	1.289	43.285	1.677	835	704	30.466	1.323	1.25834	1.08336
1257	control-1-20241023-19.czi:c:2/2 - control-1-20241023-19.czi #1	0.984	4.197	1.439	0.87	129.815	1.514	122	695	128.157	0.97	1.65402	1.42453
1258	control-1-20241023-19.czi:c:2/2 - control-1-20241023-19.czi #1	1.215	4.367	1.761	0.878	147.147	1.84	1272	697	146.31	0.943	2.00569	1.24905
1259	control-1-20241023-19.czi:c:2/2 - control-1-20241023-19.czi #1	1.996	5.62	1.922	1.322	134.171	1.993	1573	698	129.806	1.415	1.45386	1.25922
1260	control-1-20241023-19.czi:c:2/2 - control-1-20241023-19.czi #1	2.068	5.848	2.345	1.123	71.414	2.369	1352	726	68.962	1.191	2.08816	1.316
1261	control-1-20241023-19.czi:c:2/2 - control-1-20241023-19.czi #1	1.888	5.168	1.868	1.286	27.586	1.978	1220	717	25.463	1.383	1.45257	1.12573
1262	control-1-20241023-19.czi:c:2/2 - control-1-20241023-19.czi #1	1.996	5.678	1.906	1.333	98.379	1.991	1520	705	109.983	1.426	1.42986	1.28535
1263	control-1-20241023-19.czi:c:2/2 - control-1-20241023-19.czi #1	1.671	4.658	1.551	1.372	33.131	1.642	1314	721	21.251	1.383	1.13047	1.03327
1264	control-1-20241023-19.czi:c:2/2 - control-1-20241023-19.czi #1	1.678	5.52	1.552	1.377	120.099	1.711	49	711	116.565	1.443	1.12709	1.44503
1265	control-1-20241023-19.czi:c:2/2 - control-1-20241023-19.czi #1	1.15	3.986	1.381	1.06	45.343	1.463	1452	727	54.462	1.141	1.30283	1.09943
1266	control-1-20241023-19.czi:c:2/2 - control-1-20241023-19.czi #1	1.54	4.546	1.44	1.362	50.731	1.582	1426	729	53.746	1.361	1.05727	1.06789
1267	control-1-20241023-19.czi:c:2/2 - control-1-20241023-19.czi #1	0.94	3.957	1.461	0.819	81.295	1.485	1178	733	76.759	0.895	1.78388	1.32554
1268	control-1-20241023-19.czi:c:2/2 - control-1-20241023-19.czi #1	1.063	3.957	1.537	0.881	46.241	1.568	1249	738	40.601	0.902	1.74461	1.17217
1269	control-1-20241023-19.czi:c:2/2 - control-1-20241023-19.czi #1	1.577	5.247	2.164	0.928	92.256	2.168	1389	728	101.31	0.935	2.3319	1.38925
1270	control-1-20241023-19.czi:c:2/2 - control-1-20241023-19.czi #1	1.374	4.417	1.462	1.197	108.235	1.589	216	731	105.524	1.272	1.22139	1.12995
1271	control-1-20241023-19.czi:c:2/2 - control-1-20241023-19.czi #1	2.669	7.358	3.244	1.047	4.266	3.119	1202	740	11.004	1.106	3.09838	1.61421
1272	control-1-20241023-19.czi:c:2/2 - control-1-20241023-19.czi #1	1.808	5.127	1.998	1.152	179.252	2.002	1466	737	167.735	1.106	1.73438	1.15696
1273	control-1-20241023-19.czi:c:2/2 - control-1-20241023-19.czi #1	1.294	4.297	1.582	1.042	41.238	1.651	1105	746	34.509	1.132	1.51823	1.1355
1274	control-1-20241023-19.czi:c:2/2 - control-1-20241023-19.czi #1	1.056	4.177	1.716	0.783	53.409	1.753	1265	754	50.906	0.85	2.19157	1.31479
1275	control-1-20241023-19.czi:c:2/2 - control-1-20241023-19.czi #1	1.316	4.226	1.588	1.055	111.168	1.675	1054	739	113.962	1.106	1.50521	1.07992
1276	control-1-20241023-19.czi:c:2/2 - control-1-20241023-19.czi #1	1.389	4.537	1.674	1.056	65.178	1.722	1328	758	57.095	1.129	1.58523	1.1793
1277	control-1-20241023-19.czi:c:2/2 - control-1-20241023-19.czi #1	1.135	3.986	1.348	1.072	39.903	1.463	1082	760	54.462	1.143	1.25746	1.11396
1278	control-1-20241023-19.czi:c:2/2 - control-1-20241023-19.czi #1	1.526	4.587	1.517	1.281	92.137	1.589	1187	746	105.524	1.342	1.18423	1.09722
1279	control-1-20241023-19.czi:c:2/2 - control-1-20241023-19.czi #1	1.468	4.948	1.961	0.953	60.436	2.021	1147	769	67.751	1.065	2.05771	1.32716
1280	control-1-20241023-19.czi:c:2/2 - control-1-20241023-19.czi #1	1.222	4.247	1.535	1.014	17.781	1.651	1116	758	11.889	1.103	1.51381	1.17458
1281	control-1-20241023-19.czi:c:2/2 - control-1-20241023-19.czi #1	1.837	5.018	1.653	1.415	12.503	1.753	758	764	14.036	1.483	1.1682	1.09079
1282	control-1-20241023-19.czi:c:2/2 - control-1-20241023-19.czi #1	3.298	6.951	2.605	1.612	141.773	2.603	1432	754	141.633	1.638	1.616	1.16583
1283	control-1-20241023-19.czi:c:2/2 - control-1-20241023-19.czi #1	1.128	4.185	1.694	0.848	97.45	1.694	1472	757	107.526	0.85	1.99764	1.23558
1284	control-1-20241023-19.czi:c:2/2 - control-1-20241023-19.czi #1	1.757	4.977	1.664	1.345	60.091	1.82	1281	778	52.595	1.443	1.23717	1.1219
1285	control-1-20241023-19.czi:c:2/2 - control-1-20241023-19.czi #1	2.712	8.846	2.49	1.387	84.409	2.503	39	789	80.218	1.51	1.79524	2.29612
1286	control-1-20241023-19.czi:c:2/2 - control-1-20241023-19.czi #1	1.106	3.886	1.39	1.014	107.318	1.453	1256	762	110.556	1.084	1.37081	1.08653
1287	control-1-20241023-19.czi:c:2/2 - control-1-20241023-19.czi #1	0.926	3.596	1.212	0.972	105.903	1.264	1239	765	109.654	1.02	1.24691	1.11127
1288	control-1-20241023-19.czi:c:2/2 - control-1-20241023-19.czi #1	1.83	5.188	1.788	1.303	115.957	1.867	1497	765	120.069	1.369	1.37222	1.17041
1289	control-1-20241023-19.czi:c:2/2 - control-1-20241023-19.czi #1	2.22	6.699	2.882	0.981	174.125	2.838	1363	770	171.384	1.048	2.93782	1.60863
1290	control-1-20241023-19.czi:c:2/2 - control-1-20241023-19.czi #1	1.106	3.886	1.315	1.071	119.065	1.408	1079	773	115.017	1.141	1.22782	1.08653
1291	control-1-20241023-19.czi:c:2/2 - control-1-20241023-19.czi #1	1.685	5.359	2.077	1.033	60.252	2.092	1117	798	63.435	1.065	2.01065	1.35631
1292	control-1-20241023-19.czi:c:2/2 - control-1-20241023-19.czi #1	1.461	4.778	1.916	0.971	122.107	1.983	1301	778	120.964	1.061	1.97322	1.24346
1293	control-1-20241023-19.czi:c:2/2 - control-1-20241023-19.czi #1	1.779	5.127	2.026	1.118	179.239	2.021	1213	792	14.621	1.106	1.81216	1.17582
1294	control-1-20241023-19.czi:c:2/2 - control-1-20241023-19.czi #1	1.533	4.956	1.911	1.021	70.195	1.978	1141	805	64.537	1.065	1.87169	1.275
1295	control-1-20241023-19.czi:c:2/2 - control-1-20241023-19.czi #1	1.294	4.396	1.642	1.004	162.159	1.694	1402	788	162.474	1.073	1.63546	1.18842
1296	control-1-20241023-19.czi:c:2/2 - control-1-20241023-19.czi #1	1.157	4.297	1.711	0.861	152.141	1.753	1050	789	157.166	0.943	1.98722	1.26995
1297	control-1-20241023-19.czi:c:2/2 - control-1-20241023-19.czi #1	1.945	5.168	1.69	1.465	21.557	1.776	1172	804	16.699	1.507	1.15358	1.09274
1298	control-1-20241023-19.czi:c:2/2 - control-1-20241023-19.czi #1	1.302	4.326	1.619	1.024	5.295	1.651	1375	803	11.889	1.02	1.58105	1.14381
1299	control-1-20241023-19.czi:c:2/2 - control-1-20241023-19.czi #1	1.164	4.036	1.542	0.962	16.557	1.563	1281	814	22.38	0.995	1.60291	1.11363
1300	control-1-20241023-19.czi:c:2/2 - control-1-20241023-19.czi #1	2.249	5.96	2.106	1.36	142.952	2.178	1579	814	141.34	1.462	1.54853	1.25688
1301	control-1-20241023-19.czi:c:2/2 - control-1-20241023-19.czi #1	1.446	4.537	1.508	1.221	68.81	1.598	739	831	64.799	1.291	1.23505	1.13282
1302	control-1-20241023-19.czi:c:2/2 - control-1-20241023-19.czi #1	1.215	4.036	1.409	1.098	172.809	1.453	1245	819	159.444	1.106	1.28324	1.06688
1303	control-1-20241023-19.czi:c:2/2 - control-1-20241023-19.czi #1	1.584	4.658	1.463	1.379	29.054	1.568	1311	826	12.529	1.443	1.06091	1.09002
1304	control-1-20241023-19.czi:c:2/2 - control-1-20241023-19.czi #1	2.654	6.79	2.664	1.268	103.366	2.62	286	816	103.134	1.279	2.10095	1.38238
1305	control-1-20241023-19.czi:c:2/2 - control-1-20241023-19.czi #1	1.396	4.347	1.459	1.218	17.893	1.521	1371	827	26.565	1.255	1.19787	1.07717
1306	control-1-20241023-19.czi:c:2/2 - control-1-20241023-19.czi #1	2.22	5.508	1.733	1.632	170.272	1.836	1339	834	13.392	1.616	1.06189	1.08749
1307	control-1-20241023-19.czi:c:2/2 - control-1-20241023-19.czi #1	1.96	5.429	1.75	1.426	156.253	1.857	1163	841	164.055	1.503	1.22721	1.19667
1308	control-1-20241023-19.czi:c:2/2 - control-1-20241023-19.czi #1	1.403	4.567	1.678	1.064	39.187	1.745	1216	850	43.025	1.132	1.57707	1.18303
1309	control-1-20241023-19.czi:c:2/2 - control-1-20241023-19.czi #1	1.258	4.537	1.745	0.918	104.98	1.802	1154	851	109.29	0.99	1.90087	1.30211
1310	control-1-20241023-19.czi:c:2/2 - control-1-20241023-19.czi #1	2.292	6.271	2.379	1.227	53.081	2.432	1379	876	53.531	1.293	1.93888	1.36537
1311	control-1-20241023-19.czi:c:2/2 - control-1-20241023-19.czi #1	1.027	3.977	1.28	1.022	125.006	1.384	1034	857	132.51	1.082	1.25245	1.22555
1312	control-1-20241023-19.czi:c:2/2 - control-1-20241023-19.czi #1	2.242	6.118	2.38	1.199	93.226	2.335	1331	889	79.509	1.255	1.98499	1.32854
1313	control-1-20241023-19.czi:c:2/2 - control-1-20241023-19.czi #1	2.032	5.608	2.256	1.147	16.717	2.29	894	894	21.801	1.21	1.96687	1.23164
1314	control-1-20241023-19.czi:c:2/2 - control-1-20241023-19.czi #1	1.403	5.209	1.72	1.038	73.098	1.832	1607	907	68.199	1.141	1.65703	1.53901
1315	control-1-20241023-19.czi:c:2/2 - control-1-20241023-19.czi #1	1.446	5.077	2.028	0.908	168.592	2.104	693	915	165.964	1.017	2.23348	1.41852
1316	control-1-20241023-19.czi:c:2/2 - control-1-20241023-19.czi #1	1.302	4.347	1.57	1.055	30.531	1.651	904	930	34.509	1.156	1.48815	1.15494
1317	control-1-20241023-19.czi:c:2/2 - control-1-20241023-19.czi #1	3.03	6.52	2.289	1.686	46.647	2.364	634	948	37.694	1.744	1.35765	1.11646
1318	control-1-20241023-19.czi:c:2/2 - control-1-20241023-19.czi #1	2.401	5.989	2.121	1.441	105.197	2.208	1462	929	105.642	1.506	1.47189	1.18879
1319	control-1-20241023-19.czi:c:2/2 - control-1-20241023-19.czi #1	1.172	4.006	1.468	1.016	23.968	1.533	714	940	19.44	1.103	1.44488	1.08964
1320	control-1-20241023-19.czi:c:2/2 - control-1-20241023-19.czi #1	2.661	6.4	2.329	1.455	58.532	2.407	893	966	57.995	1.521	1.60069	1.22491
1321	control-1-20241023-19.czi:c:2/2 - control-1-20241023-19.czi #1	1.584	4.927	1.904	1.059	166.187	1.919	398	950	167.196	1.093	1.79792	1.21955
1322	control-1-20241023-19.czi:c:2/2 - control-1-20241023-19.czi #1	1.454	4.907	2.008	0.922	166.733	2.021	432	955	165.379	1.017	2.17787	1.31783
1323	control-1-20241023-19.czi:c:2/2 - control-1-20241023-19.czi #1	1.128	3.957	1.342	1.07	55.498	1.415	368	970	32.735	1.141	1.25421	1.10462
1324	control-1-20241023-19.czi:c:2/2 - control-1-20241023-19.czi #1	1.873	5.097	1.829	1.304	177.206	1.888	1297	980	7.765	1.276	1.40261	1.10378
1325	control-1-20241023-19.czi:c:2/2 - control-1-20241023-19.czi #1	2.437	6.652	2.871	1.081	137.322	2.857	410	977	143.471	1.082	2.65587	1.4449
1326	control-1-20241023-19.czi:c:2/2 - control-1-20241023-19.czi #1	1.598	5.359	2.163	0.941	29.099	2.146	706	996	33.69	0.989	2.29862	1.43015
1327	control-1-20241023-19.czi:c:2/2 - control-1-20241023-19.czi #1	2.09	5.479	1.946	1.368	49.928	2.029	274	1009	56.976	1.443	1.42251	1.143
1328	control-1-20241023-19.czi:c:2/2 - control-1-20241023-19.czi #1	1.222	4.177	1.44	1.081	166.758	1.54	349	995	173.66	1.106	1.3321	1.13618
1329	control-1-20241023-19.czi:c:2/2 - control-1-20241023-19.czi #1	1.519	4.637	1.529	1.265	82.618	1.614	1501	1017	71.565	1.276	1.2087	1.12644
1330	control-1-20241023-19.czi:c:2/2 - control-1-20241023-19.czi #1	1.374	4.367	1.454	1.203	91.216	1.568	729	1019	77.471	1.255	1.20865	1.10451
1331	control-1-20241023-19.czi:c:2/2 - control-1-20241023-19.czi #1	1.237	4.347	1.674	0.941	113.694	1.722	387	1008	110.225	0.989	1.77896	1.21563
1332	control-1-20241023-19.czi:c:2/2 - control-1-20241023-19.czi #1	1.114	4.027	1.448	0.979	58.516	1.488	302	1038	59.036	1.037	1.47906	1.15843
1333	control-1-20241023-19.czi:c:2/2 - control-1-20241023-19.czi #1	2.133	5.309	1.799	1.51	28.349	1.911	369	1052	20.854	1.559	1.19139	1.05154
1334	control-1-20241023-19.czi:c:2/2 - control-1-20241023-19.czi #1	2.097	5.388	1.73	1.543	46.864	1.873	600	1061	39.472	1.616	1.12119	1.10166
1335	control-1-20241023-19.czi:c:2/2 - control-1-20241023-19.czi #1	1.822	5.467	2.164	1.072	5.122	2.168	461	1078	11.31	1.106	2.01866	1.30539
1336	control-1-20241023-19.czi:c:2/2 - control-1-20241023-19.czi #1	1.389	4.297	1.492	1.185	175.61	1.568	1513	1082	167.471	1.191	1.25907	1.05784
1337	control-1-20241023-19.czi:c:2/2 - control-1-20241023-19.czi #1	1.526	4.658	1.488	1.306	115.816	1.605	386	1077	122.005	1.369	1.13936	1.13145
1338	control-1-20241023-19.czi:c:2/2 - control-1-20241023-19.czi #1	1.266	4.106	1.493	1.079	109.366	1.563	578	1077	112.38	1.106	1.38369	1.05973
1339	control-1-20241023-19.czi:c:2/2 - control-1-20241023-19.czi #1	1.446	4.757	1.826	1.009	50.111	1.873	1058	1098	50.528	1.054	1.80971	1.24534
1340	control-1-20241023-19.czi:c:2/2 - control-1-20241023-19.czi #1	1.728	5.048	1.964	1.121	113.883	2.021	463	1094	112.249	1.179	1.75201	1.17351
1341	control-1-20241023-19.czi:c:2/2 - control-1-20241023-19.czi #1	2.206	5.968	2.269	1.238	108.112	2.29	337	1096	111.801	1.279	1.83279	1.28482
1342	control-1-20241023-19.czi:c:2/2 - control-1-20241023-19.czi #1	2.9	6.491	2.393	1.543	39.637	2.383	1231	1120	34.824	1.566	1.55087	1.15615
1343	control-1-20241023-19.czi:c:2/2 - control-1-20241023-19.czi #1	1.526	4.836	1.869	1.04	91.31	1.888	560	1111	97.765	1.02	1.79712	1.21957
1344	control-1-20241023-19.czi:c:2/2 - control-1-20241023-19.czi #1	1.822	5.188	1.868	1.242	51.792	1.888	1528	1133	54.162	1.327	1.50403	1.17555
1345	control-1-20241023-19.czi:c:2/2 - control-1-20241023-19.czi #1	1.417	4.467	1.41	1.28	62.057	1.488	484	1130	59.036	1.361	1.10156	1.1206
1346	control-1-20241023-19.czi:c:2/2 - control-1-20241023-19.czi #1	1.757	5.479	2.115	1.058	110.801	2.18	465	1128	110.556	1.134	1.99905	1.35963
1347	control-1-20241023-19.czi:c:2/2 - control-1-20241023-19.czi #1	1.468	4.537	1.528	1.223	145.058	1.636	402	1133	152.103	1.313	1.24939	1.11584
1348	control-1-20241023-19.czi:c:2/2 - control-1-20241023-19.czi #1	1.309	4.177	1.339	1.245	91.719	1.426	596	1138	107.354	1.276	1.0755	1.06067
1349	control-1-20241023-19.czi:c:2/2 - control-1-20241023-19.czi #1	3.262	8.083	2.575	1.613	139.868	2.586	503	1155	152.592	1.789	1.5964	1.59386
1350	control-1-20241023-19.czi:c:2/2 - control-1-20241023-19.czi #1	1.454	4.467	1.509	1.227	178.038	1.568	164	1167	167.471	1.191	1.22983	1.09209
1351	control-1-20241023-19.czi:c:2/2 - control-1-20241023-19.czi #1	1.707	4.998	1.898	1.145	137.728	1.985	1231	1163	136.736	1.203	1.65764	1.16453
1352	control-1-20241023-19.czi:c:2/2 - control-1-20241023-19.czi #1	1.244	4.206	1.535	1.032	96.102	1.589	615	1167	105.524	1.02	1.4874	1.13164
1353	control-1-20241023-19.czi:c:2/2 - control-1-20241023-19.czi #1	1.157	4.297	1.67	0.882	36.258	1.77	299	1184	35.218	0.983	1.89342	1.26995
1354	control-1-20241023-19.czi:c:2/2 - control-1-20241023-19.czi #1	2.148	5.749	2.182	1.253	110.608	2.206	331	1179	117.553	1.314	1.74142	1.22445
1355	control-1-20241023-19.czi:c:2/2 - control-1-20241023-19.czi #1	1.931	5.408	2.093	1.175	151.842	2.1	1455	1237	148.241	1.217	1.78128	1.20526
1356	control-1-20241023-19.czi:c:2/2 - control-1-20241023-19.czi #1	1.316	4.537	1.707	0.982	139.148	1.82	422	1240	142.595	1.082	1.73829	1.24472
1357	control-1-20241023-19.czi:c:2/2 - control-1-20241023-19.czi #1	2.249	5.889	2.012	1.424	23.143	2.104	90	1252	14.036	1.484	1.41292	1.22711
1358	control-1-20241023-19.czi:c:2/2 - control-1-20241023-19.czi #1	1.352	4.467	1.638	1.051	35.767	1.701	195	1280	36.87	1.141	1.55852	1.17448
1359	control-1-20241023-19.czi:c:2/2 - control-1-20241023-19.czi #1	1.179	4.367	1.409	1.065	45.304	1.463	106	1282	35.538	1.179	1.323	1.28719
1360	control-1-20241023-19.czi:c:2/2 - control-1-20241023-19.czi #1	1.468	4.517	1.518	1.231	167.515	1.568	1207	1279	12.529	1.276	1.23314	1.10602
1361	control-1-20241023-19.czi:c:2/2 - control-1-20241023-19.czi #1	1.692	5.57	2.348	0.918	43.051	2.352	333	1304	40.601	0.962	2.55773	1.45915
1362	control-1-20241023-19.czi:c:2/2 - control-1-20241023-19.czi #1	1.96	5.778	2.249	1.11	10.182	2.269	1540	1301	12.995	1.155	2.02613	1.35547
1363	control-1-20241023-19.czi:c:2/2 - control-1-20241023-19.czi #1	1.822	5.118	1.759	1.319	124.171	1.826	176	1292	117.759	1.369	1.33359	1.14404
1364	control-1-20241023-19.czi:c:2/2 - control-1-20241023-19.czi #1	1.555	5.068	1.712	1.157	150.9	1.84	1588	1324	146.31	1.217	1.47969	1.31442
1365	control-1-20241023-19.czi:c:2/2 - control-1-20241023-19.czi #1	2.104	5.549	1.786	1.5	118.298	1.888	274	1327	125.838	1.563	1.19067	1.16459
1366	control-1-20241023-19.czi:c:2/2 - control-1-20241023-19.czi #1	1.034	3.886	1.264	1.042	119.911	1.371	228	1329	119.745	1.116	1.21305	1.16218
1367	control-1-20241023-19.czi:c:2/2 - control-1-20241023-19.czi #1	1.244	4.177	1.502	1.055	129.919	1.582	413	1331	126.254	1.143	1.4237	1.11609
1368	control-1-20241023-19.czi:c:2/2 - control-1-20241023-19.czi #1	0.882	3.666	1.15	0.977	87.82	1.301	220	1350	78.69	1.065	1.17707	1.21257
1369	control-1-20241023-19.czi:c:2/2 - control-1-20241023-19.czi #1	1.837	5.317	1.968	1.189	175.173	1.985	1498	1350	170.134	1.191	1.65517	1.22466
1370	control-1-20241023-19.czi:c:2/2 - control-1-20241023-19.czi #1	1.945	5.869	2.153	1.15	12.767	2.232	105	1358	17.745	1.215	1.87217	1.40928
1371	control-1-20241023-19.czi:c:2/2 - control-1-20241023-19.czi #1	1.128	4.247	1.699	0.845	147.637	1.753	261	1347	140.906	0.913	2.01065	1.27246
1372	control-1-20241023-19.czi:c:2/2 - control-1-20241023-19.czi #1	1.526	5.379	1.832	1.06	84.119	1.857	1581	1380	74.055	1.106	1.7283	1.50882
1373	control-1-20241023-19.czi:c:2/2 - control-1-20241023-19.czi #1	1.425	4.467	1.42	1.277	1.797	1.533	1157	1371	160.56	1.276	1.11198	1.11431
1374	control-1-20241023-19.czi:c:2/2 - control-1-20241023-19.czi #1	1.229	4.177	1.354	1.156	86.561	1.426	1501	1383	72.646	1.191	1.17128	1.12971
1375	control-1-20241023-19.czi:c:2/2 - control-1-20241023-19.czi #1	1.468	4.878	1.978	0.945	108.842	2.045	258	1371	106.928	0.989	2.09312	1.28988
1376	control-1-20241023-19.czi:c:2/2 - control-1-20241023-19.czi #1	1.106	4.127	1.417	0.994	18.164	1.533	110	1390	19.44	1.02	1.42555	1.22547
1377	control-1-20241023-19.czi:c:2/2 - control-1-20241023-19.czi #1	1.309	4.396	1.675	0.995	55.541	1.753	199	1398	50.906	1.054	1.68342	1.17481
1378	control-1-20241023-19.czi:c:2/2 - control-1-20241023-19.czi #1	1.888	5.168	1.759	1.367	177.488	1.836	118	1415	166.608	1.361	1.28676	1.12573
1379	control-1-20241023-19.czi:c:2/2 - control-1-20241023-19.czi #1	1.352	4.417	1.652	1.043	51.868	1.701	183	1440	53.13	1.089	1.58389	1.14833
1380	control-1-20241023-19.czi:c:2/2 - control-1-20241023-19.czi #1	2.01	5.408	2.006	1.276	120.747	2.076	269	1433	124.992	1.369	1.5721	1.15789
1381	control-1-20241023-19.czi:c:2/2 - control-1-20241023-19.czi #1	2.618	6.98	2.652	1.257	165.955	2.64	56	1443	165.069	1.279	2.10979	1.48092
1382	control-1-20241023-19.czi:c:2/2 - control-1-20241023-19.czi #1	1.562	4.687	1.672	1.19	11.733	1.753	193	1463	14.036	1.191	1.40504	1.11918
1383	control-1-20241023-19.czi:c:2/2 - control-1-20241023-19.czi #1	2.719	6.4	2.254	1.536	29.84	2.29	150	1470	31.329	1.58	1.46745	1.19878
1384	control-1-20241023-19.czi:c:2/2 - control-1-20241023-19.czi #1	1.996	6.139	2.058	1.235	179.844	2.153	12	1497	170.91	1.191	1.6664	1.50254
1385	control-1-20241023-19.czi:c:2/2 - control-1-20241023-19.czi #1	1.526	4.567	1.568	1.239	98.43	1.614	1284	1503	108.435	1.276	1.26554	1.08767
1386	control-1-20241023-19.czi:c:2/2 - control-1-20241023-19.czi #1	3.001	6.972	2.277	1.678	142.485	2.405	1598	1524	135	1.804	1.35697	1.28896
1387	control-1-20241023-19.czi:c:2/2 - control-1-20241023-19.czi #1	2.719	6.321	2.179	1.589	50.047	2.195	508	1563	35.538	1.631	1.3713	1.16937
1388	control-1-20241023-19.czi:c:2/2 - control-1-20241023-19.czi #1	2.227	5.719	2.069	1.37	119.973	2.168	1338	1561	115.56	1.483	1.51022	1.16872
1389	control-1-20241023-21.czi:c:2/2 - control-1-20241023-21.czi #1	1.49	4.608	1.436	1.321	139.513	1.552	835	18	170.538	1.369	1.08706	1.13404
1390	control-1-20241023-21.czi:c:2/2 - control-1-20241023-21.czi #1	1.598	5.068	1.546	1.317	154.057	1.694	170	21	162.474	1.361	1.17388	1.27905
1391	control-1-20241023-21.czi:c:2/2 - control-1-20241023-21.czi #1	1.519	5.238	1.499	1.29	153.685	1.642	463	18	158.749	1.351	1.16202	1.43735
1392	control-1-20241023-21.czi:c:2/2 - control-1-20241023-21.czi #1	1.179	4.848	1.808	0.83	153.43	1.902	71	43	153.435	0.941	2.17831	1.58636
1393	control-1-20241023-21.czi:c:2/2 - control-1-20241023-21.czi #1	1.866	5.84	2.251	1.055	147.642	2.313	116	93	143.973	1.179	2.13365	1.45447
1394	control-1-20241023-21.czi:c:2/2 - control-1-20241023-21.czi #1	1.186	4.678	1.351	1.118	41.983	1.463	76	108	35.538	1.2	1.20841	1.46834
1395	control-1-20241023-21.czi:c:2/2 - control-1-20241023-21.czi #1	2.104	7.424	2.103	1.274	103.073	2.211	59	97	112.62	1.422	1.65071	2.08459
1396	control-1-20241023-21.czi:c:2/2 - control-1-20241023-21.czi #1	1.483	5.84	1.782	1.059	16.28	1.911	60	142	20.854	1.191	1.68272	1.8301
1397	control-1-20241023-21.czi:c:2/2 - control-1-20241023-21.czi #1	1.179	4.156	1.543	0.972	27.19	1.605	882	170	32.005	1.049	1.58745	1.16581
1398	control-1-20241023-21.czi:c:2/2 - control-1-20241023-21.czi #1	1.273	4.628	1.487	1.09	16.709	1.675	1055	180	23.962	1.191	1.36422	1.3389
1399	control-1-20241023-21.czi:c:2/2 - control-1-20241023-21.czi #1	1.012	3.886	1.285	1.003	28.733	1.371	316	182	29.745	1.027	1.28116	1.18745
1400	control-1-20241023-21.czi:c:2/2 - control-1-20241023-21.czi #1	1.005	3.766	1.401	0.914	146.939	1.488	476	184	149.036	0.977	1.53282	1.12301
1401	control-1-20241023-21.czi:c:2/2 - control-1-20241023-21.czi #1	1.533	5.068	1.997	0.978	122.248	2.1	1045	193	121.759	1.065	2.04192	1.33328
1402	control-1-20241023-21.czi:c:2/2 - control-1-20241023-21.czi #1	1.548	4.537	1.427	1.381	162.068	1.533	1388	206	19.44	1.443	1.03331	1.05817
1403	control-1-20241023-21.czi:c:2/2 - control-1-20241023-21.czi #1	1.331	4.517	1.711	0.99	22.586	1.788	884	209	25.346	1.065	1.72828	1.21987
1404	control-1-20241023-21.czi:c:2/2 - control-1-20241023-21.czi #1	1.497	4.766	1.876	1.016	8.594	1.882	1076	213	18.435	1.02	1.84646	1.20747
1405	control-1-20241023-21.czi:c:2/2 - control-1-20241023-21.czi #1	1.511	5.006	2.048	0.94	5.765	2.069	513	230	9.462	0.935	2.17872	1.3198
1406	control-1-20241023-21.czi:c:2/2 - control-1-20241023-21.czi #1	1.034	3.957	1.355	0.972	94.776	1.403	667	224	104.036	1.02	1.39403	1.20504
1407	control-1-20241023-21.czi:c:2/2 - control-1-20241023-21.czi #1	1.519	4.807	1.802	1.073	109.534	1.832	843	240	111.801	1.141	1.6794	1.21054
1408	control-1-20241023-21.czi:c:2/2 - control-1-20241023-21.czi #1	1.215	4.006	1.352	1.144	132.83	1.415	485	243	122.735	1.203	1.18182	1.05108
1409	control-1-20241023-21.czi:c:2/2 - control-1-20241023-21.czi #1	1.483	6.01	1.417	1.332	30.293	1.605	20	258	32.005	1.361	1.06381	1.9382
1410	control-1-20241023-21.czi:c:2/2 - control-1-20241023-21.czi #1	1.237	4.177	1.391	1.132	78.414	1.468	924	245	100.008	1.191	1.2288	1.1224
1411	control-1-20241023-21.czi:c:2/2 - control-1-20241023-21.czi #1	1.186	3.936	1.293	1.168	64.552	1.371	1246	258	29.745	1.191	1.10702	1.03948
1412	control-1-20241023-21.czi:c:2/2 - control-1-20241023-21.czi #1	1.034	4.077	1.46	0.902	30.437	1.521	216	266	26.565	0.951	1.61863	1.27924
1413	control-1-20241023-21.czi:c:2/2 - control-1-20241023-21.czi #1	1.519	4.658	1.623	1.191	47.194	1.688	518	272	40.914	1.259	1.36272	1.13666
1414	control-1-20241023-21.czi:c:2/2 - control-1-20241023-21.czi #1	1.627	5.218	1.869	1.108	168.188	1.882	629	275	161.565	1.196	1.68682	1.33171
1415	control-1-20241023-21.czi:c:2/2 - control-1-20241023-21.czi #1	1.526	5.209	1.93	1.006	143.226	1.993	684	273	140.194	1.076	1.91849	1.41496
1416	control-1-20241023-21.czi:c:2/2 - control-1-20241023-21.czi #1	1.432	4.608	1.693	1.077	150.058	1.788	1251	278	154.654	1.2	1.57196	1.17997
1417	control-1-20241023-21.czi:c:2/2 - control-1-20241023-21.czi #1	1.873	5.247	1.942	1.228	79.866	1.939	803	315	74.745	1.275	1.58143	1.1697
1418	control-1-20241023-21.czi:c:2/2 - control-1-20241023-21.czi #1	1.432	4.587	1.674	1.089	31.698	1.722	836	309	32.905	1.103	1.53719	1.16924
1419	control-1-20241023-21.czi:c:2/2 - control-1-20241023-21.czi #1	1.953	5.62	2.103	1.182	132.175	2.168	753	308	131.82	1.263	1.77919	1.28695
1420	control-1-20241023-21.czi:c:2/2 - control-1-20241023-21.czi #1	1.323	5.027	1.999	0.843	108.89	2.1	376	323	111.371	0.911	2.37129	1.52002
1421	control-1-20241023-21.czi:c:2/2 - control-1-20241023-21.czi #1	1.598	5.69	2.168	0.939	60.452	2.173	1607	345	59.421	0.989	2.30884	1.61227
1422	control-1-20241023-21.czi:c:2/2 - control-1-20241023-21.czi #1	1.367	4.778	1.974	0.881	28.634	1.983	804	340	30.964	0.951	2.24064	1.32897
1423	control-1-20241023-21.czi:c:2/2 - control-1-20241023-21.czi #1	1.417	5.068	1.974	0.914	152.771	2.016	770	356	152.354	0.989	2.15974	1.44243
1424	control-1-20241023-21.czi:c:2/2 - control-1-20241023-21.czi #1	1.041	3.957	1.487	0.892	113.261	1.533	744	394	109.44	0.989	1.66704	1.19694
1425	control-1-20241023-21.czi:c:2/2 - control-1-20241023-21.czi #1	2.82	6.321	2.151	1.669	52.301	2.232	1221	422	72.255	1.684	1.2888	1.12749
1426	control-1-20241023-21.czi:c:2/2 - control-1-20241023-21.czi #1	1.005	3.695	1.259	1.017	46.834	1.345	443	419	34.695	1.082	1.23795	1.08107
1427	control-1-20241023-21.czi:c:2/2 - control-1-20241023-21.czi #1	1.902	5.84	2.438	0.993	123.281	2.453	1328	429	123.69	1.061	2.45519	1.42694
1428	control-1-20241023-21.czi:c:2/2 - control-1-20241023-21.czi #1	1.699	5.57	1.686	1.284	90.41	1.722	86	437	110.225	1.276	1.31308	1.45314
1429	control-1-20241023-21.czi:c:2/2 - control-1-20241023-21.czi #1	2.43	5.968	2.055	1.505	162.451	2.104	891	445	165.964	1.597	1.36545	1.16638
1430	control-1-20241023-21.czi:c:2/2 - control-1-20241023-21.czi #1	1.302	4.525	1.346	1.231	39.167	1.568	1473	461	40.601	1.276	1.09342	1.25146
1431	control-1-20241023-21.czi:c:2/2 - control-1-20241023-21.czi #1	1.562	4.737	1.568	1.269	93.71	1.605	1489	465	57.995	1.276	1.23562	1.14318
1432	control-1-20241023-21.czi:c:2/2 - control-1-20241023-21.czi #1	1.432	4.517	1.675	1.088	174.417	1.734	527	465	168.69	1.106	1.53952	1.13383
1433	control-1-20241023-21.czi:c:2/2 - control-1-20241023-21.czi #1	1.381	4.637	1.821	0.966	23.938	1.832	1423	484	21.801	0.989	1.88509	1.239
1434	control-1-20241023-21.czi:c:2/2 - control-1-20241023-21.czi #1	2.119	5.869	2.229	1.211	111.819	2.323	1454	479	113.749	1.331	1.84063	1.29356
1435	control-1-20241023-21.czi:c:2/2 - control-1-20241023-21.czi #1	0.824	3.476	1.384	0.758	154.313	1.446	506	484	151.928	0.834	1.82586	1.16687
1436	control-1-20241023-21.czi:c:2/2 - control-1-20241023-21.czi #1	1.765	5.69	1.842	1.22	118.408	1.941	126	483	118.811	1.293	1.50984	1.45972
1437	control-1-20241023-21.czi:c:2/2 - control-1-20241023-21.czi #1	1.671	4.977	1.674	1.271	172.062	1.753	1368	502	14.036	1.276	1.31707	1.17964
1438	control-1-20241023-21.czi:c:2/2 - control-1-20241023-21.czi #1	1.114	4.127	1.601	0.886	33.458	1.651	956	515	34.509	0.943	1.807	1.21667
1439	control-1-20241023-21.czi:c:2/2 - control-1-20241023-21.czi #1	1.208	4.036	1.484	1.036	172.678	1.533	1434	509	160.56	1.02	1.43243	1.07306
1440	control-1-20241023-21.czi:c:2/2 - control-1-20241023-21.czi #1	1.793	5.238	1.895	1.205	14.911	2.021	1617	519	14.621	1.276	1.57261	1.2177
1441	control-1-20241023-21.czi:c:2/2 - control-1-20241023-21.czi #1	1.837	4.998	1.602	1.46	21.695	1.677	1116	528	30.466	1.509	1.09726	1.08212
1442	control-1-20241023-21.czi:c:2/2 - control-1-20241023-21.czi #1	1.085	4.206	1.733	0.797	163.57	1.753	442	525	157.166	0.861	2.1744	1.29747
1443	control-1-20241023-21.czi:c:2/2 - control-1-20241023-21.czi #1	2.278	5.628	1.752	1.655	68.035	1.84	822	527	123.69	1.701	1.05861	1.10648
1444	control-1-20241023-21.czi:c:2/2 - control-1-20241023-21.czi #1	1.085	3.936	1.304	1.059	140.87	1.395	708	529	127.569	1.132	1.23135	1.13624
1445	control-1-20241023-21.czi:c:2/2 - control-1-20241023-21.czi #1	1.432	6.271	2.054	0.888	58.764	2.126	38	552	53.13	0.989	2.31306	2.18535
1446	control-1-20241023-21.czi:c:2/2 - control-1-20241023-21.czi #1	1.598	4.878	1.9	1.071	144.172	1.939	1323	535	142.125	1.137	1.77404	1.18494
1447	control-1-20241023-21.czi:c:2/2 - control-1-20241023-21.czi #1	1.678	5.197	2.063	1.035	171.363	2.104	1175	547	165.964	1.106	1.99324	1.28087
1448	control-1-20241023-21.czi:c:2/2 - control-1-20241023-21.czi #1	2.155	6.109	2.115	1.297	0.141	2.218	105	553	175.601	1.361	1.63069	1.37811
1449	control-1-20241023-21.czi:c:2/2 - control-1-20241023-21.czi #1	0.991	3.745	1.282	0.984	108.196	1.345	452	551	124.695	1.02	1.30285	1.12621
1450	control-1-20241023-21.czi:c:2/2 - control-1-20241023-21.czi #1	1.078	3.816	1.382	0.993	58.202	1.463	850	568	54.462	1.072	1.39174	1.07495
1451	control-1-20241023-21.czi:c:2/2 - control-1-20241023-21.czi #1	1.663	5.869	1.725	1.228	169.207	1.911	10	559	159.146	1.191	1.40472	1.64826
1452	control-1-20241023-21.czi:c:2/2 - control-1-20241023-21.czi #1	1.294	4.326	1.514	1.089	61.096	1.582	880	577	53.746	1.141	1.39027	1.15088
1453	control-1-20241023-21.czi:c:2/2 - control-1-20241023-21.czi #1	1.468	4.496	1.485	1.259	168.22	1.568	1067	565	139.399	1.276	1.17951	1.09576
1454	control-1-20241023-21.czi:c:2/2 - control-1-20241023-21.czi #1	1.396	4.417	1.378	1.29	35.085	1.488	244	582	30.964	1.361	1.06822	1.11214
1455	control-1-20241023-21.czi:c:2/2 - control-1-20241023-21.czi #1	1.62	5.238	2.045	1.009	160.156	2.104	166	579	165.964	1.076	2.02676	1.34774
1456	control-1-20241023-21.czi:c:2/2 - control-1-20241023-21.czi #1	1.302	4.658	1.688	0.982	25.268	1.722	1409	588	32.905	1.027	1.71894	1.32611
1457	control-1-20241023-21.czi:c:2/2 - control-1-20241023-21.czi #1	0.926	3.505	1.241	0.95	14.973	1.298	450	589	31.608	0.935	1.30632	1.05574
1458	control-1-20241023-21.czi:c:2/2 - control-1-20241023-21.czi #1	3.008	6.951	2.229	1.718	4.669	2.313	1134	602	17.103	1.856	1.29744	1.27822
1459	control-1-20241023-21.czi:c:2/2 - control-1-20241023-21.czi #1	1.613	4.878	1.779	1.154	95.879	1.919	603	592	102.804	1.191	1.54159	1.17392
1460	control-1-20241023-21.czi:c:2/2 - control-1-20241023-21.czi #1	1.439	4.637	1.69	1.084	130.267	1.808	1466	592	131.186	1.143	1.55904	1.18906
1461	control-1-20241023-21.czi:c:2/2 - control-1-20241023-21.czi #1	1.367	4.517	1.724	1.009	132.815	1.865	866	594	133.152	1.082	1.70862	1.18774
1462	control-1-20241023-21.czi:c:2/2 - control-1-20241023-21.czi #1	1.07	3.816	1.283	1.062	76.419	1.374	802	610	68.199	1.106	1.2081	1.08299
1463	control-1-20241023-21.czi:c:2/2 - control-1-20241023-21.czi #1	2.09	5.798	1.966	1.354	36.248	2.048	569	621	48.366	1.478	1.45199	1.27997
1464	control-1-20241023-21.czi:c:2/2 - control-1-20241023-21.czi #1	1.396	4.367	1.467	1.212	146.32	1.533	1292	609	146.31	1.259	1.2104	1.0871
1465	control-1-20241023-21.czi:c:2/2 - control-1-20241023-21.czi #1	1.114	4.006	1.531	0.926	134.33	1.582	767	605	126.254	0.962	1.65335	1.14638
1466	control-1-20241023-21.czi:c:2/2 - control-1-20241023-21.czi #1	1.627	5.218	2.082	0.995	103.024	2.104	1266	605	104.036	1.063	2.09246	1.33171
1467	control-1-20241023-21.czi:c:2/2 - control-1-20241023-21.czi #1	1.938	5.238	1.827	1.351	151.389	1.867	1349	610	149.931	1.369	1.35233	1.12659
1468	control-1-20241023-21.czi:c:2/2 - control-1-20241023-21.czi #1	0.89	3.596	1.299	0.872	156.451	1.374	617	621	158.199	0.941	1.48968	1.15622
1469	control-1-20241023-21.czi:c:2/2 - control-1-20241023-21.czi #1	1.627	5.317	2.101	0.986	73.703	2.126	360	644	73.74	1.049	2.13083	1.38273
1470	control-1-20241023-21.czi:c:2/2 - control-1-20241023-21.czi #1	1.468	4.778	1.64	1.14	92.052	1.72	225	627	98.531	1.191	1.4386	1.23753
1471	control-1-20241023-21.czi:c:2/2 - control-1-20241023-21.czi #1	1.577	5.218	2.115	0.949	112.835	2.168	1329	629	115.56	1.01	2.22866	1.37394
1472	control-1-20241023-21.czi:c:2/2 - control-1-20241023-21.czi #1	2.17	5.819	2.016	1.37	29.452	2.112	121	648	40.101	1.407	1.47153	1.24173
1473	control-1-20241023-21.czi:c:2/2 - control-1-20241023-21.czi #1	1.909	5.168	1.667	1.459	99.656	1.753	942	630	104.036	1.506	1.14256	1.11334
1474	control-1-20241023-21.czi:c:2/2 - control-1-20241023-21.czi #1	1.36	4.587	1.803	0.96	119.605	1.84	1305	630	123.69	1.027	1.87813	1.23114
1475	control-1-20241023-21.czi:c:2/2 - control-1-20241023-21.czi #1	1.642	4.907	1.68	1.244	105.162	1.722	757	631	110.225	1.276	1.35048	1.16694
1476	control-1-20241023-21.czi:c:2/2 - control-1-20241023-21.czi #1	1.193	5.01	1.614	0.941	80.186	1.694	55	652	72.474	1.02	1.7152	1.67427
1477	control-1-20241023-21.czi:c:2/2 - control-1-20241023-21.czi #1	2.141	6.931	2.402	1.135	20.148	2.476	9	648	15.945	1.222	2.1163	1.78552
1478	control-1-20241023-21.czi:c:2/2 - control-1-20241023-21.czi #1	1.2	4.106	1.529	1	51.9	1.605	498	650	57.995	1.082	1.529	1.11801
1479	control-1-20241023-21.czi:c:2/2 - control-1-20241023-21.czi #1	1.671	5.52	2.256	0.943	52.627	2.264	1074	656	55.713	1.02	2.39236	1.45108
1480	control-1-20241023-21.czi:c:2/2 - control-1-20241023-21.czi #1	1.309	4.177	1.435	1.162	97.443	1.507	1144	634	106.39	1.191	1.23494	1.06067
1481	control-1-20241023-21.czi:c:2/2 - control-1-20241023-21.czi #1	1.36	4.537	1.668	1.038	42.976	1.753	241	658	50.906	1.143	1.60694	1.20445
1482	control-1-20241023-21.czi:c:2/2 - control-1-20241023-21.czi #1	1.135	4.226	1.596	0.906	29.409	1.651	1353	664	34.509	0.989	1.76159	1.25214
1483	control-1-20241023-21.czi:c:2/2 - control-1-20241023-21.czi #1	1.605	4.948	1.89	1.082	44.945	1.939	1267	672	37.875	1.143	1.74677	1.21388
1484	control-1-20241023-21.czi:c:2/2 - control-1-20241023-21.czi #1	1.012	3.836	1.283	1.005	33.625	1.371	1293	671	29.745	1.061	1.27662	1.15709
1485	control-1-20241023-21.czi:c:2/2 - control-1-20241023-21.czi #1	1.15	3.957	1.379	1.062	179.947	1.468	1315	664	169.992	1.106	1.29849	1.08349
1486	control-1-20241023-21.czi:c:2/2 - control-1-20241023-21.czi #1	1.584	5.218	2.037	0.99	107.206	2.071	1049	662	109.179	1.093	2.05758	1.36786
1487	control-1-20241023-21.czi:c:2/2 - control-1-20241023-21.czi #1	3.189	6.951	2.611	1.555	52.105	2.62	1405	689	54.246	1.618	1.6791	1.20567
1488	control-1-20241023-21.czi:c:2/2 - control-1-20241023-21.czi #1	1.584	5.238	2.144	0.941	119.72	2.146	1376	665	123.69	0.989	2.27843	1.37837
1489	control-1-20241023-21.czi:c:2/2 - control-1-20241023-21.czi #1	1.352	4.446	1.547	1.113	19.518	1.651	249	677	34.509	1.191	1.38994	1.16346
1490	control-1-20241023-21.czi:c:2/2 - control-1-20241023-21.czi #1	1.417	4.467	1.449	1.245	175.013	1.568	970	671	167.471	1.276	1.16386	1.1206
1491	control-1-20241023-21.czi:c:2/2 - control-1-20241023-21.czi #1	1.96	5.458	1.927	1.295	132.788	2.059	1081	670	128.29	1.443	1.48803	1.20949
1492	control-1-20241023-21.czi:c:2/2 - control-1-20241023-21.czi #1	1.642	4.786	1.643	1.272	7.815	1.694	1454	684	162.474	1.276	1.29167	1.1101
1493	control-1-20241023-21.czi:c:2/2 - control-1-20241023-21.czi #1	1.483	4.799	1.479	1.277	79.119	1.651	458	683	101.889	1.361	1.15818	1.23581
1494	control-1-20241023-21.czi:c:2/2 - control-1-20241023-21.czi #1	1.02	3.816	1.219	1.065	104.948	1.298	215	684	121.608	1.141	1.1446	1.13607
1495	control-1-20241023-21.czi:c:2/2 - control-1-20241023-21.czi #1	1.468	4.537	1.587	1.178	22.708	1.651	1124	694	11.889	1.217	1.3472	1.11584
1496	control-1-20241023-21.czi:c:2/2 - control-1-20241023-21.czi #1	1.135	4.135	1.625	0.89	175.931	1.651	1302	689	168.111	0.85	1.82584	1.1988
1497	control-1-20241023-21.czi:c:2/2 - control-1-20241023-21.czi #1	1.316	4.396	1.652	1.014	0.728	1.72	1268	693	171.469	1.02	1.62919	1.16856
1498	control-1-20241023-21.czi:c:2/2 - control-1-20241023-21.czi #1	2.611	6.238	2.22	1.497	55.299	2.313	565	711	53.973	1.559	1.48297	1.18597
1499	control-1-20241023-21.czi:c:2/2 - control-1-20241023-21.czi #1	1.345	4.367	1.464	1.17	48.273	1.533	465	708	56.31	1.25	1.25128	1.12833
1500	control-1-20241023-21.czi:c:2/2 - control-1-20241023-21.czi #1	1.381	4.567	1.774	0.991	22.9	1.794	1068	708	31.43	1.026	1.79011	1.20187
1501	control-1-20241023-21.czi:c:2/2 - control-1-20241023-21.czi #1	1.28	4.396	1.569	1.039	27.188	1.651	1322	712	34.509	1.103	1.51011	1.20142
1502	control-1-20241023-21.czi:c:2/2 - control-1-20241023-21.czi #1	1.338	4.417	1.474	1.156	47.762	1.561	665	718	60.642	1.24	1.27509	1.16035
1503	control-1-20241023-21.czi:c:2/2 - control-1-20241023-21.czi #1	1.222	4.135	1.382	1.126	109.8	1.561	339	705	119.358	1.106	1.22735	1.11345
1504	control-1-20241023-21.czi:c:2/2 - control-1-20241023-21.czi #1	2.01	5.297	1.893	1.352	80.536	1.941	1105	726	61.189	1.35	1.40015	1.11085
1505	control-1-20241023-21.czi:c:2/2 - control-1-20241023-21.czi #1	1.034	3.965	1.276	1.032	77.31	1.384	348	723	42.51	1.054	1.23643	1.20992
1506	control-1-20241023-21.czi:c:2/2 - control-1-20241023-21.czi #1	1.36	4.488	1.663	1.041	126.061	1.711	1290	709	116.565	1.111	1.5975	1.17857
1507	control-1-20241023-21.czi:c:2/2 - control-1-20241023-21.czi #1	1.258	4.156	1.457	1.1	138.409	1.568	1237	711	130.601	1.203	1.32455	1.0926
1508	control-1-20241023-21.czi:c:2/2 - control-1-20241023-21.czi #1	1.461	4.757	1.878	0.99	122.655	1.958	1262	711	124.38	1.065	1.89697	1.23255
1509	control-1-20241023-21.czi:c:2/2 - control-1-20241023-21.czi #1	1.808	5.118	1.772	1.299	128.066	1.888	1497	712	125.838	1.383	1.36413	1.1529
1510	control-1-20241023-21.czi:c:2/2 - control-1-20241023-21.czi #1	1.83	5.388	2.112	1.103	25.003	2.206	592	728	27.553	1.21	1.91478	1.26239
1511	control-1-20241023-21.czi:c:2/2 - control-1-20241023-21.czi #1	1.439	4.678	1.815	1.009	49.353	1.873	691	734	50.528	1.022	1.79881	1.21018
1512	control-1-20241023-21.czi:c:2/2 - control-1-20241023-21.czi #1	0.955	3.836	1.435	0.847	118.048	1.463	1167	717	125.538	0.913	1.69421	1.22615
1513	control-1-20241023-21.czi:c:2/2 - control-1-20241023-21.czi #1	1.28	4.177	1.489	1.095	147.239	1.582	1132	723	143.746	1.143	1.35982	1.0847
1514	control-1-20241023-21.czi:c:2/2 - control-1-20241023-21.czi #1	1.678	4.907	1.877	1.138	178.284	1.902	1321	729	169.695	1.106	1.64938	1.14191
1515	control-1-20241023-21.czi:c:2/2 - control-1-20241023-21.czi #1	2.047	5.719	2.106	1.237	131.046	2.168	1216	727	131.82	1.383	1.70251	1.27149
1516	control-1-20241023-21.czi:c:2/2 - control-1-20241023-21.czi #1	1.193	4.305	1.706	0.89	99.819	1.722	305	727	110.225	0.926	1.91685	1.23622
1517	control-1-20241023-21.czi:c:2/2 - control-1-20241023-21.czi #1	1.902	5.168	1.778	1.362	31.263	1.865	1182	746	24.228	1.434	1.30543	1.11744
1518	control-1-20241023-21.czi:c:2/2 - control-1-20241023-21.czi #1	1.54	4.848	1.997	0.982	139.025	2.007	276	735	143.616	1.022	2.0336	1.21449
1519	control-1-20241023-21.czi:c:2/2 - control-1-20241023-21.czi #1	1.251	4.268	1.374	1.159	142.963	1.485	713	739	166.759	1.186	1.1855	1.15873
1520	control-1-20241023-21.czi:c:2/2 - control-1-20241023-21.czi #1	2.191	5.549	1.805	1.545	61.266	1.888	513	757	82.235	1.561	1.16828	1.11835
1521	control-1-20241023-21.czi:c:2/2 - control-1-20241023-21.czi #1	1.533	5.267	2.119	0.921	21.075	2.133	1352	749	23.499	1.007	2.30076	1.44004
1522	control-1-20241023-21.czi:c:2/2 - control-1-20241023-21.czi #1	1.294	4.226	1.537	1.072	140.6	1.634	181	737	141.34	1.143	1.43377	1.09828
1523	control-1-20241023-21.czi:c:2/2 - control-1-20241023-21.czi #1	1.012	3.836	1.376	0.937	162.455	1.426	1280	741	162.646	0.968	1.46852	1.15709
1524	control-1-20241023-21.czi:c:2/2 - control-1-20241023-21.czi #1	1.056	3.977	1.48	0.908	134.728	1.514	1155	739	128.157	0.962	1.62996	1.19189
1525	control-1-20241023-21.czi:c:2/2 - control-1-20241023-21.czi #1	1.237	4.147	1.395	1.129	133.405	1.488	711	741	120.964	1.143	1.23561	1.10634
1526	control-1-20241023-21.czi:c:2/2 - control-1-20241023-21.czi #1	1.258	4.517	1.759	0.911	60.424	1.84	1249	760	56.31	0.989	1.93085	1.29065
1527	control-1-20241023-21.czi:c:2/2 - control-1-20241023-21.czi #1	2.538	6.06	2.181	1.482	32.608	2.218	1383	761	32.471	1.533	1.47166	1.15145
1528	control-1-20241023-21.czi:c:2/2 - control-1-20241023-21.czi #1	1.895	5.338	1.955	1.234	142.611	2.048	1323	751	138.366	1.331	1.58428	1.19657
1529	control-1-20241023-21.czi:c:2/2 - control-1-20241023-21.czi #1	2.488	5.989	2.188	1.447	169.719	2.269	1459	755	167.005	1.524	1.51209	1.14722
1530	control-1-20241023-21.czi:c:2/2 - control-1-20241023-21.czi #1	1.584	4.666	1.616	1.248	52.296	1.753	681	768	50.906	1.323	1.29487	1.09377
1531	control-1-20241023-21.czi:c:2/2 - control-1-20241023-21.czi #1	1.106	3.936	1.382	1.02	110.939	1.485	891	755	113.629	1.106	1.3549	1.11467
1532	control-1-20241023-21.czi:c:2/2 - control-1-20241023-21.czi #1	2.01	5.458	1.948	1.314	7.448	1.985	1277	771	170.134	1.361	1.4825	1.1794
1533	control-1-20241023-21.czi:c:2/2 - control-1-20241023-21.czi #1	1.273	4.247	1.562	1.037	137.902	1.634	1429	769	141.34	1.082	1.50627	1.12753
1534	control-1-20241023-21.czi:c:2/2 - control-1-20241023-21.czi #1	1.186	4.015	1.258	1.201	24.323	1.395	1356	782	37.569	1.191	1.04746	1.08162
1535	control-1-20241023-21.czi:c:2/2 - control-1-20241023-21.czi #1	0.882	3.405	1.067	1.052	28.452	1.157	372	772	126.027	1.02	1.01426	1.04606
1536	control-1-20241023-21.czi:c:2/2 - control-1-20241023-21.czi #1	1.577	4.728	1.668	1.204	140.814	1.701	698	779	126.87	1.263	1.38538	1.12801
1537	control-1-20241023-21.czi:c:2/2 - control-1-20241023-21.czi #1	1.056	3.816	1.24	1.085	15.596	1.328	547	792	39.806	1.106	1.14286	1.09734
1538	control-1-20241023-21.czi:c:2/2 - control-1-20241023-21.czi #1	1.468	4.546	1.667	1.121	96.393	1.694	897	782	107.526	1.106	1.48707	1.12027
1539	control-1-20241023-21.czi:c:2/2 - control-1-20241023-21.czi #1	2.032	5.757	2.313	1.118	170.905	2.29	1398	789	164.932	1.151	2.06887	1.29795
1540	control-1-20241023-21.czi:c:2/2 - control-1-20241023-21.czi #1	2.184	6.109	2.218	1.254	62.517	2.264	1533	807	55.713	1.293	1.76874	1.35981
1541	control-1-20241023-21.czi:c:2/2 - control-1-20241023-21.czi #1	1.179	4.056	1.433	1.048	87.281	1.533	1335	786	93.18	1.02	1.36737	1.11038
1542	control-1-20241023-21.czi:c:2/2 - control-1-20241023-21.czi #1	1.403	4.728	1.687	1.059	122.75	1.753	1067	793	129.094	1.141	1.59301	1.26791
1543	control-1-20241023-21.czi:c:2/2 - control-1-20241023-21.czi #1	1.266	4.558	1.875	0.859	47.902	1.873	1370	808	39.472	0.943	2.18277	1.30589
1544	control-1-20241023-21.czi:c:2/2 - control-1-20241023-21.czi #1	1.483	4.546	1.601	1.179	164.875	1.677	1266	798	149.534	1.191	1.35793	1.10894
1545	control-1-20241023-21.czi:c:2/2 - control-1-20241023-21.czi #1	1.056	3.816	1.308	1.028	12.166	1.384	1140	806	10.62	1.02	1.27237	1.09734
1546	control-1-20241023-21.czi:c:2/2 - control-1-20241023-21.czi #1	1.511	4.616	1.731	1.112	20.18	1.788	826	818	25.346	1.167	1.55665	1.12217
1547	control-1-20241023-21.czi:c:2/2 - control-1-20241023-21.czi #1	1.895	5.28	1.969	1.225	48.207	1.983	1464	827	30.964	1.248	1.60735	1.17071
1548	control-1-20241023-21.czi:c:2/2 - control-1-20241023-21.czi #1	1.186	4.106	1.397	1.081	107.031	1.453	1404	811	110.556	1.129	1.29232	1.13121
1549	control-1-20241023-21.czi:c:2/2 - control-1-20241023-21.czi #1	1.439	4.948	2.057	0.891	152.784	2.057	699	815	150.255	0.989	2.30864	1.35391
1550	control-1-20241023-21.czi:c:2/2 - control-1-20241023-21.czi #1	0.962	3.745	1.287	0.952	175.289	1.426	1039	819	162.646	0.935	1.35189	1.16016
1551	control-1-20241023-21.czi:c:2/2 - control-1-20241023-21.czi #1	1.895	5.388	2.049	1.177	25.352	2.146	1191	832	33.69	1.255	1.74087	1.21909
1552	control-1-20241023-21.czi:c:2/2 - control-1-20241023-21.czi #1	1.526	4.716	1.828	1.063	84.915	1.857	1356	838	74.055	1.02	1.71966	1.1598
1553	control-1-20241023-21.czi:c:2/2 - control-1-20241023-21.czi #1	0.984	3.646	1.221	1.026	0.299	1.32	1028	825	165.069	1.02	1.19006	1.07505
1554	control-1-20241023-21.czi:c:2/2 - control-1-20241023-21.czi #1	1.945	5.408	2.006	1.235	123.336	2.059	1072	822	128.29	1.327	1.62429	1.19659
1555	control-1-20241023-21.czi:c:2/2 - control-1-20241023-21.czi #1	1.938	5.118	1.722	1.433	25.627	1.802	1243	842	19.29	1.503	1.20167	1.07557
1556	control-1-20241023-21.czi:c:2/2 - control-1-20241023-21.czi #1	1.54	4.695	1.731	1.133	86.117	1.753	1289	848	67.166	1.106	1.5278	1.13904
1557	control-1-20241023-21.czi:c:2/2 - control-1-20241023-21.czi #1	1.569	5.45	1.484	1.346	106.144	1.625	72	831	132.879	1.445	1.10253	1.50647
1558	control-1-20241023-21.czi:c:2/2 - control-1-20241023-21.czi #1	1.468	4.778	1.669	1.12	70.532	1.753	841	857	67.166	1.203	1.49018	1.23753
1559	control-1-20241023-21.czi:c:2/2 - control-1-20241023-21.czi #1	1.389	4.666	1.833	0.964	169.247	1.836	1396	842	166.608	1.001	1.90145	1.24732
1560	control-1-20241023-21.czi:c:2/2 - control-1-20241023-21.czi #1	1.135	4.247	1.33	1.087	136.943	1.443	1537	838	135	1.179	1.22355	1.26462
1561	control-1-20241023-21.czi:c:2/2 - control-1-20241023-21.czi #1	1.519	5.089	1.783	1.084	112.256	1.857	1527	841	105.945	1.141	1.64483	1.35674
1562	control-1-20241023-21.czi:c:2/2 - control-1-20241023-21.czi #1	2.198	5.558	1.824	1.535	80.563	1.911	1208	862	57.724	1.531	1.18827	1.11841
1563	control-1-20241023-21.czi:c:2/2 - control-1-20241023-21.czi #1	2.502	6.089	2.093	1.522	129.451	2.226	1322	847	133.452	1.597	1.37516	1.17922
1564	control-1-20241023-21.czi:c:2/2 - control-1-20241023-21.czi #1	1.15	4.056	1.223	1.197	130.899	1.345	185	848	124.695	1.191	1.02172	1.13838
1565	control-1-20241023-21.czi:c:2/2 - control-1-20241023-21.czi #1	1.157	4.297	1.317	1.118	124.214	1.463	170	851	125.538	1.217	1.178	1.26995
1566	control-1-20241023-21.czi:c:2/2 - control-1-20241023-21.czi #1	1.533	4.546	1.58	1.236	1.493	1.614	1356	857	161.565	1.191	1.27832	1.07277
1567	control-1-20241023-21.czi:c:2/2 - control-1-20241023-21.czi #1	1.07	3.787	1.253	1.088	119.177	1.32	404	858	104.931	1.141	1.15165	1.06659
1568	control-1-20241023-21.czi:c:2/2 - control-1-20241023-21.czi #1	1.338	4.347	1.598	1.066	55.205	1.677	1430	875	59.534	1.141	1.49906	1.12386
1569	control-1-20241023-21.czi:c:2/2 - control-1-20241023-21.czi #1	1.728	5.197	2.002	1.099	7.302	2.069	909	880	9.462	1.106	1.82166	1.2438
1570	control-1-20241023-21.czi:c:2/2 - control-1-20241023-21.czi #1	2.22	5.529	1.8	1.571	22.278	1.879	1383	880	5.194	1.609	1.14577	1.0958
1571	control-1-20241023-21.czi:c:2/2 - control-1-20241023-21.czi #1	2.068	5.388	1.862	1.414	4.975	1.939	1275	882	15.255	1.446	1.31683	1.11711
1572	control-1-20241023-21.czi:c:2/2 - control-1-20241023-21.czi #1	2.068	6.2	2.029	1.298	31.755	2.178	1544	891	38.66	1.358	1.56317	1.47919
1573	control-1-20241023-21.czi:c:2/2 - control-1-20241023-21.czi #1	1.258	4.446	1.642	0.976	10.062	1.709	1320	890	5.711	1.02	1.68238	1.2504
1574	control-1-20241023-21.czi:c:2/2 - control-1-20241023-21.czi #1	1.982	5.508	2.025	1.246	26.798	2.059	1026	910	38.29	1.331	1.6252	1.21808
1575	control-1-20241023-21.czi:c:2/2 - control-1-20241023-21.czi #1	2.69	6.209	2.204	1.554	12.586	2.252	1348	904	10.886	1.616	1.41828	1.14046
1576	control-1-20241023-21.czi:c:2/2 - control-1-20241023-21.czi #1	1.634	5.707	2.46	0.846	15.802	2.42	868	910	18.435	0.914	2.9078	1.58618
1577	control-1-20241023-21.czi:c:2/2 - control-1-20241023-21.czi #1	1.483	4.737	1.786	1.057	102.162	1.832	632	921	111.801	1.106	1.68969	1.20408
1578	control-1-20241023-21.czi:c:2/2 - control-1-20241023-21.czi #1	1.316	4.347	1.484	1.129	170.953	1.533	559	927	160.56	1.183	1.31444	1.14265
1579	control-1-20241023-21.czi:c:2/2 - control-1-20241023-21.czi #1	1.078	4.006	1.467	0.935	24.853	1.533	406	946	33.69	0.989	1.56898	1.18466
1580	control-1-20241023-21.czi:c:2/2 - control-1-20241023-21.czi #1	1.143	4.056	1.386	1.049	156.95	1.485	555	937	156.371	1.129	1.32126	1.14535
1581	control-1-20241023-21.czi:c:2/2 - control-1-20241023-21.czi #1	1.569	4.778	1.613	1.239	154.132	1.722	834	940	147.095	1.276	1.30186	1.15787
1582	control-1-20241023-21.czi:c:2/2 - control-1-20241023-21.czi #1	2.936	8.286	2.733	1.368	96.225	2.685	81	951	100.954	1.469	1.99781	1.8609
1583	control-1-20241023-21.czi:c:2/2 - control-1-20241023-21.czi #1	1.822	5.537	2.112	1.099	9.993	2.153	1069	982	9.09	1.146	1.92175	1.33903
1584	control-1-20241023-21.czi:c:2/2 - control-1-20241023-21.czi #1	1.793	6.03	2.573	0.887	39.252	2.62	120	994	35.754	1.009	2.90079	1.61378
1585	control-1-20241023-21.czi:c:2/2 - control-1-20241023-21.czi #1	1.916	5.458	2.065	1.182	110.857	2.045	377	980	106.928	1.197	1.74704	1.23726
1586	control-1-20241023-21.czi:c:2/2 - control-1-20241023-21.czi #1	1.924	5.388	2.003	1.223	0.36	2.085	495	994	11.768	1.276	1.63778	1.20072
1587	control-1-20241023-21.czi:c:2/2 - control-1-20241023-21.czi #1	1.96	5.218	1.876	1.33	44.904	1.939	789	1006	37.875	1.383	1.41053	1.10546
1588	control-1-20241023-21.czi:c:2/2 - control-1-20241023-21.czi #1	2.683	6.511	2.56	1.335	139.7	2.571	1165	991	145.784	1.383	1.9176	1.25738
1589	control-1-20241023-21.czi:c:2/2 - control-1-20241023-21.czi #1	1.208	3.986	1.393	1.104	38.25	1.514	810	1024	38.157	1.143	1.26178	1.04664
1590	control-1-20241023-21.czi:c:2/2 - control-1-20241023-21.czi #1	2.661	6.209	2.23	1.52	155.047	2.29	151	1031	148.671	1.635	1.46711	1.15289
1591	control-1-20241023-21.czi:c:2/2 - control-1-20241023-21.czi #1	1.714	5.027	1.888	1.156	100.39	1.902	847	1029	100.305	1.191	1.63322	1.17327
1592	control-1-20241023-21.czi:c:2/2 - control-1-20241023-21.czi #1	1.924	5.359	1.992	1.23	30.734	2.055	637	1058	24.444	1.276	1.61951	1.18783
1593	control-1-20241023-21.czi:c:2/2 - control-1-20241023-21.czi #1	1.157	4.056	1.501	0.981	110.822	1.563	801	1051	112.38	1.065	1.53007	1.1315
1594	control-1-20241023-21.czi:c:2/2 - control-1-20241023-21.czi #1	1.215	4.247	1.434	1.079	117.119	1.514	1185	1059	128.157	1.141	1.32901	1.18135
1595	control-1-20241023-21.czi:c:2/2 - control-1-20241023-21.czi #1	1.562	4.757	1.529	1.301	4.455	1.636	376	1067	8.973	1.361	1.17525	1.15286
1596	control-1-20241023-21.czi:c:2/2 - control-1-20241023-21.czi #1	1.866	5.367	2.134	1.113	11.871	2.151	661	1072	18.435	1.176	1.91734	1.22841
1597	control-1-20241023-21.czi:c:2/2 - control-1-20241023-21.czi #1	2.3	6.852	2.005	1.461	119.769	2.168	84	1077	131.82	1.568	1.37235	1.62442
1598	control-1-20241023-21.czi:c:2/2 - control-1-20241023-21.czi #1	2.343	6.109	2.397	1.245	156.413	2.369	254	1083	158.962	1.255	1.9253	1.26753
1599	control-1-20241023-21.czi:c:2/2 - control-1-20241023-21.czi #1	1.135	4.056	1.512	0.956	16.418	1.568	739	1088	12.529	1.02	1.58159	1.15343
1600	control-1-20241023-21.czi:c:2/2 - control-1-20241023-21.czi #1	1.208	4.085	1.418	1.085	160.313	1.533	933	1085	146.31	1.106	1.30691	1.09928
1601	control-1-20241023-21.czi:c:2/2 - control-1-20241023-21.czi #1	1.577	4.927	1.881	1.067	98.736	1.919	400	1083	102.804	1.106	1.76289	1.22496
1602	control-1-20241023-21.czi:c:2/2 - control-1-20241023-21.czi #1	1.656	4.878	1.652	1.277	137.086	1.753	1036	1089	140.906	1.369	1.29366	1.14344
1603	control-1-20241023-21.czi:c:2/2 - control-1-20241023-21.czi #1	2.141	5.84	1.921	1.419	105.832	1.983	668	1093	120.964	1.482	1.35377	1.26765
1604	control-1-20241023-21.czi:c:2/2 - control-1-20241023-21.czi #1	0.853	3.434	1.171	0.928	169.026	1.256	936	1097	151.699	0.935	1.26185	1.10012
1605	control-1-20241023-21.czi:c:2/2 - control-1-20241023-21.czi #1	1.186	4.247	1.46	1.035	27.011	1.533	179	1108	19.44	1.103	1.41063	1.21024
1606	control-1-20241023-21.czi:c:2/2 - control-1-20241023-21.czi #1	2.444	6.279	2.26	1.377	88.627	2.321	1018	1101	98.427	1.446	1.64125	1.28372
1607	control-1-20241023-21.czi:c:2/2 - control-1-20241023-21.czi #1	1.251	4.317	1.449	1.099	144.369	1.533	120	1107	146.31	1.169	1.31847	1.18549
1608	control-1-20241023-21.czi:c:2/2 - control-1-20241023-21.czi #1	1.266	4.417	1.611	1	58.209	1.722	902	1122	57.095	1.082	1.611	1.22634
1609	control-1-20241023-21.czi:c:2/2 - control-1-20241023-21.czi #1	1.692	4.828	1.619	1.331	41.294	1.701	585	1124	36.87	1.383	1.21638	1.09629
1610	control-1-20241023-21.czi:c:2/2 - control-1-20241023-21.czi #1	1.36	4.226	1.387	1.248	22.289	1.485	1076	1121	23.629	1.276	1.11138	1.04499
1611	control-1-20241023-21.czi:c:2/2 - control-1-20241023-21.czi #1	2.126	6.109	2.149	1.259	122.042	2.195	1048	1116	125.538	1.436	1.70691	1.39691
1612	control-1-20241023-21.czi:c:2/2 - control-1-20241023-21.czi #1	1.475	4.707	1.825	1.029	41.062	1.888	844	1129	35.838	1.132	1.77357	1.19533
1613	control-1-20241023-21.czi:c:2/2 - control-1-20241023-21.czi #1	1.229	4.235	1.614	0.97	11.408	1.675	813	1126	23.962	0.935	1.66392	1.1613
1614	control-1-20241023-21.czi:c:2/2 - control-1-20241023-21.czi #1	1.446	5.048	2.061	0.894	64.812	2.057	787	1141	60.255	0.95	2.30537	1.40236
1615	control-1-20241023-21.czi:c:2/2 - control-1-20241023-21.czi #1	3.124	7.391	2.809	1.416	112.114	2.739	537	1120	115.769	1.495	1.98376	1.39151
1616	control-1-20241023-21.czi:c:2/2 - control-1-20241023-21.czi #1	2.148	5.438	1.739	1.573	8.024	1.865	670	1129	155.772	1.616	1.10553	1.09556
1617	control-1-20241023-21.czi:c:2/2 - control-1-20241023-21.czi #1	1.772	5.118	1.652	1.366	34.546	1.826	1102	1140	27.759	1.446	1.20937	1.17632
1618	control-1-20241023-21.czi:c:2/2 - control-1-20241023-21.czi #1	1.244	4.256	1.5	1.056	84.033	1.533	296	1149	70.56	1.101	1.42045	1.15871
1619	control-1-20241023-21.czi:c:2/2 - control-1-20241023-21.czi #1	2.929	6.628	2.402	1.553	101.169	2.396	843	1146	117.474	1.614	1.54668	1.19354
1620	control-1-20241023-21.czi:c:2/2 - control-1-20241023-21.czi #1	1.157	4.006	1.464	1.006	31.372	1.533	874	1156	33.69	1.082	1.45527	1.10377
1621	control-1-20241023-21.czi:c:2/2 - control-1-20241023-21.czi #1	1.736	4.807	1.624	1.361	48.283	1.722	816	1163	57.095	1.443	1.19324	1.05923
1622	control-1-20241023-21.czi:c:2/2 - control-1-20241023-21.czi #1	1.699	6.039	2.447	0.884	104.177	2.395	658	1147	106.504	0.986	2.7681	1.70815
1623	control-1-20241023-21.czi:c:2/2 - control-1-20241023-21.czi #1	1.172	4.006	1.483	1.006	112.547	1.533	324	1148	109.44	1.093	1.47416	1.08964
1624	control-1-20241023-21.czi:c:2/2 - control-1-20241023-21.czi #1	3.196	6.98	2.415	1.685	66.386	2.466	906	1172	43.603	1.74	1.43323	1.21309
1625	control-1-20241023-21.czi:c:2/2 - control-1-20241023-21.czi #1	2.141	5.487	1.827	1.492	36.334	1.939	600	1170	52.125	1.595	1.22453	1.11903
1626	control-1-20241023-21.czi:c:2/2 - control-1-20241023-21.czi #1	1.15	3.936	1.369	1.07	141.119	1.448	962	1152	130.236	1.132	1.27944	1.07202
1627	control-1-20241023-21.czi:c:2/2 - control-1-20241023-21.czi #1	1.403	4.567	1.725	1.036	20.838	1.753	376	1164	22.834	1.103	1.66506	1.18303
1628	control-1-20241023-21.czi:c:2/2 - control-1-20241023-21.czi #1	2.126	5.719	1.92	1.41	153.136	1.991	1560	1160	160.017	1.462	1.3617	1.22424
1629	control-1-20241023-21.czi:c:2/2 - control-1-20241023-21.czi #1	1.157	4.235	1.776	0.83	178.559	1.753	289	1165	165.964	0.765	2.13976	1.23357
1630	control-1-20241023-21.czi:c:2/2 - control-1-20241023-21.czi #1	1.461	5.188	1.975	0.942	109.217	2.016	1497	1163	117.646	1.022	2.0966	1.46602
1631	control-1-20241023-21.czi:c:2/2 - control-1-20241023-21.czi #1	1.938	5.388	1.941	1.272	172.207	2.045	871	1172	163.072	1.276	1.52594	1.19204
1632	control-1-20241023-21.czi:c:2/2 - control-1-20241023-21.czi #1	3.059	6.972	2.648	1.471	34.966	2.669	1118	1194	30.651	1.561	1.80014	1.26452
1633	control-1-20241023-21.czi:c:2/2 - control-1-20241023-21.czi #1	2.148	5.628	2.061	1.327	15.738	2.071	1227	1196	19.179	1.345	1.55313	1.17345
1634	control-1-20241023-21.czi:c:2/2 - control-1-20241023-21.czi #1	1.656	5.218	1.973	1.069	20.099	1.991	757	1194	19.983	1.103	1.84565	1.30839
1635	control-1-20241023-21.czi:c:2/2 - control-1-20241023-21.czi #1	1.244	4.226	1.633	0.97	122.408	1.701	543	1188	126.87	1.049	1.68351	1.14243
1636	control-1-20241023-21.czi:c:2/2 - control-1-20241023-21.czi #1	1.605	5.097	1.99	1.027	158.87	2.045	926	1190	163.072	1.103	1.93768	1.28808
1637	control-1-20241023-21.czi:c:2/2 - control-1-20241023-21.czi #1	2.162	6.321	2.542	1.083	118.739	2.553	1265	1190	119.982	1.141	2.34718	1.47064
1638	control-1-20241023-21.czi:c:2/2 - control-1-20241023-21.czi #1	2.705	6.541	2.28	1.511	122.639	2.364	1072	1191	127.694	1.559	1.50893	1.25867
1639	control-1-20241023-21.czi:c:2/2 - control-1-20241023-21.czi #1	1.215	4.027	1.372	1.127	15.396	1.485	386	1205	13.241	1.191	1.21739	1.06213
1640	control-1-20241023-21.czi:c:2/2 - control-1-20241023-21.czi #1	1.345	4.347	1.581	1.083	25.964	1.651	411	1209	34.509	1.141	1.45983	1.11801
1641	control-1-20241023-21.czi:c:2/2 - control-1-20241023-21.czi #1	2.112	5.479	1.954	1.376	145.362	2.029	884	1200	146.976	1.443	1.42006	1.13109
1642	control-1-20241023-21.czi:c:2/2 - control-1-20241023-21.czi #1	2.018	5.309	1.75	1.468	156.878	1.818	1181	1203	169.216	1.498	1.1921	1.11146
1643	control-1-20241023-21.czi:c:2/2 - control-1-20241023-21.czi #1	1.584	4.616	1.493	1.35	36.01	1.636	510	1210	27.897	1.361	1.10593	1.07045
1644	control-1-20241023-21.czi:c:2/2 - control-1-20241023-21.czi #1	1.461	4.467	1.599	1.163	156.357	1.642	446	1210	158.749	1.217	1.37489	1.08686
1645	control-1-20241023-21.czi:c:2/2 - control-1-20241023-21.czi #1	1.743	4.998	1.776	1.25	61.554	1.82	360	1226	52.595	1.293	1.4208	1.14047
1646	control-1-20241023-21.czi:c:2/2 - control-1-20241023-21.czi #1	1.078	3.965	1.521	0.902	11.943	1.563	767	1217	22.38	0.935	1.68625	1.16053
1647	control-1-20241023-21.czi:c:2/2 - control-1-20241023-21.czi #1	1.75	5.267	2.086	1.068	152.515	2.126	1325	1207	143.13	1.139	1.95318	1.26148
1648	control-1-20241023-21.czi:c:2/2 - control-1-20241023-21.czi #1	1.258	4.206	1.527	1.049	162.732	1.605	538	1217	147.995	1.106	1.45567	1.11905
1649	control-1-20241023-21.czi:c:2/2 - control-1-20241023-21.czi #1	2.611	6.2	2.241	1.483	34.281	2.29	1039	1236	31.329	1.531	1.51113	1.17157
1650	control-1-20241023-21.czi:c:2/2 - control-1-20241023-21.czi #1	2.285	5.819	1.948	1.494	18.745	2.104	1495	1229	14.036	1.531	1.30388	1.17924
1651	control-1-20241023-21.czi:c:2/2 - control-1-20241023-21.czi #1	1.114	5.628	1.374	1.032	26.58	1.505	729	1238	42.709	1.153	1.3314	2.26263
1652	control-1-20241023-21.czi:c:2/2 - control-1-20241023-21.czi #1	1.967	5.288	1.798	1.393	146.64	1.867	1081	1231	149.931	1.503	1.29074	1.13128
1653	control-1-20241023-21.czi:c:2/2 - control-1-20241023-21.czi #1	1.417	4.757	1.821	0.991	146.586	1.939	1475	1234	142.125	1.061	1.83754	1.27083
1654	control-1-20241023-21.czi:c:2/2 - control-1-20241023-21.czi #1	1.678	4.828	1.689	1.265	145.58	1.77	1148	1237	144.782	1.321	1.33518	1.10543
1655	control-1-20241023-21.czi:c:2/2 - control-1-20241023-21.czi #1	1.266	4.197	1.488	1.083	123.757	1.561	755	1241	119.358	1.141	1.37396	1.10722
1656	control-1-20241023-21.czi:c:2/2 - control-1-20241023-21.czi #1	1.446	4.969	2.029	0.908	54.824	2.076	863	1266	55.008	0.991	2.23458	1.35881
1657	control-1-20241023-21.czi:c:2/2 - control-1-20241023-21.czi #1	2.097	5.408	1.705	1.566	128.954	1.808	1357	1251	138.814	1.624	1.08876	1.10985
1658	control-1-20241023-21.czi:c:2/2 - control-1-20241023-21.czi #1	1.027	3.766	1.354	0.965	150.179	1.415	1131	1251	147.265	1.027	1.40311	1.09896
1659	control-1-20241023-21.czi:c:2/2 - control-1-20241023-21.czi #1	1.352	4.467	1.632	1.055	164.365	1.694	1213	1255	162.474	1.106	1.54692	1.17448
1660	control-1-20241023-21.czi:c:2/2 - control-1-20241023-21.czi #1	0.803	3.335	1.084	0.943	80.426	1.184	736	1253	111.038	0.935	1.14952	1.10221
1661	control-1-20241023-21.czi:c:2/2 - control-1-20241023-21.czi #1	1.562	5.288	2.187	0.909	119.305	2.173	1271	1259	120.579	0.977	2.40594	1.4246
1662	control-1-20241023-21.czi:c:2/2 - control-1-20241023-21.czi #1	0.904	3.575	1.226	0.939	89.014	1.32	734	1265	104.931	0.935	1.30564	1.12506
1663	control-1-20241023-21.czi:c:2/2 - control-1-20241023-21.czi #1	1.374	4.446	1.406	1.244	158.18	1.563	770	1267	135	1.276	1.13023	1.14483
1664	control-1-20241023-21.czi:c:2/2 - control-1-20241023-21.czi #1	1.396	4.608	1.431	1.242	119.136	1.533	1120	1270	123.69	1.293	1.15217	1.2104
1665	control-1-20241023-21.czi:c:2/2 - control-1-20241023-21.czi #1	1.078	4.015	1.221	1.124	111.214	1.448	785	1270	130.236	1.171	1.0863	1.18999
1666	control-1-20241023-21.czi:c:2/2 - control-1-20241023-21.czi #1	1.678	5.027	1.928	1.108	4.329	1.939	822	1282	15.255	1.174	1.74007	1.19844
1667	control-1-20241023-21.czi:c:2/2 - control-1-20241023-21.czi #1	1.244	4.177	1.367	1.159	100.632	1.446	1098	1272	118.072	1.191	1.17947	1.11609
1668	control-1-20241023-21.czi:c:2/2 - control-1-20241023-21.czi #1	1.085	3.957	1.208	1.143	118.473	1.328	155	1279	140.194	1.191	1.05687	1.1484
1669	control-1-20241023-21.czi:c:2/2 - control-1-20241023-21.czi #1	2.379	6.458	2.613	1.159	176.655	2.518	1371	1289	168.311	1.242	2.25453	1.39506
1670	control-1-20241023-21.czi:c:2/2 - control-1-20241023-21.czi #1	1.121	3.936	1.39	1.027	14.415	1.468	853	1293	10.008	1.02	1.35346	1.09975
1671	control-1-20241023-21.czi:c:2/2 - control-1-20241023-21.czi #1	1.244	4.587	1.391	1.138	174.5	1.533	1559	1294	160.56	1.106	1.22232	1.34594
1672	control-1-20241023-21.czi:c:2/2 - control-1-20241023-21.czi #1	1.721	5.259	2.025	1.082	37.551	2.029	944	1306	33.024	1.125	1.87153	1.27884
1673	control-1-20241023-21.czi:c:2/2 - control-1-20241023-21.czi #1	2.589	6.08	2.123	1.552	129.674	2.146	716	1295	123.69	1.59	1.36791	1.13623
1674	control-1-20241023-21.czi:c:2/2 - control-1-20241023-21.czi #1	1.743	4.907	1.686	1.316	158.912	1.77	772	1297	144.782	1.345	1.28116	1.09932
1675	control-1-20241023-21.czi:c:2/2 - control-1-20241023-21.czi #1	1.511	4.977	1.6	1.203	159.063	1.753	1562	1301	140.906	1.191	1.33001	1.30455
1676	control-1-20241023-21.czi:c:2/2 - control-1-20241023-21.czi #1	1.28	4.297	1.33	1.225	15.605	1.463	1047	1316	35.538	1.276	1.08571	1.14792
1677	control-1-20241023-21.czi:c:2/2 - control-1-20241023-21.czi #1	1.555	4.828	1.755	1.128	34.967	1.826	844	1319	27.759	1.179	1.55585	1.19287
1678	control-1-20241023-21.czi:c:2/2 - control-1-20241023-21.czi #1	1.208	4.276	1.628	0.944	57.198	1.701	910	1326	53.13	1.021	1.72458	1.20448
1679	control-1-20241023-21.czi:c:2/2 - control-1-20241023-21.czi #1	1.49	4.496	1.529	1.241	0.662	1.568	1360	1319	12.529	1.191	1.23207	1.07958
1680	control-1-20241023-21.czi:c:2/2 - control-1-20241023-21.czi #1	1.533	4.778	1.543	1.265	7.249	1.625	1478	1320	173.991	1.351	1.21976	1.18506
1681	control-1-20241023-21.czi:c:2/2 - control-1-20241023-21.czi #1	1.454	4.986	2.128	0.87	85.446	2.085	890	1342	78.232	0.85	2.44598	1.3606
1682	control-1-20241023-21.czi:c:2/2 - control-1-20241023-21.czi #1	1.757	5.147	1.948	1.149	64.524	1.958	1070	1338	55.62	1.217	1.69539	1.19985
1683	control-1-20241023-21.czi:c:2/2 - control-1-20241023-21.czi #1	1.96	5.558	2.197	1.136	62.353	2.247	1405	1341	60.524	1.179	1.93398	1.25421
1684	control-1-20241023-21.czi:c:2/2 - control-1-20241023-21.czi #1	1.237	4.276	1.659	0.949	121.979	1.722	994	1320	122.905	1.014	1.74816	1.17624
1685	control-1-20241023-21.czi:c:2/2 - control-1-20241023-21.czi #1	1.504	5.209	2.046	0.936	58.848	2.059	1515	1342	51.71	0.989	2.1859	1.43566
1686	control-1-20241023-21.czi:c:2/2 - control-1-20241023-21.czi #1	2.777	6.711	2.499	1.415	155.662	2.528	1030	1333	160.346	1.445	1.76608	1.29059
1687	control-1-20241023-21.czi:c:2/2 - control-1-20241023-21.czi #1	1.114	4.177	1.62	0.875	49.152	1.701	926	1346	53.13	0.962	1.85143	1.24633
1688	control-1-20241023-21.czi:c:2/2 - control-1-20241023-21.czi #1	2.329	6.018	2.344	1.265	169.587	2.352	607	1337	167.471	1.284	1.85296	1.23744
1689	control-1-20241023-21.czi:c:2/2 - control-1-20241023-21.czi #1	1.186	4.077	1.28	1.179	155.129	1.371	971	1345	172.875	1.217	1.08567	1.11529
1690	control-1-20241023-21.czi:c:2/2 - control-1-20241023-21.czi #1	1.41	4.919	1.435	1.252	85.269	1.507	1583	1344	106.39	1.361	1.14617	1.3656
1691	control-1-20241023-21.czi:c:2/2 - control-1-20241023-21.czi #1	2.09	5.91	2.281	1.167	128.514	2.364	1090	1346	127.694	1.263	1.95458	1.3299
1692	control-1-20241023-21.czi:c:2/2 - control-1-20241023-21.czi #1	1.41	4.376	1.42	1.265	64.53	1.521	948	1364	63.435	1.276	1.12253	1.08075
1693	control-1-20241023-21.czi:c:2/2 - control-1-20241023-21.czi #1	3.254	7.101	2.515	1.648	150.514	2.592	1130	1353	138.991	1.749	1.52609	1.23314
1694	control-1-20241023-21.czi:c:2/2 - control-1-20241023-21.czi #1	0.998	3.716	1.284	0.99	127.967	1.345	828	1359	124.695	1.065	1.29697	1.10106
1695	control-1-20241023-21.czi:c:2/2 - control-1-20241023-21.czi #1	1.555	4.757	1.66	1.193	68.963	1.753	1027	1380	75.964	1.217	1.39145	1.15805
1696	control-1-20241023-21.czi:c:2/2 - control-1-20241023-21.czi #1	1.367	4.608	1.864	0.934	136.814	1.928	993	1365	131.424	0.962	1.99572	1.23608
1697	control-1-20241023-21.czi:c:2/2 - control-1-20241023-21.czi #1	2.206	7.233	2.013	1.395	79.987	2.092	36	1388	63.435	1.446	1.44301	1.88722
1698	control-1-20241023-21.czi:c:2/2 - control-1-20241023-21.czi #1	1.649	5.118	1.556	1.349	7.538	1.675	1580	1378	156.038	1.446	1.15345	1.26407
1699	control-1-20241023-21.czi:c:2/2 - control-1-20241023-21.czi #1	2.039	5.508	1.88	1.381	105.403	1.943	876	1378	113.199	1.452	1.36133	1.18402
1700	control-1-20241023-21.czi:c:2/2 - control-1-20241023-21.czi #1	1.757	5.068	1.664	1.344	109.332	1.722	1103	1382	110.225	1.421	1.2381	1.1633
1701	control-1-20241023-21.czi:c:2/2 - control-1-20241023-21.czi #1	2.09	5.628	2.01	1.324	13.837	2.057	811	1391	172.875	1.423	1.51813	1.20601
1702	control-1-20241023-21.czi:c:2/2 - control-1-20241023-21.czi #1	1.743	5.288	1.84	1.206	159.798	1.978	1031	1394	154.537	1.331	1.5257	1.27666
1703	control-1-20241023-21.czi:c:2/2 - control-1-20241023-21.czi #1	2.292	6.259	2.452	1.191	69.9	2.435	1302	1416	65.225	1.21	2.05877	1.36015
1704	control-1-20241023-21.czi:c:2/2 - control-1-20241023-21.czi #1	1.454	5.288	1.782	1.039	3.537	1.902	29	1412	10.305	1.106	1.71511	1.53041
1705	control-1-20241023-21.czi:c:2/2 - control-1-20241023-21.czi #1	1.468	5.006	2.083	0.897	15.445	2.1	853	1436	21.371	0.977	2.32219	1.35846
1706	control-1-20241023-21.czi:c:2/2 - control-1-20241023-21.czi #1	2.849	6.872	2.034	1.783	156.728	2.153	90	1433	170.91	1.84	1.14077	1.31906
1707	control-1-20241023-21.czi:c:2/2 - control-1-20241023-21.czi #1	1.446	4.878	1.941	0.949	118.869	1.983	1639	1433	120.964	0.989	2.04531	1.3095
1708	control-1-20241023-21.czi:c:2/2 - control-1-20241023-21.czi #1	1.801	4.977	1.848	1.24	166.699	1.882	953	1438	161.565	1.276	1.49032	1.09449
1709	control-1-20241023-21.czi:c:2/2 - control-1-20241023-21.czi #1	2.379	6.109	2.238	1.354	159.56	2.26	998	1443	160.201	1.445	1.65288	1.24835
1710	control-1-20241023-21.czi:c:2/2 - control-1-20241023-21.czi #1	1.671	4.878	1.806	1.178	13.706	1.882	860	1469	18.435	1.264	1.53311	1.13318
1711	control-1-20241023-21.czi:c:2/2 - control-1-20241023-21.czi #1	1.2	4.206	1.606	0.952	4.089	1.651	820	1500	11.889	0.935	1.68697	1.17313
1712	control-1-20241023-21.czi:c:2/2 - control-1-20241023-21.czi #1	1.967	5.288	1.854	1.351	142.79	1.939	1260	1495	142.125	1.439	1.37232	1.13128
1713	control-1-20241023-21.czi:c:2/2 - control-1-20241023-21.czi #1	2.336	6.068	2.379	1.25	78.997	2.476	939	1561	74.055	1.276	1.9032	1.25432
1714	control-1-20241023-21.czi:c:2/2 - control-1-20241023-21.czi #1	2.047	5.757	2.297	1.134	175.41	2.29	673	1567	164.932	1.106	2.02557	1.28844
1715	control-1-20241023-21.czi:c:2/2 - control-1-20241023-21.czi #1	1.432	4.517	1.502	1.213	18.242	1.605	1227	1596	32.005	1.276	1.23825	1.13383
1716	control-1-20241023-23.czi:c:2/2 - control-1-20241023-23.czi #1	2.596	6.3	2.021	1.636	160.777	2.076	1569	20	145.008	1.745	1.23533	1.21665
1717	control-1-20241023-23.czi:c:2/2 - control-1-20241023-23.czi #1	1.873	7.353	1.768	1.349	119.11	2.021	16	19	112.249	1.531	1.3106	2.29711
1718	control-1-20241023-23.czi:c:2/2 - control-1-20241023-23.czi #1	0.861	3.737	1.216	0.901	108.704	1.298	222	105	121.608	0.989	1.34961	1.29072
1719	control-1-20241023-23.czi:c:2/2 - control-1-20241023-23.czi #1	1.54	5.018	2.078	0.944	137.828	2.105	516	108	133.363	1.022	2.20127	1.30116
1720	control-1-20241023-23.czi:c:2/2 - control-1-20241023-23.czi #1	1.345	4.417	1.45	1.181	85.514	1.533	701	127	70.56	1.276	1.22777	1.15431
1721	control-1-20241023-23.czi:c:2/2 - control-1-20241023-23.czi #1	1.28	4.317	1.34	1.217	49.727	1.453	1236	133	69.444	1.263	1.10107	1.15863
1722	control-1-20241023-23.czi:c:2/2 - control-1-20241023-23.czi #1	1.454	4.537	1.531	1.209	135.565	1.614	234	137	161.565	1.293	1.26634	1.12658
1723	control-1-20241023-23.czi:c:2/2 - control-1-20241023-23.czi #1	1.229	4.699	1.486	1.053	91.124	1.552	145	187	80.538	1.106	1.41121	1.42971
1724	control-1-20241023-23.czi:c:2/2 - control-1-20241023-23.czi #1	2.343	5.927	2.201	1.355	179.222	2.153	276	183	170.91	1.276	1.62435	1.19313
1725	control-1-20241023-23.czi:c:2/2 - control-1-20241023-23.czi #1	1.229	4.347	1.629	0.961	156.052	1.677	517	195	149.534	1.022	1.69511	1.22354
1726	control-1-20241023-23.czi:c:2/2 - control-1-20241023-23.czi #1	1.909	5.147	1.843	1.319	15.635	1.882	946	209	18.435	1.361	1.39727	1.10431
1727	control-1-20241023-23.czi:c:2/2 - control-1-20241023-23.czi #1	1.591	4.757	1.659	1.221	71.713	1.753	455	221	67.166	1.318	1.35872	1.13184
1728	control-1-20241023-23.czi:c:2/2 - control-1-20241023-23.czi #1	2.09	5.749	2.15	1.238	149.049	2.195	768	205	144.462	1.331	1.73667	1.25843
1729	control-1-20241023-23.czi:c:2/2 - control-1-20241023-23.czi #1	2.025	6.109	2.391	1.078	157.48	2.401	992	209	157.068	1.176	2.218	1.46658
1730	control-1-20241023-23.czi:c:2/2 - control-1-20241023-23.czi #1	1.179	4.056	1.415	1.061	17.106	1.507	781	256	16.39	1.106	1.33365	1.11038
1731	control-1-20241023-23.czi:c:2/2 - control-1-20241023-23.czi #1	2.191	6.159	2.252	1.239	98.937	2.269	587	250	102.995	1.32	1.81759	1.37774
1732	control-1-20241023-23.czi:c:2/2 - control-1-20241023-23.czi #1	1.012	4.098	1.474	0.875	105.788	1.563	177	267	112.38	0.935	1.68457	1.32055
1733	control-1-20241023-23.czi:c:2/2 - control-1-20241023-23.czi #1	1.389	4.396	1.612	1.097	157.429	1.651	791	279	145.491	1.141	1.46946	1.10714
1734	control-1-20241023-23.czi:c:2/2 - control-1-20241023-23.czi #1	1.338	4.467	1.531	1.113	106.145	1.589	1193	289	105.524	1.191	1.37556	1.18677
1735	control-1-20241023-23.czi:c:2/2 - control-1-20241023-23.czi #1	1.837	5.259	1.651	1.416	46.153	1.753	1597	327	50.906	1.503	1.16596	1.19808
1736	control-1-20241023-23.czi:c:2/2 - control-1-20241023-23.czi #1	1.345	4.317	1.48	1.157	56.352	1.533	1202	333	70.56	1.203	1.27917	1.10264
1737	control-1-20241023-23.czi:c:2/2 - control-1-20241023-23.czi #1	1.569	5.417	2.24	0.892	102.901	2.186	419	321	103.496	0.908	2.51121	1.48828
1738	control-1-20241023-23.czi:c:2/2 - control-1-20241023-23.czi #1	2.191	6.08	2.313	1.206	122.137	2.313	696	329	126.027	1.293	1.91791	1.34263
1739	control-1-20241023-23.czi:c:2/2 - control-1-20241023-23.czi #1	1.982	5.429	2.049	1.231	148.4	2.071	819	335	160.821	1.295	1.6645	1.18339
1740	control-1-20241023-23.czi:c:2/2 - control-1-20241023-23.czi #1	1.323	4.417	1.541	1.093	28.342	1.634	669	358	38.66	1.169	1.40988	1.17351
1741	control-1-20241023-23.czi:c:2/2 - control-1-20241023-23.czi #1	1.389	4.537	1.69	1.046	141.357	1.77	1039	371	144.782	1.082	1.61568	1.1793
1742	control-1-20241023-23.czi:c:2/2 - control-1-20241023-23.czi #1	1.468	4.728	1.694	1.103	138.605	1.77	1034	377	144.782	1.169	1.53581	1.21177
1743	control-1-20241023-23.czi:c:2/2 - control-1-20241023-23.czi #1	2.307	6.271	2.07	1.419	51.203	2.195	1562	403	54.462	1.55	1.45877	1.35649
1744	control-1-20241023-23.czi:c:2/2 - control-1-20241023-23.czi #1	1.367	4.347	1.496	1.163	0.938	1.568	777	389	167.471	1.191	1.28633	1.10002
1745	control-1-20241023-23.czi:c:2/2 - control-1-20241023-23.czi #1	1.873	5.238	1.871	1.275	136.536	1.939	426	388	127.875	1.365	1.46745	1.16569
1746	control-1-20241023-23.czi:c:2/2 - control-1-20241023-23.czi #1	1.49	4.977	1.933	0.981	119.079	1.939	752	457	127.875	1.027	1.97044	1.32294
1747	control-1-20241023-23.czi:c:2/2 - control-1-20241023-23.czi #1	1.815	5.338	1.998	1.156	21.14	2.057	635	474	29.745	1.21	1.72837	1.24931
1748	control-1-20241023-23.czi:c:2/2 - control-1-20241023-23.czi #1	2.524	5.939	2.088	1.539	147.811	2.146	980	491	146.31	1.607	1.35673	1.11206
1749	control-1-20241023-23.czi:c:2/2 - control-1-20241023-23.czi #1	1.273	4.247	1.399	1.158	141.865	1.488	1094	496	149.036	1.255	1.20812	1.12753
1750	control-1-20241023-23.czi:c:2/2 - control-1-20241023-23.czi #1	1.143	4.927	1.941	0.749	87.718	1.888	243	535	97.765	0.765	2.59146	1.69009
1751	control-1-20241023-23.czi:c:2/2 - control-1-20241023-23.czi #1	1.403	4.396	1.602	1.115	99.478	1.671	261	541	104.744	1.106	1.43677	1.09609
1752	control-1-20241023-23.czi:c:2/2 - control-1-20241023-23.czi #1	2.43	6.01	1.926	1.607	35.9	2.1	789	564	21.371	1.684	1.19851	1.18286
1753	control-1-20241023-23.czi:c:2/2 - control-1-20241023-23.czi #1	1.815	5.147	1.564	1.477	62.423	1.701	1282	584	36.87	1.51	1.0589	1.16151
1754	control-1-20241023-23.czi:c:2/2 - control-1-20241023-23.czi #1	2.22	5.91	2.247	1.258	126.525	2.264	1058	595	124.287	1.35	1.78617	1.25202
1755	control-1-20241023-23.czi:c:2/2 - control-1-20241023-23.czi #1	1.989	5.238	1.769	1.432	56.025	1.82	857	614	37.405	1.462	1.23534	1.09771
1756	control-1-20241023-23.czi:c:2/2 - control-1-20241023-23.czi #1	2.307	6.209	2.075	1.416	73.375	2.247	758	659	60.524	1.596	1.4654	1.3298
1757	control-1-20241023-23.czi:c:2/2 - control-1-20241023-23.czi #1	0.824	3.455	1.202	0.873	66.819	1.276	612	660	53.13	0.914	1.37686	1.15281
1758	control-1-20241023-23.czi:c:2/2 - control-1-20241023-23.czi #1	0.984	3.766	1.277	0.98	78.407	1.345	621	651	108.435	1.038	1.30306	1.14698
1759	control-1-20241023-23.czi:c:2/2 - control-1-20241023-23.czi #1	1.613	4.828	1.81	1.135	139.837	1.888	919	663	144.162	1.203	1.59471	1.14998
1760	control-1-20241023-23.czi:c:2/2 - control-1-20241023-23.czi #1	1.056	3.845	1.17	1.149	46.281	1.345	1365	679	34.695	1.106	1.01828	1.11409
1761	control-1-20241023-23.czi:c:2/2 - control-1-20241023-23.czi #1	1.128	4.015	1.296	1.108	52.744	1.448	1351	679	40.236	1.191	1.16968	1.13724
1762	control-1-20241023-23.czi:c:2/2 - control-1-20241023-23.czi #1	1.649	6.432	2.007	1.046	112.505	2.092	10	679	116.565	1.141	1.91874	1.99646
1763	control-1-20241023-23.czi:c:2/2 - control-1-20241023-23.czi #1	2.068	5.707	2.182	1.207	9.704	2.186	995	692	13.496	1.273	1.80779	1.2533
1764	control-1-20241023-23.czi:c:2/2 - control-1-20241023-23.czi #1	2.278	5.869	2.282	1.271	148.917	2.298	890	731	141.009	1.342	1.79544	1.20327
1765	control-1-20241023-23.czi:c:2/2 - control-1-20241023-23.czi #1	2.227	5.529	1.868	1.518	30.796	1.911	1099	760	32.276	1.54	1.23057	1.09235
1766	control-1-20241023-23.czi:c:2/2 - control-1-20241023-23.czi #1	1.924	5.927	2.198	1.114	178.658	2.335	858	757	169.509	1.191	1.97307	1.45296
1767	control-1-20241023-23.czi:c:2/2 - control-1-20241023-23.czi #1	2.958	6.748	2.335	1.613	90.074	2.372	1339	815	75.466	1.616	1.44761	1.22502
1768	control-1-20241023-23.czi:c:2/2 - control-1-20241023-23.czi #1	1.851	5.118	1.873	1.259	126.78	1.928	1091	834	131.424	1.293	1.48769	1.12612
1769	control-1-20241023-23.czi:c:2/2 - control-1-20241023-23.czi #1	1.244	4.367	1.562	1.014	72.579	1.614	743	861	71.565	1.076	1.54043	1.21993
1770	control-1-20241023-23.czi:c:2/2 - control-1-20241023-23.czi #1	1.721	4.878	1.592	1.377	154.061	1.701	1271	847	143.13	1.443	1.15614	1.10025
1771	control-1-20241023-23.czi:c:2/2 - control-1-20241023-23.czi #1	1.793	5.168	1.661	1.375	173.015	1.734	1560	850	168.69	1.361	1.208	1.18537
1772	control-1-20241023-23.czi:c:2/2 - control-1-20241023-23.czi #1	1.215	4.056	1.335	1.159	72.625	1.426	754	864	72.646	1.191	1.15186	1.07748
1773	control-1-20241023-23.czi:c:2/2 - control-1-20241023-23.czi #1	1.627	4.998	1.628	1.272	87.123	1.694	217	868	72.474	1.361	1.27987	1.22179
1774	control-1-20241023-23.czi:c:2/2 - control-1-20241023-23.czi #1	1.54	4.878	1.548	1.267	92.69	1.614	231	851	108.435	1.342	1.22178	1.22957
1775	control-1-20241023-23.czi:c:2/2 - control-1-20241023-23.czi #1	1.41	4.276	1.404	1.279	170.481	1.485	422	863	156.371	1.276	1.09773	1.03192
1776	control-1-20241023-23.czi:c:2/2 - control-1-20241023-23.czi #1	1.193	4.056	1.363	1.115	64.249	1.448	1027	877	40.236	1.141	1.22242	1.09735
1777	control-1-20241023-23.czi:c:2/2 - control-1-20241023-23.czi #1	1.598	5.097	1.941	1.048	161.742	1.991	1175	877	160.017	1.103	1.8521	1.29373
1778	control-1-20241023-23.czi:c:2/2 - control-1-20241023-23.czi #1	2.119	5.578	1.973	1.367	104.744	2.045	346	880	106.928	1.413	1.44331	1.16847
1779	control-1-20241023-23.czi:c:2/2 - control-1-20241023-23.czi #1	1.251	4.247	1.373	1.16	56.772	1.453	213	900	69.444	1.217	1.18362	1.14735
1780	control-1-20241023-23.czi:c:2/2 - control-1-20241023-23.czi #1	1.736	5.329	2.005	1.102	148.964	2.029	1220	924	146.976	1.156	1.81942	1.30176
1781	control-1-20241023-23.czi:c:2/2 - control-1-20241023-23.czi #1	1.88	5.238	1.871	1.279	46.825	1.958	1179	945	55.62	1.323	1.46286	1.16135
1782	control-1-20241023-23.czi:c:2/2 - control-1-20241023-23.czi #1	0.911	3.625	1.2	0.967	113.187	1.328	1174	959	129.806	1.002	1.24095	1.14786
1783	control-1-20241023-23.czi:c:2/2 - control-1-20241023-23.czi #1	1.302	4.417	1.506	1.101	72.957	1.598	1106	977	64.799	1.179	1.36785	1.19243
1784	control-1-20241023-23.czi:c:2/2 - control-1-20241023-23.czi #1	0.882	3.434	1.163	0.966	66.219	1.276	1163	975	53.13	0.935	1.20393	1.06395
1785	control-1-20241023-23.czi:c:2/2 - control-1-20241023-23.czi #1	1.533	4.828	1.827	1.068	33.743	1.941	1409	1009	28.811	1.143	1.71067	1.20999
1786	control-1-20241023-23.czi:c:2/2 - control-1-20241023-23.czi #1	1.454	4.467	1.493	1.239	37.213	1.582	508	1024	36.254	1.323	1.205	1.09209
1787	control-1-20241023-23.czi:c:2/2 - control-1-20241023-23.czi #1	1.193	4.226	1.513	1.004	174.301	1.614	1577	1014	161.565	1.02	1.50697	1.19127
1788	control-1-20241023-23.czi:c:2/2 - control-1-20241023-23.czi #1	1.396	4.587	1.683	1.056	16.982	1.722	777	1038	20.225	1.114	1.59375	1.19939
1789	control-1-20241023-23.czi:c:2/2 - control-1-20241023-23.czi #1	1.62	5.317	2.087	0.988	1.723	2.133	1611	1054	175.426	1.02	2.11235	1.3887
1790	control-1-20241023-23.czi:c:2/2 - control-1-20241023-23.czi #1	1.649	5.089	1.5	1.399	179.905	1.625	1576	1076	173.991	1.446	1.07219	1.24978
1791	control-1-20241023-23.czi:c:2/2 - control-1-20241023-23.czi #1	2.083	5.338	1.718	1.543	37.044	1.808	1123	1088	41.186	1.616	1.11342	1.08857
1792	control-1-20241023-23.czi:c:2/2 - control-1-20241023-23.czi #1	1.504	4.637	1.696	1.13	26.719	1.753	1312	1094	22.834	1.2	1.50088	1.13767
1793	control-1-20241023-23.czi:c:2/2 - control-1-20241023-23.czi #1	2.076	5.769	1.987	1.33	40.42	2.076	1612	1099	34.992	1.443	1.49398	1.27574
1794	control-1-20241023-23.czi:c:2/2 - control-1-20241023-23.czi #1	1.396	4.567	1.779	0.999	16.81	1.802	516	1115	19.29	1.067	1.78078	1.18896
1795	control-1-20241023-23.czi:c:2/2 - control-1-20241023-23.czi #1	1.222	4.268	1.491	1.044	49.923	1.533	598	1124	33.69	1.141	1.42816	1.18623
1796	control-1-20241023-23.czi:c:2/2 - control-1-20241023-23.czi #1	1.28	4.446	1.658	0.983	64.233	1.722	638	1130	57.095	1.042	1.68667	1.22891
1797	control-1-20241023-23.czi:c:2/2 - control-1-20241023-23.czi #1	0.969	3.666	1.153	1.07	79.345	1.226	725	1126	56.31	1.106	1.07757	1.1037
1798	control-1-20241023-23.czi:c:2/2 - control-1-20241023-23.czi #1	1.605	5.027	1.941	1.053	75.011	1.963	483	1143	72.35	1.103	1.8433	1.25295
1799	control-1-20241023-23.czi:c:2/2 - control-1-20241023-23.czi #1	1.063	3.957	1.243	1.089	154.538	1.328	1502	1136	129.806	1.106	1.14141	1.17217
1800	control-1-20241023-23.czi:c:2/2 - control-1-20241023-23.czi #1	1.266	4.106	1.448	1.113	58.401	1.533	1364	1153	56.31	1.179	1.30099	1.05973
1801	control-1-20241023-23.czi:c:2/2 - control-1-20241023-23.czi #1	1.924	5.877	2.387	1.026	1.574	2.419	604	1149	10.125	1.02	2.32651	1.42855
1802	control-1-20241023-23.czi:c:2/2 - control-1-20241023-23.czi #1	1.605	5.338	2.169	0.942	113.34	2.168	1472	1149	115.56	1.026	2.30255	1.41277
1803	control-1-20241023-23.czi:c:2/2 - control-1-20241023-23.czi #1	1.425	4.587	1.707	1.063	149.04	1.77	516	1153	144.782	1.141	1.60583	1.17499
1804	control-1-20241023-23.czi:c:2/2 - control-1-20241023-23.czi #1	1.685	4.907	1.759	1.22	76.743	1.776	932	1173	73.301	1.251	1.4418	1.13716
1805	control-1-20241023-23.czi:c:2/2 - control-1-20241023-23.czi #1	1.425	4.757	1.864	0.973	125.716	1.939	886	1190	127.875	1.061	1.91572	1.26369
1806	control-1-20241023-23.czi:c:2/2 - control-1-20241023-23.czi #1	2.705	6.549	2.365	1.456	8.568	2.372	789	1217	14.534	1.512	1.62431	1.26175
1807	control-1-20241023-23.czi:c:2/2 - control-1-20241023-23.czi #1	1.41	4.939	1.535	1.17	69.582	1.605	1544	1245	57.995	1.276	1.31197	1.37673
1808	control-1-20241023-23.czi:c:2/2 - control-1-20241023-23.czi #1	1.728	4.828	1.621	1.357	6.969	1.709	989	1247	174.289	1.361	1.19455	1.07345
1809	control-1-20241023-23.czi:c:2/2 - control-1-20241023-23.czi #1	1.765	4.977	1.594	1.41	160.192	1.677	1182	1268	120.466	1.44	1.1305	1.11681
1810	control-1-20241023-23.czi:c:2/2 - control-1-20241023-23.czi #1	1.989	5.288	1.831	1.383	75.3	1.902	904	1296	79.695	1.425	1.32393	1.11876
1811	control-1-20241023-23.czi:c:2/2 - control-1-20241023-23.czi #1	1.555	4.687	1.696	1.167	19.815	1.753	1091	1290	22.834	1.21	1.4533	1.12422
1812	control-1-20241023-23.czi:c:2/2 - control-1-20241023-23.czi #1	2.17	5.508	1.864	1.482	61.505	1.983	1043	1303	59.036	1.563	1.25776	1.11255
1813	control-1-20241023-23.czi:c:2/2 - control-1-20241023-23.czi #1	1.982	5.529	1.996	1.264	178.51	2.069	1625	1299	9.462	1.276	1.57911	1.22738
1814	control-1-20241023-23.czi:c:2/2 - control-1-20241023-23.czi #1	2.386	6.18	2.246	1.353	114.401	2.29	1222	1307	121.329	1.445	1.66001	1.27379
1815	control-1-20241023-23.czi:c:2/2 - control-1-20241023-23.czi #1	1.208	4.488	1.586	0.969	154.976	1.677	1606	1310	149.534	1.022	1.63674	1.32687
1816	control-1-20241023-23.czi:c:2/2 - control-1-20241023-23.czi #1	1.511	5.027	1.937	0.994	100.993	2.021	856	1314	104.621	1.063	1.94869	1.33089
1817	control-1-20241023-23.czi:c:2/2 - control-1-20241023-23.czi #1	1.642	4.848	1.593	1.312	25.339	1.694	1051	1360	17.526	1.383	1.21418	1.13905
1818	control-1-20241023-23.czi:c:2/2 - control-1-20241023-23.czi #1	1.548	5.097	1.956	1.008	165.618	2.021	1540	1354	165.379	1.073	1.94048	1.33551
1819	control-1-20241023-23.czi:c:2/2 - control-1-20241023-23.czi #1	1.656	4.807	1.76	1.198	151.815	1.82	919	1361	142.595	1.255	1.46912	1.1104
1820	control-1-20241023-23.czi:c:2/2 - control-1-20241023-23.czi #1	1.49	4.757	1.896	1	61.615	1.941	1139	1379	61.189	1.065	1.896	1.20857
1821	control-1-20241023-23.czi:c:2/2 - control-1-20241023-23.czi #1	2.184	5.558	1.906	1.459	14.2	1.991	1207	1382	19.983	1.516	1.30637	1.12558
1822	control-1-20241023-23.czi:c:2/2 - control-1-20241023-23.czi #1	1.266	4.558	1.503	1.072	37.419	1.634	1514	1383	38.66	1.143	1.40205	1.30589
1823	control-1-20241023-23.czi:c:2/2 - control-1-20241023-23.czi #1	1.338	4.517	1.573	1.083	62.627	1.636	1027	1390	62.103	1.141	1.45245	1.21348
1824	control-1-20241023-23.czi:c:2/2 - control-1-20241023-23.czi #1	2.191	5.769	1.87	1.492	109.51	1.983	1549	1374	120.964	1.594	1.25335	1.20878
1825	control-1-20241023-23.czi:c:2/2 - control-1-20241023-23.czi #1	1.439	4.467	1.43	1.281	12.914	1.521	988	1387	26.565	1.361	1.11632	1.10347
1826	control-1-20241023-23.czi:c:2/2 - control-1-20241023-23.czi #1	1.888	5.077	1.729	1.39	156.086	1.84	1110	1382	146.31	1.434	1.24388	1.08643
1827	control-1-20241023-23.czi:c:2/2 - control-1-20241023-23.czi #1	1.533	4.707	1.618	1.207	95.902	1.694	755	1385	107.526	1.276	1.34051	1.1501
1828	control-1-20241023-23.czi:c:2/2 - control-1-20241023-23.czi #1	1.613	4.707	1.591	1.291	153.554	1.694	1341	1403	162.474	1.361	1.23238	1.09306
1829	control-1-20241023-23.czi:c:2/2 - control-1-20241023-23.czi #1	1.728	5.388	2.18	1.009	162.618	2.208	1263	1407	164.358	1.074	2.16056	1.33691
1830	control-1-20241023-23.czi:c:2/2 - control-1-20241023-23.czi #1	1.692	4.998	1.652	1.304	5.675	1.734	1548	1408	168.69	1.276	1.26687	1.17485
1831	control-1-20241023-23.czi:c:2/2 - control-1-20241023-23.czi #1	2.155	5.578	1.874	1.464	68.687	1.943	624	1447	66.801	1.521	1.28005	1.14895
1832	control-1-20241023-23.czi:c:2/2 - control-1-20241023-23.czi #1	2.292	5.608	1.848	1.58	85.668	1.943	798	1430	113.199	1.594	1.16962	1.09192
1833	control-1-20241023-23.czi:c:2/2 - control-1-20241023-23.czi #1	1.468	4.927	1.891	0.989	75.925	2.045	1459	1469	73.072	1.02	1.91203	1.31592
1834	control-1-20241023-23.czi:c:2/2 - control-1-20241023-23.czi #1	1.627	4.927	1.785	1.161	101.221	1.882	1320	1452	108.435	1.23	1.53747	1.18732
1835	control-1-20241023-23.czi:c:2/2 - control-1-20241023-23.czi #1	2.379	5.939	2.065	1.467	24.927	2.133	1215	1470	23.499	1.521	1.40763	1.17984
1836	control-1-20241023-23.czi:c:2/2 - control-1-20241023-23.czi #1	1.294	4.467	1.699	0.97	71.122	1.753	1153	1480	67.166	1.031	1.75155	1.22712
1837	control-1-20241023-23.czi:c:2/2 - control-1-20241023-23.czi #1	2.018	5.728	2.182	1.177	21.22	2.18	1109	1476	20.556	1.21	1.85387	1.29382
1838	control-1-20241023-23.czi:c:2/2 - control-1-20241023-23.czi #1	1.483	4.848	1.638	1.153	51.031	1.745	1599	1477	43.025	1.217	1.42064	1.26117
1839	control-1-20241023-23.czi:c:2/2 - control-1-20241023-23.czi #1	1.157	4.197	1.49	0.989	38.185	1.568	1339	1484	40.601	1.082	1.50657	1.21153
1840	control-1-20241023-23.czi:c:2/2 - control-1-20241023-23.czi #1	1.164	4.177	1.506	0.984	118.897	1.605	749	1485	122.005	1.054	1.53049	1.1928
1841	control-1-20241023-23.czi:c:2/2 - control-1-20241023-23.czi #1	1.533	4.537	1.429	1.366	105.463	1.507	1000	1494	106.39	1.423	1.04612	1.06853
1842	control-1-20241023-23.czi:c:2/2 - control-1-20241023-23.czi #1	1.396	4.396	1.524	1.166	16.862	1.598	1348	1506	25.201	1.191	1.30703	1.10159
1843	control-1-20241023-23.czi:c:2/2 - control-1-20241023-23.czi #1	1.208	4.056	1.416	1.086	89.765	1.468	506	1505	100.008	1.106	1.30387	1.08373
1844	control-1-20241023-23.czi:c:2/2 - control-1-20241023-23.czi #1	1.519	4.517	1.539	1.257	118.111	1.636	1312	1510	117.897	1.293	1.22434	1.06889
1845	control-1-20241023-23.czi:c:2/2 - control-1-20241023-23.czi #1	2.17	5.649	1.939	1.425	71.577	1.963	1048	1534	72.35	1.452	1.3607	1.17024
1846	control-1-20241023-23.czi:c:2/2 - control-1-20241023-23.czi #1	1.555	5.23	1.488	1.331	62.404	1.694	1554	1527	17.526	1.429	1.11796	1.39979
1847	control-1-20241023-23.czi:c:2/2 - control-1-20241023-23.czi #1	1.873	5.57	1.721	1.386	45.784	1.84	1565	1541	33.69	1.498	1.2417	1.31814
1848	control-1-20241023-23.czi:c:2/2 - control-1-20241023-23.czi #1	1.164	4.417	1.667	0.889	76.579	1.694	968	1545	72.474	0.934	1.87514	1.3338
1849	control-1-20241023-23.czi:c:2/2 - control-1-20241023-23.czi #1	1.215	4.276	1.63	0.949	99.788	1.651	1023	1530	101.889	1.02	1.7176	1.19754
1850	control-1-20241023-23.czi:c:2/2 - control-1-20241023-23.czi #1	2.358	6.23	2.24	1.34	159.423	2.26	1436	1537	160.201	1.379	1.67164	1.30985
1851	control-1-20241023-23.czi:c:2/2 - control-1-20241023-23.czi #1	1.562	4.757	1.685	1.18	78.027	1.776	1001	1566	73.301	1.21	1.42797	1.15286
1852	control-1-20241023-23.czi:c:2/2 - control-1-20241023-23.czi #1	1.164	4.226	1.567	0.946	102.364	1.642	1406	1557	111.251	1.011	1.65645	1.22095
1853	control-1-20241023-23.czi:c:2/2 - control-1-20241023-23.czi #1	1.497	4.969	1.914	0.996	137.912	1.993	1376	1563	140.194	1.082	1.92169	1.31252
1854	control-1-20241023-23.czi:c:2/2 - control-1-20241023-23.czi #1	1.526	4.707	1.606	1.21	130.5	1.701	1280	1565	126.87	1.293	1.32727	1.15538
1855	control-1-20241023-23.czi:c:2/2 - control-1-20241023-23.czi #1	2.813	6.681	1.985	1.805	59.194	2.076	1610	1587	34.992	1.825	1.09972	1.26271
1856	control-1-20241023-23.czi:c:2/2 - control-1-20241023-23.czi #1	1.157	3.936	1.289	1.143	109.44	1.374	1474	1601	111.801	1.191	1.12773	1.06553
1857	control-1-20241023-24.czi:c:2/2 - control-1-20241023-24.czi #1	1.519	5.118	2.005	0.964	115.379	2.057	518	119	119.745	1.065	2.07988	1.37225
1858	control-1-20241023-24.czi:c:2/2 - control-1-20241023-24.czi #1	2.054	5.458	1.783	1.467	56.123	1.888	301	140	35.838	1.483	1.21541	1.15414
1859	control-1-20241023-24.czi:c:2/2 - control-1-20241023-24.czi #1	1.403	4.919	1.466	1.219	64.784	1.568	1640	167	49.399	1.293	1.20263	1.37242
1860	control-1-20241023-24.czi:c:2/2 - control-1-20241023-24.czi #1	1.931	5.168	1.656	1.484	177.318	1.734	788	177	168.69	1.531	1.1159	1.10066
1861	control-1-20241023-24.czi:c:2/2 - control-1-20241023-24.czi #1	1.41	4.687	1.812	0.991	27.396	1.867	839	198	30.069	1.065	1.82846	1.23983
1862	control-1-20241023-24.czi:c:2/2 - control-1-20241023-24.czi #1	2.112	5.84	2.087	1.288	34.982	2.126	1202	206	53.13	1.407	1.62034	1.28506
1863	control-1-20241023-24.czi:c:2/2 - control-1-20241023-24.czi #1	1.41	4.297	1.496	1.2	178.691	1.568	1349	193	12.529	1.191	1.24667	1.04208
1864	control-1-20241023-24.czi:c:2/2 - control-1-20241023-24.czi #1	1.916	5.288	1.656	1.474	173.326	1.776	738	225	163.301	1.506	1.12347	1.16139
1865	control-1-20241023-24.czi:c:2/2 - control-1-20241023-24.czi #1	2.09	5.458	1.936	1.374	24.605	2.016	412	241	27.646	1.437	1.40902	1.13426
1866	control-1-20241023-24.czi:c:2/2 - control-1-20241023-24.czi #1	1.338	4.326	1.573	1.083	116.314	1.651	808	239	124.509	1.141	1.45245	1.11303
1867	control-1-20241023-24.czi:c:2/2 - control-1-20241023-24.czi #1	1.244	5.47	1.614	0.981	95.763	1.651	58	247	101.889	1.106	1.64526	1.91401
1868	control-1-20241023-24.czi:c:2/2 - control-1-20241023-24.czi #1	2.141	5.549	1.754	1.554	59.057	1.832	1080	270	68.199	1.597	1.1287	1.14447
1869	control-1-20241023-24.czi:c:2/2 - control-1-20241023-24.czi #1	1.497	4.757	1.687	1.13	148.855	1.84	1177	295	146.31	1.232	1.49292	1.20291
1870	control-1-20241023-24.czi:c:2/2 - control-1-20241023-24.czi #1	1.497	4.608	1.404	1.357	108.779	1.521	234	327	116.565	1.443	1.03464	1.12874
1871	control-1-20241023-24.czi:c:2/2 - control-1-20241023-24.czi #1	1.078	3.795	1.256	1.092	179.142	1.328	945	338	39.806	1.02	1.15018	1.06315
1872	control-1-20241023-24.czi:c:2/2 - control-1-20241023-24.czi #1	1.208	4.728	1.558	0.987	93.407	1.568	124	328	102.529	1.02	1.57852	1.47258
1873	control-1-20241023-24.czi:c:2/2 - control-1-20241023-24.czi #1	2.097	5.578	1.931	1.383	14.877	2.021	1140	350	14.621	1.44	1.39624	1.18072
1874	control-1-20241023-24.czi:c:2/2 - control-1-20241023-24.czi #1	1.15	3.965	1.302	1.124	53.948	1.415	944	353	57.265	1.179	1.15836	1.08787
1875	control-1-20241023-24.czi:c:2/2 - control-1-20241023-24.czi #1	2.256	5.96	2.171	1.323	40.26	2.245	683	376	37.304	1.383	1.64097	1.25298
1876	control-1-20241023-24.czi:c:2/2 - control-1-20241023-24.czi #1	1.266	4.728	1.703	0.946	87.126	1.734	759	408	78.69	1.02	1.80021	1.40511
1877	control-1-20241023-24.czi:c:2/2 - control-1-20241023-24.czi #1	1.439	4.396	1.571	1.166	120.371	1.651	1429	402	124.509	1.255	1.34734	1.06867
1878	control-1-20241023-24.czi:c:2/2 - control-1-20241023-24.czi #1	1.772	5.529	2.151	1.049	30.123	2.218	727	428	32.471	1.169	2.05052	1.37284
1879	control-1-20241023-24.czi:c:2/2 - control-1-20241023-24.czi #1	1.548	4.666	1.659	1.188	95.254	1.671	1345	448	104.744	1.191	1.39646	1.1192
1880	control-1-20241023-24.czi:c:2/2 - control-1-20241023-24.czi #1	2.481	6.188	2.2	1.436	99.748	2.29	1297	488	111.801	1.446	1.53203	1.22819
1881	control-1-20241023-24.czi:c:2/2 - control-1-20241023-24.czi #1	1.034	3.766	1.426	0.924	116.23	1.521	364	521	116.565	1.02	1.54329	1.09152
1882	control-1-20241023-24.czi:c:2/2 - control-1-20241023-24.czi #1	1.88	5.238	1.874	1.277	28.59	1.943	1464	535	23.199	1.378	1.4675	1.16135
1883	control-1-20241023-24.czi:c:2/2 - control-1-20241023-24.czi #1	1.121	4.197	1.555	0.918	67.636	1.614	654	574	71.565	0.989	1.6939	1.25044
1884	control-1-20241023-24.czi:c:2/2 - control-1-20241023-24.czi #1	1.338	4.587	1.569	1.086	79.582	1.675	1194	588	66.038	1.106	1.44475	1.25139
1885	control-1-20241023-24.czi:c:2/2 - control-1-20241023-24.czi #1	1.88	5.67	1.671	1.433	68.648	1.808	71	590	41.186	1.526	1.16609	1.36081
1886	control-1-20241023-24.czi:c:2/2 - control-1-20241023-24.czi #1	1.417	4.517	1.5	1.203	48.017	1.625	1166	588	47.121	1.263	1.24688	1.14583
1887	control-1-20241023-24.czi:c:2/2 - control-1-20241023-24.czi #1	1.425	4.517	1.454	1.248	74.418	1.568	677	630	49.399	1.276	1.16506	1.1394
1888	control-1-20241023-24.czi:c:2/2 - control-1-20241023-24.czi #1	1.953	5.317	1.898	1.31	65.959	1.958	906	638	55.62	1.34	1.44885	1.15192
1889	control-1-20241023-24.czi:c:2/2 - control-1-20241023-24.czi #1	2.068	5.359	1.835	1.435	32.093	1.911	778	658	32.276	1.503	1.27875	1.10511
1890	control-1-20241023-24.czi:c:2/2 - control-1-20241023-24.czi #1	1.483	4.828	1.823	1.035	102.484	1.919	525	658	102.804	1.106	1.76135	1.25079
1891	control-1-20241023-24.czi:c:2/2 - control-1-20241023-24.czi #1	1.548	5.039	1.731	1.139	152.983	1.832	164	669	158.199	1.217	1.51975	1.30529
1892	control-1-20241023-24.czi:c:2/2 - control-1-20241023-24.czi #1	2.683	6.491	2.242	1.524	40.258	2.313	1561	691	36.027	1.563	1.47113	1.24966
1893	control-1-20241023-24.czi:c:2/2 - control-1-20241023-24.czi #1	1.511	4.737	1.797	1.071	4.243	1.818	1413	687	10.784	1.106	1.67787	1.18177
1894	control-1-20241023-24.czi:c:2/2 - control-1-20241023-24.czi #1	2.249	6.039	2.279	1.256	177.449	2.405	180	740	8.13	1.276	1.81449	1.29042
1895	control-1-20241023-24.czi:c:2/2 - control-1-20241023-24.czi #1	1.663	5.039	1.525	1.388	23.511	1.651	1091	748	11.889	1.446	1.0987	1.21503
1896	control-1-20241023-24.czi:c:2/2 - control-1-20241023-24.czi #1	1.793	5.209	1.86	1.228	56.006	1.911	188	800	57.724	1.321	1.51466	1.20426
1897	control-1-20241023-24.czi:c:2/2 - control-1-20241023-24.czi #1	1.96	5.309	1.819	1.372	59.006	1.882	1472	814	71.565	1.443	1.3258	1.14435
1898	control-1-20241023-24.czi:c:2/2 - control-1-20241023-24.czi #1	1.461	4.567	1.52	1.224	177.235	1.614	777	817	161.565	1.191	1.24183	1.13606
1899	control-1-20241023-24.czi:c:2/2 - control-1-20241023-24.czi #1	2.734	6.118	2.028	1.717	76.779	2.133	839	876	66.501	1.701	1.18113	1.08946
1900	control-1-20241023-24.czi:c:2/2 - control-1-20241023-24.czi #1	1.497	5.018	1.919	0.993	114.861	1.943	1460	858	113.199	1.027	1.93253	1.33853
1901	control-1-20241023-24.czi:c:2/2 - control-1-20241023-24.czi #1	2.35	5.828	1.837	1.629	56.101	2.007	393	881	53.616	1.701	1.12769	1.15017
1902	control-1-20241023-24.czi:c:2/2 - control-1-20241023-24.czi #1	1.186	4.106	1.543	0.979	168.888	1.568	436	878	167.471	1.011	1.5761	1.13121
1903	control-1-20241023-24.czi:c:2/2 - control-1-20241023-24.czi #1	2.271	5.699	1.993	1.451	44.828	2.076	975	912	34.992	1.557	1.37354	1.13807
1904	control-1-20241023-24.czi:c:2/2 - control-1-20241023-24.czi #1	2.734	7.163	2.389	1.457	75.884	2.395	1174	1009	73.496	1.506	1.63967	1.49342
1905	control-1-20241023-24.czi:c:2/2 - control-1-20241023-24.czi #1	1.808	4.998	1.562	1.474	25.99	1.677	1455	1023	59.534	1.506	1.0597	1.09947
1906	control-1-20241023-24.czi:c:2/2 - control-1-20241023-24.czi #1	1.982	6.139	2.536	0.995	102.273	2.537	320	1039	103.57	1.073	2.54874	1.51315
1907	control-1-20241023-24.czi:c:2/2 - control-1-20241023-24.czi #1	1.974	5.218	1.655	1.519	56.488	1.753	1489	1059	50.906	1.574	1.08953	1.09762
1908	control-1-20241023-24.czi:c:2/2 - control-1-20241023-24.czi #1	1.649	4.898	1.69	1.242	137.382	1.794	1475	1054	121.43	1.323	1.36071	1.15773
1909	control-1-20241023-24.czi:c:2/2 - control-1-20241023-24.czi #1	2.481	6.089	2.104	1.501	3.264	2.168	1317	1088	168.69	1.531	1.40173	1.1892
1910	control-1-20241023-24.czi:c:2/2 - control-1-20241023-24.czi #1	2.039	5.81	2.012	1.291	146.275	2.071	162	1089	160.821	1.402	1.55848	1.31742
1911	control-1-20241023-24.czi:c:2/2 - control-1-20241023-24.czi #1	1.237	4.036	1.273	1.237	172.654	1.371	1406	1111	60.255	1.191	1.0291	1.04791
1912	control-1-20241023-24.czi:c:2/2 - control-1-20241023-24.czi #1	1.193	4.247	1.431	1.062	64.183	1.514	532	1117	51.843	1.103	1.34746	1.20313
1913	control-1-20241023-24.czi:c:2/2 - control-1-20241023-24.czi #1	1.808	4.998	1.677	1.373	36.781	1.77	1462	1139	35.218	1.443	1.22141	1.09947
1914	control-1-20241023-24.czi:c:2/2 - control-1-20241023-24.czi #1	1.164	4.479	1.521	0.975	69.25	1.614	1167	1144	71.565	1.065	1.56	1.37151
1915	control-1-20241023-24.czi:c:2/2 - control-1-20241023-24.czi #1	1.092	4.197	1.194	1.165	77.244	1.403	1179	1158	14.036	1.217	1.02489	1.28365
1916	control-1-20241023-24.czi:c:2/2 - control-1-20241023-24.czi #1	1.222	4.417	1.37	1.136	75.723	1.485	1179	1159	103.241	1.191	1.20599	1.2705
1917	control-1-20241023-24.czi:c:2/2 - control-1-20241023-24.czi #1	1.2	4.177	1.404	1.089	52.703	1.514	1118	1178	51.843	1.141	1.28926	1.15701
1918	control-1-20241023-24.czi:c:2/2 - control-1-20241023-24.czi #1	1.475	4.828	1.623	1.158	100.107	1.711	1221	1177	116.565	1.276	1.40155	1.25757
1919	control-1-20241023-24.czi:c:2/2 - control-1-20241023-24.czi #1	1.215	4.247	1.508	1.026	53.74	1.582	454	1202	53.746	1.123	1.46979	1.18135
1920	control-1-20241023-24.czi:c:2/2 - control-1-20241023-24.czi #1	1.425	4.496	1.699	1.068	166.501	1.722	646	1195	159.775	1.106	1.59082	1.12883
1921	control-1-20241023-24.czi:c:2/2 - control-1-20241023-24.czi #1	0.991	3.886	1.331	0.948	77.632	1.408	195	1211	64.983	1.02	1.40401	1.21261
1922	control-1-20241023-24.czi:c:2/2 - control-1-20241023-24.czi #1	1.28	4.508	1.441	1.131	95.39	1.533	1637	1197	109.44	1.191	1.27409	1.26342
1923	control-1-20241023-24.czi:c:2/2 - control-1-20241023-24.czi #1	1.772	5.118	1.74	1.297	90.722	1.818	1253	1283	100.784	1.361	1.34156	1.17632
1924	control-1-20241023-24.czi:c:2/2 - control-1-20241023-24.czi #1	1.432	4.517	1.62	1.125	15.938	1.722	841	1325	20.225	1.156	1.44	1.13383
1925	control-1-20241023-24.czi:c:2/2 - control-1-20241023-24.czi #1	2.459	5.919	2.065	1.516	28.12	2.146	978	1352	33.69	1.587	1.36214	1.13378
1926	control-1-20241023-24.czi:c:2/2 - control-1-20241023-24.czi #1	1.786	5.317	2.062	1.103	60.573	2.173	1414	1365	59.421	1.179	1.86945	1.25963
1927	control-1-20241023-24.czi:c:2/2 - control-1-20241023-24.czi #1	2.3	6.752	2.867	1.021	139.284	2.896	1507	1376	139.764	1.111	2.80803	1.57735
1928	control-1-20241023-24.czi:c:2/2 - control-1-20241023-24.czi #1	2.871	6.578	2.522	1.45	82.948	2.518	869	1406	78.311	1.439	1.73931	1.19935
1929	control-1-20241023-24.czi:c:2/2 - control-1-20241023-24.czi #1	1.294	4.367	1.423	1.158	112.871	1.561	654	1409	119.358	1.244	1.22884	1.1728
1930	control-1-20241023-24.czi:c:2/2 - control-1-20241023-24.czi #1	1.266	4.156	1.333	1.209	162.893	1.415	838	1443	122.735	1.191	1.10256	1.08569
1931	control-1-20241023-24.czi:c:2/2 - control-1-20241023-24.czi #1	1.779	5.297	2.036	1.112	98.02	2.045	922	1486	106.928	1.15	1.83094	1.25509
1932	control-1-20241023-24.czi:c:2/2 - control-1-20241023-24.czi #1	0.991	3.716	1.26	1.001	170.635	1.374	1061	1503	158.199	1.02	1.25874	1.10884
1933	control-1-20241023-24.czi:c:2/2 - control-1-20241023-24.czi #1	1.844	5.267	2.011	1.168	1.054	2.057	1461	1632	7.125	1.191	1.72175	1.19717
1934	control-1-20241023-24.czi:c:2/2 - control-1-20241023-24.czi #1	1.381	4.438	1.562	1.126	133.504	1.605	1297	1633	122.005	1.186	1.38721	1.13494
1935	control-1-20241023-25.czi:c:2/2 - control-1-20241023-25.czi #1	2.112	5.578	1.826	1.473	63.012	1.978	1518	78	64.537	1.566	1.23965	1.17234
1936	control-1-20241023-25.czi:c:2/2 - control-1-20241023-25.czi #1	1.649	5.097	1.76	1.193	2.462	1.818	1123	92	10.784	1.191	1.47527	1.25371
1937	control-1-20241023-25.czi:c:2/2 - control-1-20241023-25.czi #1	1.15	3.957	1.24	1.181	170.629	1.32	436	104	165.069	1.191	1.04996	1.08349
1938	control-1-20241023-25.czi:c:2/2 - control-1-20241023-25.czi #1	1.584	4.666	1.595	1.264	177.139	1.642	421	135	21.251	1.276	1.26187	1.09377
1939	control-1-20241023-25.czi:c:2/2 - control-1-20241023-25.czi #1	1.461	4.616	1.664	1.118	171.327	1.694	275	133	162.474	1.106	1.48837	1.16057
1940	control-1-20241023-25.czi:c:2/2 - control-1-20241023-25.czi #1	1.605	4.637	1.666	1.227	146.265	1.751	410	188	150.945	1.297	1.35778	1.06608
1941	control-1-20241023-25.czi:c:2/2 - control-1-20241023-25.czi #1	1.078	3.816	1.35	1.016	43.912	1.415	783	252	32.735	1.082	1.32874	1.07495
1942	control-1-20241023-25.czi:c:2/2 - control-1-20241023-25.czi #1	1.916	5.408	1.763	1.384	64.432	1.84	1138	264	56.31	1.445	1.27384	1.2147
1943	control-1-20241023-25.czi:c:2/2 - control-1-20241023-25.czi #1	1.172	3.986	1.472	1.013	138.494	1.568	839	297	130.601	1.082	1.45311	1.07879
1944	control-1-20241023-25.czi:c:2/2 - control-1-20241023-25.czi #1	1.83	5.549	1.953	1.193	150.759	2.007	140	349	143.616	1.315	1.63705	1.33896
1945	control-1-20241023-25.czi:c:2/2 - control-1-20241023-25.czi #1	1.526	4.707	1.582	1.228	13.016	1.694	695	386	17.526	1.268	1.28827	1.15538
1946	control-1-20241023-25.czi:c:2/2 - control-1-20241023-25.czi #1	1.367	4.658	1.886	0.923	143.075	1.939	463	396	142.125	0.996	2.04334	1.26305
1947	control-1-20241023-25.czi:c:2/2 - control-1-20241023-25.czi #1	1.28	4.156	1.338	1.218	69.604	1.443	1063	418	45	1.191	1.09852	1.07382
1948	control-1-20241023-25.czi:c:2/2 - control-1-20241023-25.czi #1	1.273	4.517	1.668	0.971	164.121	1.802	299	415	160.71	1.103	1.71782	1.27545
1949	control-1-20241023-25.czi:c:2/2 - control-1-20241023-25.czi #1	2.647	6.802	2.359	1.429	50.483	2.435	231	484	65.225	1.568	1.6508	1.39094
1950	control-1-20241023-25.czi:c:2/2 - control-1-20241023-25.czi #1	1.027	3.695	1.348	0.97	142.358	1.415	616	479	147.265	1.022	1.38969	1.05791
1951	control-1-20241023-25.czi:c:2/2 - control-1-20241023-25.czi #1	1.403	4.587	1.75	1.021	142.252	1.808	1393	546	131.186	1.085	1.71401	1.19341
1952	control-1-20241023-25.czi:c:2/2 - control-1-20241023-25.czi #1	2.148	5.479	2	1.368	135.147	2.059	974	575	128.29	1.383	1.46199	1.11214
1953	control-1-20241023-25.czi:c:2/2 - control-1-20241023-25.czi #1	1.193	4.367	1.382	1.099	170.679	1.485	127	589	166.759	1.106	1.25751	1.27208
1954	control-1-20241023-25.czi:c:2/2 - control-1-20241023-25.czi #1	1.193	4.127	1.519	1	140.422	1.582	826	605	143.746	1.082	1.519	1.13611
1955	control-1-20241023-25.czi:c:2/2 - control-1-20241023-25.czi #1	1.75	5.097	1.845	1.208	96.873	1.857	363	609	105.945	1.251	1.52732	1.18136
1956	control-1-20241023-25.czi:c:2/2 - control-1-20241023-25.czi #1	0.976	3.625	1.308	0.951	85.916	1.345	831	626	108.435	0.935	1.37539	1.07141
1957	control-1-20241023-25.czi:c:2/2 - control-1-20241023-25.czi #1	1.851	5.197	1.919	1.228	71.62	1.943	849	658	66.801	1.238	1.5627	1.16115
1958	control-1-20241023-25.czi:c:2/2 - control-1-20241023-25.czi #1	1.338	4.537	1.515	1.124	94.234	1.568	1174	648	102.529	1.191	1.34786	1.22425
1959	control-1-20241023-25.czi:c:2/2 - control-1-20241023-25.czi #1	2.148	5.828	2.344	1.167	98.465	2.352	811	676	102.529	1.191	2.00857	1.25833
1960	control-1-20241023-25.czi:c:2/2 - control-1-20241023-25.czi #1	2.018	5.438	1.956	1.313	105.968	2.002	849	733	102.265	1.361	1.48972	1.16613
1961	control-1-20241023-25.czi:c:2/2 - control-1-20241023-25.czi #1	1.222	3.986	1.377	1.13	176.089	1.426	379	744	162.646	1.106	1.21858	1.03465
1962	control-1-20241023-25.czi:c:2/2 - control-1-20241023-25.czi #1	3.254	6.839	2.464	1.682	167.034	2.528	468	746	160.346	1.701	1.46492	1.14382
1963	control-1-20241023-25.czi:c:2/2 - control-1-20241023-25.czi #1	1.475	4.919	1.892	0.993	33.561	1.939	169	806	37.875	1.082	1.90534	1.30542
1964	control-1-20241023-25.czi:c:2/2 - control-1-20241023-25.czi #1	1.215	4.226	1.607	0.963	33.278	1.701	1188	808	36.87	1.027	1.66874	1.1697
1965	control-1-20241023-25.czi:c:2/2 - control-1-20241023-25.czi #1	0.933	3.675	1.159	1.025	70.736	1.328	199	820	50.194	1.084	1.13073	1.15192
1966	control-1-20241023-25.czi:c:2/2 - control-1-20241023-25.czi #1	1.331	4.297	1.371	1.235	120.426	1.453	1255	807	110.556	1.293	1.11012	1.10393
1967	control-1-20241023-25.czi:c:2/2 - control-1-20241023-25.czi #1	0.976	3.625	1.23	1.011	105.255	1.295	189	809	113.199	1.02	1.21662	1.07141
1968	control-1-20241023-25.czi:c:2/2 - control-1-20241023-25.czi #1	1.273	4.488	1.61	1.007	163.463	1.694	1093	931	162.474	1.052	1.59881	1.25912
1969	control-1-20241023-25.czi:c:2/2 - control-1-20241023-25.czi #1	2.625	6.338	2.343	1.426	80.526	2.42	833	974	71.565	1.446	1.64306	1.21777
1970	control-1-20241023-25.czi:c:2/2 - control-1-20241023-25.czi #1	2.748	7.321	3.045	1.149	161.624	2.932	1575	972	163.142	1.156	2.65013	1.55208
1971	control-1-20241023-25.czi:c:2/2 - control-1-20241023-25.czi #1	1.222	4.276	1.644	0.946	10.58	1.694	436	1005	17.526	1.02	1.73784	1.19068
1972	control-1-20241023-25.czi:c:2/2 - control-1-20241023-25.czi #1	2.249	6.358	2.641	1.084	100.84	2.64	837	999	104.931	1.157	2.43635	1.43035
1973	control-1-20241023-25.czi:c:2/2 - control-1-20241023-25.czi #1	1.866	5.097	1.619	1.468	170.36	1.711	1428	1037	153.435	1.521	1.10286	1.10792
1974	control-1-20241023-25.czi:c:2/2 - control-1-20241023-25.czi #1	1.215	4.409	1.288	1.201	157.501	1.403	147	1047	165.964	1.255	1.07244	1.27319
1975	control-1-20241023-25.czi:c:2/2 - control-1-20241023-25.czi #1	2.054	5.317	1.795	1.457	119.205	1.888	1514	1066	125.838	1.521	1.23198	1.09527
1976	control-1-20241023-25.czi:c:2/2 - control-1-20241023-25.czi #1	1.294	4.816	2.069	0.797	175.461	2.069	447	1082	170.538	0.765	2.59598	1.42636
1977	control-1-20241023-25.czi:c:2/2 - control-1-20241023-25.czi #1	1.721	6.432	1.982	1.106	92.255	2.048	65	1102	94.764	1.258	1.79204	1.91294
1978	control-1-20241023-25.czi:c:2/2 - control-1-20241023-25.czi #1	2.184	5.67	2.008	1.385	42.519	2.076	539	1141	34.992	1.443	1.44982	1.1714
1979	control-1-20241023-25.czi:c:2/2 - control-1-20241023-25.czi #1	1.605	4.977	1.822	1.122	16.281	1.911	724	1148	20.854	1.191	1.62389	1.22815
1980	control-1-20241023-25.czi:c:2/2 - control-1-20241023-25.czi #1	1.483	4.637	1.555	1.214	96.556	1.694	1007	1141	107.526	1.276	1.28089	1.15378
1981	control-1-20241023-25.czi:c:2/2 - control-1-20241023-25.czi #1	1.569	4.687	1.605	1.245	150.524	1.701	1358	1149	143.13	1.328	1.28916	1.11418
1982	control-1-20241023-25.czi:c:2/2 - control-1-20241023-25.czi #1	1.475	4.537	1.53	1.228	145.583	1.605	1251	1161	147.995	1.293	1.24593	1.11054
1983	control-1-20241023-25.czi:c:2/2 - control-1-20241023-25.czi #1	1.736	5.188	1.894	1.167	155.59	1.963	391	1205	162.35	1.204	1.62296	1.23379
1984	control-1-20241023-25.czi:c:2/2 - control-1-20241023-25.czi #1	1.765	5.487	2.197	1.023	168.589	2.186	444	1224	166.504	1.063	2.14761	1.35742
1985	control-1-20241023-25.czi:c:2/2 - control-1-20241023-25.czi #1	2.415	6.03	2.167	1.419	131.958	2.218	701	1229	122.471	1.503	1.52713	1.19814
1986	control-1-20241023-25.czi:c:2/2 - control-1-20241023-25.czi #1	1.649	5.238	2.119	0.991	147.024	2.126	893	1260	143.13	1.035	2.13824	1.32404
1987	control-1-20241023-25.czi:c:2/2 - control-1-20241023-25.czi #1	1.012	3.745	1.348	0.956	38.442	1.448	1306	1274	40.236	1.027	1.41004	1.10284
1988	control-1-20241023-25.czi:c:2/2 - control-1-20241023-25.czi #1	2.191	5.91	2.277	1.225	146.584	2.245	152	1301	142.696	1.274	1.85878	1.26859
1989	control-1-20241023-25.czi:c:2/2 - control-1-20241023-25.czi #1	1.584	5.197	2.042	0.988	168.068	2.069	394	1306	170.538	1.055	2.0668	1.35688
1990	control-1-20241023-25.czi:c:2/2 - control-1-20241023-25.czi #1	2.025	5.267	1.815	1.42	126.96	1.939	1034	1371	127.875	1.503	1.27817	1.09016
1991	control-1-20241023-25.czi:c:2/2 - control-1-20241023-25.czi #1	1.309	4.417	1.48	1.126	159.849	1.589	1202	1383	164.476	1.176	1.31439	1.18606
1992	control-1-20241023-25.czi:c:2/2 - control-1-20241023-25.czi #1	1.287	4.226	1.456	1.125	85.045	1.507	1414	1431	73.61	1.191	1.29422	1.10426
1993	control-1-20241023-25.czi:c:2/2 - control-1-20241023-25.czi #1	1.62	5.259	1.987	1.038	146.943	2.007	1136	1441	143.616	1.085	1.91426	1.35857
1994	control-1-20241023-25.czi:c:2/2 - control-1-20241023-25.czi #1	1.374	4.326	1.535	1.14	97.087	1.568	319	1475	102.529	1.106	1.34649	1.08387
1995	control-1-20241023-25.czi:c:2/2 - control-1-20241023-25.czi #1	1.005	3.795	1.225	1.045	169.045	1.345	482	1483	145.305	1.02	1.17225	1.14037
1996	control-1-20241023-25.czi:c:2/2 - control-1-20241023-25.czi #1	1.106	4.044	1.463	0.963	0.747	1.521	465	1491	26.565	0.935	1.51921	1.17668
1997	control-1-20241023-25.czi:c:2/2 - control-1-20241023-25.czi #1	1.07	3.886	1.39	0.981	102.839	1.468	1409	1483	100.008	1.02	1.41692	1.12308
1998	control-1-20241023-25.czi:c:2/2 - control-1-20241023-25.czi #1	1.96	5.649	1.636	1.525	57.668	1.77	1176	1514	35.218	1.616	1.07279	1.29562
1999	control-1-20241023-25.czi:c:2/2 - control-1-20241023-25.czi #1	1.446	4.728	1.599	1.151	47.874	1.684	1576	1523	45	1.25	1.38923	1.2302
[truncated: 45 more rows]

## Sheet: Sheet2
	Label	Area	Perim.	Major	Minor	Angle	Feret	FeretX	FeretY	FeretAngle	MinFeret	MinThr	MaxThr	major/minor	circularity
1	control-2-20241023-12.czi:c:2/2 - control-2-20241023-12.czi #1	2.719	6.209	2.161	1.602	27.797	2.29	1513	151	31.329	1.701	0	0	1.34894	1.1283
2	control-2-20241023-12.czi:c:2/2 - control-2-20241023-12.czi #1	2.3	5.769	1.839	1.592	137.705	1.958	1026	167	124.38	1.673	0	0	1.15515	1.1515
3	control-2-20241023-12.czi:c:2/2 - control-2-20241023-12.czi #1	1.584	5.259	2.169	0.93	38.307	2.178	1040	277	38.66	1.022	0	0	2.33226	1.38944
4	control-2-20241023-12.czi:c:2/2 - control-2-20241023-12.czi #1	1.627	4.907	1.782	1.162	5.312	1.818	1024	300	10.784	1.191	0	0	1.53356	1.1777
5	control-2-20241023-12.czi:c:2/2 - control-2-20241023-12.czi #1	1.931	5.118	1.682	1.462	175.987	1.776	632	388	16.699	1.531	0	0	1.15048	1.07946
6	control-2-20241023-12.czi:c:2/2 - control-2-20241023-12.czi #1	2.184	5.728	2.15	1.293	19.972	2.151	737	416	18.435	1.345	0	0	1.6628	1.19548
7	control-2-20241023-12.czi:c:2/2 - control-2-20241023-12.czi #1	1.743	5.018	1.564	1.419	0.263	1.709	334	419	174.289	1.446	0	0	1.10218	1.14962
8	control-2-20241023-12.czi:c:2/2 - control-2-20241023-12.czi #1	2.415	6.039	2.122	1.449	7.476	2.226	1005	456	6.582	1.531	0	0	1.46446	1.20172
9	control-2-20241023-12.czi:c:2/2 - control-2-20241023-12.czi #1	1.244	4.317	1.382	1.146	105.363	1.463	1086	459	125.538	1.191	0	0	1.20593	1.19216
10	control-2-20241023-12.czi:c:2/2 - control-2-20241023-12.czi #1	1.982	5.438	2.153	1.172	101.664	2.232	415	472	107.745	1.191	0	0	1.83703	1.18731
11	control-2-20241023-12.czi:c:2/2 - control-2-20241023-12.czi #1	2.799	6.47	2.296	1.552	48.508	2.405	235	534	45	1.624	0	0	1.47938	1.19013
12	control-2-20241023-12.czi:c:2/2 - control-2-20241023-12.czi #1	1.186	4.147	1.644	0.919	126.962	1.677	845	566	120.466	0.962	0	0	1.7889	1.15391
13	control-2-20241023-12.czi:c:2/2 - control-2-20241023-12.czi #1	2.068	5.487	1.91	1.379	162.895	1.985	1074	705	136.736	1.413	0	0	1.38506	1.15854
14	control-2-20241023-12.czi:c:2/2 - control-2-20241023-12.czi #1	0.918	3.525	1.174	0.996	116.324	1.276	146	731	126.87	1.02	0	0	1.17871	1.07712
15	control-2-20241023-12.czi:c:2/2 - control-2-20241023-12.czi #1	1.164	3.866	1.256	1.18	50.585	1.371	1263	748	60.255	1.191	0	0	1.06441	1.02179
16	control-2-20241023-12.czi:c:2/2 - control-2-20241023-12.czi #1	1.533	4.737	1.825	1.069	178.997	1.836	799	754	166.608	1.106	0	0	1.7072	1.16481
17	control-2-20241023-12.czi:c:2/2 - control-2-20241023-12.czi #1	2.01	5.388	1.668	1.534	33.344	1.82	1200	825	52.595	1.531	0	0	1.08735	1.14934
18	control-2-20241023-12.czi:c:2/2 - control-2-20241023-12.czi #1	1.345	4.177	1.407	1.217	146.241	1.488	891	816	149.036	1.263	0	0	1.15612	1.03228
19	control-2-20241023-12.czi:c:2/2 - control-2-20241023-12.czi #1	2.039	5.338	1.895	1.37	108.209	1.991	1289	821	109.983	1.444	0	0	1.38321	1.11206
20	control-2-20241023-12.czi:c:2/2 - control-2-20241023-12.czi #1	1.54	4.637	1.559	1.258	0.884	1.651	996	922	11.889	1.276	0	0	1.23927	1.11108
21	control-2-20241023-12.czi:c:2/2 - control-2-20241023-12.czi #1	1.772	5.238	1.53	1.474	59.204	1.722	1020	953	69.775	1.506	0	0	1.03799	1.23213
22	control-2-20241023-12.czi:c:2/2 - control-2-20241023-12.czi #1	1.193	4.056	1.364	1.114	38.343	1.463	692	966	54.462	1.179	0	0	1.22442	1.09735
23	control-2-20241023-12.czi:c:2/2 - control-2-20241023-12.czi #1	1.945	5.147	1.651	1.5	21.329	1.794	917	984	31.43	1.531	0	0	1.10067	1.08387
24	control-2-20241023-12.czi:c:2/2 - control-2-20241023-12.czi #1	1.273	4.326	1.328	1.22	124.088	1.521	1309	973	153.435	1.276	0	0	1.08852	1.16986
25	control-2-20241023-12.czi:c:2/2 - control-2-20241023-12.czi #1	1.316	4.446	1.424	1.177	93.334	1.488	1298	988	59.036	1.239	0	0	1.20986	1.19529
26	control-2-20241023-12.czi:c:2/2 - control-2-20241023-12.czi #1	2.748	6.499	2.106	1.662	169.632	2.195	193	1015	144.462	1.681	0	0	1.26715	1.22311
27	control-2-20241023-12.czi:c:2/2 - control-2-20241023-12.czi #1	1.555	4.848	1.541	1.285	130.31	1.634	1588	1042	141.34	1.368	0	0	1.19922	1.20278
28	control-2-20241023-12.czi:c:2/2 - control-2-20241023-12.czi #1	1.613	4.737	1.616	1.271	167.223	1.651	231	1124	145.491	1.276	0	0	1.27144	1.10704
29	control-2-20241023-12.czi:c:2/2 - control-2-20241023-12.czi #1	1.468	4.496	1.518	1.231	8.448	1.582	1342	1147	36.254	1.191	0	0	1.23314	1.09576
30	control-2-20241023-12.czi:c:2/2 - control-2-20241023-12.czi #1	1.229	4.106	1.357	1.153	118.896	1.448	1136	1181	130.236	1.191	0	0	1.17693	1.09163
31	control-2-20241023-12.czi:c:2/2 - control-2-20241023-12.czi #1	1.092	4.006	1.35	1.03	170.801	1.453	622	1185	159.444	1.106	0	0	1.31068	1.16947
32	control-2-20241023-12.czi:c:2/2 - control-2-20241023-12.czi #1	1.692	4.878	1.798	1.198	14.184	1.857	535	1339	15.945	1.255	0	0	1.50083	1.11911
33	control-2-20241023-12.czi:c:2/2 - control-2-20241023-12.czi #1	1.222	4.056	1.302	1.195	169.796	1.403	640	1338	14.036	1.191	0	0	1.08954	1.07131
34	control-2-20241023-12.czi:c:2/2 - control-2-20241023-12.czi #1	1.36	4.347	1.443	1.199	178.595	1.507	1188	1343	163.61	1.191	0	0	1.2035	1.10568
35	control-2-20241023-12.czi:c:2/2 - control-2-20241023-12.czi #1	2.256	6.13	2.308	1.245	121.952	2.407	516	1388	122.005	1.344	0	0	1.85382	1.32548
36	control-2-20241023-12.czi:c:2/2 - control-2-20241023-12.czi #1	1.483	4.707	1.43	1.32	142.926	1.533	1513	1404	160.56	1.361	0	0	1.08333	1.18888
37	control-2-20241023-12.czi:c:2/2 - control-2-20241023-12.czi #1	2.09	5.487	1.968	1.352	164.313	2.029	1375	1405	146.976	1.361	0	0	1.45562	1.14634
38	control-2-20241023-12.czi:c:2/2 - control-2-20241023-12.czi #1	1.62	4.828	1.735	1.189	151.755	1.776	803	1425	163.301	1.255	0	0	1.45921	1.14501
39	control-2-20241023-12.czi:c:2/2 - control-2-20241023-12.czi #1	2.104	5.487	1.807	1.483	177.141	1.902	1634	1428	169.695	1.446	0	0	1.21848	1.13871
40	control-2-20241023-12.czi:c:2/2 - control-2-20241023-12.czi #1	1.454	4.567	1.648	1.123	159.469	1.722	777	1431	147.095	1.191	0	0	1.4675	1.14153
41	control-2-20241023-12.czi:c:2/2 - control-2-20241023-12.czi #1	1.222	4.226	1.433	1.086	59.87	1.533	1184	1450	56.31	1.179	0	0	1.31952	1.163
42	control-2-20241023-12.czi:c:2/2 - control-2-20241023-12.czi #1	2.054	5.889	2.355	1.11	57.138	2.432	425	1506	53.531	1.179	0	0	2.12162	1.34361
43	control-2-20241023-12.czi:c:2/2 - control-2-20241023-12.czi #1	1.36	4.347	1.652	1.048	20.204	1.753	594	1530	22.834	1.106	0	0	1.57634	1.10568
44	control-2-20241023-12.czi:c:2/2 - control-2-20241023-12.czi #1	1.316	4.326	1.48	1.132	41.871	1.582	705	1566	36.254	1.217	0	0	1.30742	1.13164
45	control-2-20241023-12.czi:c:2/2 - control-2-20241023-12.czi #1	1.924	5.761	1.872	1.308	53.108	1.993	957	1593	39.806	1.368	0	0	1.43119	1.37272
46	control-2-20241023-12.czi:c:2/2 - control-2-20241023-12.czi #1	2.661	6.068	2.164	1.566	175.372	2.211	1297	1591	157.38	1.531	0	0	1.38186	1.10112
47	control-2-20241023-12.czi:c:2/2 - control-2-20241023-12.czi #1	1.692	5.209	1.697	1.27	9.201	1.836	942	1603	13.392	1.345	0	0	1.33622	1.27614
48	control-2-20241023-12.czi:c:2/2 - control-2-20241023-12.czi #1	2.076	5.338	1.883	1.404	62.583	1.943	743	1637	66.801	1.462	0	0	1.34117	1.09224
49	control-2-20241023-13.czi:c:2/2 - control-2-20241023-13.czi #1	1.924	5.097	1.664	1.472	22.705	1.77	559	149	35.218	1.531	0	0	1.13043	1.07452
50	control-2-20241023-13.czi:c:2/2 - control-2-20241023-13.czi #1	1.859	5.218	1.859	1.273	90.531	1.902	400	183	79.695	1.276	0	0	1.46033	1.16552
51	control-2-20241023-13.czi:c:2/2 - control-2-20241023-13.czi #1	2.083	5.749	2.009	1.32	164.215	2.071	1026	193	160.821	1.361	0	0	1.52197	1.26266
52	control-2-20241023-13.czi:c:2/2 - control-2-20241023-13.czi #1	2.719	6.578	2.488	1.391	10.986	2.476	824	222	15.945	1.405	0	0	1.78864	1.26639
53	control-2-20241023-13.czi:c:2/2 - control-2-20241023-13.czi #1	1.475	4.517	1.521	1.235	53.54	1.605	473	231	57.995	1.293	0	0	1.23158	1.10077
54	control-2-20241023-13.czi:c:2/2 - control-2-20241023-13.czi #1	2.437	6.06	2.269	1.368	146.554	2.383	1224	293	145.176	1.443	0	0	1.65863	1.19917
55	control-2-20241023-13.czi:c:2/2 - control-2-20241023-13.czi #1	2.603	6.35	2.457	1.349	56.893	2.553	844	318	60.018	1.439	0	0	1.82135	1.23272
56	control-2-20241023-13.czi:c:2/2 - control-2-20241023-13.czi #1	1.801	5.097	1.633	1.404	31.037	1.701	965	314	36.87	1.415	0	0	1.16311	1.1479
57	control-2-20241023-13.czi:c:2/2 - control-2-20241023-13.czi #1	1.916	5.168	1.683	1.45	29.966	1.826	629	328	27.759	1.531	0	0	1.16069	1.10928
58	control-2-20241023-13.czi:c:2/2 - control-2-20241023-13.czi #1	1.699	4.878	1.711	1.265	4.257	1.818	1266	364	10.784	1.276	0	0	1.35257	1.1145
59	control-2-20241023-13.czi:c:2/2 - control-2-20241023-13.czi #1	2.119	5.359	1.827	1.477	136.113	1.911	297	359	147.724	1.503	0	0	1.23697	1.07852
60	control-2-20241023-13.czi:c:2/2 - control-2-20241023-13.czi #1	1.2	4.247	1.457	1.049	179.612	1.568	957	363	167.471	1.02	0	0	1.38894	1.19612
61	control-2-20241023-13.czi:c:2/2 - control-2-20241023-13.czi #1	1.808	5.288	1.996	1.153	75.575	2.085	299	420	78.232	1.234	0	0	1.73114	1.23076
62	control-2-20241023-13.czi:c:2/2 - control-2-20241023-13.czi #1	2.871	7.262	2.484	1.472	92.449	2.49	137	581	97.853	1.531	0	0	1.6875	1.46174
63	control-2-20241023-13.czi:c:2/2 - control-2-20241023-13.czi #1	2.191	5.628	1.836	1.52	91.856	1.888	702	583	97.765	1.531	0	0	1.20789	1.15042
64	control-2-20241023-13.czi:c:2/2 - control-2-20241023-13.czi #1	1.548	4.878	1.929	1.021	32.103	2.007	403	641	36.384	1.103	0	0	1.88932	1.22321
65	control-2-20241023-13.czi:c:2/2 - control-2-20241023-13.czi #1	2.336	5.757	2.136	1.392	7.961	2.133	1273	647	23.499	1.361	0	0	1.53448	1.12904
66	control-2-20241023-13.czi:c:2/2 - control-2-20241023-13.czi #1	1.54	4.537	1.484	1.321	23.699	1.568	846	656	12.529	1.361	0	0	1.12339	1.06367
67	control-2-20241023-13.czi:c:2/2 - control-2-20241023-13.czi #1	2.104	5.778	2.271	1.18	14.319	2.34	381	662	19.093	1.276	0	0	1.92458	1.2627
68	control-2-20241023-13.czi:c:2/2 - control-2-20241023-13.czi #1	2.22	5.628	1.728	1.636	153.567	1.873	868	677	140.528	1.701	0	0	1.05623	1.13539
69	control-2-20241023-13.czi:c:2/2 - control-2-20241023-13.czi #1	2.806	6.279	2.173	1.644	9.795	2.237	463	688	171.254	1.701	0	0	1.32178	1.11811
70	control-2-20241023-13.czi:c:2/2 - control-2-20241023-13.czi #1	2.133	5.458	1.963	1.384	25.547	2.092	602	715	26.565	1.483	0	0	1.41835	1.11139
71	control-2-20241023-13.czi:c:2/2 - control-2-20241023-13.czi #1	1.49	4.467	1.493	1.27	113.991	1.563	902	703	112.38	1.323	0	0	1.17559	1.0657
72	control-2-20241023-13.czi:c:2/2 - control-2-20241023-13.czi #1	1.765	4.927	1.653	1.359	32.421	1.77	1276	746	35.218	1.443	0	0	1.21634	1.09449
73	control-2-20241023-13.czi:c:2/2 - control-2-20241023-13.czi #1	3.58	8.602	3.624	1.258	160.662	3.604	1620	758	160.71	1.308	0	0	2.88076	1.64477
74	control-2-20241023-13.czi:c:2/2 - control-2-20241023-13.czi #1	2.076	5.869	2.007	1.317	0.371	2.208	1441	777	164.358	1.494	0	0	1.52392	1.32036
75	control-2-20241023-13.czi:c:2/2 - control-2-20241023-13.czi #1	0.991	3.625	1.243	1.015	5.931	1.298	1176	784	31.608	1.02	0	0	1.22463	1.05519
76	control-2-20241023-13.czi:c:2/2 - control-2-20241023-13.czi #1	1.258	4.276	1.635	0.98	72.685	1.694	408	796	72.474	1.02	0	0	1.66837	1.1566
77	control-2-20241023-13.czi:c:2/2 - control-2-20241023-13.czi #1	1.511	4.898	1.945	0.989	144.682	2.007	1081	819	143.616	1.061	0	0	1.96663	1.26347
78	control-2-20241023-13.czi:c:2/2 - control-2-20241023-13.czi #1	1.815	5.288	1.908	1.211	88.537	1.972	659	847	82.569	1.276	0	0	1.57556	1.22602
79	control-2-20241023-13.czi:c:2/2 - control-2-20241023-13.czi #1	2.148	5.728	2.089	1.309	174.093	2.153	245	833	170.91	1.361	0	0	1.59587	1.21552
80	control-2-20241023-13.czi:c:2/2 - control-2-20241023-13.czi #1	2.061	5.549	1.848	1.42	172.676	1.985	1613	874	170.134	1.446	0	0	1.30141	1.18889
81	control-2-20241023-13.czi:c:2/2 - control-2-20241023-13.czi #1	1.779	4.998	1.787	1.267	154.424	1.84	592	973	146.31	1.293	0	0	1.41042	1.11739
82	control-2-20241023-13.czi:c:2/2 - control-2-20241023-13.czi #1	2.77	6.881	2.009	1.756	31.529	2.226	68	1012	43.452	1.786	0	0	1.14408	1.36023
83	control-2-20241023-13.czi:c:2/2 - control-2-20241023-13.czi #1	1.902	5.388	2.005	1.208	86.373	2.057	960	1021	82.875	1.191	0	0	1.65977	1.2146
84	control-2-20241023-13.czi:c:2/2 - control-2-20241023-13.czi #1	2.336	5.749	1.905	1.561	174.865	2.021	1322	1011	165.379	1.616	0	0	1.22037	1.12591
85	control-2-20241023-13.czi:c:2/2 - control-2-20241023-13.czi #1	1.801	4.977	1.742	1.316	46.789	1.84	1393	1050	56.31	1.378	0	0	1.32371	1.09449
86	control-2-20241023-13.czi:c:2/2 - control-2-20241023-13.czi #1	1.135	3.986	1.278	1.131	99.471	1.331	1048	1057	116.565	1.106	0	0	1.12997	1.11396
87	control-2-20241023-13.czi:c:2/2 - control-2-20241023-13.czi #1	1.974	5.91	1.845	1.363	158.247	1.983	62	1069	149.036	1.445	0	0	1.35363	1.40805
88	control-2-20241023-13.czi:c:2/2 - control-2-20241023-13.czi #1	1.786	4.977	1.597	1.424	1.287	1.694	265	1077	162.474	1.446	0	0	1.12149	1.10368
89	control-2-20241023-13.czi:c:2/2 - control-2-20241023-13.czi #1	2.517	6.57	2.69	1.191	30.533	2.786	499	1111	31.264	1.331	0	0	2.25861	1.3647
90	control-2-20241023-13.czi:c:2/2 - control-2-20241023-13.czi #1	2.705	6.209	2.138	1.611	118.401	2.226	771	1157	136.548	1.645	0	0	1.32713	1.13414
91	control-2-20241023-13.czi:c:2/2 - control-2-20241023-13.czi #1	1.765	4.828	1.677	1.34	132.678	1.751	674	1161	119.055	1.383	0	0	1.25149	1.05094
92	control-2-20241023-13.czi:c:2/2 - control-2-20241023-13.czi #1	1.49	4.567	1.673	1.134	18.491	1.788	1218	1186	25.346	1.191	0	0	1.47531	1.11395
93	control-2-20241023-13.czi:c:2/2 - control-2-20241023-13.czi #1	2.495	6.25	2.151	1.477	37.324	2.29	1567	1197	31.329	1.563	0	0	1.45633	1.24589
94	control-2-20241023-13.czi:c:2/2 - control-2-20241023-13.czi #1	1.143	4.268	1.304	1.116	12.313	1.453	1622	1219	20.556	1.191	0	0	1.16846	1.26821
95	control-2-20241023-13.czi:c:2/2 - control-2-20241023-13.czi #1	1.974	5.118	1.602	1.569	11.967	1.694	1438	1263	162.474	1.614	0	0	1.02103	1.05595
96	control-2-20241023-13.czi:c:2/2 - control-2-20241023-13.czi #1	1.294	4.458	1.624	1.015	144.313	1.677	652	1301	149.534	1.072	0	0	1.6	1.22218
97	control-2-20241023-13.czi:c:2/2 - control-2-20241023-13.czi #1	2.43	5.84	1.856	1.667	115.839	1.963	1181	1316	107.65	1.744	0	0	1.11338	1.11689
98	control-2-20241023-13.czi:c:2/2 - control-2-20241023-13.czi #1	2.423	7.805	3.563	0.866	133.492	3.432	1141	1328	131.987	0.962	0	0	4.11432	2.0007
99	control-2-20241023-13.czi:c:2/2 - control-2-20241023-13.czi #1	1.699	5.438	2.002	1.081	8.8	2.069	672	1337	170.538	1.179	0	0	1.85199	1.38508
100	control-2-20241023-13.czi:c:2/2 - control-2-20241023-13.czi #1	1.309	4.857	1.745	0.955	5.523	1.902	653	1343	169.695	1.001	0	0	1.82723	1.43412
101	control-2-20241023-13.czi:c:2/2 - control-2-20241023-13.czi #1	1.143	3.915	1.363	1.068	118.872	1.463	402	1389	125.538	1.106	0	0	1.27622	1.06711
102	control-2-20241023-13.czi:c:2/2 - control-2-20241023-13.czi #1	2.061	5.359	1.909	1.375	146.018	1.983	1201	1409	149.036	1.443	0	0	1.38836	1.10887
103	control-2-20241023-13.czi:c:2/2 - control-2-20241023-13.czi #1	1.36	4.608	1.345	1.287	174.004	1.505	1615	1465	42.709	1.276	0	0	1.04507	1.24244
104	control-2-20241023-13.czi:c:2/2 - control-2-20241023-13.czi #1	0.947	3.596	1.211	0.996	163.474	1.32	882	1483	165.069	1.02	0	0	1.21586	1.08662
105	control-2-20241023-13.czi:c:2/2 - control-2-20241023-13.czi #1	2.191	5.529	1.861	1.499	54.057	1.958	747	1523	55.62	1.563	0	0	1.24149	1.1103
106	control-2-20241023-13.czi:c:2/2 - control-2-20241023-13.czi #1	1.439	4.517	1.541	1.189	122.959	1.634	238	1511	141.34	1.255	0	0	1.29605	1.12831
107	control-2-20241023-13.czi:c:2/2 - control-2-20241023-13.czi #1	2.083	5.649	1.874	1.415	64.604	1.939	951	1546	52.125	1.479	0	0	1.32438	1.21911
108	control-2-20241023-13.czi:c:2/2 - control-2-20241023-13.czi #1	1.96	5.608	2.114	1.18	1.349	2.153	1113	1544	9.09	1.191	0	0	1.79153	1.27688
109	control-2-20241023-13.czi:c:2/2 - control-2-20241023-13.czi #1	1.793	5.089	1.551	1.473	148.771	1.651	330	1555	168.111	1.503	0	0	1.05295	1.14941
110	control-2-20241023-13.czi:c:2/2 - control-2-20241023-13.czi #1	1.627	5.068	1.708	1.213	157.111	1.77	740	1571	144.782	1.287	0	0	1.40808	1.25625
111	control-2-20241023-13.czi:c:2/2 - control-2-20241023-13.czi #1	1.273	4.297	1.596	1.015	19.314	1.722	1158	1604	20.225	1.093	0	0	1.57241	1.15423
112	control-2-20241023-13.czi:c:2/2 - control-2-20241023-13.czi #1	1.237	4.056	1.341	1.174	79.198	1.426	1322	1646	72.646	1.191	0	0	1.14225	1.05832
113	control-2-20241023-14.czi:c:2/2 - control-2-20241023-14.czi #1	1.96	5.408	1.876	1.33	160.228	1.911	737	218	147.724	1.398	0	0	1.41053	1.18743
114	control-2-20241023-14.czi:c:2/2 - control-2-20241023-14.czi #1	1.736	4.998	1.873	1.18	22.677	1.943	1157	246	23.199	1.237	0	0	1.58729	1.14507
115	control-2-20241023-14.czi:c:2/2 - control-2-20241023-14.czi #1	5.019	8.855	3.096	2.064	43.049	3.081	137	286	27.979	2.203	0	0	1.5	1.24323
116	control-2-20241023-14.czi:c:2/2 - control-2-20241023-14.czi #1	1.649	4.778	1.562	1.344	65.535	1.651	1321	283	78.111	1.407	0	0	1.1622	1.1017
117	control-2-20241023-14.czi:c:2/2 - control-2-20241023-14.czi #1	1.417	4.347	1.518	1.189	88.639	1.589	477	310	74.476	1.191	0	0	1.2767	1.06121
118	control-2-20241023-14.czi:c:2/2 - control-2-20241023-14.czi #1	2.936	6.321	2.163	1.728	58.672	2.26	653	351	70.201	1.742	0	0	1.25174	1.08294
119	control-2-20241023-14.czi:c:2/2 - control-2-20241023-14.czi #1	2.885	6.839	2.687	1.367	178.616	2.742	1315	335	172.875	1.446	0	0	1.96562	1.29012
120	control-2-20241023-14.czi:c:2/2 - control-2-20241023-14.czi #1	2.936	6.4	2.15	1.738	36.404	2.245	1598	346	37.304	1.804	0	0	1.23705	1.11018
121	control-2-20241023-14.czi:c:2/2 - control-2-20241023-14.czi #1	1.866	4.998	1.624	1.462	54.103	1.701	471	350	36.87	1.503	0	0	1.11081	1.0653
122	control-2-20241023-14.czi:c:2/2 - control-2-20241023-14.czi #1	1.584	4.637	1.624	1.242	4.533	1.671	598	354	165.256	1.276	0	0	1.30757	1.08021
123	control-2-20241023-14.czi:c:2/2 - control-2-20241023-14.czi #1	2.401	5.869	2.014	1.518	48.79	2.105	1595	380	46.637	1.611	0	0	1.32675	1.14163
124	control-2-20241023-14.czi:c:2/2 - control-2-20241023-14.czi #1	2.133	5.769	2.228	1.219	116.489	2.29	480	365	111.801	1.293	0	0	1.82773	1.24165
125	control-2-20241023-14.czi:c:2/2 - control-2-20241023-14.czi #1	2.56	5.989	2.051	1.589	122.729	2.168	1172	365	115.56	1.635	0	0	1.29075	1.11496
126	control-2-20241023-14.czi:c:2/2 - control-2-20241023-14.czi #1	2.755	6.499	2.469	1.421	13.438	2.582	1464	399	17.241	1.501	0	0	1.73751	1.22
127	control-2-20241023-14.czi:c:2/2 - control-2-20241023-14.czi #1	1.634	5.018	1.731	1.202	116.715	1.794	133	387	95.44	1.285	0	0	1.4401	1.22631
128	control-2-20241023-14.czi:c:2/2 - control-2-20241023-14.czi #1	1.967	5.458	1.961	1.277	55.83	2.029	1029	413	56.976	1.331	0	0	1.53563	1.20518
129	control-2-20241023-14.czi:c:2/2 - control-2-20241023-14.czi #1	1.728	4.948	1.694	1.299	107.468	1.753	468	395	104.036	1.345	0	0	1.30408	1.12747
130	control-2-20241023-14.czi:c:2/2 - control-2-20241023-14.czi #1	2.958	6.62	2.443	1.542	5.882	2.518	1135	407	11.689	1.616	0	0	1.58431	1.17898
131	control-2-20241023-14.czi:c:2/2 - control-2-20241023-14.czi #1	1.114	3.886	1.341	1.058	123.953	1.395	120	400	142.431	1.082	0	0	1.26749	1.07872
132	control-2-20241023-14.czi:c:2/2 - control-2-20241023-14.czi #1	2.264	5.798	2.159	1.335	109.124	2.211	1366	416	112.62	1.398	0	0	1.61723	1.1816
133	control-2-20241023-14.czi:c:2/2 - control-2-20241023-14.czi #1	1.446	4.475	1.449	1.271	149.123	1.634	100	422	141.34	1.276	0	0	1.14005	1.10207
134	control-2-20241023-14.czi:c:2/2 - control-2-20241023-14.czi #1	1.229	4.256	1.384	1.131	20.227	1.514	100	446	38.157	1.106	0	0	1.2237	1.17285
135	control-2-20241023-14.czi:c:2/2 - control-2-20241023-14.czi #1	1.895	4.998	1.638	1.473	127.535	1.722	1284	464	122.905	1.503	0	0	1.11202	1.049
136	control-2-20241023-14.czi:c:2/2 - control-2-20241023-14.czi #1	2.314	5.769	2.184	1.349	52.81	2.245	874	496	52.696	1.383	0	0	1.61898	1.14453
137	control-2-20241023-14.czi:c:2/2 - control-2-20241023-14.czi #1	1.605	4.848	1.694	1.207	49.564	1.722	904	490	20.225	1.24	0	0	1.40348	1.16531
138	control-2-20241023-14.czi:c:2/2 - control-2-20241023-14.czi #1	1.938	5.309	1.625	1.519	68.754	1.802	923	485	109.29	1.547	0	0	1.06978	1.15734
139	control-2-20241023-14.czi:c:2/2 - control-2-20241023-14.czi #1	2.611	5.939	1.999	1.663	1.908	2.104	1384	503	14.036	1.701	0	0	1.20204	1.075
140	control-2-20241023-14.czi:c:2/2 - control-2-20241023-14.czi #1	1.779	4.828	1.606	1.411	80.726	1.694	391	526	72.474	1.446	0	0	1.1382	1.04267
141	control-2-20241023-14.czi:c:2/2 - control-2-20241023-14.czi #1	2.198	5.458	1.887	1.483	98.967	1.943	994	507	113.199	1.531	0	0	1.27242	1.07852
142	control-2-20241023-14.czi:c:2/2 - control-2-20241023-14.czi #1	3.659	7.192	2.58	1.806	145.025	2.596	1073	530	148.392	1.864	0	0	1.42857	1.12493
143	control-2-20241023-14.czi:c:2/2 - control-2-20241023-14.czi #1	2.285	5.508	1.883	1.545	91.763	1.991	1602	527	109.983	1.531	0	0	1.21877	1.05655
146	control-2-20241023-14.czi:c:2/2 - control-2-20241023-14.czi #1	2.076	5.288	1.718	1.538	61.886	1.802	1569	572	70.71	1.616	0	0	1.11704	1.07188
147	control-2-20241023-14.czi:c:2/2 - control-2-20241023-14.czi #1	3.544	7.18	2.569	1.756	107.21	2.717	1361	567	110.136	1.786	0	0	1.46298	1.15756
148	control-2-20241023-14.czi:c:2/2 - control-2-20241023-14.czi #1	1.36	4.347	1.577	1.098	13.466	1.642	285	584	21.251	1.155	0	0	1.43625	1.10568
149	control-2-20241023-14.czi:c:2/2 - control-2-20241023-14.czi #1	1.808	5.068	1.928	1.194	58.746	1.983	901	605	59.036	1.263	0	0	1.61474	1.13049
150	control-2-20241023-14.czi:c:2/2 - control-2-20241023-14.czi #1	1.432	4.297	1.41	1.293	132.853	1.488	915	629	149.036	1.323	0	0	1.09049	1.02607
151	control-2-20241023-14.czi:c:2/2 - control-2-20241023-14.czi #1	2.459	5.84	1.995	1.57	59.859	2.1	1180	652	68.629	1.616	0	0	1.2707	1.10372
152	control-2-20241023-14.czi:c:2/2 - control-2-20241023-14.czi #1	2.206	5.707	2.13	1.318	103.558	2.151	1220	647	108.435	1.361	0	0	1.61608	1.1749
153	control-2-20241023-14.czi:c:2/2 - control-2-20241023-14.czi #1	1.916	5.048	1.753	1.392	0.202	1.818	1296	657	10.784	1.361	0	0	1.25934	1.05836
154	control-2-20241023-14.czi:c:2/2 - control-2-20241023-14.czi #1	2.64	6.329	2.379	1.413	35.024	2.501	1326	675	35.311	1.483	0	0	1.68365	1.20741
155	control-2-20241023-14.czi:c:2/2 - control-2-20241023-14.czi #1	3.095	7.01	2.665	1.479	169.868	2.769	16	704	169.38	1.521	0	0	1.80189	1.26347
156	control-2-20241023-14.czi:c:2/2 - control-2-20241023-14.czi #1	1.851	5.068	1.686	1.398	36.385	1.77	1302	745	35.218	1.443	0	0	1.20601	1.10422
157	control-2-20241023-14.czi:c:2/2 - control-2-20241023-14.czi #1	1.381	4.297	1.44	1.222	165.067	1.507	1249	766	163.61	1.276	0	0	1.1784	1.06396
158	control-2-20241023-14.czi:c:2/2 - control-2-20241023-14.czi #1	2.003	5.931	2.455	1.039	50.765	2.432	622	785	53.531	1.082	0	0	2.36285	1.39754
159	control-2-20241023-14.czi:c:2/2 - control-2-20241023-14.czi #1	2.495	6.089	2.26	1.406	1.78	2.335	1527	777	10.491	1.446	0	0	1.6074	1.18253
160	control-2-20241023-14.czi:c:2/2 - control-2-20241023-14.czi #1	1.974	5.288	1.831	1.373	74.556	1.882	1023	840	71.565	1.445	0	0	1.33358	1.12726
161	control-2-20241023-14.czi:c:2/2 - control-2-20241023-14.czi #1	1.562	4.687	1.73	1.15	163.728	1.802	379	867	160.71	1.191	0	0	1.50435	1.11918
162	control-2-20241023-14.czi:c:2/2 - control-2-20241023-14.czi #1	2.763	6.259	2.112	1.666	55.162	2.245	642	899	37.304	1.711	0	0	1.26771	1.12829
163	control-2-20241023-14.czi:c:2/2 - control-2-20241023-14.czi #1	1.555	4.707	1.732	1.143	65.946	1.776	962	898	73.301	1.179	0	0	1.51531	1.13383
164	control-2-20241023-14.czi:c:2/2 - control-2-20241023-14.czi #1	2.054	5.458	2.056	1.272	151.667	2.131	278	901	151.39	1.331	0	0	1.61635	1.15414
165	control-2-20241023-14.czi:c:2/2 - control-2-20241023-14.czi #1	1.519	4.567	1.548	1.249	9.336	1.636	1592	915	27.897	1.276	0	0	1.23939	1.09268
166	control-2-20241023-14.czi:c:2/2 - control-2-20241023-14.czi #1	1.294	4.226	1.467	1.123	71.865	1.533	824	932	70.56	1.183	0	0	1.30632	1.09828
167	control-2-20241023-14.czi:c:2/2 - control-2-20241023-14.czi #1	1.779	4.857	1.565	1.447	167.775	1.634	1231	918	128.66	1.446	0	0	1.08155	1.05524
168	control-2-20241023-14.czi:c:2/2 - control-2-20241023-14.czi #1	1.584	4.737	1.778	1.134	18.126	1.832	1256	940	21.801	1.191	0	0	1.5679	1.12731
169	control-2-20241023-14.czi:c:2/2 - control-2-20241023-14.czi #1	2.343	5.769	2.036	1.465	31.187	2.1	146	952	31.759	1.509	0	0	1.38976	1.13037
170	control-2-20241023-14.czi:c:2/2 - control-2-20241023-14.czi #1	2.603	6.209	1.975	1.678	92.658	2.104	337	1009	75.964	1.748	0	0	1.177	1.17858
171	control-2-20241023-14.czi:c:2/2 - control-2-20241023-14.czi #1	2.553	6.139	2.252	1.443	79.529	2.269	782	1027	77.005	1.482	0	0	1.56064	1.17472
172	control-2-20241023-14.czi:c:2/2 - control-2-20241023-14.czi #1	1.54	4.567	1.496	1.311	96.226	1.561	1012	1034	119.358	1.276	0	0	1.14111	1.07778
173	control-2-20241023-14.czi:c:2/2 - control-2-20241023-14.czi #1	1.613	4.757	1.603	1.281	110.67	1.677	821	1037	120.466	1.341	0	0	1.25137	1.11641
174	control-2-20241023-14.czi:c:2/2 - control-2-20241023-14.czi #1	2.039	5.359	1.902	1.365	126.96	1.958	1106	1048	124.38	1.439	0	0	1.39341	1.12083
175	control-2-20241023-14.czi:c:2/2 - control-2-20241023-14.czi #1	1.056	3.766	1.306	1.029	6.706	1.384	749	1058	10.62	1.02	0	0	1.26919	1.06878
176	control-2-20241023-14.czi:c:2/2 - control-2-20241023-14.czi #1	2.509	6.068	2.196	1.455	54.21	2.364	648	1083	52.306	1.563	0	0	1.50928	1.16783
177	control-2-20241023-14.czi:c:2/2 - control-2-20241023-14.czi #1	2.683	6.358	2.348	1.455	153.81	2.432	607	1070	143.531	1.499	0	0	1.61375	1.19898
178	control-2-20241023-14.czi:c:2/2 - control-2-20241023-14.czi #1	1.938	5.359	1.972	1.251	136.998	2.048	938	1071	131.634	1.323	0	0	1.57634	1.17924
179	control-2-20241023-14.czi:c:2/2 - control-2-20241023-14.czi #1	2.141	5.96	2.185	1.248	67.496	2.247	679	1098	60.524	1.331	0	0	1.7508	1.32028
180	control-2-20241023-14.czi:c:2/2 - control-2-20241023-14.czi #1	1.649	4.757	1.632	1.286	36.904	1.722	785	1094	32.905	1.368	0	0	1.26905	1.09203
181	control-2-20241023-14.czi:c:2/2 - control-2-20241023-14.czi #1	3.695	7.37	2.646	1.778	153.211	2.713	495	1090	147.804	1.856	0	0	1.48819	1.1698
182	control-2-20241023-14.czi:c:2/2 - control-2-20241023-14.czi #1	2.705	6.329	2.359	1.46	125.725	2.484	711	1105	128.047	1.563	0	0	1.61575	1.1784
183	control-2-20241023-14.czi:c:2/2 - control-2-20241023-14.czi #1	1.483	4.446	1.523	1.24	29.428	1.605	265	1145	32.005	1.276	0	0	1.22823	1.06069
184	control-2-20241023-14.czi:c:2/2 - control-2-20241023-14.czi #1	2.321	5.749	1.991	1.484	24.806	2.057	718	1166	29.745	1.587	0	0	1.34164	1.13318
185	control-2-20241023-14.czi:c:2/2 - control-2-20241023-14.czi #1	1.381	4.417	1.383	1.272	10.389	1.485	992	1167	13.241	1.341	0	0	1.08726	1.12422
186	control-2-20241023-14.czi:c:2/2 - control-2-20241023-14.czi #1	2.235	5.678	2.152	1.322	152.45	2.195	447	1182	144.462	1.369	0	0	1.62784	1.1479
187	control-2-20241023-14.czi:c:2/2 - control-2-20241023-14.czi #1	2.437	5.948	2.336	1.328	178.145	2.352	547	1188	167.471	1.276	0	0	1.75904	1.15525
188	control-2-20241023-14.czi:c:2/2 - control-2-20241023-14.czi #1	1.859	5.168	1.892	1.251	40.636	1.958	247	1204	34.38	1.323	0	0	1.51239	1.14329
189	control-2-20241023-14.czi:c:2/2 - control-2-20241023-14.czi #1	2.596	6.139	2.089	1.582	69.331	2.18	810	1223	69.444	1.664	0	0	1.32048	1.15526
190	control-2-20241023-14.czi:c:2/2 - control-2-20241023-14.czi #1	1.931	5.168	1.908	1.289	118.865	1.983	857	1199	120.964	1.369	0	0	1.48022	1.10066
191	control-2-20241023-14.czi:c:2/2 - control-2-20241023-14.czi #1	3.254	7.192	2.721	1.523	152.201	2.664	402	1224	163.301	1.5	0	0	1.78661	1.26495
192	control-2-20241023-14.czi:c:2/2 - control-2-20241023-14.czi #1	2.133	5.848	2.379	1.142	14.711	2.449	691	1229	20.323	1.215	0	0	2.08319	1.27589
193	control-2-20241023-14.czi:c:2/2 - control-2-20241023-14.czi #1	1.938	5.238	1.993	1.238	131.433	2.059	935	1221	128.29	1.263	0	0	1.60985	1.12659
194	control-2-20241023-14.czi:c:2/2 - control-2-20241023-14.czi #1	2.683	6.379	2.375	1.438	176.68	2.49	1157	1248	172.147	1.446	0	0	1.6516	1.20691
195	control-2-20241023-14.czi:c:2/2 - control-2-20241023-14.czi #1	1.714	4.878	1.796	1.215	42.575	1.888	1516	1266	35.838	1.263	0	0	1.47819	1.10475
196	control-2-20241023-14.czi:c:2/2 - control-2-20241023-14.czi #1	1.671	4.807	1.676	1.269	77.872	1.753	939	1276	67.166	1.276	0	0	1.32072	1.10043
197	control-2-20241023-14.czi:c:2/2 - control-2-20241023-14.czi #1	1.294	4.106	1.405	1.173	155.398	1.488	720	1259	149.036	1.191	0	0	1.19778	1.0368
198	control-2-20241023-14.czi:c:2/2 - control-2-20241023-14.czi #1	1.663	5.96	2.616	0.81	30.916	2.596	790	1317	31.608	0.875	0	0	3.22963	1.69977
199	control-2-20241023-14.czi:c:2/2 - control-2-20241023-14.czi #1	1.454	4.417	1.461	1.267	119.466	1.533	1073	1308	109.44	1.323	0	0	1.15312	1.06778
200	control-2-20241023-14.czi:c:2/2 - control-2-20241023-14.czi #1	2.502	5.968	2.1	1.517	67.201	2.18	239	1346	69.444	1.559	0	0	1.38431	1.13282
201	control-2-20241023-14.czi:c:2/2 - control-2-20241023-14.czi #1	1.193	4.006	1.348	1.127	31.971	1.426	264	1348	17.354	1.191	0	0	1.1961	1.07046
202	control-2-20241023-14.czi:c:2/2 - control-2-20241023-14.czi #1	2.206	5.558	1.99	1.411	162.701	2.055	792	1357	155.556	1.444	0	0	1.41035	1.11435
203	control-2-20241023-14.czi:c:2/2 - control-2-20241023-14.czi #1	1.548	4.587	1.573	1.253	58.968	1.634	1152	1377	51.34	1.293	0	0	1.25539	1.08162
204	control-2-20241023-14.czi:c:2/2 - control-2-20241023-14.czi #1	1.757	4.828	1.547	1.447	115.908	1.642	233	1362	111.251	1.503	0	0	1.06911	1.05573
205	control-2-20241023-14.czi:c:2/2 - control-2-20241023-14.czi #1	1.815	5.168	1.937	1.193	116.471	2.016	745	1365	117.646	1.255	0	0	1.62364	1.171
206	control-2-20241023-14.czi:c:2/2 - control-2-20241023-14.czi #1	2.64	6.379	2.413	1.393	12.465	2.518	629	1383	11.689	1.446	0	0	1.73223	1.22657
207	control-2-20241023-14.czi:c:2/2 - control-2-20241023-14.czi #1	1.909	5.048	1.641	1.481	175.826	1.72	1413	1385	8.531	1.446	0	0	1.10804	1.06224
208	control-2-20241023-14.czi:c:2/2 - control-2-20241023-14.czi #1	2.575	6.139	2.355	1.392	21.014	2.435	258	1394	24.775	1.452	0	0	1.69181	1.16468
209	control-2-20241023-14.czi:c:2/2 - control-2-20241023-14.czi #1	2.285	5.79	2.081	1.399	131.586	2.126	7	1383	126.87	1.443	0	0	1.48749	1.16751
210	control-2-20241023-14.czi:c:2/2 - control-2-20241023-14.czi #1	1.562	4.707	1.613	1.233	105.783	1.675	1097	1382	113.962	1.299	0	0	1.30819	1.12875
211	control-2-20241023-14.czi:c:2/2 - control-2-20241023-14.czi #1	1.75	4.828	1.572	1.417	50.833	1.651	1003	1480	55.491	1.443	0	0	1.10939	1.05995
212	control-2-20241023-14.czi:c:2/2 - control-2-20241023-14.czi #1	1.389	4.567	1.737	1.018	71.273	1.802	286	1530	70.71	1.076	0	0	1.70629	1.19495
213	control-2-20241023-14.czi:c:2/2 - control-2-20241023-14.czi #1	1.909	5.048	1.633	1.489	150.052	1.711	1262	1525	153.435	1.521	0	0	1.09671	1.06224
214	control-2-20241023-14.czi:c:2/2 - control-2-20241023-14.czi #1	1.511	4.517	1.538	1.251	153.144	1.605	851	1562	147.995	1.293	0	0	1.22942	1.07455
215	control-2-20241023-14.czi:c:2/2 - control-2-20241023-14.czi #1	1.721	6.487	2.87	0.764	99.735	2.703	1156	1565	102.724	0.874	0	0	3.75654	1.94579
217	control-2-20241023-14.czi:c:2/2 - control-2-20241023-14.czi #1	1.251	4.056	1.32	1.207	179.202	1.384	622	1582	169.38	1.191	0	0	1.09362	1.04647
218	control-2-20241023-14.czi:c:2/2 - control-2-20241023-14.czi #1	1.258	4.878	1.724	0.929	129.83	1.888	1139	1583	144.162	1.115	0	0	1.85576	1.5052
219	control-2-20241023-14.czi:c:2/2 - control-2-20241023-14.czi #1	1.772	5.048	1.827	1.235	20.617	1.911	1065	1636	20.854	1.293	0	0	1.47935	1.14437
220	control-2-20241023-15.czi:c:2/2 - control-2-20241023-15.czi #1	1.707	5.188	1.906	1.14	40.814	1.993	997	196	50.194	1.203	0	0	1.67193	1.25475
221	control-2-20241023-15.czi:c:2/2 - control-2-20241023-15.czi #1	2.198	5.508	1.88	1.489	172.294	1.943	1254	188	156.801	1.446	0	0	1.26259	1.09837
222	control-2-20241023-15.czi:c:2/2 - control-2-20241023-15.czi #1	3.529	7.341	2.465	1.823	169.376	2.49	1131	195	172.147	1.868	0	0	1.35217	1.2152
223	control-2-20241023-15.czi:c:2/2 - control-2-20241023-15.czi #1	1.895	5.309	1.679	1.436	97.133	1.753	1566	188	104.036	1.521	0	0	1.16922	1.1836
224	control-2-20241023-15.czi:c:2/2 - control-2-20241023-15.czi #1	2.444	5.798	1.879	1.656	55.426	1.985	1370	246	43.264	1.673	0	0	1.13466	1.09457
225	control-2-20241023-15.czi:c:2/2 - control-2-20241023-15.czi #1	2.632	6.209	2.111	1.588	68.756	2.211	1245	261	67.38	1.673	0	0	1.32935	1.16559
226	control-2-20241023-15.czi:c:2/2 - control-2-20241023-15.czi #1	2.878	6.42	2.184	1.678	134.343	2.29	1602	250	148.671	1.744	0	0	1.30155	1.13964
227	control-2-20241023-15.czi:c:2/2 - control-2-20241023-15.czi #1	2.155	5.338	1.787	1.536	28.364	1.867	1180	282	30.069	1.595	0	0	1.16341	1.0522
228	control-2-20241023-15.czi:c:2/2 - control-2-20241023-15.czi #1	2.242	5.458	1.781	1.603	20.593	1.84	1252	292	33.69	1.616	0	0	1.11104	1.05736
229	control-2-20241023-15.czi:c:2/2 - control-2-20241023-15.czi #1	1.822	4.977	1.789	1.297	96.396	1.836	1286	289	103.392	1.276	0	0	1.37934	1.08187
230	control-2-20241023-15.czi:c:2/2 - control-2-20241023-15.czi #1	2.531	6.159	2.132	1.512	156.936	2.195	1343	294	144.462	1.587	0	0	1.41005	1.19266
231	control-2-20241023-15.czi:c:2/2 - control-2-20241023-15.czi #1	1.909	4.998	1.649	1.474	127.531	1.722	1447	295	122.905	1.503	0	0	1.11872	1.0413
232	control-2-20241023-15.czi:c:2/2 - control-2-20241023-15.czi #1	2.054	5.499	1.942	1.347	49.693	1.993	503	326	39.806	1.383	0	0	1.44172	1.17154
233	control-2-20241023-15.czi:c:2/2 - control-2-20241023-15.czi #1	2.162	5.819	2.154	1.278	58.191	2.264	467	341	55.713	1.368	0	0	1.68545	1.24632
234	control-2-20241023-15.czi:c:2/2 - control-2-20241023-15.czi #1	2.864	6.561	2.338	1.56	150.691	2.363	1088	324	149.744	1.604	0	0	1.49872	1.19607
235	control-2-20241023-15.czi:c:2/2 - control-2-20241023-15.czi #1	1.945	5.288	1.731	1.431	83.544	1.776	333	328	106.699	1.485	0	0	1.20964	1.14407
236	control-2-20241023-15.czi:c:2/2 - control-2-20241023-15.czi #1	2.264	5.769	1.82	1.584	42.819	1.941	1043	348	61.189	1.597	0	0	1.14899	1.16981
237	control-2-20241023-15.czi:c:2/2 - control-2-20241023-15.czi #1	3.03	6.47	2.08	1.855	81.243	2.168	1443	330	101.31	1.902	0	0	1.12129	1.0994
238	control-2-20241023-15.czi:c:2/2 - control-2-20241023-15.czi #1	2.502	5.869	2.009	1.586	118.412	2.071	1160	340	109.179	1.624	0	0	1.26671	1.09555
239	control-2-20241023-15.czi:c:2/2 - control-2-20241023-15.czi #1	3.334	7.35	2.854	1.488	179.583	2.903	1372	349	174.958	1.531	0	0	1.91801	1.28943
240	control-2-20241023-15.czi:c:2/2 - control-2-20241023-15.czi #1	2.98	6.661	2.476	1.532	139.929	2.528	734	347	137.726	1.563	0	0	1.61619	1.18482
241	control-2-20241023-15.czi:c:2/2 - control-2-20241023-15.czi #1	3.84	7.76	2.95	1.658	168.357	3.014	1528	358	163.61	1.712	0	0	1.77925	1.24791
242	control-2-20241023-15.czi:c:2/2 - control-2-20241023-15.czi #1	2.336	5.778	1.923	1.546	67.743	2.1	803	384	58.241	1.616	0	0	1.24386	1.13729
243	control-2-20241023-15.czi:c:2/2 - control-2-20241023-15.czi #1	1.924	5.218	1.928	1.27	168.184	2.002	1220	374	167.735	1.276	0	0	1.51811	1.12614
244	control-2-20241023-15.czi:c:2/2 - control-2-20241023-15.czi #1	1.446	4.558	1.496	1.231	144.815	1.598	1324	372	115.201	1.263	0	0	1.21527	1.14333
245	control-2-20241023-15.czi:c:2/2 - control-2-20241023-15.czi #1	3.363	7.221	2.662	1.608	19.961	2.77	1352	392	17.879	1.667	0	0	1.65547	1.23384
246	control-2-20241023-15.czi:c:2/2 - control-2-20241023-15.czi #1	1.62	4.919	1.638	1.259	138.727	1.753	1311	383	157.166	1.263	0	0	1.30103	1.18858
247	control-2-20241023-15.czi:c:2/2 - control-2-20241023-15.czi #1	2.509	5.989	2.05	1.559	109.02	2.126	1422	391	106.26	1.597	0	0	1.31495	1.13762
248	control-2-20241023-15.czi:c:2/2 - control-2-20241023-15.czi #1	2.191	5.649	1.849	1.509	164.615	1.939	190	399	164.745	1.531	0	0	1.22531	1.15902
249	control-2-20241023-15.czi:c:2/2 - control-2-20241023-15.czi #1	3.298	7.15	2.682	1.566	123.888	2.808	990	416	125.134	1.673	0	0	1.71264	1.23354
250	control-2-20241023-15.czi:c:2/2 - control-2-20241023-15.czi #1	2.98	6.541	2.199	1.725	76.085	2.269	828	445	77.005	1.794	0	0	1.27478	1.14252
251	control-2-20241023-15.czi:c:2/2 - control-2-20241023-15.czi #1	2.343	5.869	2.035	1.466	162.919	2.085	1269	432	168.232	1.506	0	0	1.38813	1.16989
252	control-2-20241023-15.czi:c:2/2 - control-2-20241023-15.czi #1	1.533	4.799	1.62	1.205	40.541	1.701	1544	451	36.87	1.263	0	0	1.3444	1.1955
253	control-2-20241023-15.czi:c:2/2 - control-2-20241023-15.czi #1	2.922	6.499	2.364	1.574	47.346	2.472	1163	464	49.185	1.673	0	0	1.50191	1.15028
254	control-2-20241023-15.czi:c:2/2 - control-2-20241023-15.czi #1	0.853	3.405	1.117	0.972	95.267	1.184	134	444	111.038	1.02	0	0	1.14918	1.08162
255	control-2-20241023-15.czi:c:2/2 - control-2-20241023-15.czi #1	2.589	6.358	2.48	1.329	169.683	2.501	375	452	162.181	1.342	0	0	1.86606	1.24251
256	control-2-20241023-15.czi:c:2/2 - control-2-20241023-15.czi #1	1.62	4.587	1.466	1.407	67.748	1.533	440	451	109.44	1.443	0	0	1.04193	1.03355
257	control-2-20241023-15.czi:c:2/2 - control-2-20241023-15.czi #1	2.849	6.379	2.296	1.58	77.162	2.372	323	479	75.466	1.616	0	0	1.45316	1.13659
258	control-2-20241023-15.czi:c:2/2 - control-2-20241023-15.czi #1	1.685	4.878	1.516	1.415	32.624	1.634	1550	479	38.66	1.483	0	0	1.07138	1.12376
259	control-2-20241023-15.czi:c:2/2 - control-2-20241023-15.czi #1	2.061	5.218	1.725	1.521	19.617	1.794	1221	497	31.43	1.531	0	0	1.13412	1.05128
260	control-2-20241023-15.czi:c:2/2 - control-2-20241023-15.czi #1	2.705	6.379	2.434	1.415	117.19	2.511	662	484	118.301	1.516	0	0	1.72014	1.19709
261	control-2-20241023-15.czi:c:2/2 - control-2-20241023-15.czi #1	3.016	6.839	2.61	1.471	0.246	2.67	1383	496	9.162	1.446	0	0	1.7743	1.23408
262	control-2-20241023-15.czi:c:2/2 - control-2-20241023-15.czi #1	1.757	4.948	1.702	1.314	175.183	1.804	1115	496	171.87	1.361	0	0	1.29528	1.10886
263	control-2-20241023-15.czi:c:2/2 - control-2-20241023-15.czi #1	2.575	6.188	2.072	1.582	89.49	2.126	1313	514	73.74	1.616	0	0	1.30973	1.18335
264	control-2-20241023-15.czi:c:2/2 - control-2-20241023-15.czi #1	1.613	4.757	1.719	1.194	13.361	1.802	523	517	19.29	1.264	0	0	1.4397	1.11641
265	control-2-20241023-15.czi:c:2/2 - control-2-20241023-15.czi #1	1.822	4.998	1.666	1.393	129.278	1.77	561	511	125.218	1.443	0	0	1.19598	1.09102
266	control-2-20241023-15.czi:c:2/2 - control-2-20241023-15.czi #1	2.683	6.379	2.227	1.534	73.302	2.247	1278	549	60.524	1.56	0	0	1.45176	1.20691
267	control-2-20241023-15.czi:c:2/2 - control-2-20241023-15.czi #1	2.039	5.479	1.85	1.404	89.103	1.902	1134	529	100.305	1.446	0	0	1.31766	1.17159
268	control-2-20241023-15.czi:c:2/2 - control-2-20241023-15.czi #1	2.097	5.529	1.898	1.407	38.816	2.007	969	550	36.384	1.503	0	0	1.34897	1.16007
269	control-2-20241023-15.czi:c:2/2 - control-2-20241023-15.czi #1	2.502	6.139	2.299	1.386	44.545	2.417	575	570	50.711	1.503	0	0	1.65873	1.19867
270	control-2-20241023-15.czi:c:2/2 - control-2-20241023-15.czi #1	2.285	5.657	1.896	1.535	38.252	2.059	858	567	38.29	1.635	0	0	1.23518	1.11449
271	control-2-20241023-15.czi:c:2/2 - control-2-20241023-15.czi #1	2.329	6.109	2.292	1.294	72.409	2.34	702	602	70.907	1.354	0	0	1.77125	1.27515
272	control-2-20241023-15.czi:c:2/2 - control-2-20241023-15.czi #1	1.511	4.467	1.475	1.305	58.46	1.533	1393	596	70.56	1.361	0	0	1.13027	1.05089
273	control-2-20241023-15.czi:c:2/2 - control-2-20241023-15.czi #1	3.16	7.051	2.785	1.445	44.58	2.832	1225	612	41.348	1.496	0	0	1.92734	1.252
274	control-2-20241023-15.czi:c:2/2 - control-2-20241023-15.czi #1	2.878	6.47	2.328	1.574	136.069	2.417	1056	591	140.711	1.624	0	0	1.47903	1.15747
275	control-2-20241023-15.czi:c:2/2 - control-2-20241023-15.czi #1	2.025	5.649	2.054	1.255	56.011	2.173	982	616	59.421	1.361	0	0	1.63665	1.25403
276	control-2-20241023-15.czi:c:2/2 - control-2-20241023-15.czi #1	2.003	5.238	1.637	1.558	156.103	1.751	921	601	150.945	1.531	0	0	1.05071	1.09003
277	control-2-20241023-15.czi:c:2/2 - control-2-20241023-15.czi #1	3.196	6.81	2.256	1.804	65.71	2.313	762	624	53.973	1.841	0	0	1.25055	1.15472
278	control-2-20241023-15.czi:c:2/2 - control-2-20241023-15.czi #1	2.734	6.4	2.278	1.528	82.522	2.419	1134	637	79.875	1.616	0	0	1.49084	1.19221
279	control-2-20241023-15.czi:c:2/2 - control-2-20241023-15.czi #1	2.271	5.458	1.796	1.61	69.806	1.865	894	630	65.772	1.616	0	0	1.11553	1.04385
280	control-2-20241023-15.czi:c:2/2 - control-2-20241023-15.czi #1	1.837	5.139	1.687	1.387	143.221	1.826	1560	618	152.241	1.443	0	0	1.21629	1.14403
281	control-2-20241023-15.czi:c:2/2 - control-2-20241023-15.czi #1	2.329	5.649	1.83	1.62	155.302	1.902	679	631	169.695	1.684	0	0	1.12963	1.09034
282	control-2-20241023-15.czi:c:2/2 - control-2-20241023-15.czi #1	2.242	5.529	1.85	1.543	132.163	1.911	801	623	122.276	1.604	0	0	1.19896	1.08504
283	control-2-20241023-15.czi:c:2/2 - control-2-20241023-15.czi #1	1.837	5.168	1.805	1.296	12.118	1.879	1034	632	5.194	1.361	0	0	1.39275	1.15698
284	control-2-20241023-15.czi:c:2/2 - control-2-20241023-15.czi #1	2.321	5.678	1.998	1.479	117.826	2.076	1152	643	124.992	1.521	0	0	1.35091	1.10537
285	control-2-20241023-15.czi:c:2/2 - control-2-20241023-15.czi #1	1.598	4.828	1.776	1.145	28.721	1.802	565	656	19.29	1.179	0	0	1.55109	1.16077
286	control-2-20241023-15.czi:c:2/2 - control-2-20241023-15.czi #1	2.77	6.259	2.101	1.679	91.475	2.232	798	683	72.255	1.701	0	0	1.25134	1.12543
287	control-2-20241023-15.czi:c:2/2 - control-2-20241023-15.czi #1	2.242	5.91	2.248	1.27	133.837	2.313	666	681	143.973	1.323	0	0	1.77008	1.23974
288	control-2-20241023-15.czi:c:2/2 - control-2-20241023-15.czi #1	1.671	4.898	1.645	1.293	160.423	1.734	1063	687	168.69	1.345	0	0	1.27224	1.14249
289	control-2-20241023-15.czi:c:2/2 - control-2-20241023-15.czi #1	1.251	4.317	1.353	1.177	44.052	1.463	1585	695	35.538	1.255	0	0	1.14953	1.18549
290	control-2-20241023-15.czi:c:2/2 - control-2-20241023-15.czi #1	1.728	4.836	1.705	1.291	77.608	1.788	1438	703	64.654	1.276	0	0	1.32068	1.07701
291	control-2-20241023-15.czi:c:2/2 - control-2-20241023-15.czi #1	1.822	5.309	1.862	1.246	98.013	1.902	596	690	100.305	1.318	0	0	1.49438	1.23103
292	control-2-20241023-15.czi:c:2/2 - control-2-20241023-15.czi #1	1.902	5.097	1.831	1.323	165.132	1.882	1348	705	161.565	1.361	0	0	1.38398	1.08695
293	control-2-20241023-15.czi:c:2/2 - control-2-20241023-15.czi #1	2.777	6.491	2.463	1.435	140.568	2.528	1082	715	137.726	1.443	0	0	1.71638	1.20736
294	control-2-20241023-15.czi:c:2/2 - control-2-20241023-15.czi #1	1.808	5.018	1.572	1.465	146.228	1.651	1160	724	145.491	1.503	0	0	1.07304	1.10829
295	control-2-20241023-15.czi:c:2/2 - control-2-20241023-15.czi #1	1.352	4.396	1.57	1.097	120.581	1.651	822	728	124.509	1.179	0	0	1.43118	1.13744
296	control-2-20241023-15.czi:c:2/2 - control-2-20241023-15.czi #1	1.967	5.168	1.73	1.448	118.146	1.802	1126	733	109.29	1.521	0	0	1.19475	1.08051
297	control-2-20241023-15.czi:c:2/2 - control-2-20241023-15.czi #1	1.649	4.857	1.744	1.204	8.945	1.776	1208	744	16.699	1.251	0	0	1.4485	1.13843
298	control-2-20241023-15.czi:c:2/2 - control-2-20241023-15.czi #1	3.037	6.81	2.491	1.552	159.808	2.582	1618	742	162.759	1.635	0	0	1.60503	1.21518
299	control-2-20241023-15.czi:c:2/2 - control-2-20241023-15.czi #1	1.924	5.317	1.889	1.296	114.161	1.983	889	741	120.964	1.342	0	0	1.45756	1.16928
300	control-2-20241023-15.czi:c:2/2 - control-2-20241023-15.czi #1	1.743	5.018	1.606	1.382	132.151	1.701	962	745	143.13	1.443	0	0	1.16208	1.14962
301	control-2-20241023-15.czi:c:2/2 - control-2-20241023-15.czi #1	1.548	4.567	1.617	1.219	175.486	1.651	1282	757	168.111	1.191	0	0	1.3265	1.07221
302	control-2-20241023-15.czi:c:2/2 - control-2-20241023-15.czi #1	3.233	7.059	2.545	1.617	165.126	2.591	559	766	156.801	1.635	0	0	1.5739	1.22651
303	control-2-20241023-15.czi:c:2/2 - control-2-20241023-15.czi #1	2.242	5.86	1.899	1.503	116.532	1.991	117	765	109.983	1.521	0	0	1.26347	1.21885
304	control-2-20241023-15.czi:c:2/2 - control-2-20241023-15.czi #1	1.562	5.57	1.557	1.277	46.002	1.701	35	784	36.87	1.39	0	0	1.21926	1.58059
305	control-2-20241023-15.czi:c:2/2 - control-2-20241023-15.czi #1	3.536	7.81	3.196	1.409	11.329	3.219	1613	783	12.2	1.467	0	0	2.26828	1.37271
306	control-2-20241023-15.czi:c:2/2 - control-2-20241023-15.czi #1	2.669	6.151	1.996	1.702	126.671	2.104	403	782	104.036	1.684	0	0	1.17274	1.12806
307	control-2-20241023-15.czi:c:2/2 - control-2-20241023-15.czi #1	1.634	4.969	1.791	1.162	47.185	1.865	1048	808	43.152	1.203	0	0	1.54131	1.20248
308	control-2-20241023-15.czi:c:2/2 - control-2-20241023-15.czi #1	1.714	4.757	1.565	1.394	118.744	1.642	1108	798	111.251	1.443	0	0	1.12267	1.05062
309	control-2-20241023-15.czi:c:2/2 - control-2-20241023-15.czi #1	1.266	4.197	1.36	1.184	8.022	1.485	196	812	13.241	1.255	0	0	1.14865	1.10722
310	control-2-20241023-15.czi:c:2/2 - control-2-20241023-15.czi #1	2.531	5.919	1.944	1.658	27.853	2.076	631	842	34.992	1.701	0	0	1.1725	1.10153
311	control-2-20241023-15.czi:c:2/2 - control-2-20241023-15.czi #1	2.705	6.76	2.523	1.365	107.667	2.638	1011	826	110.772	1.479	0	0	1.84835	1.34436
312	control-2-20241023-15.czi:c:2/2 - control-2-20241023-15.czi #1	1.815	5.238	1.96	1.179	34.655	2.007	838	855	36.384	1.25	0	0	1.66243	1.20294
313	control-2-20241023-15.czi:c:2/2 - control-2-20241023-15.czi #1	2.018	5.309	1.652	1.555	76.619	1.734	1055	860	78.69	1.616	0	0	1.06238	1.11146
314	control-2-20241023-15.czi:c:2/2 - control-2-20241023-15.czi #1	1.504	4.396	1.393	1.375	133.148	1.488	1377	855	149.036	1.361	0	0	1.01309	1.02249
315	control-2-20241023-15.czi:c:2/2 - control-2-20241023-15.czi #1	2.437	6.039	1.87	1.659	52.199	2.057	200	880	60.255	1.749	0	0	1.12719	1.19087
316	control-2-20241023-15.czi:c:2/2 - control-2-20241023-15.czi #1	2.82	6.57	2.435	1.475	165.665	2.537	500	870	166.43	1.542	0	0	1.65085	1.21807
317	control-2-20241023-15.czi:c:2/2 - control-2-20241023-15.czi #1	1.663	4.878	1.662	1.274	85.094	1.734	947	884	78.69	1.361	0	0	1.30455	1.13863
318	control-2-20241023-15.czi:c:2/2 - control-2-20241023-15.czi #1	2.654	5.968	2.062	1.639	80.552	2.151	842	889	71.565	1.616	0	0	1.25808	1.06794
319	control-2-20241023-15.czi:c:2/2 - control-2-20241023-15.czi #1	3.124	6.669	2.494	1.595	18.439	2.548	348	892	25.71	1.629	0	0	1.56364	1.13292
320	control-2-20241023-15.czi:c:2/2 - control-2-20241023-15.czi #1	2.01	5.238	1.786	1.433	132.281	1.865	876	887	133.152	1.443	0	0	1.24634	1.08624
321	control-2-20241023-15.czi:c:2/2 - control-2-20241023-15.czi #1	1.83	5.118	1.783	1.307	140.804	1.873	908	891	140.528	1.368	0	0	1.36419	1.13904
322	control-2-20241023-15.czi:c:2/2 - control-2-20241023-15.czi #1	1.62	4.707	1.612	1.28	119.827	1.671	270	903	104.744	1.361	0	0	1.25937	1.08834
323	control-2-20241023-15.czi:c:2/2 - control-2-20241023-15.czi #1	2.278	5.84	1.805	1.607	78.077	1.857	1031	935	74.055	1.616	0	0	1.12321	1.19141
324	control-2-20241023-15.czi:c:2/2 - control-2-20241023-15.czi #1	1.743	5.188	1.757	1.263	162.694	1.857	129	925	164.055	1.318	0	0	1.39113	1.22883
325	control-2-20241023-15.czi:c:2/2 - control-2-20241023-15.czi #1	2.365	5.657	1.756	1.714	167.198	1.911	398	922	122.276	1.701	0	0	1.0245	1.07679
326	control-2-20241023-15.czi:c:2/2 - control-2-20241023-15.czi #1	2.531	5.869	1.967	1.639	96.499	2.021	548	932	104.621	1.691	0	0	1.20012	1.08299
327	control-2-20241023-15.czi:c:2/2 - control-2-20241023-15.czi #1	1.634	4.898	1.663	1.252	131.66	1.753	939	944	140.906	1.323	0	0	1.32827	1.16836
328	control-2-20241023-15.czi:c:2/2 - control-2-20241023-15.czi #1	1.793	4.998	1.578	1.447	120.143	1.651	1486	958	124.509	1.521	0	0	1.09053	1.10867
329	control-2-20241023-15.czi:c:2/2 - control-2-20241023-15.czi #1	1.989	5.288	1.897	1.335	150.562	1.983	1262	974	149.036	1.407	0	0	1.42097	1.11876
330	control-2-20241023-15.czi:c:2/2 - control-2-20241023-15.czi #1	1.714	4.948	1.782	1.224	57.888	1.84	847	1000	56.31	1.293	0	0	1.45588	1.13668
331	control-2-20241023-15.czi:c:2/2 - control-2-20241023-15.czi #1	1.75	4.807	1.54	1.447	163.312	1.642	897	984	158.749	1.446	0	0	1.06427	1.05075
332	control-2-20241023-15.czi:c:2/2 - control-2-20241023-15.czi #1	2.777	7.635	2.483	1.424	89.81	2.574	78	1024	82.405	1.531	0	0	1.74368	1.67045
333	control-2-20241023-15.czi:c:2/2 - control-2-20241023-15.czi #1	2.126	5.429	1.915	1.413	140.93	1.983	782	1014	149.036	1.443	0	0	1.35527	1.10323
334	control-2-20241023-15.czi:c:2/2 - control-2-20241023-15.czi #1	2.683	6.23	1.994	1.713	29.6	2.076	683	1034	34.992	1.775	0	0	1.16404	1.15119
335	control-2-20241023-15.czi:c:2/2 - control-2-20241023-15.czi #1	2.871	6.649	2.488	1.469	90.674	2.574	384	1063	82.405	1.446	0	0	1.69367	1.22538
336	control-2-20241023-15.czi:c:2/2 - control-2-20241023-15.czi #1	1.367	4.297	1.451	1.2	137.534	1.533	820	1033	123.69	1.263	0	0	1.20917	1.07486
337	control-2-20241023-15.czi:c:2/2 - control-2-20241023-15.czi #1	1.526	4.467	1.487	1.307	145.823	1.563	1341	1039	157.62	1.361	0	0	1.13772	1.04056
338	control-2-20241023-15.czi:c:2/2 - control-2-20241023-15.czi #1	1.128	3.886	1.341	1.071	143.118	1.415	430	1039	147.265	1.143	0	0	1.2521	1.06534
339	control-2-20241023-15.czi:c:2/2 - control-2-20241023-15.czi #1	1.367	4.396	1.406	1.238	57.322	1.521	418	1056	63.435	1.293	0	0	1.1357	1.12496
340	control-2-20241023-15.czi:c:2/2 - control-2-20241023-15.czi #1	1.866	5.147	1.825	1.302	63.227	1.911	457	1061	57.724	1.369	0	0	1.40169	1.12976
341	control-2-20241023-15.czi:c:2/2 - control-2-20241023-15.czi #1	2.98	6.839	2.606	1.456	172.942	2.67	556	1052	170.838	1.482	0	0	1.78984	1.24899
342	control-2-20241023-15.czi:c:2/2 - control-2-20241023-15.czi #1	1.895	5.077	1.768	1.365	13.827	1.84	676	1066	33.69	1.361	0	0	1.29524	1.08242
343	control-2-20241023-15.czi:c:2/2 - control-2-20241023-15.czi #1	1.728	4.948	1.589	1.385	19.073	1.694	685	1098	17.526	1.446	0	0	1.14729	1.12747
344	control-2-20241023-15.czi:c:2/2 - control-2-20241023-15.czi #1	1.584	4.517	1.487	1.356	7.02	1.563	512	1093	157.62	1.361	0	0	1.09661	1.02503
345	control-2-20241023-15.czi:c:2/2 - control-2-20241023-15.czi #1	1.569	4.637	1.6	1.249	116.693	1.677	744	1115	120.466	1.318	0	0	1.28102	1.09054
346	control-2-20241023-15.czi:c:2/2 - control-2-20241023-15.czi #1	1.367	4.276	1.406	1.237	65.293	1.488	581	1132	59.036	1.276	0	0	1.13662	1.06438
347	control-2-20241023-15.czi:c:2/2 - control-2-20241023-15.czi #1	1.671	4.687	1.57	1.355	77.574	1.642	751	1188	68.749	1.361	0	0	1.15867	1.04617
348	control-2-20241023-15.czi:c:2/2 - control-2-20241023-15.czi #1	1.772	4.977	1.877	1.202	1.218	1.919	876	1198	12.804	1.191	0	0	1.56156	1.1124
349	control-2-20241023-15.czi:c:2/2 - control-2-20241023-15.czi #1	1.62	4.807	1.677	1.23	161.29	1.776	954	1197	163.301	1.276	0	0	1.36341	1.13507
350	control-2-20241023-15.czi:c:2/2 - control-2-20241023-15.czi #1	1.779	4.927	1.798	1.26	134.876	1.888	515	1208	125.838	1.323	0	0	1.42698	1.08587
351	control-2-20241023-15.czi:c:2/2 - control-2-20241023-15.czi #1	1.439	4.628	1.463	1.253	115.786	1.533	993	1222	109.44	1.323	0	0	1.1676	1.18445
352	control-2-20241023-15.czi:c:2/2 - control-2-20241023-15.czi #1	2.408	5.919	2.052	1.494	82.191	2.126	241	1268	73.74	1.531	0	0	1.37349	1.15779
353	control-2-20241023-15.czi:c:2/2 - control-2-20241023-15.czi #1	1.692	4.969	1.586	1.359	82.777	1.651	930	1268	78.111	1.444	0	0	1.16703	1.16126
354	control-2-20241023-15.czi:c:2/2 - control-2-20241023-15.czi #1	2.191	5.508	1.789	1.56	146.196	1.873	286	1253	140.528	1.616	0	0	1.14679	1.10188
355	control-2-20241023-15.czi:c:2/2 - control-2-20241023-15.czi #1	2.835	6.992	2.012	1.794	40.038	2.173	9	1280	59.421	1.882	0	0	1.12152	1.37227
356	control-2-20241023-15.czi:c:2/2 - control-2-20241023-15.czi #1	2.292	6.321	2.65	1.102	143.183	2.689	530	1266	145.305	1.203	0	0	2.40472	1.38723
357	control-2-20241023-15.czi:c:2/2 - control-2-20241023-15.czi #1	2.531	6.089	2.174	1.483	163.293	2.186	331	1279	166.504	1.521	0	0	1.46595	1.16571
358	control-2-20241023-15.czi:c:2/2 - control-2-20241023-15.czi #1	2.712	6.209	2.12	1.629	177.637	2.186	465	1297	13.496	1.616	0	0	1.30141	1.13121
359	control-2-20241023-15.czi:c:2/2 - control-2-20241023-15.czi #1	1.786	4.878	1.611	1.412	6.665	1.671	570	1303	165.256	1.446	0	0	1.14093	1.06021
360	control-2-20241023-15.czi:c:2/2 - control-2-20241023-15.czi #1	2.198	5.479	1.881	1.488	136.21	1.958	439	1305	145.62	1.503	0	0	1.26411	1.08684
361	control-2-20241023-15.czi:c:2/2 - control-2-20241023-15.czi #1	1.779	4.948	1.747	1.297	159.837	1.857	843	1323	164.055	1.361	0	0	1.34695	1.09515
362	control-2-20241023-15.czi:c:2/2 - control-2-20241023-15.czi #1	1.497	4.396	1.398	1.364	53.612	1.488	899	1363	59.036	1.361	0	0	1.02493	1.02727
363	control-2-20241023-15.czi:c:2/2 - control-2-20241023-15.czi #1	2.611	6.59	2.501	1.329	139.168	2.592	274	1353	138.991	1.439	0	0	1.88187	1.32359
364	control-2-20241023-15.czi:c:2/2 - control-2-20241023-15.czi #1	2.502	5.939	2.118	1.504	134.036	2.218	316	1357	147.529	1.563	0	0	1.40824	1.12184
365	control-2-20241023-15.czi:c:2/2 - control-2-20241023-15.czi #1	1.692	4.998	1.787	1.206	27.526	1.84	958	1368	33.69	1.274	0	0	1.48176	1.17485
366	control-2-20241023-15.czi:c:2/2 - control-2-20241023-15.czi #1	1.736	4.807	1.561	1.416	136.329	1.651	494	1366	145.491	1.446	0	0	1.1024	1.05923
367	control-2-20241023-15.czi:c:2/2 - control-2-20241023-15.czi #1	1.555	4.998	1.835	1.079	107.951	1.911	161	1367	110.854	1.191	0	0	1.70065	1.27836
368	control-2-20241023-15.czi:c:2/2 - control-2-20241023-15.czi #1	2.596	6.188	2.403	1.376	164.931	2.479	445	1373	157.834	1.446	0	0	1.74637	1.17378
369	control-2-20241023-15.czi:c:2/2 - control-2-20241023-15.czi #1	2.466	6.2	2.265	1.386	140.357	2.352	256	1372	130.601	1.443	0	0	1.6342	1.24045
370	control-2-20241023-15.czi:c:2/2 - control-2-20241023-15.czi #1	2.379	6.852	1.747	1.734	62.913	1.911	13	1390	32.276	1.701	0	0	1.0075	1.57047
371	control-2-20241023-15.czi:c:2/2 - control-2-20241023-15.czi #1	2.69	6.13	2.164	1.583	133.595	2.218	389	1397	147.529	1.624	0	0	1.36702	1.11163
372	control-2-20241023-15.czi:c:2/2 - control-2-20241023-15.czi #1	1.475	4.417	1.412	1.331	58.663	1.488	786	1416	30.964	1.361	0	0	1.06086	1.05257
373	control-2-20241023-15.czi:c:2/2 - control-2-20241023-15.czi #1	1.273	4.106	1.301	1.246	56.111	1.395	765	1418	52.431	1.276	0	0	1.04414	1.0539
374	control-2-20241023-15.czi:c:2/2 - control-2-20241023-15.czi #1	1.526	4.587	1.405	1.383	24.742	1.505	1006	1422	42.709	1.361	0	0	1.01591	1.09722
375	control-2-20241023-15.czi:c:2/2 - control-2-20241023-15.czi #1	3.008	6.74	2.487	1.54	152.094	2.591	474	1442	156.801	1.624	0	0	1.61494	1.2018
376	control-2-20241023-15.czi:c:2/2 - control-2-20241023-15.czi #1	1.266	4.517	1.361	1.184	66.287	1.533	237	1457	56.31	1.276	0	0	1.14949	1.2825
377	control-2-20241023-15.czi:c:2/2 - control-2-20241023-15.czi #1	1.106	4.226	1.323	1.065	153.251	1.463	236	1459	144.462	1.106	0	0	1.24225	1.28497
378	control-2-20241023-15.czi:c:2/2 - control-2-20241023-15.czi #1	2.285	6.321	1.768	1.646	173.35	1.911	68	1474	32.276	1.616	0	0	1.07412	1.39148
379	control-2-20241023-15.czi:c:2/2 - control-2-20241023-15.czi #1	2.025	5.529	2	1.289	102.773	2.057	390	1478	97.125	1.361	0	0	1.55159	1.20132
380	control-2-20241023-15.czi:c:2/2 - control-2-20241023-15.czi #1	2.647	6.109	1.974	1.707	144.202	2.133	241	1497	156.501	1.787	0	0	1.15641	1.12196
381	control-2-20241023-15.czi:c:2/2 - control-2-20241023-15.czi #1	1.461	4.517	1.7	1.094	21.856	1.753	407	1518	22.834	1.141	0	0	1.55393	1.11132
382	control-2-20241023-15.czi:c:2/2 - control-2-20241023-15.czi #1	1.924	5.86	1.57	1.56	113.286	1.711	46	1519	116.565	1.531	0	0	1.00641	1.4203
383	control-2-20241023-15.czi:c:2/2 - control-2-20241023-15.czi #1	2.271	5.798	1.941	1.49	59.81	2.059	183	1548	51.71	1.568	0	0	1.30268	1.17796
384	control-2-20241023-15.czi:c:2/2 - control-2-20241023-15.czi #1	2.437	6.151	1.947	1.593	34.336	2.076	110	1568	34.992	1.651	0	0	1.22222	1.23545
385	control-2-20241023-15.czi:c:2/2 - control-2-20241023-15.czi #1	2.112	5.479	1.874	1.435	33.865	1.943	241	1571	23.199	1.503	0	0	1.30592	1.13109
386	control-2-20241023-15.czi:c:2/2 - control-2-20241023-15.czi #1	1.598	4.707	1.549	1.313	175.38	1.614	344	1579	161.565	1.361	0	0	1.17974	1.10332
387	control-2-20241023-15.czi:c:2/2 - control-2-20241023-15.czi #1	1.808	5.379	1.873	1.229	110.944	1.939	121	1605	105.255	1.293	0	0	1.524	1.27349
388	control-2-20241023-15.czi:c:2/2 - control-2-20241023-15.czi #1	1.692	4.857	1.597	1.349	44.243	1.701	360	1630	53.13	1.439	0	0	1.18384	1.1095
389	control-2-20241023-15.czi:c:2/2 - control-2-20241023-15.czi #1	1.888	5.388	1.956	1.229	3.989	2.021	224	1634	14.621	1.276	0	0	1.59154	1.22361
390	control-2-20241023-16.czi:c:2/2 - control-2-20241023-16.czi #1	2.958	6.831	2.245	1.678	57.307	2.335	1557	181	56.889	1.749	0	0	1.3379	1.25534
391	control-2-20241023-16.czi:c:2/2 - control-2-20241023-16.czi #1	2.748	6.429	2.262	1.547	72.351	2.363	946	202	59.744	1.609	0	0	1.46218	1.19691
392	control-2-20241023-16.czi:c:2/2 - control-2-20241023-16.czi #1	3.066	6.781	2.226	1.754	32.487	2.313	1480	201	36.027	1.793	0	0	1.2691	1.19345
393	control-2-20241023-16.czi:c:2/2 - control-2-20241023-16.czi #1	1.996	5.218	1.81	1.404	171.15	1.857	581	185	164.055	1.446	0	0	1.28917	1.08552
394	control-2-20241023-16.czi:c:2/2 - control-2-20241023-16.czi #1	2.755	6.159	2.17	1.617	32.071	2.245	1616	205	37.304	1.684	0	0	1.34199	1.09569
395	control-2-20241023-16.czi:c:2/2 - control-2-20241023-16.czi #1	2.141	5.719	1.984	1.373	110.24	2.055	1488	238	114.444	1.444	0	0	1.44501	1.21566
396	control-2-20241023-16.czi:c:2/2 - control-2-20241023-16.czi #1	1.374	4.488	1.439	1.216	46.25	1.514	163	255	38.157	1.321	0	0	1.18339	1.16657
397	control-2-20241023-16.czi:c:2/2 - control-2-20241023-16.czi #1	3.327	7.532	2.728	1.553	23.744	2.77	245	270	17.879	1.679	0	0	1.7566	1.35693
398	control-2-20241023-16.czi:c:2/2 - control-2-20241023-16.czi #1	2.372	6.159	2.15	1.405	4.344	2.237	1595	265	8.746	1.446	0	0	1.53025	1.27261
399	control-2-20241023-16.czi:c:2/2 - control-2-20241023-16.czi #1	1.389	4.347	1.421	1.244	34.263	1.521	343	270	26.565	1.276	0	0	1.14228	1.0826
400	control-2-20241023-16.czi:c:2/2 - control-2-20241023-16.czi #1	1.967	5.297	1.8	1.391	107.73	1.888	1128	269	125.838	1.403	0	0	1.29403	1.13513
401	control-2-20241023-16.czi:c:2/2 - control-2-20241023-16.czi #1	2.611	6.18	1.864	1.783	117.07	1.993	1566	292	129.806	1.786	0	0	1.04543	1.16402
402	control-2-20241023-16.czi:c:2/2 - control-2-20241023-16.czi #1	3.269	7.071	2.253	1.847	93.106	2.372	263	336	75.466	1.931	0	0	1.21982	1.21713
403	control-2-20241023-16.czi:c:2/2 - control-2-20241023-16.czi #1	2.206	5.508	1.736	1.618	105.467	1.84	1599	310	123.69	1.616	0	0	1.07293	1.09439
404	control-2-20241023-16.czi:c:2/2 - control-2-20241023-16.czi #1	2.582	6.188	2.234	1.471	167.484	2.232	993	317	162.255	1.485	0	0	1.51869	1.18014
405	control-2-20241023-16.czi:c:2/2 - control-2-20241023-16.czi #1	2.553	6.039	2.237	1.453	17.214	2.29	1251	338	21.801	1.506	0	0	1.53957	1.13676
406	control-2-20241023-16.czi:c:2/2 - control-2-20241023-16.czi #1	2.618	5.989	2.047	1.629	107.502	2.151	1130	334	108.435	1.701	0	0	1.2566	1.09026
407	control-2-20241023-16.czi:c:2/2 - control-2-20241023-16.czi #1	1.851	5.068	1.592	1.481	114.68	1.671	1328	353	104.744	1.521	0	0	1.07495	1.10422
408	control-2-20241023-16.czi:c:2/2 - control-2-20241023-16.czi #1	1.808	5.068	1.698	1.356	29.762	1.753	1174	379	39.094	1.407	0	0	1.25221	1.13049
409	control-2-20241023-16.czi:c:2/2 - control-2-20241023-16.czi #1	2.69	6.3	2.218	1.544	56.827	2.288	1444	401	48.013	1.597	0	0	1.43653	1.17414
410	control-2-20241023-16.czi:c:2/2 - control-2-20241023-16.czi #1	1.743	4.927	1.809	1.227	10.509	1.882	1274	398	18.435	1.276	0	0	1.47433	1.1083
411	control-2-20241023-16.czi:c:2/2 - control-2-20241023-16.czi #1	3.008	6.76	2.475	1.548	37.833	2.551	1527	427	36.87	1.673	0	0	1.59884	1.20894
412	control-2-20241023-16.czi:c:2/2 - control-2-20241023-16.czi #1	2.936	6.74	2.453	1.524	167.626	2.518	1036	413	168.311	1.608	0	0	1.60958	1.23127
413	control-2-20241023-16.czi:c:2/2 - control-2-20241023-16.czi #1	1.381	4.347	1.444	1.218	31.932	1.533	344	422	33.69	1.276	0	0	1.18555	1.08887
414	control-2-20241023-16.czi:c:2/2 - control-2-20241023-16.czi #1	2.083	5.338	1.864	1.423	36.967	1.939	1370	446	37.875	1.48	0	0	1.30991	1.08857
415	control-2-20241023-16.czi:c:2/2 - control-2-20241023-16.czi #1	1.577	4.678	1.513	1.327	178.504	1.614	1597	440	161.565	1.361	0	0	1.14017	1.10428
416	control-2-20241023-16.czi:c:2/2 - control-2-20241023-16.czi #1	2.379	5.939	1.993	1.52	69.952	2.092	1513	473	63.435	1.597	0	0	1.31118	1.17984
417	control-2-20241023-16.czi:c:2/2 - control-2-20241023-16.czi #1	1.569	4.587	1.516	1.318	141.511	1.582	1310	456	126.254	1.369	0	0	1.15023	1.06715
418	control-2-20241023-16.czi:c:2/2 - control-2-20241023-16.czi #1	2.155	5.761	1.895	1.448	53.194	1.978	1616	476	64.537	1.503	0	0	1.3087	1.22557
419	control-2-20241023-16.czi:c:2/2 - control-2-20241023-16.czi #1	1.938	5.338	1.823	1.353	76.091	1.888	1590	482	82.235	1.361	0	0	1.34738	1.17002
420	control-2-20241023-16.czi:c:2/2 - control-2-20241023-16.czi #1	2.864	6.47	2.41	1.513	31.792	2.511	1409	479	28.301	1.597	0	0	1.59286	1.16312
421	control-2-20241023-16.czi:c:2/2 - control-2-20241023-16.czi #1	1.331	4.247	1.362	1.243	51.83	1.446	872	485	61.928	1.321	0	0	1.09574	1.07839
422	control-2-20241023-16.czi:c:2/2 - control-2-20241023-16.czi #1	2.864	6.491	2.17	1.681	43.121	2.245	1441	501	52.696	1.744	0	0	1.2909	1.17069
423	control-2-20241023-16.czi:c:2/2 - control-2-20241023-16.czi #1	1.526	4.728	1.617	1.201	148.16	1.701	607	491	143.13	1.263	0	0	1.34638	1.16571
424	control-2-20241023-16.czi:c:2/2 - control-2-20241023-16.czi #1	1.497	4.517	1.445	1.319	70.097	1.533	1346	506	56.31	1.361	0	0	1.09553	1.0846
425	control-2-20241023-16.czi:c:2/2 - control-2-20241023-16.czi #1	2.546	6.802	2.182	1.485	123.255	2.288	55	495	131.987	1.521	0	0	1.46936	1.44612
426	control-2-20241023-16.czi:c:2/2 - control-2-20241023-16.czi #1	1.779	5.068	1.775	1.276	50.67	1.867	495	522	59.931	1.323	0	0	1.39107	1.14891
427	control-2-20241023-16.czi:c:2/2 - control-2-20241023-16.czi #1	2.191	5.599	1.873	1.49	157.293	1.985	1033	513	170.134	1.533	0	0	1.25705	1.13859
428	control-2-20241023-16.czi:c:2/2 - control-2-20241023-16.czi #1	3.16	7.071	2.607	1.543	115.368	2.638	1136	511	110.772	1.595	0	0	1.68957	1.25911
429	control-2-20241023-16.czi:c:2/2 - control-2-20241023-16.czi #1	2.068	5.267	1.779	1.48	170.058	1.832	1209	525	158.199	1.446	0	0	1.20203	1.0675
430	control-2-20241023-16.czi:c:2/2 - control-2-20241023-16.czi #1	1.714	4.807	1.583	1.378	41.521	1.651	1412	541	34.509	1.445	0	0	1.14877	1.07282
431	control-2-20241023-16.czi:c:2/2 - control-2-20241023-16.czi #1	1.931	5.168	1.765	1.393	1.287	1.836	1442	538	13.392	1.446	0	0	1.26705	1.10066
432	control-2-20241023-16.czi:c:2/2 - control-2-20241023-16.czi #1	2.481	6.109	2.3	1.373	37.345	2.432	250	550	36.469	1.443	0	0	1.67516	1.19703
433	control-2-20241023-16.czi:c:2/2 - control-2-20241023-16.czi #1	1.28	4.156	1.323	1.232	0.423	1.403	1466	556	165.964	1.191	0	0	1.07386	1.07382
434	control-2-20241023-16.czi:c:2/2 - control-2-20241023-16.czi #1	2.719	6.329	2.156	1.606	105.025	2.245	1036	557	114.624	1.64	0	0	1.34247	1.17233
435	control-2-20241023-16.czi:c:2/2 - control-2-20241023-16.czi #1	2.076	5.388	1.873	1.411	162.645	1.919	1262	566	167.196	1.446	0	0	1.32743	1.1128
436	control-2-20241023-16.czi:c:2/2 - control-2-20241023-16.czi #1	3.016	6.69	2.153	1.784	94.367	2.26	1089	562	109.799	1.871	0	0	1.20684	1.18089
437	control-2-20241023-16.czi:c:2/2 - control-2-20241023-16.czi #1	1.613	4.757	1.686	1.218	130.085	1.77	1121	563	125.218	1.321	0	0	1.38424	1.11641
438	control-2-20241023-16.czi:c:2/2 - control-2-20241023-16.czi #1	2.17	5.458	1.761	1.569	0.937	1.832	1627	581	21.801	1.616	0	0	1.12237	1.09244
439	control-2-20241023-16.czi:c:2/2 - control-2-20241023-16.czi #1	2.459	6.18	2.211	1.416	93.901	2.252	631	575	100.886	1.477	0	0	1.56144	1.23597
440	control-2-20241023-16.czi:c:2/2 - control-2-20241023-16.czi #1	1.649	5.018	1.676	1.253	81.983	1.753	958	610	75.964	1.276	0	0	1.33759	1.21515
441	control-2-20241023-16.czi:c:2/2 - control-2-20241023-16.czi #1	2.17	5.508	1.824	1.514	159.084	1.978	1111	595	154.537	1.588	0	0	1.20476	1.11255
442	control-2-20241023-16.czi:c:2/2 - control-2-20241023-16.czi #1	1.743	5.118	1.553	1.429	9.03	1.651	1071	603	168.111	1.446	0	0	1.08677	1.1959
443	control-2-20241023-16.czi:c:2/2 - control-2-20241023-16.czi #1	2.878	6.669	2.589	1.416	25.064	2.669	1468	625	30.651	1.483	0	0	1.82839	1.22976
444	control-2-20241023-16.czi:c:2/2 - control-2-20241023-16.czi #1	2.625	6.541	2.131	1.568	106.362	2.321	1011	615	118.443	1.616	0	0	1.35906	1.29703
445	control-2-20241023-16.czi:c:2/2 - control-2-20241023-16.czi #1	2.82	6.86	2.595	1.384	105.327	2.638	1296	614	110.772	1.485	0	0	1.875	1.32797
446	control-2-20241023-16.czi:c:2/2 - control-2-20241023-16.czi #1	2.423	5.898	2.108	1.463	107.25	2.18	1151	622	110.556	1.526	0	0	1.44087	1.14247
447	control-2-20241023-16.czi:c:2/2 - control-2-20241023-16.czi #1	1.497	4.396	1.523	1.252	152.265	1.605	1632	631	147.995	1.276	0	0	1.21645	1.02727
448	control-2-20241023-16.czi:c:2/2 - control-2-20241023-16.czi #1	1.793	5.118	1.842	1.24	13.313	1.939	1600	649	15.255	1.276	0	0	1.48548	1.16255
449	control-2-20241023-16.czi:c:2/2 - control-2-20241023-16.czi #1	2.198	5.388	1.811	1.546	4.027	1.857	1233	647	164.055	1.531	0	0	1.17141	1.05104
450	control-2-20241023-16.czi:c:2/2 - control-2-20241023-16.czi #1	1.417	4.347	1.456	1.239	10.292	1.533	1186	651	19.44	1.276	0	0	1.17514	1.06121
451	control-2-20241023-16.czi:c:2/2 - control-2-20241023-16.czi #1	1.75	4.998	1.773	1.256	24.379	1.832	1363	668	21.801	1.318	0	0	1.41162	1.13591
452	control-2-20241023-16.czi:c:2/2 - control-2-20241023-16.czi #1	1.801	5.91	1.745	1.314	142.177	1.873	21	659	140.528	1.443	0	0	1.32801	1.5433
453	control-2-20241023-16.czi:c:2/2 - control-2-20241023-16.czi #1	2.184	5.608	2.065	1.347	32.442	2.218	1282	673	32.471	1.462	0	0	1.53304	1.14592
454	control-2-20241023-16.czi:c:2/2 - control-2-20241023-16.czi #1	2.56	6.541	2.31	1.411	114.807	2.407	122	663	122.005	1.445	0	0	1.63714	1.32996
455	control-2-20241023-16.czi:c:2/2 - control-2-20241023-16.czi #1	2.437	5.749	1.932	1.606	90.025	2.045	271	663	106.928	1.616	0	0	1.20299	1.07924
456	control-2-20241023-16.czi:c:2/2 - control-2-20241023-16.czi #1	1.743	4.977	1.639	1.354	12.484	1.722	1178	678	20.225	1.423	0	0	1.21049	1.13091
457	control-2-20241023-16.czi:c:2/2 - control-2-20241023-16.czi #1	1.663	4.737	1.71	1.239	178.524	1.753	784	687	165.964	1.191	0	0	1.38015	1.07375
458	control-2-20241023-16.czi:c:2/2 - control-2-20241023-16.czi #1	3.008	6.549	2.31	1.658	112.848	2.396	1211	683	117.474	1.692	0	0	1.39324	1.13465
459	control-2-20241023-16.czi:c:2/2 - control-2-20241023-16.czi #1	1.757	5.139	1.583	1.413	160.809	1.694	1507	692	162.474	1.446	0	0	1.12031	1.19612
460	control-2-20241023-16.czi:c:2/2 - control-2-20241023-16.czi #1	2.871	6.35	2.032	1.799	128.551	2.146	1550	700	146.31	1.825	0	0	1.12952	1.11765
461	control-2-20241023-16.czi:c:2/2 - control-2-20241023-16.czi #1	2.256	5.798	2.176	1.32	123.297	2.264	1591	708	124.287	1.369	0	0	1.64848	1.18579
462	control-2-20241023-16.czi:c:2/2 - control-2-20241023-16.czi #1	2.177	5.508	1.949	1.422	11.745	1.991	776	731	19.983	1.444	0	0	1.3706	1.10897
463	control-2-20241023-16.czi:c:2/2 - control-2-20241023-16.czi #1	2.3	5.798	1.954	1.499	168.374	2.021	1556	736	165.379	1.531	0	0	1.30354	1.1631
464	control-2-20241023-16.czi:c:2/2 - control-2-20241023-16.czi #1	3.29	7.03	2.518	1.664	21.522	2.669	798	756	22.479	1.733	0	0	1.51322	1.19538
465	control-2-20241023-16.czi:c:2/2 - control-2-20241023-16.czi #1	1.83	5.048	1.74	1.339	35.059	1.82	379	758	37.405	1.421	0	0	1.29948	1.1081
466	control-2-20241023-16.czi:c:2/2 - control-2-20241023-16.czi #1	1.511	4.658	1.648	1.168	15.751	1.753	1362	756	14.036	1.191	0	0	1.41096	1.14268
467	control-2-20241023-16.czi:c:2/2 - control-2-20241023-16.czi #1	2.394	5.798	1.972	1.545	149.356	2.076	1093	767	145.008	1.616	0	0	1.27638	1.11744
468	control-2-20241023-16.czi:c:2/2 - control-2-20241023-16.czi #1	2.358	6.209	2.305	1.302	106.149	2.435	1010	771	114.775	1.403	0	0	1.77035	1.30104
469	control-2-20241023-16.czi:c:2/2 - control-2-20241023-16.czi #1	1.678	4.948	1.696	1.259	170.438	1.794	914	779	174.56	1.276	0	0	1.3471	1.16107
470	control-2-20241023-16.czi:c:2/2 - control-2-20241023-16.czi #1	2.517	6.321	2.068	1.55	140.906	2.178	79	781	141.34	1.605	0	0	1.33419	1.26322
471	control-2-20241023-16.czi:c:2/2 - control-2-20241023-16.czi #1	2.235	5.649	1.996	1.425	14.004	2.085	554	795	11.768	1.483	0	0	1.4007	1.1362
472	control-2-20241023-16.czi:c:2/2 - control-2-20241023-16.czi #1	1.685	4.878	1.642	1.306	10.306	1.734	1484	807	11.31	1.276	0	0	1.25727	1.12376
473	control-2-20241023-16.czi:c:2/2 - control-2-20241023-16.czi #1	2.43	6.03	2.002	1.545	113.455	2.104	711	813	104.036	1.597	0	0	1.29579	1.19074
474	control-2-20241023-16.czi:c:2/2 - control-2-20241023-16.czi #1	1.36	4.467	1.396	1.24	43.646	1.514	1100	828	51.843	1.276	0	0	1.12581	1.16757
475	control-2-20241023-16.czi:c:2/2 - control-2-20241023-16.czi #1	2.278	5.749	1.919	1.512	178.433	1.985	1315	823	170.134	1.531	0	0	1.26918	1.15457
476	control-2-20241023-16.czi:c:2/2 - control-2-20241023-16.czi #1	1.598	4.778	1.7	1.197	146.374	1.77	1146	819	144.782	1.255	0	0	1.42022	1.13686
477	control-2-20241023-16.czi:c:2/2 - control-2-20241023-16.czi #1	1.526	4.637	1.586	1.225	80.476	1.651	967	842	78.111	1.276	0	0	1.29469	1.12127
478	control-2-20241023-16.czi:c:2/2 - control-2-20241023-16.czi #1	2.242	5.728	2.126	1.343	5.947	2.186	1467	843	13.496	1.361	0	0	1.58302	1.16456
479	control-2-20241023-16.czi:c:2/2 - control-2-20241023-16.czi #1	2.054	5.288	1.682	1.554	174.959	1.753	1419	859	157.166	1.609	0	0	1.08237	1.08336
480	control-2-20241023-16.czi:c:2/2 - control-2-20241023-16.czi #1	1.54	4.467	1.449	1.354	8.246	1.533	582	887	160.56	1.361	0	0	1.07016	1.0311
481	control-2-20241023-16.czi:c:2/2 - control-2-20241023-16.czi #1	1.656	4.757	1.69	1.248	126.549	1.77	1189	906	125.218	1.321	0	0	1.35417	1.08742
482	control-2-20241023-16.czi:c:2/2 - control-2-20241023-16.czi #1	2.191	5.649	1.842	1.515	34.812	1.939	908	928	37.875	1.559	0	0	1.21584	1.15902
483	control-2-20241023-16.czi:c:2/2 - control-2-20241023-16.czi #1	2.415	6.018	2.25	1.367	103.563	2.34	874	915	109.093	1.412	0	0	1.64594	1.19338
484	control-2-20241023-16.czi:c:2/2 - control-2-20241023-16.czi #1	1.649	4.878	1.556	1.349	130.663	1.684	1058	921	135	1.407	0	0	1.15345	1.14829
485	control-2-20241023-16.czi:c:2/2 - control-2-20241023-16.czi #1	2.423	5.819	1.974	1.563	72.188	2.021	848	948	75.379	1.587	0	0	1.26296	1.11207
486	control-2-20241023-16.czi:c:2/2 - control-2-20241023-16.czi #1	2.676	6.159	2.186	1.559	61.695	2.218	449	949	57.529	1.595	0	0	1.40218	1.12804
487	control-2-20241023-16.czi:c:2/2 - control-2-20241023-16.czi #1	1.62	4.687	1.628	1.267	160.06	1.753	670	935	157.166	1.276	0	0	1.28493	1.07911
488	control-2-20241023-16.czi:c:2/2 - control-2-20241023-16.czi #1	1.2	3.986	1.298	1.178	33.674	1.374	528	953	21.801	1.191	0	0	1.10187	1.05362
489	control-2-20241023-16.czi:c:2/2 - control-2-20241023-16.czi #1	2.256	5.628	1.952	1.472	73.911	2.045	477	975	73.072	1.521	0	0	1.32609	1.11727
490	control-2-20241023-16.czi:c:2/2 - control-2-20241023-16.czi #1	2.126	5.438	1.744	1.552	34.663	1.865	1226	992	46.848	1.616	0	0	1.12371	1.10689
491	control-2-20241023-16.czi:c:2/2 - control-2-20241023-16.czi #1	1.656	4.778	1.562	1.35	113.866	1.675	493	984	113.962	1.443	0	0	1.15704	1.09704
492	control-2-20241023-16.czi:c:2/2 - control-2-20241023-16.czi #1	2.01	5.238	1.749	1.463	141.116	1.82	888	987	142.595	1.503	0	0	1.19549	1.08624
493	control-2-20241023-16.czi:c:2/2 - control-2-20241023-16.czi #1	2.307	5.699	1.893	1.552	114.411	2.016	760	992	117.646	1.635	0	0	1.21972	1.12031
494	control-2-20241023-16.czi:c:2/2 - control-2-20241023-16.czi #1	2.676	6.4	2.428	1.403	153.019	2.479	381	1000	149.036	1.473	0	0	1.73058	1.21805
495	control-2-20241023-16.czi:c:2/2 - control-2-20241023-16.czi #1	2.112	5.408	1.886	1.426	0.645	1.985	1158	1016	9.866	1.446	0	0	1.32258	1.10197
496	control-2-20241023-16.czi:c:2/2 - control-2-20241023-16.czi #1	2.647	6.329	1.981	1.701	127.821	2.195	302	1006	144.462	1.825	0	0	1.16461	1.20422
497	control-2-20241023-16.czi:c:2/2 - control-2-20241023-16.czi #1	1.808	5.147	1.715	1.343	100.214	1.794	1129	1033	121.43	1.361	0	0	1.27699	1.166
498	control-2-20241023-16.czi:c:2/2 - control-2-20241023-16.czi #1	1.642	4.848	1.46	1.432	91.831	1.568	935	1050	12.529	1.446	0	0	1.01955	1.13905
499	control-2-20241023-16.czi:c:2/2 - control-2-20241023-16.czi #1	3.254	7.071	2.64	1.569	143.931	2.713	1082	1049	147.804	1.647	0	0	1.6826	1.22274
500	control-2-20241023-16.czi:c:2/2 - control-2-20241023-16.czi #1	3.182	6.76	2.298	1.763	24.179	2.395	864	1062	16.504	1.87	0	0	1.30346	1.14283
501	control-2-20241023-16.czi:c:2/2 - control-2-20241023-16.czi #1	1.945	5.147	1.809	1.369	154.262	1.911	801	1063	147.724	1.445	0	0	1.3214	1.08387
502	control-2-20241023-16.czi:c:2/2 - control-2-20241023-16.czi #1	2.669	6.118	2.222	1.529	103.868	2.323	403	1082	113.749	1.531	0	0	1.45324	1.11599
503	control-2-20241023-16.czi:c:2/2 - control-2-20241023-16.czi #1	2.271	5.649	1.83	1.58	167.085	1.939	447	1092	164.745	1.616	0	0	1.15823	1.11819
504	control-2-20241023-16.czi:c:2/2 - control-2-20241023-16.czi #1	2.734	6.42	2.226	1.563	64.384	2.358	488	1109	64.359	1.698	0	0	1.42418	1.19967
505	control-2-20241023-16.czi:c:2/2 - control-2-20241023-16.czi #1	1.974	5.238	1.724	1.458	116.85	1.802	926	1098	109.29	1.531	0	0	1.18244	1.10605
506	control-2-20241023-16.czi:c:2/2 - control-2-20241023-16.czi #1	2.227	5.529	1.833	1.547	157.598	1.911	508	1108	147.724	1.609	0	0	1.18487	1.09235
507	control-2-20241023-16.czi:c:2/2 - control-2-20241023-16.czi #1	2.278	5.678	2.036	1.425	160.647	2.071	710	1121	160.821	1.479	0	0	1.42877	1.12623
508	control-2-20241023-16.czi:c:2/2 - control-2-20241023-16.czi #1	2.763	6.3	2.393	1.47	41.835	2.453	429	1135	33.69	1.503	0	0	1.62789	1.14312
509	control-2-20241023-16.czi:c:2/2 - control-2-20241023-16.czi #1	1.772	4.998	1.769	1.276	118.383	1.84	406	1136	123.69	1.331	0	0	1.38636	1.12181
510	control-2-20241023-16.czi:c:2/2 - control-2-20241023-16.czi #1	2.061	5.628	2.06	1.274	51.272	2.178	536	1154	51.34	1.383	0	0	1.61695	1.22298
511	control-2-20241023-16.czi:c:2/2 - control-2-20241023-16.czi #1	3.008	6.79	2.556	1.499	174.689	2.62	1468	1158	166.866	1.531	0	0	1.70514	1.2197
512	control-2-20241023-16.czi:c:2/2 - control-2-20241023-16.czi #1	2.77	6.209	2.006	1.758	112.524	2.131	741	1161	118.61	1.786	0	0	1.14107	1.10753
513	control-2-20241023-16.czi:c:2/2 - control-2-20241023-16.czi #1	1.54	4.587	1.485	1.321	24.064	1.598	702	1198	25.201	1.361	0	0	1.12415	1.08724
514	control-2-20241023-16.czi:c:2/2 - control-2-20241023-16.czi #1	1.519	4.467	1.508	1.282	57.955	1.582	847	1203	53.746	1.323	0	0	1.17629	1.04536
515	control-2-20241023-16.czi:c:2/2 - control-2-20241023-16.czi #1	1.909	5.267	1.8	1.35	11.226	1.857	662	1206	15.945	1.361	0	0	1.33333	1.15641
516	control-2-20241023-16.czi:c:2/2 - control-2-20241023-16.czi #1	1.671	4.969	1.484	1.433	131.69	1.582	935	1199	143.746	1.483	0	0	1.03559	1.17585
517	control-2-20241023-16.czi:c:2/2 - control-2-20241023-16.czi #1	2.112	5.388	1.869	1.439	7.833	1.939	591	1212	15.255	1.446	0	0	1.29882	1.09383
518	control-2-20241023-16.czi:c:2/2 - control-2-20241023-16.czi #1	1.772	4.857	1.597	1.413	33.599	1.701	1102	1214	36.87	1.446	0	0	1.13022	1.05941
519	control-2-20241023-16.czi:c:2/2 - control-2-20241023-16.czi #1	1.844	4.977	1.595	1.472	4.308	1.675	547	1219	23.962	1.446	0	0	1.08356	1.06897
520	control-2-20241023-16.czi:c:2/2 - control-2-20241023-16.czi #1	2.076	5.388	1.878	1.407	124.28	1.958	242	1212	124.38	1.503	0	0	1.33475	1.1128
521	control-2-20241023-16.czi:c:2/2 - control-2-20241023-16.czi #1	1.902	5.267	2.018	1.2	169.294	2.045	841	1218	163.072	1.245	0	0	1.68167	1.16066
522	control-2-20241023-16.czi:c:2/2 - control-2-20241023-16.czi #1	1.728	4.878	1.578	1.394	160.045	1.671	694	1223	165.256	1.446	0	0	1.13199	1.0958
523	control-2-20241023-16.czi:c:2/2 - control-2-20241023-16.czi #1	1.909	5.048	1.615	1.505	75.292	1.677	895	1258	59.534	1.531	0	0	1.07309	1.06224
524	control-2-20241023-16.czi:c:2/2 - control-2-20241023-16.czi #1	1.996	5.218	1.908	1.332	114.874	1.983	768	1275	120.964	1.403	0	0	1.43243	1.08552
525	control-2-20241023-16.czi:c:2/2 - control-2-20241023-16.czi #1	1.396	4.347	1.483	1.198	132.75	1.582	746	1282	126.254	1.263	0	0	1.2379	1.07717
526	control-2-20241023-16.czi:c:2/2 - control-2-20241023-16.czi #1	1.83	4.927	1.708	1.364	3.104	1.753	824	1291	165.964	1.361	0	0	1.2522	1.05561
527	control-2-20241023-16.czi:c:2/2 - control-2-20241023-16.czi #1	1.49	4.587	1.557	1.218	10.195	1.651	967	1296	11.889	1.191	0	0	1.27833	1.12373
528	control-2-20241023-16.czi:c:2/2 - control-2-20241023-16.czi #1	1.562	4.587	1.576	1.262	110.169	1.675	219	1291	113.962	1.276	0	0	1.24881	1.07193
529	control-2-20241023-16.czi:c:2/2 - control-2-20241023-16.czi #1	2.155	5.508	2.035	1.348	17.145	2.1	863	1317	21.371	1.398	0	0	1.50964	1.12029
530	control-2-20241023-16.czi:c:2/2 - control-2-20241023-16.czi #1	2.047	5.317	1.889	1.38	169.835	1.991	458	1326	160.017	1.361	0	0	1.36884	1.09902
531	control-2-20241023-16.czi:c:2/2 - control-2-20241023-16.czi #1	2.032	5.288	1.745	1.483	112.514	1.826	694	1325	117.759	1.521	0	0	1.17667	1.09509
532	control-2-20241023-16.czi:c:2/2 - control-2-20241023-16.czi #1	2.213	5.657	2.05	1.374	161.619	2.1	429	1331	158.629	1.437	0	0	1.49199	1.15075
533	control-2-20241023-16.czi:c:2/2 - control-2-20241023-16.czi #1	1.765	5.018	1.825	1.231	56.201	1.902	532	1349	63.435	1.263	0	0	1.48253	1.13529
534	control-2-20241023-16.czi:c:2/2 - control-2-20241023-16.czi #1	2.799	6.74	2.537	1.405	162.536	2.609	161	1361	160.974	1.501	0	0	1.80569	1.29154
535	control-2-20241023-16.czi:c:2/2 - control-2-20241023-16.czi #1	2.676	6.18	1.921	1.774	25.194	2.057	468	1379	29.745	1.786	0	0	1.08286	1.13575
536	control-2-20241023-16.czi:c:2/2 - control-2-20241023-16.czi #1	2.206	5.438	1.766	1.59	172.59	1.865	604	1378	24.228	1.616	0	0	1.11069	1.06675
537	control-2-20241023-16.czi:c:2/2 - control-2-20241023-16.czi #1	2.09	5.288	1.736	1.532	30.991	1.832	848	1384	21.801	1.597	0	0	1.13316	1.0647
538	control-2-20241023-16.czi:c:2/2 - control-2-20241023-16.czi #1	2.285	5.578	1.883	1.545	39.89	1.958	526	1410	55.62	1.624	0	0	1.21877	1.08358
539	control-2-20241023-16.czi:c:2/2 - control-2-20241023-16.czi #1	2.003	5.4	1.801	1.416	20.738	1.902	460	1407	10.305	1.479	0	0	1.27189	1.1585
540	control-2-20241023-16.czi:c:2/2 - control-2-20241023-16.czi #1	1.396	4.276	1.395	1.274	34.145	1.514	1159	1432	38.157	1.276	0	0	1.09498	1.04227
541	control-2-20241023-16.czi:c:2/2 - control-2-20241023-16.czi #1	1.2	4.056	1.367	1.118	166.019	1.453	118	1429	159.444	1.106	0	0	1.22272	1.09095
542	control-2-20241023-16.czi:c:2/2 - control-2-20241023-16.czi #1	2.9	6.57	2.42	1.526	164.045	2.479	995	1436	157.834	1.588	0	0	1.58585	1.18447
543	control-2-20241023-16.czi:c:2/2 - control-2-20241023-16.czi #1	1.685	4.778	1.712	1.253	116.933	1.776	387	1433	106.699	1.323	0	0	1.36632	1.07816
544	control-2-20241023-16.czi:c:2/2 - control-2-20241023-16.czi #1	1.475	4.616	1.613	1.164	71.842	1.677	213	1460	59.534	1.191	0	0	1.38574	1.14955
545	control-2-20241023-16.czi:c:2/2 - control-2-20241023-16.czi #1	1.627	4.927	1.656	1.251	91.602	1.711	228	1443	116.565	1.276	0	0	1.32374	1.18732
546	control-2-20241023-16.czi:c:2/2 - control-2-20241023-16.czi #1	1.967	5.197	1.823	1.374	166.365	1.911	211	1481	159.146	1.361	0	0	1.32678	1.09268
547	control-2-20241023-16.czi:c:2/2 - control-2-20241023-16.czi #1	2.112	5.458	1.864	1.443	142.649	1.958	487	1482	145.62	1.509	0	0	1.29175	1.12244
548	control-2-20241023-16.czi:c:2/2 - control-2-20241023-16.czi #1	2.162	5.578	1.907	1.444	107.865	1.978	148	1490	115.463	1.479	0	0	1.32064	1.14523
549	control-2-20241023-16.czi:c:2/2 - control-2-20241023-16.czi #1	2.162	5.338	1.803	1.527	160.179	1.911	296	1505	159.146	1.531	0	0	1.18075	1.0488
550	control-2-20241023-16.czi:c:2/2 - control-2-20241023-16.czi #1	2.517	5.919	2.013	1.592	112.308	2.1	198	1509	111.371	1.597	0	0	1.26445	1.10765
551	control-2-20241023-16.czi:c:2/2 - control-2-20241023-16.czi #1	2.242	5.877	2.362	1.208	172.057	2.395	400	1518	163.496	1.191	0	0	1.9553	1.22593
552	control-2-20241023-16.czi:c:2/2 - control-2-20241023-16.czi #1	1.859	5.097	1.704	1.389	70.473	1.794	492	1549	58.57	1.444	0	0	1.22678	1.11209
553	control-2-20241023-16.czi:c:2/2 - control-2-20241023-16.czi #1	1.844	4.977	1.589	1.478	129.086	1.701	275	1543	126.87	1.531	0	0	1.0751	1.06897
554	control-2-20241023-16.czi:c:2/2 - control-2-20241023-16.czi #1	2.596	6.039	2.067	1.599	3.529	2.153	444	1569	9.09	1.616	0	0	1.29268	1.11793
555	control-2-20241023-16.czi:c:2/2 - control-2-20241023-16.czi #1	2.018	5.338	1.765	1.456	64.143	1.867	339	1598	59.931	1.526	0	0	1.21223	1.12364
556	control-2-20241023-16.czi:c:2/2 - control-2-20241023-16.czi #1	1.916	5.218	1.95	1.252	36.992	2.059	374	1600	38.29	1.323	0	0	1.55751	1.13084
557	control-2-20241023-16.czi:c:2/2 - control-2-20241023-16.czi #1	2.264	5.769	1.782	1.617	155.359	1.939	200	1595	164.745	1.673	0	0	1.10204	1.16981
558	control-2-20241023-16.czi:c:2/2 - control-2-20241023-16.czi #1	1.692	5.068	1.611	1.337	42.52	1.711	279	1612	63.435	1.407	0	0	1.20494	1.20799
559	control-2-20241023-16.czi:c:2/2 - control-2-20241023-16.czi #1	2.386	6.01	2.134	1.424	44.795	2.232	82	1616	49.635	1.503	0	0	1.4986	1.20467
560	control-2-20241023-16.czi:c:2/2 - control-2-20241023-16.czi #1	2.625	6.329	2.414	1.385	33.024	2.524	362	1643	32.619	1.483	0	0	1.74296	1.21431
561	control-2-20241023-16.czi:c:2/2 - control-2-20241023-16.czi #1	2.625	6.3	2.442	1.369	121.779	2.479	579	1629	120.964	1.439	0	0	1.78378	1.20321
562	control-2-20241023-16.czi:c:2/2 - control-2-20241023-16.czi #1	2.162	5.981	1.836	1.5	78.409	1.902	79	1652	79.695	1.531	0	0	1.224	1.31669
563	control-2-20241023-16.czi:c:2/2 - control-2-20241023-16.czi #1	1.982	5.267	1.82	1.386	43.251	1.888	625	1654	54.162	1.48	0	0	1.31313	1.11382
564	control-2-20241023-16.czi:c:2/2 - control-2-20241023-16.czi #1	1.765	5.329	1.512	1.486	89.346	1.677	14	1650	30.466	1.521	0	0	1.0175	1.28037
565	control-2-20241023-16.czi:c:2/2 - control-2-20241023-16.czi #1	2.126	5.628	2.006	1.35	88.838	2.021	280	1639	104.621	1.361	0	0	1.48593	1.18559
566	control-2-20241023-17.czi:c:2/2 - control-2-20241023-17.czi #1	2.314	5.769	2.136	1.379	52.187	2.178	1363	66	51.34	1.429	0	0	1.54895	1.14453
567	control-2-20241023-17.czi:c:2/2 - control-2-20241023-17.czi #1	2.17	5.628	2.042	1.353	86.898	2.085	835	70	78.232	1.422	0	0	1.50924	1.16155
568	control-2-20241023-17.czi:c:2/2 - control-2-20241023-17.czi #1	2.806	6.96	1.992	1.794	14.493	2.264	1222	71	34.287	1.786	0	0	1.11037	1.37379
569	control-2-20241023-17.czi:c:2/2 - control-2-20241023-17.czi #1	3.869	7.321	2.329	2.115	87.61	2.435	1256	62	102.095	2.126	0	0	1.10118	1.10238
570	control-2-20241023-17.czi:c:2/2 - control-2-20241023-17.czi #1	2.488	6.188	2.368	1.338	22.018	2.472	1423	79	26.565	1.418	0	0	1.76981	1.22473
571	control-2-20241023-17.czi:c:2/2 - control-2-20241023-17.czi #1	1.743	5.118	1.911	1.161	154.6	1.991	744	73	160.017	1.255	0	0	1.64599	1.1959
572	control-2-20241023-17.czi:c:2/2 - control-2-20241023-17.czi #1	1.945	5.578	1.754	1.412	65.537	1.911	1089	96	57.724	1.5	0	0	1.24221	1.273
574	control-2-20241023-17.czi:c:2/2 - control-2-20241023-17.czi #1	1.671	4.878	1.668	1.276	101.27	1.734	672	86	101.31	1.361	0	0	1.30721	1.13318
575	control-2-20241023-17.czi:c:2/2 - control-2-20241023-17.czi #1	1.439	4.347	1.414	1.296	12.491	1.485	1119	91	156.371	1.276	0	0	1.09105	1.04498
576	control-2-20241023-17.czi:c:2/2 - control-2-20241023-17.czi #1	2.285	5.678	1.912	1.521	87.239	1.991	1227	122	70.017	1.531	0	0	1.25707	1.12278
577	control-2-20241023-17.czi:c:2/2 - control-2-20241023-17.czi #1	2.582	6.089	2.303	1.428	5.991	2.372	1569	127	14.534	1.446	0	0	1.61275	1.14268
578	control-2-20241023-17.czi:c:2/2 - control-2-20241023-17.czi #1	1.62	4.687	1.494	1.381	41.307	1.582	1257	137	36.254	1.445	0	0	1.08182	1.07911
579	control-2-20241023-17.czi:c:2/2 - control-2-20241023-17.czi #1	2.278	5.749	1.958	1.482	101.69	2.002	1524	128	102.265	1.526	0	0	1.32119	1.15457
580	control-2-20241023-17.czi:c:2/2 - control-2-20241023-17.czi #1	2.466	5.728	1.951	1.61	162.832	2.055	1632	132	155.556	1.616	0	0	1.2118	1.05877
581	control-2-20241023-17.czi:c:2/2 - control-2-20241023-17.czi #1	1.888	5.147	1.569	1.532	155.489	1.701	1107	135	143.13	1.531	0	0	1.02415	1.1166
582	control-2-20241023-17.czi:c:2/2 - control-2-20241023-17.czi #1	1.974	5.338	1.996	1.259	12.367	2.071	568	150	19.179	1.341	0	0	1.58539	1.14868
583	control-2-20241023-17.czi:c:2/2 - control-2-20241023-17.czi #1	1.287	5.259	1.405	1.166	150.972	1.533	54	147	160.56	1.237	0	0	1.20497	1.71009
584	control-2-20241023-17.czi:c:2/2 - control-2-20241023-17.czi #1	1.837	5.147	1.87	1.251	5.729	1.919	1546	160	12.804	1.276	0	0	1.4948	1.1476
585	control-2-20241023-17.czi:c:2/2 - control-2-20241023-17.czi #1	1.699	5.089	1.678	1.29	144.786	1.77	175	155	144.782	1.368	0	0	1.30078	1.213
586	control-2-20241023-17.czi:c:2/2 - control-2-20241023-17.czi #1	2.076	5.458	1.781	1.484	102.537	1.911	588	167	110.854	1.531	0	0	1.20013	1.1419
587	control-2-20241023-17.czi:c:2/2 - control-2-20241023-17.czi #1	2.437	5.848	1.958	1.585	161.732	2.057	1476	186	150.255	1.616	0	0	1.23533	1.11673
588	control-2-20241023-17.czi:c:2/2 - control-2-20241023-17.czi #1	1.967	5.218	1.773	1.412	26.839	1.84	1062	210	33.69	1.462	0	0	1.25567	1.10152
589	control-2-20241023-17.czi:c:2/2 - control-2-20241023-17.czi #1	2.191	5.628	2.008	1.389	128.754	2.126	1193	211	126.87	1.48	0	0	1.44564	1.15042
590	control-2-20241023-17.czi:c:2/2 - control-2-20241023-17.czi #1	2.104	5.599	1.766	1.517	57.125	1.888	1503	231	54.162	1.597	0	0	1.16414	1.18567
591	control-2-20241023-17.czi:c:2/2 - control-2-20241023-17.czi #1	1.634	4.786	1.75	1.189	169.757	1.802	1338	219	160.71	1.191	0	0	1.47183	1.11554
592	control-2-20241023-17.czi:c:2/2 - control-2-20241023-17.czi #1	3.001	6.852	2.615	1.461	126.519	2.642	1593	218	123.179	1.524	0	0	1.78987	1.24497
593	control-2-20241023-17.czi:c:2/2 - control-2-20241023-17.czi #1	2.292	5.608	2.035	1.434	106.3	2.1	1255	228	111.371	1.446	0	0	1.41911	1.09192
594	control-2-20241023-17.czi:c:2/2 - control-2-20241023-17.czi #1	1.338	4.297	1.394	1.222	90	1.468	1628	228	100.008	1.276	0	0	1.14075	1.09816
595	control-2-20241023-17.czi:c:2/2 - control-2-20241023-17.czi #1	1.511	4.517	1.569	1.226	25.845	1.677	896	260	30.466	1.276	0	0	1.27977	1.07455
596	control-2-20241023-17.czi:c:2/2 - control-2-20241023-17.czi #1	2.314	5.728	2.006	1.469	93.047	2.069	1085	278	80.538	1.446	0	0	1.36555	1.12832
597	control-2-20241023-17.czi:c:2/2 - control-2-20241023-17.czi #1	1.909	5.408	2.09	1.163	49.986	2.146	1020	279	56.31	1.259	0	0	1.79708	1.21915
598	control-2-20241023-17.czi:c:2/2 - control-2-20241023-17.czi #1	3.045	6.96	2.467	1.571	52.872	2.657	1309	282	39.806	1.72	0	0	1.57034	1.26596
599	control-2-20241023-17.czi:c:2/2 - control-2-20241023-17.czi #1	2.213	5.728	2.235	1.261	72.043	2.26	1127	291	70.201	1.361	0	0	1.7724	1.17982
600	control-2-20241023-17.czi:c:2/2 - control-2-20241023-17.czi #1	2.097	5.749	2.218	1.204	112.329	2.29	837	267	111.801	1.279	0	0	1.84219	1.25423
601	control-2-20241023-17.czi:c:2/2 - control-2-20241023-17.czi #1	1.483	4.488	1.476	1.279	40.5	1.533	909	278	19.44	1.323	0	0	1.15403	1.08082
602	control-2-20241023-17.czi:c:2/2 - control-2-20241023-17.czi #1	1.229	4.247	1.347	1.162	102.07	1.426	875	280	107.354	1.255	0	0	1.15921	1.16789
603	control-2-20241023-17.czi:c:2/2 - control-2-20241023-17.czi #1	1.605	4.637	1.54	1.327	47.568	1.634	1363	301	51.34	1.383	0	0	1.16051	1.06608
604	control-2-20241023-17.czi:c:2/2 - control-2-20241023-17.czi #1	1.692	4.878	1.702	1.266	124.927	1.794	1563	290	121.43	1.331	0	0	1.34439	1.11911
605	control-2-20241023-17.czi:c:2/2 - control-2-20241023-17.czi #1	1.54	4.587	1.612	1.217	152.098	1.677	1204	295	149.534	1.291	0	0	1.32457	1.08724
606	control-2-20241023-17.czi:c:2/2 - control-2-20241023-17.czi #1	2.083	5.458	1.865	1.422	138.016	1.993	1243	305	140.194	1.503	0	0	1.31153	1.13807
607	control-2-20241023-17.czi:c:2/2 - control-2-20241023-17.czi #1	1.475	4.467	1.402	1.34	14.881	1.488	1020	337	30.964	1.361	0	0	1.04627	1.07654
608	control-2-20241023-17.czi:c:2/2 - control-2-20241023-17.czi #1	1.584	4.828	1.536	1.313	31.296	1.614	1483	361	18.435	1.361	0	0	1.16984	1.17103
609	control-2-20241023-17.czi:c:2/2 - control-2-20241023-17.czi #1	2.43	6.039	2.293	1.349	109.973	2.369	794	352	111.038	1.407	0	0	1.69978	1.1943
610	control-2-20241023-17.czi:c:2/2 - control-2-20241023-17.czi #1	2.285	5.989	2.218	1.312	153.989	2.363	1527	358	149.744	1.407	0	0	1.69055	1.24914
611	control-2-20241023-17.czi:c:2/2 - control-2-20241023-17.czi #1	1.801	5.968	1.654	1.386	163.591	1.867	1184	360	120.069	1.572	0	0	1.19336	1.57374
612	control-2-20241023-17.czi:c:2/2 - control-2-20241023-17.czi #1	2.321	5.919	2.213	1.336	165.415	2.269	1608	364	167.005	1.361	0	0	1.65644	1.20119
613	control-2-20241023-17.czi:c:2/2 - control-2-20241023-17.czi #1	0.882	3.766	1.36	0.826	154.069	1.521	1178	373	153.435	0.928	0	0	1.64649	1.27962
614	control-2-20241023-17.czi:c:2/2 - control-2-20241023-17.czi #1	1.815	4.977	1.604	1.441	83.751	1.711	1407	400	63.435	1.446	0	0	1.11312	1.08605
615	control-2-20241023-17.czi:c:2/2 - control-2-20241023-17.czi #1	1.83	5.068	1.618	1.44	153.826	1.701	970	387	143.13	1.503	0	0	1.12361	1.11689
616	control-2-20241023-17.czi:c:2/2 - control-2-20241023-17.czi #1	1.475	4.608	1.41	1.333	6.838	1.533	1485	397	19.44	1.361	0	0	1.05776	1.14557
617	control-2-20241023-17.czi:c:2/2 - control-2-20241023-17.czi #1	1.504	4.587	1.445	1.326	159.453	1.533	1640	407	160.56	1.361	0	0	1.08974	1.11327
618	control-2-20241023-17.czi:c:2/2 - control-2-20241023-17.czi #1	2.589	6.089	2.092	1.576	141.481	2.245	1039	409	142.696	1.673	0	0	1.32741	1.13959
619	control-2-20241023-17.czi:c:2/2 - control-2-20241023-17.czi #1	2.025	5.549	2.023	1.274	115.547	2.131	963	423	118.61	1.369	0	0	1.58791	1.21003
620	control-2-20241023-17.czi:c:2/2 - control-2-20241023-17.czi #1	1.938	5.147	1.645	1.5	67.442	1.751	877	462	60.945	1.531	0	0	1.09667	1.08779
621	control-2-20241023-17.czi:c:2/2 - control-2-20241023-17.czi #1	1.837	5.097	1.838	1.272	158.92	1.873	1334	451	140.528	1.331	0	0	1.44497	1.12541
622	control-2-20241023-17.czi:c:2/2 - control-2-20241023-17.czi #1	2.321	5.939	2.261	1.307	36.654	2.335	1279	474	33.111	1.415	0	0	1.72992	1.20932
623	control-2-20241023-17.czi:c:2/2 - control-2-20241023-17.czi #1	1.801	5.188	1.725	1.329	164.83	1.818	1044	465	169.216	1.361	0	0	1.29797	1.18926
624	control-2-20241023-17.czi:c:2/2 - control-2-20241023-17.czi #1	1.352	4.226	1.41	1.221	4.341	1.485	793	487	23.629	1.276	0	0	1.15479	1.05117
625	control-2-20241023-17.czi:c:2/2 - control-2-20241023-17.czi #1	1.699	5.147	1.958	1.105	166.884	2.021	208	503	165.379	1.106	0	0	1.77195	1.24081
626	control-2-20241023-17.czi:c:2/2 - control-2-20241023-17.czi #1	1.851	5.288	1.955	1.206	60.905	2.057	608	525	60.255	1.293	0	0	1.62106	1.20217
627	control-2-20241023-17.czi:c:2/2 - control-2-20241023-17.czi #1	2.452	6.309	2.39	1.306	90.233	2.405	1062	507	98.13	1.276	0	0	1.83002	1.29179
628	control-2-20241023-17.czi:c:2/2 - control-2-20241023-17.czi #1	2.184	5.948	2.382	1.167	96.763	2.435	1107	511	102.095	1.191	0	0	2.04113	1.28908
629	control-2-20241023-17.czi:c:2/2 - control-2-20241023-17.czi #1	1.83	4.927	1.555	1.498	47.871	1.651	1435	532	34.509	1.531	0	0	1.03805	1.05561
630	control-2-20241023-17.czi:c:2/2 - control-2-20241023-17.czi #1	1.49	4.467	1.481	1.281	176.868	1.552	1383	539	170.538	1.276	0	0	1.15613	1.0657
631	control-2-20241023-17.czi:c:2/2 - control-2-20241023-17.czi #1	2.076	5.338	1.785	1.48	76.485	1.882	493	569	71.565	1.531	0	0	1.20608	1.09224
633	control-2-20241023-17.czi:c:2/2 - control-2-20241023-17.czi #1	1.707	5.591	2.02	1.076	113.869	2.1	1104	552	111.371	1.174	0	0	1.87732	1.45726
634	control-2-20241023-17.czi:c:2/2 - control-2-20241023-17.czi #1	2.184	5.989	2.297	1.211	108.882	2.34	1312	554	109.093	1.291	0	0	1.89678	1.30691
635	control-2-20241023-17.czi:c:2/2 - control-2-20241023-17.czi #1	1.649	5.048	1.766	1.189	107.579	1.867	867	565	120.069	1.276	0	0	1.48528	1.22973
636	control-2-20241023-17.czi:c:2/2 - control-2-20241023-17.czi #1	1.996	5.267	1.746	1.455	126.822	1.888	1608	580	125.838	1.557	0	0	1.2	1.106
637	control-2-20241023-17.czi:c:2/2 - control-2-20241023-17.czi #1	1.511	4.467	1.478	1.302	155.322	1.533	1240	585	160.56	1.331	0	0	1.13518	1.05089
638	control-2-20241023-17.czi:c:2/2 - control-2-20241023-17.czi #1	2.278	5.649	2.042	1.42	24.166	2.071	570	600	19.179	1.483	0	0	1.43803	1.11476
639	control-2-20241023-17.czi:c:2/2 - control-2-20241023-17.czi #1	2.307	5.919	2.301	1.276	32.554	2.383	1415	620	34.824	1.369	0	0	1.80329	1.20848
640	control-2-20241023-17.czi:c:2/2 - control-2-20241023-17.czi #1	1.844	5.338	2.009	1.169	74.67	2.045	1110	640	73.072	1.237	0	0	1.71856	1.22966
641	control-2-20241023-17.czi:c:2/2 - control-2-20241023-17.czi #1	2.003	5.608	2.219	1.15	160.758	2.323	714	630	156.251	1.255	0	0	1.92957	1.24947
642	control-2-20241023-17.czi:c:2/2 - control-2-20241023-17.czi #1	1.331	4.177	1.311	1.292	159.517	1.415	1147	633	122.735	1.276	0	0	1.01471	1.04314
643	control-2-20241023-17.czi:c:2/2 - control-2-20241023-17.czi #1	1.584	4.857	1.738	1.16	174.277	1.776	1531	648	163.301	1.191	0	0	1.49828	1.18514
644	control-2-20241023-17.czi:c:2/2 - control-2-20241023-17.czi #1	1.707	4.907	1.817	1.196	168.718	1.857	1020	657	164.055	1.191	0	0	1.51923	1.12251
645	control-2-20241023-17.czi:c:2/2 - control-2-20241023-17.czi #1	1.75	4.948	1.711	1.302	134.092	1.77	717	677	125.218	1.383	0	0	1.31413	1.1133
646	control-2-20241023-17.czi:c:2/2 - control-2-20241023-17.czi #1	1.28	4.396	1.547	1.053	0.04	1.625	1524	684	173.991	1.02	0	0	1.46914	1.20142
647	control-2-20241023-17.czi:c:2/2 - control-2-20241023-17.czi #1	1.338	4.297	1.377	1.237	107.439	1.453	1263	685	110.556	1.276	0	0	1.11318	1.09816
648	control-2-20241023-17.czi:c:2/2 - control-2-20241023-17.czi #1	1.656	4.799	1.555	1.356	157.227	1.694	633	699	162.474	1.383	0	0	1.14676	1.1067
649	control-2-20241023-17.czi:c:2/2 - control-2-20241023-17.czi #1	2.235	6.039	2.35	1.21	10.795	2.405	1153	714	8.13	1.276	0	0	1.94215	1.2985
650	control-2-20241023-17.czi:c:2/2 - control-2-20241023-17.czi #1	1.331	4.426	1.742	0.973	179.141	1.753	1024	719	165.964	0.935	0	0	1.79034	1.17121
651	control-2-20241023-17.czi:c:2/2 - control-2-20241023-17.czi #1	1.598	4.848	1.665	1.222	38.588	1.77	652	734	35.218	1.263	0	0	1.36252	1.17041
652	control-2-20241023-17.czi:c:2/2 - control-2-20241023-17.czi #1	1.605	4.567	1.464	1.396	158.469	1.561	1307	723	150.642	1.361	0	0	1.04871	1.03413
653	control-2-20241023-17.czi:c:2/2 - control-2-20241023-17.czi #1	1.743	4.998	1.816	1.222	109.289	1.857	1191	729	105.945	1.293	0	0	1.48609	1.14047
654	control-2-20241023-17.czi:c:2/2 - control-2-20241023-17.czi #1	1.909	5.529	1.983	1.226	93.678	2.002	1098	731	102.265	1.276	0	0	1.61746	1.27432
655	control-2-20241023-17.czi:c:2/2 - control-2-20241023-17.czi #1	1.425	4.488	1.424	1.273	175.321	1.507	1152	738	163.61	1.341	0	0	1.11862	1.12481
656	control-2-20241023-17.czi:c:2/2 - control-2-20241023-17.czi #1	2.155	6.3	1.944	1.411	128.385	2.146	458	752	146.31	1.597	0	0	1.37775	1.46563
657	control-2-20241023-17.czi:c:2/2 - control-2-20241023-17.czi #1	1.215	4.185	1.6	0.967	100.22	1.636	753	760	117.897	0.935	0	0	1.6546	1.14711
658	control-2-20241023-17.czi:c:2/2 - control-2-20241023-17.czi #1	1.772	5.188	1.707	1.321	169.312	1.776	1505	772	163.301	1.361	0	0	1.2922	1.20872
659	control-2-20241023-17.czi:c:2/2 - control-2-20241023-17.czi #1	1.938	5.508	1.993	1.238	80.811	2.045	665	792	73.072	1.276	0	0	1.60985	1.24573
660	control-2-20241023-17.czi:c:2/2 - control-2-20241023-17.czi #1	2.097	5.869	2.267	1.178	29.019	2.313	752	806	36.027	1.217	0	0	1.92445	1.30713
661	control-2-20241023-17.czi:c:2/2 - control-2-20241023-17.czi #1	2.155	6.121	2.042	1.344	105.591	2.186	993	788	103.496	1.446	0	0	1.51935	1.38353
662	control-2-20241023-17.czi:c:2/2 - control-2-20241023-17.czi #1	1.135	3.866	1.21	1.194	51.013	1.328	1255	802	50.194	1.191	0	0	1.0134	1.0479
663	control-2-20241023-17.czi:c:2/2 - control-2-20241023-17.czi #1	1.446	4.799	1.712	1.076	120.209	1.794	1036	791	121.43	1.141	0	0	1.59108	1.26743
664	control-2-20241023-17.czi:c:2/2 - control-2-20241023-17.czi #1	1.41	4.608	1.413	1.27	27.968	1.533	1517	821	19.44	1.276	0	0	1.1126	1.19838
665	control-2-20241023-17.czi:c:2/2 - control-2-20241023-17.czi #1	1.092	3.816	1.406	0.989	144.426	1.488	1298	815	149.036	1.082	0	0	1.42164	1.06117
666	control-2-20241023-17.czi:c:2/2 - control-2-20241023-17.czi #1	1.381	4.628	1.61	1.092	124.517	1.677	1031	819	120.466	1.191	0	0	1.47436	1.23419
667	control-2-20241023-17.czi:c:2/2 - control-2-20241023-17.czi #1	1.367	4.496	1.494	1.165	87.699	1.563	445	822	112.38	1.181	0	0	1.2824	1.17672
668	control-2-20241023-17.czi:c:2/2 - control-2-20241023-17.czi #1	1.967	5.408	2.039	1.228	123.773	2.126	530	828	126.87	1.323	0	0	1.66042	1.1832
669	control-2-20241023-17.czi:c:2/2 - control-2-20241023-17.czi #1	1.598	4.898	1.608	1.265	92.072	1.671	1086	833	104.744	1.276	0	0	1.27115	1.19468
670	control-2-20241023-17.czi:c:2/2 - control-2-20241023-17.czi #1	1.251	4.056	1.453	1.096	9.787	1.507	735	848	16.39	1.106	0	0	1.32573	1.04647
671	control-2-20241023-17.czi:c:2/2 - control-2-20241023-17.czi #1	1.938	5.346	2.021	1.221	1.952	2.045	693	866	16.928	1.191	0	0	1.6552	1.17353
672	control-2-20241023-17.czi:c:2/2 - control-2-20241023-17.czi #1	1.454	4.537	1.634	1.132	114.799	1.711	1116	885	116.565	1.21	0	0	1.44346	1.12658
673	control-2-20241023-17.czi:c:2/2 - control-2-20241023-17.czi #1	1.186	4.077	1.333	1.133	107.459	1.403	523	888	104.036	1.179	0	0	1.17652	1.11529
674	control-2-20241023-17.czi:c:2/2 - control-2-20241023-17.czi #1	1.034	3.866	1.463	0.9	160.85	1.533	1495	896	160.56	0.935	0	0	1.62556	1.15025
675	control-2-20241023-17.czi:c:2/2 - control-2-20241023-17.czi #1	1.28	4.106	1.415	1.152	46.259	1.514	1525	915	51.843	1.203	0	0	1.2283	1.04814
676	control-2-20241023-17.czi:c:2/2 - control-2-20241023-17.czi #1	1.793	5.499	2.021	1.13	129.849	2.105	171	903	133.363	1.191	0	0	1.7885	1.34208
677	control-2-20241023-17.czi:c:2/2 - control-2-20241023-17.czi #1	1.721	4.948	1.865	1.175	131.666	1.928	346	903	131.424	1.203	0	0	1.58723	1.13206
678	control-2-20241023-17.czi:c:2/2 - control-2-20241023-17.czi #1	1.605	4.898	1.858	1.1	38.399	1.958	1395	922	34.38	1.143	0	0	1.68909	1.18947
679	control-2-20241023-17.czi:c:2/2 - control-2-20241023-17.czi #1	1.36	4.347	1.529	1.132	136.512	1.634	1431	907	128.66	1.203	0	0	1.35071	1.10568
680	control-2-20241023-17.czi:c:2/2 - control-2-20241023-17.czi #1	1.605	5.338	2.069	0.988	173.632	2.085	1484	910	168.232	1.046	0	0	2.09413	1.41277
681	control-2-20241023-17.czi:c:2/2 - control-2-20241023-17.czi #1	2.076	5.529	2.026	1.305	43.901	2.146	434	931	33.69	1.372	0	0	1.55249	1.17181
682	control-2-20241023-17.czi:c:2/2 - control-2-20241023-17.czi #1	0.947	3.525	1.112	1.085	37.044	1.209	507	928	50.711	1.106	0	0	1.02488	1.04414
683	control-2-20241023-17.czi:c:2/2 - control-2-20241023-17.czi #1	1.056	3.936	1.476	0.911	146.106	1.568	1370	924	139.399	1.014	0	0	1.6202	1.16744
684	control-2-20241023-17.czi:c:2/2 - control-2-20241023-17.czi #1	2.119	5.719	2.186	1.234	129.166	2.245	379	927	127.304	1.323	0	0	1.77147	1.22829
685	control-2-20241023-17.czi:c:2/2 - control-2-20241023-17.czi #1	1.352	4.367	1.561	1.103	110.881	1.614	1419	926	108.435	1.176	0	0	1.41523	1.12248
686	control-2-20241023-17.czi:c:2/2 - control-2-20241023-17.czi #1	1.331	4.326	1.583	1.07	166.343	1.675	1523	936	156.038	1.106	0	0	1.47944	1.11888
687	control-2-20241023-17.czi:c:2/2 - control-2-20241023-17.czi #1	1.613	4.927	1.841	1.115	172.654	1.902	1044	941	169.695	1.179	0	0	1.65112	1.19763
688	control-2-20241023-17.czi:c:2/2 - control-2-20241023-17.czi #1	1.374	4.637	1.642	1.065	15.587	1.722	1094	948	20.225	1.132	0	0	1.54178	1.24531
689	control-2-20241023-17.czi:c:2/2 - control-2-20241023-17.czi #1	2.379	6.25	2.138	1.417	23.756	2.218	203	954	32.471	1.483	0	0	1.50882	1.30664
690	control-2-20241023-17.czi:c:2/2 - control-2-20241023-17.czi #1	1.396	4.786	1.796	0.99	168.144	1.857	1329	943	164.055	1.02	0	0	1.81414	1.30572
691	control-2-20241023-17.czi:c:2/2 - control-2-20241023-17.czi #1	1.106	4.006	1.394	1.011	120.551	1.488	1399	941	120.964	1.072	0	0	1.37883	1.15467
692	control-2-20241023-17.czi:c:2/2 - control-2-20241023-17.czi #1	1.114	4.056	1.422	0.998	179.559	1.468	1366	949	169.992	1.02	0	0	1.42485	1.17517
693	control-2-20241023-17.czi:c:2/2 - control-2-20241023-17.czi #1	1.128	3.886	1.354	1.061	141.795	1.446	1516	956	151.928	1.143	0	0	1.27615	1.06534
694	control-2-20241023-17.czi:c:2/2 - control-2-20241023-17.czi #1	1.468	4.707	1.628	1.148	26.943	1.753	656	966	22.834	1.255	0	0	1.41812	1.20103
695	control-2-20241023-17.czi:c:2/2 - control-2-20241023-17.czi #1	1.28	4.347	1.559	1.045	127.786	1.701	1017	959	126.87	1.141	0	0	1.49187	1.17479
696	control-2-20241023-17.czi:c:2/2 - control-2-20241023-17.czi #1	1.41	4.778	1.621	1.108	62.444	1.684	1076	978	45	1.141	0	0	1.463	1.28844
697	control-2-20241023-17.czi:c:2/2 - control-2-20241023-17.czi #1	1.229	4.056	1.291	1.213	108.492	1.384	1254	967	132.51	1.263	0	0	1.0643	1.06521
698	control-2-20241023-17.czi:c:2/2 - control-2-20241023-17.czi #1	1.475	4.687	1.641	1.145	92.502	1.675	1371	966	113.962	1.191	0	0	1.43319	1.18519
699	control-2-20241023-17.czi:c:2/2 - control-2-20241023-17.czi #1	1.649	5.188	1.793	1.171	171.696	1.939	1335	971	164.745	1.191	0	0	1.53117	1.29888
700	control-2-20241023-17.czi:c:2/2 - control-2-20241023-17.czi #1	1.164	3.886	1.323	1.12	96.646	1.426	1399	975	107.354	1.106	0	0	1.18125	1.03239
701	control-2-20241023-17.czi:c:2/2 - control-2-20241023-17.czi #1	1.801	5.218	2.007	1.142	151.901	2.076	696	983	145.008	1.237	0	0	1.75744	1.20305
702	control-2-20241023-17.czi:c:2/2 - control-2-20241023-17.czi #1	0.991	3.646	1.34	0.941	42.643	1.395	1027	1000	37.569	0.962	0	0	1.42402	1.06746
703	control-2-20241023-17.czi:c:2/2 - control-2-20241023-17.czi #1	2.488	5.869	2.119	1.495	10.077	2.232	377	1004	17.745	1.531	0	0	1.41739	1.10171
704	control-2-20241023-17.czi:c:2/2 - control-2-20241023-17.czi #1	1.049	3.866	1.353	0.987	10.352	1.403	1150	1000	14.036	1.02	0	0	1.37082	1.1338
705	control-2-20241023-17.czi:c:2/2 - control-2-20241023-17.czi #1	1.446	4.467	1.404	1.311	153.493	1.514	808	1002	141.843	1.361	0	0	1.07094	1.09813
706	control-2-20241023-17.czi:c:2/2 - control-2-20241023-17.czi #1	1.229	4.347	1.594	0.982	81.978	1.598	702	1031	64.799	1.02	0	0	1.62322	1.22354
707	control-2-20241023-17.czi:c:2/2 - control-2-20241023-17.czi #1	1.389	4.467	1.581	1.118	67.739	1.671	571	1034	75.256	1.191	0	0	1.41413	1.14319
708	control-2-20241023-17.czi:c:2/2 - control-2-20241023-17.czi #1	1.439	4.467	1.541	1.189	65.026	1.582	725	1044	53.746	1.217	0	0	1.29605	1.10347
709	control-2-20241023-17.czi:c:2/2 - control-2-20241023-17.czi #1	1.222	4.106	1.298	1.199	22.286	1.395	986	1046	37.569	1.191	0	0	1.08257	1.09788
710	control-2-20241023-17.czi:c:2/2 - control-2-20241023-17.czi #1	1.953	5.91	2.187	1.137	147.219	2.264	811	1046	145.713	1.318	0	0	1.92348	1.42319
711	control-2-20241023-17.czi:c:2/2 - control-2-20241023-17.czi #1	1.099	4.098	1.234	1.135	83.664	1.32	692	1046	104.931	1.191	0	0	1.08722	1.21601
712	control-2-20241023-17.czi:c:2/2 - control-2-20241023-17.czi #1	1.461	4.517	1.602	1.161	118.924	1.711	1432	1056	116.565	1.263	0	0	1.37984	1.11132
713	control-2-20241023-17.czi:c:2/2 - control-2-20241023-17.czi #1	1.114	3.886	1.247	1.137	134.844	1.328	310	1068	129.806	1.191	0	0	1.09675	1.07872
714	control-2-20241023-17.czi:c:2/2 - control-2-20241023-17.czi #1	1.649	4.807	1.75	1.199	170.504	1.776	776	1073	163.301	1.264	0	0	1.45955	1.11511
715	control-2-20241023-17.czi:c:2/2 - control-2-20241023-17.czi #1	1.143	4.077	1.421	1.024	125.977	1.521	711	1072	116.565	1.106	0	0	1.3877	1.15725
716	control-2-20241023-17.czi:c:2/2 - control-2-20241023-17.czi #1	0.976	3.745	1.379	0.901	10.256	1.453	915	1088	20.556	0.935	0	0	1.53052	1.14352
717	control-2-20241023-17.czi:c:2/2 - control-2-20241023-17.czi #1	0.875	3.525	1.332	0.836	169.745	1.403	1422	1086	165.964	0.85	0	0	1.5933	1.13006
718	control-2-20241023-17.czi:c:2/2 - control-2-20241023-17.czi #1	1.497	4.587	1.602	1.19	72.329	1.694	749	1134	72.474	1.276	0	0	1.34622	1.11847
719	control-2-20241023-17.czi:c:2/2 - control-2-20241023-17.czi #1	1.222	4.347	1.559	0.998	59.45	1.651	532	1136	55.491	1.129	0	0	1.56212	1.23055
720	control-2-20241023-17.czi:c:2/2 - control-2-20241023-17.czi #1	1.96	5.338	1.912	1.305	170.216	1.963	1477	1126	162.35	1.361	0	0	1.46513	1.15689
721	control-2-20241023-17.czi:c:2/2 - control-2-20241023-17.czi #1	0.89	3.355	1.097	1.032	47.684	1.181	1305	1135	30.256	1.02	0	0	1.06298	1.00643
722	control-2-20241023-17.czi:c:2/2 - control-2-20241023-17.czi #1	0.904	4.608	1.478	0.779	74.986	1.651	566	1147	78.111	0.899	0	0	1.8973	1.86916
723	control-2-20241023-17.czi:c:2/2 - control-2-20241023-17.czi #1	1.417	5.089	1.458	1.237	132.513	1.634	30	1143	128.66	1.293	0	0	1.17866	1.4544
725	control-2-20241023-17.czi:c:2/2 - control-2-20241023-17.czi #1	0.962	4.517	1.356	0.903	8.256	1.463	33	1168	35.538	0.914	0	0	1.50166	1.68778
726	control-2-20241023-17.czi:c:2/2 - control-2-20241023-17.czi #1	1.678	5.089	1.927	1.108	123.695	1.983	705	1167	120.964	1.203	0	0	1.73917	1.22818
727	control-2-20241023-17.czi:c:2/2 - control-2-20241023-17.czi #1	1.815	5.919	2.33	0.992	91.175	2.387	454	1198	85.914	1.02	0	0	2.34879	1.53607
728	control-2-20241023-17.czi:c:2/2 - control-2-20241023-17.czi #1	1.36	4.537	1.624	1.066	82.77	1.734	664	1199	78.69	1.106	0	0	1.52345	1.20445
729	control-2-20241023-17.czi:c:2/2 - control-2-20241023-17.czi #1	1.54	4.969	1.809	1.084	114.789	1.911	481	1185	110.854	1.141	0	0	1.66882	1.27587
730	control-2-20241023-17.czi:c:2/2 - control-2-20241023-17.czi #1	1.866	5.761	1.926	1.233	43.467	2.048	90	1206	41.634	1.321	0	0	1.56204	1.41538
731	control-2-20241023-17.czi:c:2/2 - control-2-20241023-17.czi #1	1.186	3.915	1.311	1.151	46.104	1.415	1162	1225	57.265	1.191	0	0	1.13901	1.02842
732	control-2-20241023-17.czi:c:2/2 - control-2-20241023-17.czi #1	2.025	5.628	2.052	1.257	49.457	2.168	148	1234	41.82	1.369	0	0	1.63246	1.24472
733	control-2-20241023-17.czi:c:2/2 - control-2-20241023-17.czi #1	1.569	4.757	1.691	1.182	167.667	1.753	371	1225	165.964	1.238	0	0	1.43063	1.14771
734	control-2-20241023-17.czi:c:2/2 - control-2-20241023-17.czi #1	1.931	5.86	1.854	1.326	61.586	2.007	113	1245	53.616	1.481	0	0	1.39819	1.41515
735	control-2-20241023-17.czi:c:2/2 - control-2-20241023-17.czi #1	1.931	5.317	1.938	1.268	13.17	2.055	439	1241	24.444	1.361	0	0	1.52839	1.16504
736	control-2-20241023-17.czi:c:2/2 - control-2-20241023-17.czi #1	1.215	4.056	1.499	1.032	135.806	1.568	571	1233	130.601	1.082	0	0	1.45252	1.07748
737	control-2-20241023-17.czi:c:2/2 - control-2-20241023-17.czi #1	0.984	3.596	1.202	1.042	147.669	1.276	928	1245	143.13	1.082	0	0	1.15355	1.04577
738	control-2-20241023-17.czi:c:2/2 - control-2-20241023-17.czi #1	0.911	3.596	1.199	0.967	152.574	1.298	595	1248	148.392	1.02	0	0	1.23992	1.12956
739	control-2-20241023-17.czi:c:2/2 - control-2-20241023-17.czi #1	1.844	5.147	1.801	1.304	1.073	1.836	385	1260	13.392	1.361	0	0	1.38113	1.14324
740	control-2-20241023-17.czi:c:2/2 - control-2-20241023-17.czi #1	1.229	4.127	1.503	1.042	144.072	1.568	227	1255	130.601	1.082	0	0	1.44242	1.10283
741	control-2-20241023-17.czi:c:2/2 - control-2-20241023-17.czi #1	1.114	3.886	1.443	0.982	171.429	1.507	1259	1265	163.61	1.02	0	0	1.46945	1.07872
742	control-2-20241023-17.czi:c:2/2 - control-2-20241023-17.czi #1	1.504	4.707	1.613	1.187	115.507	1.701	640	1265	126.87	1.276	0	0	1.35889	1.17228
743	control-2-20241023-17.czi:c:2/2 - control-2-20241023-17.czi #1	1.801	4.998	1.755	1.307	138.478	1.82	350	1265	127.405	1.383	0	0	1.34277	1.10375
744	control-2-20241023-17.czi:c:2/2 - control-2-20241023-17.czi #1	0.853	3.646	1.358	0.8	66.998	1.415	327	1284	57.265	0.875	0	0	1.6975	1.24015
745	control-2-20241023-17.czi:c:2/2 - control-2-20241023-17.czi #1	1.634	5.218	1.983	1.049	16.705	2.085	579	1285	11.768	1.129	0	0	1.89037	1.32601
746	control-2-20241023-17.czi:c:2/2 - control-2-20241023-17.czi #1	1.027	3.766	1.315	0.994	123.471	1.415	1137	1278	122.735	1.065	0	0	1.32294	1.09896
747	control-2-20241023-17.czi:c:2/2 - control-2-20241023-17.czi #1	1.36	4.297	1.603	1.08	135.234	1.651	488	1291	124.509	1.143	0	0	1.48426	1.08039
748	control-2-20241023-17.czi:c:2/2 - control-2-20241023-17.czi #1	1.562	4.707	1.621	1.227	126.152	1.688	204	1299	130.914	1.293	0	0	1.32111	1.12875
749	control-2-20241023-17.czi:c:2/2 - control-2-20241023-17.czi #1	1.063	3.957	1.426	0.949	121.628	1.533	997	1297	123.69	1.022	0	0	1.50263	1.17217
750	control-2-20241023-17.czi:c:2/2 - control-2-20241023-17.czi #1	1.157	3.936	1.259	1.17	133.287	1.345	1028	1298	124.695	1.191	0	0	1.07607	1.06553
751	control-2-20241023-17.czi:c:2/2 - control-2-20241023-17.czi #1	1.62	4.828	1.639	1.259	48.904	1.753	431	1317	50.906	1.323	0	0	1.30183	1.14501
752	control-2-20241023-17.czi:c:2/2 - control-2-20241023-17.czi #1	0.962	3.915	1.511	0.81	102.037	1.533	1117	1305	109.44	0.85	0	0	1.86543	1.26788
753	control-2-20241023-17.czi:c:2/2 - control-2-20241023-17.czi #1	1.483	4.637	1.475	1.28	109.493	1.568	977	1311	130.601	1.276	0	0	1.15234	1.15378
754	control-2-20241023-17.czi:c:2/2 - control-2-20241023-17.czi #1	1.078	3.695	1.271	1.08	58.782	1.345	638	1326	34.695	1.106	0	0	1.17685	1.00786
755	control-2-20241023-17.czi:c:2/2 - control-2-20241023-17.czi #1	1.309	4.517	1.741	0.957	70.307	1.802	728	1339	70.71	1.031	0	0	1.81923	1.24037
756	control-2-20241023-17.czi:c:2/2 - control-2-20241023-17.czi #1	1.229	4.156	1.468	1.066	0.75	1.533	329	1323	160.56	1.106	0	0	1.37711	1.11838
757	control-2-20241023-17.czi:c:2/2 - control-2-20241023-17.czi #1	1.229	4.317	1.649	0.949	131.497	1.701	894	1321	126.87	1.022	0	0	1.73762	1.20671
758	control-2-20241023-17.czi:c:2/2 - control-2-20241023-17.czi #1	0.868	4.077	1.211	0.912	82.374	1.374	312	1350	68.199	1.02	0	0	1.32785	1.52388
759	control-2-20241023-17.czi:c:2/2 - control-2-20241023-17.czi #1	1.078	3.766	1.208	1.136	159.959	1.298	1367	1339	148.392	1.191	0	0	1.06338	1.04696
760	control-2-20241023-17.czi:c:2/2 - control-2-20241023-17.czi #1	1.251	4.247	1.311	1.215	118.451	1.415	1004	1338	122.735	1.276	0	0	1.07901	1.14735
761	control-2-20241023-17.czi:c:2/2 - control-2-20241023-17.czi #1	2.148	5.939	2.124	1.288	36.461	2.264	234	1356	34.287	1.408	0	0	1.64907	1.30672
763	control-2-20241023-17.czi:c:2/2 - control-2-20241023-17.czi #1	1.511	4.857	1.922	1.001	151.376	2.029	844	1353	146.976	1.074	0	0	1.92008	1.2424
764	control-2-20241023-17.czi:c:2/2 - control-2-20241023-17.czi #1	1.974	5.529	1.638	1.534	17.384	1.808	87	1382	41.186	1.531	0	0	1.0678	1.23236
765	control-2-20241023-17.czi:c:2/2 - control-2-20241023-17.czi #1	1.707	5.006	1.9	1.144	8.015	1.939	656	1380	15.255	1.106	0	0	1.66084	1.16826
766	control-2-20241023-17.czi:c:2/2 - control-2-20241023-17.czi #1	1.049	3.766	1.22	1.095	165.975	1.32	320	1381	165.069	1.106	0	0	1.11416	1.07591
767	control-2-20241023-17.czi:c:2/2 - control-2-20241023-17.czi #1	1.273	4.106	1.412	1.147	21.663	1.488	576	1389	30.964	1.191	0	0	1.23104	1.0539
768	control-2-20241023-17.czi:c:2/2 - control-2-20241023-17.czi #1	1.374	4.658	1.541	1.135	115.947	1.625	952	1379	132.879	1.237	0	0	1.35771	1.25662
769	control-2-20241023-17.czi:c:2/2 - control-2-20241023-17.czi #1	2.17	5.989	2.01	1.375	41.139	2.245	176	1404	37.304	1.563	0	0	1.46182	1.31534
770	control-2-20241023-17.czi:c:2/2 - control-2-20241023-17.czi #1	1.54	4.778	1.748	1.122	93.692	1.836	721	1387	103.392	1.191	0	0	1.55793	1.17967
771	control-2-20241023-17.czi:c:2/2 - control-2-20241023-17.czi #1	0.947	3.596	1.302	0.926	109.195	1.374	796	1390	111.801	1.011	0	0	1.40605	1.08662
772	control-2-20241023-17.czi:c:2/2 - control-2-20241023-17.czi #1	1.953	6.171	2.275	1.093	114.029	2.282	222	1395	116.565	1.21	0	0	2.08143	1.55167
773	control-2-20241023-17.czi:c:2/2 - control-2-20241023-17.czi #1	1.996	6.06	2.33	1.091	159.609	2.449	85	1401	159.677	1.182	0	0	2.13566	1.46411
774	control-2-20241023-17.czi:c:2/2 - control-2-20241023-17.czi #1	0.918	3.546	1.14	1.026	100.467	1.218	1266	1412	102.095	1.103	0	0	1.11111	1.09
775	control-2-20241023-17.czi:c:2/2 - control-2-20241023-17.czi #1	1.461	4.728	1.386	1.342	61.939	1.505	275	1442	42.709	1.369	0	0	1.03279	1.21757
776	control-2-20241023-17.czi:c:2/2 - control-2-20241023-17.czi #1	1.851	5.238	1.724	1.367	5.489	1.857	149	1446	15.945	1.446	0	0	1.26116	1.17955
777	control-2-20241023-17.czi:c:2/2 - control-2-20241023-17.czi #1	2.206	5.769	1.813	1.549	22.171	1.978	1596	1449	25.463	1.616	0	0	1.17043	1.20057
778	control-2-20241023-17.czi:c:2/2 - control-2-20241023-17.czi #1	1.88	5.338	1.963	1.219	152.615	2.1	787	1442	148.241	1.318	0	0	1.61034	1.20612
779	control-2-20241023-17.czi:c:2/2 - control-2-20241023-17.czi #1	1.772	5.188	1.777	1.27	64.665	1.911	1207	1470	57.724	1.361	0	0	1.39921	1.20872
[truncated: 103 more rows]

## Sheet: Sheet3
	Label	Area	Perim.	Major	Minor	Angle	Feret	FeretX	FeretY	FeretAngle	MinFeret	MinThr	MaxThr	major/minor	circularity
[truncated: 2,762 more rows]

[truncated: 6 more sheets: Sheet4, Sheet5, Sheet6, Sheet7, Sheet8, Sheet9]
