# Supplementary material for: Decoding the Chemical Language of Ribosomally Synthesized and Post‐Translationally Modified Peptides from the Untapped Archaea Domain
Source: Angew Chem Int Ed Engl. 2025 Apr 14;64(24):e202501074. doi: 10.1002/anie.202501074 (PMC12144867; doi:10.1002/anie.202501074)
Supplement: Supplementary file 2 — Supporting Information [file ANIE-64-e202501074-s001.zip › Supplementary datasets 1-6/Supplementary data 6.xlsx]

## Sheet: Summary
Overview of Supplementary Data 6
Sheet1	Differential expression genes (DEGs) in heterologous expression strain with pTA1228-BGC cib2
Sheet2	DEGs in heterologous expression strain with pTA1228-BGC pel

## Sheet: sheet1
gene_id	baseMean	log2FoldChange	lfcSE	stat	pvalue	padj	group	annotation
C438_RS03580	43612.1	16.9889	0.899203	18.8933	1.29373e-79	2.17282e-76	UP	type 2 lantipeptide synthetase LanM
C438_RS03595	5478.52	13.996	0.885222	15.8107	2.62354e-56	2.93749e-53	UP	ABC transporter ATP-binding protein
C438_RS03585	4456.04	13.6975	0.946634	14.4697	1.88224e-47	1.26449e-44	UP	hypothetical protein
C438_RS03590	2092.19	12.6068	0.895917	14.0714	5.69333e-45	2.73198e-42	UP	hypothetical protein
C438_RS03575	2063.01	12.5867	0.876022	14.368	8.21867e-47	4.60108e-44	UP	hypothetical protein
C438_RS03625	1004.59	11.5481	0.869755	13.2774	3.13125e-40	1.16865e-37	UP	ring-cleaving dioxygenase
C438_RS03615	540.013	10.6516	0.867307	12.2812	1.14307e-34	3.83958e-32	UP	NAD(P)/FAD-dependent oxidoreductase
PstB	379.628	10.1421	0.889381	11.4035	4.01537e-30	1.12397e-27	UP	phosphate ABC transporter ATP-binding protein
C438_RS03620	368.858	10.1006	0.876409	11.525	9.86599e-31	3.01271e-28	UP	dienelactone hydrolase family protein
C438_RS03610	321.313	9.90077	0.902801	10.9667	5.52384e-28	1.42728e-25	UP	EamA family transporter
PstA	534.889	8.41399	0.540024	15.5808	9.83913e-55	8.26241e-52	UP	phosphate ABC transporter permease PstA
C438_RS03605	55.5721	7.35199	0.936866	7.84743	4.24647e-15	1.01885e-12	UP	hypothetical protein
PstC	261.289	7.14025	0.529276	13.4906	1.77648e-41	7.459e-39	UP	phosphate ABC transporter permease subunit PstC
C438_RS03600	477.036	6.86441	0.358959	19.1231	1.62188e-81	5.44788e-78	UP	superoxide dismutase
C438_RS03570	332.781	6.56869	1.06498	6.16787	6.92155e-10	1.29164e-07	UP	substrate-binding domain-containing protein
G3A49_RS09250	774.168	4.61791	1.16484	3.96443	7.35714e-05	0.00797182	UP	flagellin A1
G3A49_RS09255	845.363	3.28318	1.11942	2.93294	0.00335769	0.152412	NOT_CHANGE	flagellin A2
G3A49_RS13000	47.5314	3.26366	1.41418	2.30781	0.02101	0.447322	NOT_CHANGE	hypothetical protein
G3A49_RS09230	276.114	3.2629	1.20531	2.7071	NA	NA	NOT_CHANGE	chemotaxis protein CheC
G3A49_RS09235	116.707	2.95957	1.00024	2.95885	NA	NA	NOT_CHANGE	chemotaxis protein CheY
G3A49_RS12220	978.24	2.58679	0.400387	6.46071	1.0421e-10	2.18776e-08	UP	nitrite/sulfite reductase
G3A49_RS09325	159.974	2.50285	0.898847	2.78451	0.00536093	0.207182	NOT_CHANGE	chemotaxis protein CheW
G3A49_RS02815	75.7077	2.39877	1.15084	2.08437	NA	NA	NOT_CHANGE	ABC transporter substrate-binding protein
G3A49_RS09220	536.785	2.24854	1.02504	2.19362	NA	NA	NOT_CHANGE	FlaD/FlaE family flagellar protein
G3A49_RS12515	131.102	2.20287	1.10499	1.99356	0.0462002	0.602631	NOT_CHANGE	hypothetical protein
G3A49_RS09265	271.607	2.09679	0.921433	2.27558	0.0228711	0.464154	NOT_CHANGE	flagella accessory protein C
G3A49_RS09275	19.0371	2.08853	0.917662	2.27593	0.0228504	0.464154	NOT_CHANGE	CARDB domain-containing protein
G3A49_RS11675	240.351	2.07454	0.966289	2.14691	0.0318002	0.526192	NOT_CHANGE	response regulator
G3A49_RS08190	5.3375	1.99305	1.09987	1.81208	0.0699736	0.726332	NOT_CHANGE	hypothetical protein pseudo true transl_table 11 exon_number 1
G3A49_RS05895	9122.6	1.80383	0.278279	6.48211	9.04469e-11	2.02541e-08	NOT_CHANGE	urocanate hydratase
G3A49_RS09225	36.7757	1.79531	0.842318	2.13139	0.0330567	0.52875	NOT_CHANGE	chemotaxis protein CheD
G3A49_RS02440	303.764	1.7897	0.78728	2.27327	0.0230102	0.464154	NOT_CHANGE	hypothetical protein
G3A49_RS05710	66.4439	1.76045	0.43876	4.01233	6.01216e-05	0.00738009	NOT_CHANGE	phenylacetate--CoA ligase PaaK
G3A49_RS14685	108.945	1.74303	0.879317	1.98225	0.0474513	0.602631	NOT_CHANGE	hypothetical protein
G3A49_RS07015	2.80968	1.73346	1.32277	1.31048	0.190035	0.962361	NOT_CHANGE	xylose/arabinose ABC transporter permease XacH
G3A49_RS06725	27.3496	1.70283	0.534898	3.18346	0.00145526	0.085758	NOT_CHANGE	ABC transporter permease
G3A49_RS05655	4171.97	1.69763	0.395096	4.29675	1.73323e-05	0.00253127	NOT_CHANGE	1,2-phenylacetyl-CoA epoxidase subunit PaaD
G3A49_RS05890	3379.79	1.66739	0.382613	4.35789	1.3132e-05	0.00210049	NOT_CHANGE	formimidoylglutamase
G3A49_RS13620	5.52067	1.64586	0.829738	1.9836	0.0473008	0.602631	NOT_CHANGE	hypothetical protein
G3A49_RS05650	9871.75	1.64402	0.3643	4.51282	6.3972e-06	0.00107441	NOT_CHANGE	1,2-phenylacetyl-CoA epoxidase subunit PaaC
G3A49_RS08270	2.93371	1.64184	1.08918	1.50742	0.131703	0.912145	NOT_CHANGE	hypothetical protein
G3A49_RS05885	5263.26	1.61519	0.44467	3.63233	0.000280873	0.0241911	NOT_CHANGE	imidazolonepropionase
G3A49_RS06640	24.2434	1.61311	0.760193	2.12197	0.0338401	0.531386	NOT_CHANGE	carbohydrate ABC transporter permease
G3A49_RS14045	594.252	1.58475	0.939617	1.6866	0.0916811	0.813294	NOT_CHANGE	ABC transporter ATP-binding protein
G3A49_RS18060	7.40381	1.55756	0.904163	1.72265	0.084951	0.793776	NOT_CHANGE	IS5 family transposase pseudo true transl_table 11 exon_number 1
G3A49_RS06635	15.4233	1.55587	0.688188	2.26082	0.0237707	0.472898	NOT_CHANGE	carbohydrate ABC transporter permease
G3A49_RS18615	305.476	1.5497	0.386779	4.00668	6.15776e-05	0.00738009	NOT_CHANGE	1,2-phenylacetyl-CoA epoxidase subunit PaaE
G3A49_RS02140	164.004	1.54189	0.466699	3.30382	0.000953778	0.0604479	NOT_CHANGE	riboflavin synthase
G3A49_RS18715	42.5037	1.53286	0.442738	3.46224	0.0005357	0.0391177	NOT_CHANGE	hypothetical protein
G3A49_RS03315	10.6629	1.53122	0.738583	2.07319	0.0381548	0.557226	NOT_CHANGE	HVO_0649 family zinc finger protein
G3A49_RS14050	712.924	1.51981	0.855358	1.77681	0.0755993	0.74908	NOT_CHANGE	ABC transporter permease
G3A49_RS14055	1427.89	1.51116	0.548595	2.7546	0.00587645	0.219322	NOT_CHANGE	ABC transporter permease
G3A49_RS14040	626.963	1.43965	0.917107	1.56978	0.116467	0.867437	NOT_CHANGE	ABC transporter ATP-binding protein
G3A49_RS06645	78.2839	1.43255	1.00923	1.41944	0.155771	0.946179	NOT_CHANGE	ABC transporter substrate-binding protein
G3A49_RS09270	77.5286	1.42581	0.512108	2.78419	0.00536614	0.207182	NOT_CHANGE	fla cluster protein FlaF
G3A49_RS14530	154.78	1.42061	0.538688	2.63717	0.00836007	0.260014	NOT_CHANGE	extracellular solute-binding protein
G3A49_RS07375	16.4545	1.40542	0.545115	2.57822	0.00993119	0.303262	NOT_CHANGE	carbohydrate ABC transporter permease
G3A49_RS05880	7105.1	1.40152	0.477374	2.9359	0.00332582	0.152412	NOT_CHANGE	histidine ammonia-lyase
G3A49_RS07775	5.17316	1.39395	1.21468	1.14759	0.25114	0.998336	NOT_CHANGE	sugar phosphate isomerase/epimerase
G3A49_RS05960	63.3938	1.37899	0.542963	2.53974	0.0110935	0.321549	NOT_CHANGE	ABC transporter substrate-binding protein
G3A49_RS14060	7544.32	1.37166	0.392765	3.49231	0.000478863	0.0357444	NOT_CHANGE	ABC transporter substrate-binding protein
G3A49_RS05645	2853.93	1.36109	0.338372	4.02246	5.75926e-05	0.00738009	NOT_CHANGE	1,2-phenylacetyl-CoA epoxidase subunit PaaB
G3A49_RS02825	273.203	1.35829	0.818548	1.65939	0.097038	0.834355	NOT_CHANGE	methyl-accepting chemotaxis protein
G3A49_RS05940	70.3408	1.3506	0.4195	3.21954	0.00128398	0.0798682	NOT_CHANGE	isochorismatase family protein
G3A49_RS02365	28287.6	1.34219	0.812731	1.65146	0.0986444	0.834355	NOT_CHANGE	hypothetical protein
G3A49_RS15575	122.942	1.34007	0.347728	3.85379	0.000116304	0.0114901	NOT_CHANGE	sodium-dependent transporter
G3A49_RS14320	645.656	1.3359	0.771582	1.73138	0.0833841	0.791207	NOT_CHANGE	rod-determining factor RdfA
G3A49_RS12995	537	1.28649	0.805113	1.5979	NA	NA	NOT_CHANGE	methyl-accepting chemotaxis protein
G3A49_RS07830	16.1283	1.28588	0.551006	2.3337	0.0196113	0.447322	NOT_CHANGE	bifunctional 4-hydroxy-2-oxoglutarate aldolase/2-dehydro-3-deoxy-phosphogluconate aldolase
G3A49_RS05770	14.8701	1.26663	0.696427	1.81876	0.0689486	0.72149	NOT_CHANGE	EthD family reductase
G3A49_RS05640	12207.7	1.26343	0.296779	4.25714	2.07063e-05	0.00289802	NOT_CHANGE	1,2-phenylacetyl-CoA epoxidase subunit PaaA
G3A49_RS07725	4272.28	1.26283	0.431692	2.9253	0.00344124	0.153359	NOT_CHANGE	hypothetical protein
G3A49_RS09310	47.6156	1.26045	0.57707	2.18423	0.0289455	0.511725	NOT_CHANGE	protein-glutamate O-methyltransferase CheR
G3A49_RS14035	32.2211	1.25066	0.726394	1.72174	0.0851162	0.793776	NOT_CHANGE	hypothetical protein
G3A49_RS06775	413.287	1.23971	0.486031	2.55069	0.0107511	0.321549	NOT_CHANGE	ABC transporter permease
G3A49_RS18175	4.06661	1.22219	1.09999	1.1111	0.266527	0.998336	NOT_CHANGE	transcription initiation factor IIB family protein
G3A49_RS04585	1669.11	1.22084	0.50239	2.43006	0.0150965	0.379391	NOT_CHANGE	DoxX family protein
G3A49_RS14500	75.7065	1.21346	0.392375	3.09262	0.00198401	0.108848	NOT_CHANGE	Lrp/AsnC ligand binding domain-containing protein
G3A49_RS02820	222.665	1.20782	0.617553	1.95581	NA	NA	NOT_CHANGE	methyl-accepting chemotaxis protein
G3A49_RS07720	13133.1	1.18737	0.399661	2.97094	0.0029689	0.142465	NOT_CHANGE	helix-turn-helix domain-containing protein
G3A49_RS15505	767.065	1.18055	1.26837	0.930761	0.351977	0.998336	NOT_CHANGE	phosphoribosylanthranilate isomerase
G3A49_RS14325	990.858	1.15127	0.494605	2.32766	0.0199303	0.447322	NOT_CHANGE	archaea-specific SMC-related protein
G3A49_RS14065	233.781	1.14917	0.487687	2.35637	0.0184544	0.427506	NOT_CHANGE	amidohydrolase
G3A49_RS00180	4801.38	1.14592	0.370982	3.08888	0.00200911	0.108848	NOT_CHANGE	carbon starvation protein A
G3A49_RS15480	711.576	1.14079	0.343628	3.31985	0.000900674	0.0581801	NOT_CHANGE	type IV pilin
G3A49_RS05750	151.1	1.13745	0.31718	3.58615	0.000335601	0.0274947	NOT_CHANGE	NAD(P)-dependent oxidoreductase
G3A49_RS17695	49.4077	1.1317	0.493302	2.29413	0.0217832	0.456964	NOT_CHANGE	branched-chain amino acid ABC transporter permease
G3A49_RS03885	820.858	1.11813	1.10217	1.01448	0.310353	0.998336	NOT_CHANGE	winged helix-turn-helix domain-containing protein
G3A49_RS17065	11.6049	1.10702	0.611099	1.81152	0.07006	0.726332	NOT_CHANGE	hypothetical protein
G3A49_RS17690	46.3457	1.10552	0.404558	2.73265	0.00628266	0.226641	NOT_CHANGE	branched-chain amino acid ABC transporter permease
G3A49_RS09165	266.092	1.10498	0.473579	2.33325	0.0196351	0.447322	NOT_CHANGE	ABC transporter substrate-binding protein
G3A49_RS09175	44.7412	1.10389	0.494128	2.23401	0.0254822	0.472898	NOT_CHANGE	branched-chain amino acid ABC transporter permease
G3A49_RS07590	18.2646	1.09955	0.566332	1.94154	0.0521932	0.637516	NOT_CHANGE	molybdenum cofactor guanylyltransferase
G3A49_RS09305	31.8254	1.09262	0.554269	1.97129	0.0486908	0.614858	NOT_CHANGE	CheF family chemotaxis protein
G3A49_RS06770	1888.01	1.09065	0.471507	2.31312	0.0207163	0.447322	NOT_CHANGE	ABC transporter substrate-binding protein
G3A49_RS07770	4.70446	1.06138	1.17729	0.901546	0.367298	0.998336	NOT_CHANGE	2-phosphosulfolactate phosphatase
G3A49_RS08925	29.0756	1.05452	0.381121	2.76689	0.00565933	0.213592	NOT_CHANGE	hypothetical protein
G3A49_RS05970	23.1782	1.05138	0.646019	1.62747	0.103638	0.836826	NOT_CHANGE	branched-chain amino acid ABC transporter permease
G3A49_RS14005	1119.05	1.04269	0.510652	2.04187	0.0411645	0.573904	NOT_CHANGE	Na+/H+ antiporter NhaC family protein
G3A49_RS11320	10.0795	1.04229	0.70614	1.47604	0.139934	0.92863	NOT_CHANGE	hypothetical protein
G3A49_RS05935	127.101	1.03341	0.4803	2.1516	0.031429	0.522624	NOT_CHANGE	dihydroorotase family protein
G3A49_RS06630	56.1187	1.03024	0.453417	2.27217	0.0230764	0.464154	NOT_CHANGE	ABC transporter ATP-binding protein
G3A49_RS11325	28.3189	1.02709	0.49024	2.09508	0.0361637	0.546872	NOT_CHANGE	cytochrome C oxidase subunit IV family protein
G3A49_RS05520	27.7976	1.02399	0.495112	2.06819	0.0386221	0.558917	NOT_CHANGE	phosphate ABC transporter ATP-binding protein PstB
G3A49_RS05975	16.2159	1.02341	0.749292	1.36584	0.17199	0.948735	NOT_CHANGE	ABC transporter ATP-binding protein
G3A49_RS03455	53.1051	1.01675	0.379227	2.68112	0.00733766	0.241639	NOT_CHANGE	DUF4013 domain-containing protein
G3A49_RS09315	281.405	1.01287	0.428291	2.36492	0.0180342	0.420673	NOT_CHANGE	chemotaxis protein CheA
G3A49_RS13030	16.2386	1.01227	0.553152	1.83001	0.0672483	0.713201	NOT_CHANGE	hypothetical protein
G3A49_RS08185	10.5007	1.00297	0.703977	1.42472	0.154239	0.946179	NOT_CHANGE	hypothetical protein
G3A49_RS16595	9373.36	0.979575	0.488921	2.00355	0.0451187	0.594328	NOT_CHANGE	L-aspartate oxidase
G3A49_RS06025	34.2266	0.97294	0.586429	1.65909	0.0970973	0.834355	NOT_CHANGE	hypothetical protein
G3A49_RS15500	4492.85	0.968328	1.39115	0.696062	0.48639	0.998336	NOT_CHANGE	anthranilate synthase component I
G3A49_RS05950	17.8591	0.967571	0.757708	1.27697	0.201613	0.973012	NOT_CHANGE	nuclear transport factor 2 family protein
G3A49_RS09320	133.814	0.963393	0.4702	2.0489	0.0404718	0.571197	NOT_CHANGE	chemotaxis response regulator protein-glutamate methylesterase
G3A49_RS16590	5546.58	0.955566	0.450371	2.12173	0.0338602	0.531386	NOT_CHANGE	carboxylating nicotinate-nucleotide diphosphorylase
G3A49_RS03775	17.0782	0.955537	0.544114	1.75613	0.0790654	0.763163	NOT_CHANGE	ATPase, T2SS/T4P/T4SS family
G3A49_RS05955	21.9183	0.950074	0.753312	1.2612	0.207238	0.973521	NOT_CHANGE	FAD-dependent oxidoreductase
G3A49_RS04525	169.824	0.945323	0.390156	2.42293	0.0153957	0.379391	NOT_CHANGE	universal stress protein
G3A49_RS13910	536.257	0.945218	0.468379	2.01806	0.0435848	0.588104	NOT_CHANGE	hypothetical protein
G3A49_RS03220	440.244	0.943428	0.250231	3.77023	0.000163099	0.0148666	NOT_CHANGE	ABC transporter permease
G3A49_RS08850	567.8	0.94209	0.491297	1.91756	0.0551671	0.650198	NOT_CHANGE	globin-coupled sensor protein
G3A49_RS13315	4.067	0.939863	0.933144	1.0072	0.313839	0.998336	NOT_CHANGE	IS5 family transposase pseudo true transl_table 11 exon_number 1
G3A49_RS14495	242.488	0.93929	0.30642	3.06537	0.002174	0.115912	NOT_CHANGE	TrkA family potassium uptake protein
G3A49_RS01850	2107.46	0.938429	0.456158	2.05725	0.0396626	0.563604	NOT_CHANGE	3,4-dihydroxy-2-butanone-4-phosphate synthase
G3A49_RS15085	130.644	0.938231	0.570169	1.64553	0.09986	0.834416	NOT_CHANGE	PstS family phosphate ABC transporter substrate-binding protein
G3A49_RS03490	31.4277	0.93724	0.554987	1.68876	0.0912655	0.813294	NOT_CHANGE	hypothetical protein
G3A49_RS03965	1755.91	0.936352	0.91269	1.02593	0.304926	0.998336	NOT_CHANGE	tryptophan synthase subunit beta
G3A49_RS19165	2.59194	0.931847	1.20747	0.771736	0.440271	0.998336	NOT_CHANGE	galactonate dehydratase pseudo true transl_table 11 exon_number 1
G3A49_RS18255	2.5817	0.930545	1.28204	0.725831	0.467942	0.998336	NOT_CHANGE	IS6 family transposase
G3A49_RS11310	7.32284	0.926358	0.709101	1.30638	0.191422	0.962361	NOT_CHANGE	hypothetical protein
G3A49_RS16600	8831.93	0.923807	0.505516	1.82745	0.0676316	0.713201	NOT_CHANGE	quinolinate synthase NadA
G3A49_RS14590	463.175	0.901339	0.450659	2.00005	0.0454952	0.596947	NOT_CHANGE	ATPase domain-containing protein
G3A49_RS05920	70.753	0.901162	0.356015	2.53125	0.0113658	0.326304	NOT_CHANGE	3-isopropylmalate dehydratase large subunit
G3A49_RS06810	591.033	0.90041	0.500681	1.79837	0.0721183	0.732941	NOT_CHANGE	DUF917 domain-containing protein
G3A49_RS15510	765.819	0.895755	1.19696	0.748356	0.454245	0.998336	NOT_CHANGE	anthranilate phosphoribosyltransferase
G3A49_RS04930	233.146	0.887141	0.221862	3.99861	6.37162e-05	0.00738009	NOT_CHANGE	hypothetical protein
G3A49_RS10575	150.018	0.885403	0.354013	2.50105	0.0123827	0.346613	NOT_CHANGE	globin-coupled sensor protein
G3A49_RS03975	783.405	0.883286	0.550634	1.60412	0.108687	0.850999	NOT_CHANGE	2-amino-3,7-dideoxy-D-threo-hept-6-ulosonate synthase
G3A49_RS05930	84.6728	0.873495	0.364943	2.39351	0.016688	0.397552	NOT_CHANGE	CaiB/BaiF CoA-transferase family protein
G3A49_RS06785	690.049	0.871768	0.536157	1.62596	0.103959	0.836848	NOT_CHANGE	ABC transporter ATP-binding protein
G3A49_RS00510	16110.8	0.86585	0.230204	3.76123	0.000169078	0.0149456	NOT_CHANGE	sulfurtransferase
G3A49_RS06780	445.578	0.86272	0.529363	1.62973	0.103158	0.836826	NOT_CHANGE	ABC transporter permease
G3A49_RS06800	996.824	0.86266	0.528709	1.63163	0.102757	0.836826	NOT_CHANGE	hydantoinase/oxoprolinase N-terminal domain-containing protein
G3A49_RS15495	2276.86	0.854755	1.38896	0.615391	0.538297	0.998336	NOT_CHANGE	anthranilate synthase component II
G3A49_RS05980	14.7444	0.851711	0.826635	1.03034	0.302852	0.998336	NOT_CHANGE	ABC transporter ATP-binding protein
G3A49_RS19085	1066.19	0.847676	0.224894	3.76922	0.000163758	0.0148666	NOT_CHANGE	HVO_0416 family zinc finger protein
G3A49_RS10075	1444.55	0.838751	0.265007	3.16502	0.00155072	0.0885366	NOT_CHANGE	long-chain fatty acid--CoA ligase
G3A49_RS14390	98.8805	0.836932	0.346061	2.41845	0.0155868	0.379391	NOT_CHANGE	phosphoribosylformylglycinamidine synthase subunit PurS
G3A49_RS06175	2075.46	0.832074	0.872355	0.953825	NA	NA	NOT_CHANGE	heavy metal translocating P-type ATPase
G3A49_RS05985	23.1025	0.832064	0.675167	1.23238	0.217806	0.976733	NOT_CHANGE	MmgE/PrpD family protein
G3A49_RS07755	10.4835	0.821826	0.676914	1.21408	0.224718	0.976733	NOT_CHANGE	extracellular solute-binding protein
G3A49_RS16950	2.54055	0.813888	1.22631	0.663686	0.506891	0.998336	NOT_CHANGE	hypothetical protein
G3A49_RS04375	14.11	0.806718	0.730108	1.10493	0.26919	0.998336	NOT_CHANGE	HTH domain-containing protein
G3A49_RS07675	21.4229	0.801029	0.561823	1.42577	0.153935	0.946179	NOT_CHANGE	FAD-binding oxidoreductase pseudo true transl_table 11 exon_number 1
G3A49_RS14550	5.36648	0.799822	0.862429	0.927405	0.353716	0.998336	NOT_CHANGE	DUF2892 domain-containing protein pseudo true transl_table 11 exon_number 1
G3A49_RS06715	117.605	0.790908	0.485812	1.62801	0.103522	0.836826	NOT_CHANGE	ABC transporter substrate-binding protein
G3A49_RS05205	22.0962	0.781736	0.588092	1.32928	0.183757	0.958352	NOT_CHANGE	DUF4212 domain-containing protein
G3A49_RS00200	17.1501	0.771894	0.52974	1.45712	0.145084	0.935386	NOT_CHANGE	hypothetical protein
G3A49_RS03215	5245.1	0.766512	0.250717	3.05728	0.00223353	0.117225	NOT_CHANGE	ABC transporter substrate-binding protein
G3A49_RS05275	43.206	0.763387	0.421088	1.81289	0.0698485	0.726332	NOT_CHANGE	ABC transporter permease
G3A49_RS07795	16.2062	0.760328	0.598688	1.26999	0.204088	0.973521	NOT_CHANGE	sensor histidine kinase KdpD
G3A49_RS13580	2.49052	0.752555	1.25864	0.597911	0.549899	0.998336	NOT_CHANGE	phage integrase family protein
G3A49_RS06795	532.763	0.747259	0.517981	1.44264	0.149122	0.942414	NOT_CHANGE	DUF917 domain-containing protein
G3A49_RS06090	396.712	0.746153	0.341572	2.18447	0.0289278	0.511725	NOT_CHANGE	NADPH-dependent F420 reductase
G3A49_RS05995	45.9855	0.742802	0.458931	1.61855	0.105544	0.842097	NOT_CHANGE	IclR family transcriptional regulator
G3A49_RS04500	105.818	0.740181	0.328841	2.25088	0.024393	0.472898	NOT_CHANGE	branched-chain amino acid ABC transporter permease
G3A49_RS05270	174.101	0.739119	0.391144	1.88964	0.0588068	0.678804	NOT_CHANGE	ABC transporter substrate-binding protein
G3A49_RS07860	12.4443	0.73786	0.821157	0.898561	0.368886	0.998336	NOT_CHANGE	carbohydrate ABC transporter permease
G3A49_RS16585	876.278	0.728644	0.372532	1.95593	0.0504738	0.630266	NOT_CHANGE	MFS transporter
G3A49_RS19035	2.14553	0.728223	1.20468	0.604495	0.545515	0.998336	NOT_CHANGE	hypothetical protein
G3A49_RS07330	9.09554	0.722206	0.712751	1.01326	0.310934	0.998336	NOT_CHANGE	trehalose utilization protein ThuA
G3A49_RS06650	28.6638	0.718925	0.479429	1.49954	0.133733	0.91651	NOT_CHANGE	L-rhamnono-1,4-lactonase
G3A49_RS07925	3.72511	0.717928	1.02623	0.69958	0.484189	0.998336	NOT_CHANGE	hypothetical protein
G3A49_RS05280	27.56	0.713795	0.414454	1.72226	0.0850231	0.793776	NOT_CHANGE	ABC transporter permease
G3A49_RS02525	333.36	0.713039	0.266637	2.6742	0.00749079	0.241938	NOT_CHANGE	pyridoxamine 5'-phosphate oxidase family protein
G3A49_RS01845	3567.58	0.712176	0.374514	1.9016	0.0572232	0.667406	NOT_CHANGE	DUF120 domain-containing protein
G3A49_RS07170	172.68	0.709086	0.38816	1.82679	0.0677318	0.713201	NOT_CHANGE	Cdc6/Cdc18 family protein
G3A49_RS00140	385.961	0.70283	0.31428	2.23632	0.0253309	0.472898	NOT_CHANGE	hypothetical protein
G3A49_RS06095	161.281	0.698998	0.490441	1.42524	0.154087	0.946179	NOT_CHANGE	MFS transporter
G3A49_RS06790	726.304	0.697672	0.553702	1.26001	0.207665	0.973521	NOT_CHANGE	ABC transporter ATP-binding protein
G3A49_RS19060	12.6268	0.688704	0.549657	1.25297	0.210216	0.973724	NOT_CHANGE	hypothetical protein
G3A49_RS05630	800.634	0.686343	0.251832	2.7254	0.00642233	0.226641	NOT_CHANGE	enoyl-CoA hydratase/isomerase family protein
G3A49_RS15290	1.25412	0.686024	1.45755	0.47067	0.637876	0.998336	NOT_CHANGE	hypothetical protein
G3A49_RS19025	1681.01	0.685147	0.241522	2.83679	0.00455694	0.191334	NOT_CHANGE	ABC transporter ATP-binding protein
G3A49_RS11900	31.2038	0.681962	0.334008	2.04175	0.0411762	0.573904	NOT_CHANGE	ABC transporter ATP-binding protein
G3A49_RS05715	355.864	0.681397	0.269749	2.52604	0.0115356	0.328375	NOT_CHANGE	thiolase domain-containing protein
G3A49_RS07550	9.32103	0.675906	0.732328	0.922956	0.35603	0.998336	NOT_CHANGE	Rid family detoxifying hydrolase
G3A49_RS18030	1.24562	0.674269	1.45729	0.462686	0.64359	0.998336	NOT_CHANGE	hypothetical protein
G3A49_RS04995	1.46746	0.673048	1.43635	0.468584	0.639367	0.998336	NOT_CHANGE	integrase core domain-containing protein pseudo true transl_table 11 exon_number 1
G3A49_RS01595	33.2668	0.669891	0.373782	1.7922	0.0731015	0.737381	NOT_CHANGE	hypothetical protein
G3A49_RS06805	623.568	0.669119	0.538647	1.24222	0.214155	0.976045	NOT_CHANGE	DUF917 domain-containing protein
G3A49_RS07575	35.0145	0.669068	0.40206	1.6641	0.0960922	0.834355	NOT_CHANGE	MFS transporter
G3A49_RS09625	35.7972	0.668518	0.345917	1.9326	0.0532857	0.639239	NOT_CHANGE	hypothetical protein
G3A49_RS13130	463.429	0.667995	0.277482	2.40734	0.0160691	0.388317	NOT_CHANGE	PAS domain-containing protein
G3A49_RS11470	20.5251	0.666338	0.48751	1.36682	0.171682	0.948735	NOT_CHANGE	hypothetical protein
G3A49_RS00330	409.97	0.662051	0.383353	1.727	0.0841677	0.793776	NOT_CHANGE	ABC transporter ATP-binding protein
G3A49_RS03400	1936.27	0.659708	0.442425	1.49112	0.135931	0.922406	NOT_CHANGE	NAD(+)/NADH kinase
G3A49_RS11945	289.299	0.659625	0.430689	1.53156	0.125632	0.901424	NOT_CHANGE	methyl-accepting chemotaxis protein
G3A49_RS06105	3.11927	0.659233	1.00545	0.655662	0.512042	0.998336	NOT_CHANGE	methyl-accepting chemotaxis protein
G3A49_RS11775	2.40845	0.657332	1.19461	0.550248	0.582149	0.998336	NOT_CHANGE	hypothetical protein
G3A49_RS09170	62.2827	0.656291	0.485729	1.35115	0.176649	0.948735	NOT_CHANGE	branched-chain amino acid ABC transporter permease
G3A49_RS07020	15.9753	0.655651	0.819437	0.800124	0.423639	0.998336	NOT_CHANGE	ABC transporter substrate-binding protein
G3A49_RS12555	463.156	0.655126	0.232096	2.82265	0.0047629	0.196069	NOT_CHANGE	nitrite/sulfite reductase
G3A49_RS00740	280.164	0.653622	0.219342	2.97993	0.00288317	0.140356	NOT_CHANGE	polyphosphate kinase 2
G3A49_RS06545	91.1179	0.65125	0.320673	2.03089	0.0422666	0.579484	NOT_CHANGE	LLM class flavin-dependent oxidoreductase
G3A49_RS07920	153.102	0.650416	0.618265	1.052	0.292798	0.998336	NOT_CHANGE	molybdopterin-dependent oxidoreductase
G3A49_RS05740	59.9015	0.649166	0.482037	1.34671	0.178072	0.948735	NOT_CHANGE	EthD family reductase
G3A49_RS04475	4076.55	0.648544	0.29243	2.21777	0.0265703	0.490384	NOT_CHANGE	acetate--CoA ligase
G3A49_RS10020	9.13943	0.646283	0.606324	1.0659	0.286467	0.998336	NOT_CHANGE	DUF6691 family protein
G3A49_RS05965	25.5483	0.642952	0.730257	0.880447	0.378617	0.998336	NOT_CHANGE	branched-chain amino acid ABC transporter permease
G3A49_RS01565	619.593	0.64068	0.202478	3.1642	0.00155512	0.0885366	NOT_CHANGE	aminopeptidase
G3A49_RS11140	1770.49	0.63632	0.249996	2.54532	0.0109177	0.321549	NOT_CHANGE	Na+/H+ antiporter NhaC family protein
G3A49_RS03405	3994.74	0.636098	0.528947	1.20257	0.229141	0.980581	NOT_CHANGE	alpha-ketoacid dehydrogenase subunit beta
G3A49_RS05190	4051.11	0.635237	0.303619	2.09221	0.0364193	0.546872	NOT_CHANGE	acetate--CoA ligase
G3A49_RS15660	132.234	0.63345	0.293202	2.16046	0.0307371	0.518824	NOT_CHANGE	aspartate-semialdehyde dehydrogenase
G3A49_RS14030	6.71197	0.630489	0.767542	0.821439	0.411396	0.998336	NOT_CHANGE	dioxygenase
G3A49_RS05745	223.155	0.627394	0.383735	1.63496	0.102056	0.836826	NOT_CHANGE	thiamine pyrophosphate-binding protein
G3A49_RS10650	124.438	0.626441	0.404016	1.55053	0.121014	0.883662	NOT_CHANGE	1-phosphofructokinase
G3A49_RS16360	402.278	0.626272	0.208632	3.0018	0.00268386	0.132575	NOT_CHANGE	universal stress protein
G3A49_RS12440	190.364	0.624825	0.298722	2.09166	0.036469	0.546872	NOT_CHANGE	TrkA family potassium uptake protein
G3A49_RS09210	214.757	0.623626	0.396726	1.57193	0.115967	0.867437	NOT_CHANGE	histidine kinase N-terminal 7TM domain-containing protein
G3A49_RS07910	46.3157	0.623497	0.541807	1.15077	0.249825	0.998336	NOT_CHANGE	ethylbenzene dehydrogenase-related protein
G3A49_RS03960	675.599	0.622971	0.790354	0.788217	0.43057	0.998336	NOT_CHANGE	indole-3-glycerol phosphate synthase
G3A49_RS07515	24.7157	0.622908	0.52393	1.18891	0.234473	0.987732	NOT_CHANGE	FAD-binding and (Fe-S)-binding domain-containing protein
G3A49_RS16900	134.958	0.617357	0.227473	2.71397	0.00664814	0.226641	NOT_CHANGE	DUF1611 domain-containing protein
G3A49_RS16695	169.223	0.615915	0.432788	1.42313	0.154698	0.946179	NOT_CHANGE	metallophosphoesterase family protein
G3A49_RS14185	4.40209	0.615453	0.925936	0.664682	0.506254	0.998336	NOT_CHANGE	hypothetical protein
G3A49_RS07585	199.146	0.614677	0.496381	1.23832	0.215598	0.976733	NOT_CHANGE	SDR family oxidoreductase
G3A49_RS03955	1547.52	0.612191	0.829788	0.737768	0.460655	0.998336	NOT_CHANGE	MGMT family protein
G3A49_RS05570	6.55942	0.610864	0.961286	0.635465	0.525125	0.998336	NOT_CHANGE	carbohydrate ABC transporter permease
G3A49_RS01620	8.23071	0.609554	0.648068	0.940571	0.346925	0.998336	NOT_CHANGE	hypothetical protein
G3A49_RS14680	1626.27	0.60846	0.310121	1.96201	0.0497611	0.624242	NOT_CHANGE	L-lactate permease
G3A49_RS05825	69.2007	0.608115	0.306627	1.98324	0.0473405	0.602631	NOT_CHANGE	SDR family NAD(P)-dependent oxidoreductase
G3A49_RS03030	715.329	0.605941	0.393507	1.53985	0.123598	0.894045	NOT_CHANGE	ester cyclase
G3A49_RS03225	383.971	0.59703	0.241523	2.47194	0.0134382	0.361112	NOT_CHANGE	ABC transporter permease
G3A49_RS07560	235.389	0.596328	0.288552	2.06662	0.0387698	0.558917	NOT_CHANGE	aldehyde ferredoxin oxidoreductase family protein
G3A49_RS18815	2.51734	0.595665	1.14846	0.518663	0.603996	0.998336	NOT_CHANGE	hypothetical protein
G3A49_RS01655	541.858	0.593955	0.166443	3.56851	0.000359017	0.0280451	NOT_CHANGE	cupin domain-containing protein
G3A49_RS06280	18.3691	0.593734	0.493639	1.20277	0.229065	0.980581	NOT_CHANGE	GNAT family N-acetyltransferase
G3A49_RS17160	110.115	0.589544	0.396692	1.48615	0.137239	0.924569	NOT_CHANGE	carbohydrate ABC transporter permease
G3A49_RS00505	1162.11	0.586422	0.202686	2.89326	0.0038127	0.166323	NOT_CHANGE	sulfurtransferase
G3A49_RS16540	246.059	0.585405	0.332514	1.76054	0.0783157	0.760263	NOT_CHANGE	hypothetical protein
G3A49_RS11545	124.78	0.583109	0.3157	1.84703	0.0647422	0.703784	NOT_CHANGE	hypothetical protein
G3A49_RS07350	8.6172	0.582246	0.667453	0.87234	0.383023	0.998336	NOT_CHANGE	hydroxyisourate hydrolase
G3A49_RS05925	45.7843	0.581905	0.409288	1.42175	0.1551	0.946179	NOT_CHANGE	hydroxymethylglutaryl-CoA lyase
G3A49_RS17395	25.9094	0.581693	0.453599	1.28239	0.199704	0.973012	NOT_CHANGE	hypothetical protein
G3A49_RS07270	97.5687	0.579671	0.237004	2.44583	0.014452	0.373418	NOT_CHANGE	4Fe-4S ferredoxin N-terminal domain-containing protein
G3A49_RS07525	6.74166	0.57783	0.72692	0.794902	0.426671	0.998336	NOT_CHANGE	amidohydrolase
G3A49_RS05720	598.609	0.570826	0.258145	2.21126	0.027018	0.493226	NOT_CHANGE	zinc ribbon domain-containing protein
G3A49_RS10015	23.8352	0.568543	0.557948	1.01899	0.308208	0.998336	NOT_CHANGE	sulfite exporter TauE/SafE family protein
G3A49_RS01660	1229.71	0.568374	0.231059	2.45986	0.0138991	0.364743	NOT_CHANGE	M50 family metallopeptidase
G3A49_RS01410	7578.1	0.561161	0.439754	1.27608	0.201927	0.97313	NOT_CHANGE	GAF domain-containing protein
G3A49_RS06610	404.191	0.560844	0.2333	2.40396	0.0162187	0.389134	NOT_CHANGE	IclR family transcriptional regulator
G3A49_RS05540	90.5927	0.560579	0.272633	2.05617	0.0397661	0.563604	NOT_CHANGE	AIR synthase family protein
G3A49_RS12635	209.741	0.55305	0.254641	2.17188	0.0298647	0.514301	NOT_CHANGE	helix-turn-helix domain-containing protein
G3A49_RS16515	52451.3	0.552182	0.322784	1.71069	0.0871392	0.799729	NOT_CHANGE	putative RNA uridine N3 methyltransferase
G3A49_RS12075	348.497	0.550988	0.18716	2.94394	0.00324058	0.151182	NOT_CHANGE	hypothetical protein
G3A49_RS03605	343.229	0.549056	0.220712	2.48766	0.0128587	0.356962	NOT_CHANGE	aminodeoxychorismate synthase, component I
G3A49_RS05135	20.716	0.548907	1.01564	0.540454	0.588884	0.998336	NOT_CHANGE	ABC transporter ATP-binding protein
G3A49_RS05735	98.3944	0.547753	0.394173	1.38962	0.164643	0.948735	NOT_CHANGE	IclR family transcriptional regulator
G3A49_RS11135	669.65	0.546582	0.239818	2.27916	0.0226578	0.464154	NOT_CHANGE	pyridoxal phosphate-dependent aminotransferase
G3A49_RS14135	28.9732	0.546325	0.387258	1.41075	0.158318	0.946179	NOT_CHANGE	HVO_2142 family zinc finger protein
G3A49_RS03785	9.77545	0.545851	0.580065	0.941017	0.346696	0.998336	NOT_CHANGE	hypothetical protein
G3A49_RS13870	12207.2	0.539962	0.504533	1.07022	0.28452	0.998336	NOT_CHANGE	CARDB domain-containing protein
G3A49_RS03395	993.462	0.533197	0.251522	2.11989	0.0340156	0.531386	NOT_CHANGE	2-oxo acid dehydrogenase subunit E2
G3A49_RS07750	14.6261	0.529603	0.522012	1.01454	0.310324	0.998336	NOT_CHANGE	ABC transporter permease
G3A49_RS14830	107.799	0.527071	0.334652	1.57498	0.115261	0.867437	NOT_CHANGE	DUF3311 domain-containing protein
G3A49_RS06625	74.3368	0.52358	0.353022	1.48314	0.138038	0.927339	NOT_CHANGE	2-keto-3-deoxy-L-rhamnonate dehydrogenase
G3A49_RS03250	545.688	0.523355	0.245525	2.13157	0.0330419	0.52875	NOT_CHANGE	DUF4129 domain-containing protein
G3A49_RS04520	111.337	0.523225	0.325665	1.60664	0.108134	0.850178	NOT_CHANGE	co-chaperone YbbN
G3A49_RS03410	5505.33	0.521503	0.519926	1.00303	0.315845	0.998336	NOT_CHANGE	thiamine pyrophosphate-dependent dehydrogenase E1 component subunit alpha
G3A49_RS05690	67.1349	0.519631	0.42372	1.22635	0.220065	0.976733	NOT_CHANGE	LLM class flavin-dependent oxidoreductase
G3A49_RS03045	941.446	0.518901	0.204052	2.54298	0.0109911	0.321549	NOT_CHANGE	type I 3-dehydroquinate dehydratase
G3A49_RS05550	460.802	0.517195	0.186198	2.77766	0.00547523	0.208992	NOT_CHANGE	cob(I)yrinic acid a,c-diamide adenosyltransferase
G3A49_RS00325	306.624	0.516938	0.4588	1.12672	0.259862	0.998336	NOT_CHANGE	ABC transporter permease
G3A49_RS05535	230.837	0.51089	0.25366	2.01407	0.0440019	0.588104	NOT_CHANGE	alanine--glyoxylate aminotransferase family protein
G3A49_RS04385	831.676	0.509546	0.308456	1.65192	0.0985504	0.834355	NOT_CHANGE	beta-CASP ribonuclease aCPSF1
G3A49_RS03945	149.544	0.508887	0.287301	1.77127	0.0765155	0.755928	NOT_CHANGE	CPBP family glutamic-type intramembrane protease
G3A49_RS04045	73.132	0.508832	0.393148	1.29425	0.19558	0.963206	NOT_CHANGE	hypothetical protein
G3A49_RS15335	159.904	0.506558	0.238517	2.12378	0.0336887	0.531386	NOT_CHANGE	metal-dependent hydrolase
G3A49_RS05795	90.609	0.505288	0.356244	1.41837	0.156082	0.946179	NOT_CHANGE	ribbon-helix-helix protein, CopG family
G3A49_RS10700	68.7837	0.503544	0.361716	1.3921	0.163893	0.948735	NOT_CHANGE	DUF5779 family protein
G3A49_RS12970	12.1345	0.500486	0.54227	0.922945	0.356036	0.998336	NOT_CHANGE	hypothetical protein
G3A49_RS05730	371.458	0.498579	0.238127	2.09375	0.0362822	0.546872	NOT_CHANGE	enoyl-CoA hydratase/isomerase family protein
G3A49_RS07935	60.1906	0.495612	0.423256	1.17095	0.241618	0.99217	NOT_CHANGE	ubiquinol-cytochrome c reductase iron-sulfur subunit
G3A49_RS00175	58.168	0.495392	0.316205	1.56668	0.117189	0.870881	NOT_CHANGE	hypothetical protein
G3A49_RS06740	24.623	0.488604	0.604275	0.808579	0.418757	0.998336	NOT_CHANGE	hypothetical protein
G3A49_RS05790	182.97	0.48774	0.326943	1.49182	0.135746	0.922406	NOT_CHANGE	Nramp family divalent metal transporter
G3A49_RS00685	10737.7	0.48772	0.228372	2.13564	0.0327091	0.52822	NOT_CHANGE	ABC transporter substrate-binding protein
G3A49_RS00795	547.322	0.486331	0.271975	1.78815	0.0737523	0.741718	NOT_CHANGE	ammonium transporter
G3A49_RS04515	124.058	0.485164	0.422835	1.14741	0.251213	0.998336	NOT_CHANGE	ABC transporter ATP-binding protein
G3A49_RS03040	277.71	0.481146	0.193856	2.48198	0.0130656	0.359731	NOT_CHANGE	homoserine dehydrogenase
G3A49_RS16655	59.4303	0.48035	0.286393	1.67724	0.0934949	0.824276	NOT_CHANGE	hypothetical protein
G3A49_RS05775	524.762	0.479283	0.374382	1.2802	0.200475	0.973012	NOT_CHANGE	Xaa-Pro peptidase family protein
G3A49_RS16200	5.5077	0.478647	0.783343	0.611031	0.541179	0.998336	NOT_CHANGE	helicase-related protein
G3A49_RS09115	980.348	0.478124	0.500708	0.954896	0.33963	0.998336	NOT_CHANGE	phosphate uptake regulator PhoU
G3A49_RS00045	406.961	0.477052	0.571838	0.834244	0.404144	0.998336	NOT_CHANGE	FAD-binding oxidoreductase
G3A49_RS14720	73.5288	0.476913	0.286432	1.66501	0.0959102	0.834355	NOT_CHANGE	DUF5518 domain-containing protein
G3A49_RS07265	247.73	0.476851	0.206488	2.30935	0.0209244	0.447322	NOT_CHANGE	molybdopterin-dependent oxidoreductase
G3A49_RS07685	77.7425	0.476662	0.332463	1.43373	0.151649	0.946179	NOT_CHANGE	IclR family transcriptional regulator
G3A49_RS05265	20.6104	0.476112	0.454929	1.04656	0.295301	0.998336	NOT_CHANGE	Zn-dependent hydrolase
G3A49_RS04485	390.51	0.471606	0.260743	1.8087	0.0704969	0.726378	NOT_CHANGE	long-chain-fatty-acid--CoA ligase
G3A49_RS13995	944.422	0.471512	0.566195	0.832772	0.404973	0.998336	NOT_CHANGE	aspartate aminotransferase family protein
G3A49_RS12590	1494.12	0.471065	0.257562	1.82894	0.0674092	0.713201	NOT_CHANGE	DASS family sodium-coupled anion symporter
G3A49_RS17685	73.0103	0.468197	0.352953	1.32652	0.184669	0.960221	NOT_CHANGE	ABC transporter ATP-binding protein
G3A49_RS03970	2215.84	0.467511	0.439996	1.06253	0.287993	0.998336	NOT_CHANGE	tryptophan synthase subunit alpha
G3A49_RS09800	82.8842	0.463329	0.342833	1.35147	0.176544	0.948735	NOT_CHANGE	OsmC family protein
G3A49_RS18280	87.7631	0.4632	0.314831	1.47127	0.141219	0.931881	NOT_CHANGE	dicarboxylate/amino acid:cation symporter
G3A49_RS05705	132.378	0.463103	0.385587	1.20103	0.229738	0.980581	NOT_CHANGE	PaaI family thioesterase
G3A49_RS12755	208.848	0.459824	0.228502	2.01234	0.0441836	0.588104	NOT_CHANGE	bacterio-opsin activator domain-containing protein
G3A49_RS15235	1619.53	0.459816	0.169494	2.71287	0.00667034	0.226641	NOT_CHANGE	glycine cleavage system aminomethyltransferase GcvT
G3A49_RS07805	162.67	0.459773	0.235603	1.95148	0.0510004	0.634483	NOT_CHANGE	archaea-specific SMC-related protein
G3A49_RS03465	41.6737	0.459237	0.377119	1.21775	0.223319	0.976733	NOT_CHANGE	restriction endonuclease
G3A49_RS15020	243.859	0.458888	0.226825	2.02309	0.0430639	0.585634	NOT_CHANGE	SDR family oxidoreductase
G3A49_RS09870	158.284	0.458784	0.249207	1.84097	0.0656255	0.711084	NOT_CHANGE	hypothetical protein
G3A49_RS00615	55.7555	0.458117	0.486367	0.941916	0.346236	0.998336	NOT_CHANGE	lysine biosynthesis protein LysW
G3A49_RS06010	817.716	0.455948	0.26648	1.711	0.0870807	0.799729	NOT_CHANGE	response regulator
G3A49_RS15615	232.898	0.453685	0.234232	1.9369	0.052757	0.637895	NOT_CHANGE	tRNA-dihydrouridine synthase
G3A49_RS04175	2518.7	0.453106	0.286027	1.58414	0.113162	0.867437	NOT_CHANGE	S9 family peptidase
G3A49_RS09590	41.9461	0.451762	0.334517	1.35049	0.176859	0.948735	NOT_CHANGE	hypothetical protein
G3A49_RS04365	5482.83	0.451048	0.881501	0.511682	0.608874	0.998336	NOT_CHANGE	glutamate synthase large subunit
G3A49_RS11330	883.218	0.450507	0.315819	1.42647	0.153733	0.946179	NOT_CHANGE	cbb3-type cytochrome c oxidase subunit I
G3A49_RS15475	293.336	0.447831	0.374301	1.19645	0.231522	0.981053	NOT_CHANGE	type IV pilin
G3A49_RS11595	4029.98	0.44653	0.449557	0.993265	0.320581	0.998336	NOT_CHANGE	FAD-binding and (Fe-S)-binding domain-containing protein
G3A49_RS09000	29.5314	0.445778	0.47925	0.930158	0.35229	0.998336	NOT_CHANGE	hypothetical protein
G3A49_RS06270	3.56691	0.445675	0.866343	0.514433	0.606949	0.998336	NOT_CHANGE	winged helix-turn-helix domain-containing protein
G3A49_RS10410	105.378	0.444621	0.328637	1.35292	0.17608	0.948735	NOT_CHANGE	MaoC family dehydratase
G3A49_RS17900	7530.41	0.443301	0.180091	2.46154	0.0138344	0.364743	NOT_CHANGE	transcriptional regulator TbsP
G3A49_RS15230	398.475	0.440764	0.18918	2.32987	0.0198132	0.447322	NOT_CHANGE	glycine cleavage system protein GcvH
G3A49_RS09215	89.7664	0.436608	0.460197	0.948741	0.342752	0.998336	NOT_CHANGE	hypothetical protein
G3A49_RS04185	1609.93	0.435609	0.17154	2.5394	0.0111044	0.321549	NOT_CHANGE	methylmalonyl Co-A mutase-associated GTPase MeaB
G3A49_RS17365	179.495	0.435279	0.231676	1.87882	0.0602684	0.690927	NOT_CHANGE	GNAT family N-acetyltransferase
G3A49_RS07300	60.8173	0.434307	0.389471	1.11512	0.264799	0.998336	NOT_CHANGE	hypothetical protein
G3A49_RS16570	1230.38	0.433698	0.160231	2.7067	0.00679551	0.228261	NOT_CHANGE	GTPBP1 family GTP-binding protein
G3A49_RS00170	41.0114	0.433483	0.342602	1.26527	0.205775	0.973521	NOT_CHANGE	cupin domain-containing protein
G3A49_RS04650	5121.05	0.43327	0.313415	1.38242	0.166844	0.948735	NOT_CHANGE	formate dehydrogenase subunit alpha
G3A49_RS14385	639.301	0.432976	0.303974	1.42439	0.154335	0.946179	NOT_CHANGE	phosphoribosylformylglycinamidine synthase I
G3A49_RS18290	115.772	0.432426	0.251585	1.71881	0.0856489	0.794737	NOT_CHANGE	mechanosensitive ion channel family protein
G3A49_RS11650	806.517	0.43232	0.380885	1.13504	0.256358	0.998336	NOT_CHANGE	glycosyltransferase family 39 protein
G3A49_RS18625	2.39295	0.431457	1.18367	0.364509	0.715478	0.998336	NOT_CHANGE	hypothetical protein pseudo true transl_table 11 exon_number 1
G3A49_RS14490	124.303	0.430958	0.300917	1.43215	0.152102	0.946179	NOT_CHANGE	Lrp/AsnC ligand binding domain-containing protein
G3A49_RS16940	20.8834	0.429803	0.431911	0.995118	0.319679	0.998336	NOT_CHANGE	hypothetical protein
G3A49_RS11590	1334.41	0.428908	1.31701	0.325667	0.744676	0.998336	NOT_CHANGE	L-lactate permease
G3A49_RS06585	26.9549	0.42531	0.618369	0.687792	0.491584	0.998336	NOT_CHANGE	IclR family transcriptional regulator
G3A49_RS12830	23.949	0.425139	0.488146	0.870925	0.383795	0.998336	NOT_CHANGE	TVP38/TMEM64 family protein
G3A49_RS03000	147.292	0.424412	0.278332	1.52484	0.127299	0.901624	NOT_CHANGE	adenosylcobinamide amidohydrolase
G3A49_RS17165	37.2251	0.423174	0.379668	1.11459	0.265026	0.998336	NOT_CHANGE	carbohydrate ABC transporter permease
G3A49_RS05140	38.8554	0.422782	0.744477	0.56789	0.570109	0.998336	NOT_CHANGE	ABC transporter permease
G3A49_RS07745	8.7087	0.421899	0.599257	0.704036	0.48141	0.998336	NOT_CHANGE	ABC transporter permease
G3A49_RS03255	313.554	0.420177	0.277029	1.51673	0.129336	0.903198	NOT_CHANGE	hypothetical protein
G3A49_RS05545	1113.55	0.419636	0.158837	2.64192	0.00824364	0.260009	NOT_CHANGE	cobyrinic acid a,c-diamide synthase
G3A49_RS00270	225.933	0.419033	0.21775	1.92437	0.0543078	0.646959	NOT_CHANGE	A24 family peptidase
G3A49_RS15210	211.287	0.417957	0.255531	1.63564	0.101915	0.836826	NOT_CHANGE	metal ABC transporter ATP-binding protein
G3A49_RS04695	19705.3	0.41487	0.233007	1.78051	0.0749928	0.746208	NOT_CHANGE	b(o/a)3-type cytochrome-c oxidase subunit 1
G3A49_RS12705	1674.49	0.414354	0.384796	1.07682	0.281562	0.998336	NOT_CHANGE	DUF58 domain-containing protein
G3A49_RS05765	8.62528	0.413795	0.788661	0.52468	0.599806	0.998336	NOT_CHANGE	HD domain-containing protein
G3A49_RS16935	1523.65	0.411683	0.220772	1.86474	0.0622183	0.697194	NOT_CHANGE	dihydroxy-acid dehydratase
G3A49_RS15535	274.881	0.411625	0.314701	1.30799	0.190877	0.962361	NOT_CHANGE	methyl-accepting chemotaxis protein
G3A49_RS11830	5191.1	0.411216	0.194162	2.1179	0.0341836	0.531386	NOT_CHANGE	iron ABC transporter permease
G3A49_RS05345	194.44	0.410534	0.290563	1.41289	0.157688	0.946179	NOT_CHANGE	ABC transporter ATP-binding protein
G3A49_RS03230	146.03	0.410128	0.356006	1.15202	0.249311	0.998336	NOT_CHANGE	hypothetical protein
G3A49_RS07125	101.772	0.409748	0.267577	1.53133	0.125688	0.901424	NOT_CHANGE	N-methyl-L-tryptophan oxidase
G3A49_RS01645	1163.83	0.408949	0.259143	1.57808	0.114547	0.867437	NOT_CHANGE	SLC13 family permease
G3A49_RS11890	4.87792	0.408916	0.869475	0.470302	0.638139	0.998336	NOT_CHANGE	ABC transporter permease
G3A49_RS09680	184.228	0.408015	0.210563	1.93774	0.0526556	0.637895	NOT_CHANGE	CDP-alcohol phosphatidyltransferase family protein
G3A49_RS03760	772.641	0.405635	0.191682	2.11619	0.0343289	0.531386	NOT_CHANGE	tubulin-like protein CetZ2
G3A49_RS05700	979.611	0.404574	0.39016	1.03694	0.299762	0.998336	NOT_CHANGE	MaoC/PaaZ C-terminal domain-containing protein
G3A49_RS15080	1245.25	0.403487	0.341446	1.1817	0.237324	0.989047	NOT_CHANGE	phosphate uptake regulator PhoU
G3A49_RS03265	227.27	0.402494	0.166227	2.42136	0.0154627	0.379391	NOT_CHANGE	hypothetical protein
G3A49_RS02355	5136.13	0.401903	0.293066	1.37137	0.170259	0.948735	NOT_CHANGE	thermosome subunit beta
G3A49_RS11695	100.051	0.399626	0.312087	1.28049	0.200371	0.973012	NOT_CHANGE	7-carboxy-7-deazaguanine synthase QueE
G3A49_RS17175	50.512	0.398688	0.413308	0.964625	0.334733	0.998336	NOT_CHANGE	aldo/keto reductase
G3A49_RS10470	817.799	0.398472	0.439014	0.907653	0.364062	0.998336	NOT_CHANGE	NAD(P)/FAD-dependent oxidoreductase
G3A49_RS12150	1699.71	0.398443	0.18941	2.1036	0.0354133	0.543166	NOT_CHANGE	TIGR00296 family protein
G3A49_RS10415	3459.23	0.397415	0.372942	1.06562	0.286594	0.998336	NOT_CHANGE	glutamate dehydrogenase GdhB
G3A49_RS10420	722.506	0.397266	0.309975	1.28161	0.19998	0.973012	NOT_CHANGE	CoA ester lyase
G3A49_RS01800	491.578	0.397098	0.225578	1.76036	0.0783475	0.760263	NOT_CHANGE	V-type ATP synthase subunit F
G3A49_RS11010	1180.43	0.396996	0.171169	2.31932	0.0203779	0.447322	NOT_CHANGE	NAD(P)/FAD-dependent oxidoreductase
G3A49_RS09290	55.8309	0.395961	0.31403	1.2609	0.207345	0.973521	NOT_CHANGE	archaellar assembly protein FlaJ
G3A49_RS01675	606.953	0.395866	0.191373	2.06855	0.0385883	0.558917	NOT_CHANGE	DUF5814 domain-containing protein
G3A49_RS04655	1292.26	0.394363	0.309834	1.27282	0.203081	0.973521	NOT_CHANGE	selenium cofactor biosynthesis protein YqeC
G3A49_RS08985	104.875	0.39406	0.246941	1.59576	0.110542	0.861507	NOT_CHANGE	hypothetical protein
G3A49_RS12480	397.466	0.39362	0.21634	1.81945	0.0688427	0.72149	NOT_CHANGE	bifunctional N(6)-L-threonylcarbamoyladenine synthase/serine/threonine protein kinase
G3A49_RS07855	17.1366	0.393314	0.579928	0.678212	0.497638	0.998336	NOT_CHANGE	carbohydrate ABC transporter permease
G3A49_RS14835	1625.36	0.39227	0.320481	1.22401	0.22095	0.976733	NOT_CHANGE	sodium:solute symporter
G3A49_RS13615	2.26695	0.391777	1.20052	0.326339	0.744168	0.998336	NOT_CHANGE	hypothetical protein
G3A49_RS18530	41.5744	0.389115	0.323989	1.20101	0.229746	0.980581	NOT_CHANGE	hypothetical protein
G3A49_RS04495	611.02	0.388817	0.397809	0.977396	0.328373	0.998336	NOT_CHANGE	substrate-binding protein
G3A49_RS01430	597.053	0.384748	0.223235	1.72351	0.0847959	0.793776	NOT_CHANGE	type 1 glutamine amidotransferase
G3A49_RS06615	279.608	0.384082	0.417185	0.92065	0.357233	0.998336	NOT_CHANGE	TIGR03560 family F420-dependent LLM class oxidoreductase
G3A49_RS15545	1779.8	0.384006	0.26493	1.44946	0.147208	0.940459	NOT_CHANGE	succinate--CoA ligase subunit alpha
G3A49_RS12025	566.635	0.382843	0.235652	1.62461	0.104245	0.836848	NOT_CHANGE	rubrerythrin-like domain-containing protein
G3A49_RS09605	266.161	0.382733	0.251547	1.52152	0.12813	0.901624	NOT_CHANGE	glycosyltransferase family 4 protein
G3A49_RS04005	467.598	0.382224	0.177095	2.15831	0.030904	0.519033	NOT_CHANGE	helical backbone metal receptor
G3A49_RS04560	38.8166	0.380863	0.373019	1.02103	0.307241	0.998336	NOT_CHANGE	TIGR04206 family protein
G3A49_RS10730	507.239	0.379687	0.230944	1.64407	0.100162	0.834416	NOT_CHANGE	FkbM family methyltransferase
G3A49_RS13135	38.8878	0.378842	0.36974	1.02462	0.305543	0.998336	NOT_CHANGE	hypothetical protein
G3A49_RS10915	533.983	0.37638	0.261577	1.43889	0.150182	0.945296	NOT_CHANGE	CBS domain-containing protein
G3A49_RS03095	160.445	0.375397	0.388655	0.965885	0.334102	0.998336	NOT_CHANGE	universal stress protein
G3A49_RS00495	68.4009	0.373769	0.424002	0.881525	0.378034	0.998336	NOT_CHANGE	thiamine ABC transporter substrate binding subunit
G3A49_RS01920	28.3997	0.372351	0.360479	1.03293	0.301634	0.998336	NOT_CHANGE	ATP-binding protein
G3A49_RS15095	253.405	0.371922	0.273828	1.35823	0.17439	0.948735	NOT_CHANGE	phosphate ABC transporter permease PstA
G3A49_RS15530	23.8208	0.371353	0.486242	0.76372	0.445034	0.998336	NOT_CHANGE	CBS domain-containing protein
G3A49_RS09010	245.247	0.370857	0.233527	1.58807	0.112271	0.867437	NOT_CHANGE	type II secretion system F family protein
G3A49_RS10550	338.554	0.370546	0.205366	1.80432	0.0711805	0.728949	NOT_CHANGE	flippase activity-associated protein Agl23
G3A49_RS16565	196.088	0.370132	0.215522	1.71737	0.0859112	0.794974	NOT_CHANGE	hypothetical protein
G3A49_RS01650	2925.56	0.367556	0.176126	2.0869	0.0368976	0.547789	NOT_CHANGE	DEAD/DEAH box helicase
G3A49_RS04690	7959.43	0.367481	0.241474	1.52182	0.128053	0.901624	NOT_CHANGE	cytochrome c oxidase subunit II
G3A49_RS10875	323.023	0.366704	0.197503	1.8567	0.0633541	0.697726	NOT_CHANGE	bifunctional nuclease family protein
G3A49_RS07555	175.872	0.366693	0.185065	1.98143	0.0475431	0.602631	NOT_CHANGE	aspartate aminotransferase family protein
G3A49_RS05835	64478.9	0.366069	0.244269	1.49863	0.13397	0.91651	NOT_CHANGE	TQO small subunit DoxD
G3A49_RS10475	1618.48	0.365987	0.397677	0.920311	0.35741	0.998336	NOT_CHANGE	ABC transporter substrate-binding protein
G3A49_RS00675	442.257	0.365792	0.221558	1.651	0.0987392	0.834355	NOT_CHANGE	ABC transporter permease
G3A49_RS18195	49.8788	0.365458	0.383844	0.952101	0.341046	0.998336	NOT_CHANGE	hypothetical protein
G3A49_RS11665	14170.1	0.365416	0.168691	2.16619	0.0302966	0.514301	NOT_CHANGE	glycoside hydrolase family 15 protein
G3A49_RS07420	112.35	0.364554	0.247126	1.47518	0.140165	0.92863	NOT_CHANGE	stress response translation initiation inhibitor YciH
G3A49_RS05625	166.83	0.363265	0.491609	0.73893	0.459949	0.998336	NOT_CHANGE	hypothetical protein
G3A49_RS07310	2170.59	0.363203	0.195549	1.85735	0.0632611	0.697726	NOT_CHANGE	pentapeptide repeat-containing protein
G3A49_RS09910	1028.33	0.362898	0.234895	1.54494	0.122362	0.887718	NOT_CHANGE	glycosyltransferase family 4 protein
G3A49_RS11395	585.652	0.362673	0.194989	1.85996	0.0628907	0.697194	NOT_CHANGE	phosphoribosylamine--glycine ligase
G3A49_RS09860	15.1337	0.362324	0.489384	0.740369	0.459076	0.998336	NOT_CHANGE	hypothetical protein
G3A49_RS15220	1428.27	0.361655	0.262929	1.37548	0.168982	0.948735	NOT_CHANGE	aminomethyl-transferring glycine dehydrogenase subunit GcvPB
G3A49_RS18720	3844.52	0.360002	0.287581	1.25183	0.210632	0.973724	NOT_CHANGE	hypothetical protein
G3A49_RS10655	167.733	0.35943	0.32136	1.11846	0.263369	0.998336	NOT_CHANGE	HTH-type transcriptional regulator GlpR
G3A49_RS05360	7256.97	0.35862	0.170747	2.1003	0.0357023	0.545109	NOT_CHANGE	hypothetical protein
G3A49_RS11635	3386.92	0.358259	0.180272	1.98732	0.0468868	0.602631	NOT_CHANGE	iron ABC transporter substrate-binding protein
G3A49_RS17360	24.9221	0.35776	0.442068	0.809286	0.418351	0.998336	NOT_CHANGE	hypothetical protein
G3A49_RS12700	7502.09	0.357271	0.332681	1.07391	0.282862	0.998336	NOT_CHANGE	MoxR family ATPase
G3A49_RS04750	60.8127	0.356737	0.289731	1.23127	0.218222	0.976733	NOT_CHANGE	hypothetical protein
G3A49_RS09285	83.4231	0.356315	0.470096	0.757961	0.448474	0.998336	NOT_CHANGE	type II/IV secretion system ATPase subunit
G3A49_RS07275	2538.02	0.355945	0.236547	1.50475	0.132388	0.913242	NOT_CHANGE	helix-turn-helix domain-containing protein
G3A49_RS06510	1278.24	0.355313	0.426783	0.832536	0.405106	0.998336	NOT_CHANGE	hypothetical protein
G3A49_RS05340	147.902	0.355304	0.263414	1.34884	0.177387	0.948735	NOT_CHANGE	hypothetical protein
G3A49_RS08080	397.514	0.355235	0.207987	1.70797	0.0876421	0.802152	NOT_CHANGE	Mur ligase family protein
G3A49_RS05660	897.032	0.353626	0.395617	0.893859	0.371397	0.998336	NOT_CHANGE	aldehyde dehydrogenase
G3A49_RS05990	9.53796	0.353037	0.658743	0.535925	0.59201	0.998336	NOT_CHANGE	MmgE/PrpD family protein
G3A49_RS08980	1353.84	0.352899	0.189538	1.86189	0.0626183	0.697194	NOT_CHANGE	hypothetical protein
G3A49_RS00345	269.619	0.35135	0.305276	1.15093	0.249762	0.998336	NOT_CHANGE	methyl-accepting chemotaxis protein
G3A49_RS14175	51.8898	0.350385	0.287942	1.21686	0.223658	0.976733	NOT_CHANGE	CGCGG family rSAM-modified RiPP protein
G3A49_RS14355	37.1046	0.350146	0.423022	0.827724	0.407827	0.998336	NOT_CHANGE	AzlD domain-containing protein
G3A49_RS10400	19.2573	0.349555	0.474343	0.736924	0.461168	0.998336	NOT_CHANGE	DUF5658 family protein
G3A49_RS00540	31.2577	0.349103	0.428809	0.814123	0.415575	0.998336	NOT_CHANGE	hypothetical protein
G3A49_RS08990	36.5888	0.347435	0.457524	0.759382	0.447624	0.998336	NOT_CHANGE	hypothetical protein
G3A49_RS01905	936.75	0.347168	0.400955	0.865853	0.386571	0.998336	NOT_CHANGE	transcriptional regulator
G3A49_RS04635	222.814	0.346846	0.259568	1.33625	0.181469	0.956914	NOT_CHANGE	universal stress protein
G3A49_RS09655	51.9331	0.346318	0.374259	0.925344	0.354787	0.998336	NOT_CHANGE	DUF1648 domain-containing protein
G3A49_RS15270	1339.42	0.34597	0.896348	0.385977	0.699514	0.998336	NOT_CHANGE	proton-conducting transporter membrane subunit
G3A49_RS14945	1.13446	0.343714	1.49549	0.229834	0.818221	0.998336	NOT_CHANGE	hypothetical protein
G3A49_RS06985	616.731	0.343545	0.207254	1.65761	0.0973969	0.834355	NOT_CHANGE	HTH-type transcriptional regulator XacR
G3A49_RS08210	208.017	0.341141	0.269171	1.26738	0.205021	0.973521	NOT_CHANGE	nucleotidyltransferase domain-containing protein
G3A49_RS11130	330.014	0.34092	0.259648	1.31301	0.18918	0.962361	NOT_CHANGE	ABC transporter substrate-binding protein
G3A49_RS08240	156.454	0.340051	0.51993	0.654032	0.513091	0.998336	NOT_CHANGE	ZIP family metal transporter
G3A49_RS11050	83.5614	0.340038	0.376718	0.902632	0.366721	0.998336	NOT_CHANGE	dicarboxylate/amino acid:cation symporter
G3A49_RS02280	806.018	0.339304	0.206454	1.64348	0.100283	0.834416	NOT_CHANGE	hypothetical protein
G3A49_RS07665	90.0699	0.338627	0.295441	1.14618	0.251722	0.998336	NOT_CHANGE	ABC transporter substrate-binding protein
G3A49_RS14410	231.287	0.338381	0.276696	1.22293	0.221354	0.976733	NOT_CHANGE	phosphoribosylaminoimidazolesuccinocarboxamide synthase
G3A49_RS18685	1.13021	0.33717	1.49562	0.225439	0.821638	0.998336	NOT_CHANGE	hypothetical protein
G3A49_RS06120	105.429	0.335894	0.304126	1.10446	0.269395	0.998336	NOT_CHANGE	metal ABC transporter substrate-binding protein
G3A49_RS09330	23.6795	0.334257	0.415889	0.803717	0.42156	0.998336	NOT_CHANGE	MFS transporter
G3A49_RS11820	27343.9	0.332611	0.285483	1.16508	0.243986	0.992191	NOT_CHANGE	DoxX family membrane protein
G3A49_RS10365	216.684	0.330793	0.344435	0.960394	0.336857	0.998336	NOT_CHANGE	ABC transporter permease
G3A49_RS01540	136.012	0.330444	0.254203	1.29992	0.193628	0.962361	NOT_CHANGE	tRNA (guanine(26)-N(2))-dimethyltransferase
G3A49_RS11055	632.525	0.329134	0.285234	1.15391	0.248539	0.998336	NOT_CHANGE	AMP-binding protein
G3A49_RS02720	3137.64	0.328983	0.303024	1.08567	0.277626	0.998336	NOT_CHANGE	carbohydrate ABC transporter permease
G3A49_RS07475	49.4248	0.328921	0.511781	0.642698	0.52042	0.998336	NOT_CHANGE	TasA family protein
G3A49_RS00030	6648.66	0.32882	0.216212	1.52082	0.128305	0.901624	NOT_CHANGE	PLP-dependent aspartate aminotransferase family protein
G3A49_RS15225	913.191	0.328477	0.236241	1.39043	0.164397	0.948735	NOT_CHANGE	aminomethyl-transferring glycine dehydrogenase subunit GcvPA
G3A49_RS17280	664.866	0.327866	0.157852	2.07704	0.0377977	0.554421	NOT_CHANGE	DHHA1 domain-containing protein
G3A49_RS17670	313.092	0.327683	0.193987	1.6892	0.0911812	0.813294	NOT_CHANGE	ABC transporter substrate-binding protein
G3A49_RS10535	3.47761	0.327578	0.917752	0.356935	0.72114	0.998336	NOT_CHANGE	hypothetical protein
G3A49_RS04700	674.322	0.327381	0.258385	1.26703	0.205145	0.973521	NOT_CHANGE	hypothetical protein
G3A49_RS04870	329.469	0.326816	0.278887	1.17186	0.241254	0.99217	NOT_CHANGE	5-(carboxyamino)imidazole ribonucleotide mutase
G3A49_RS03355	295.128	0.325215	0.210443	1.54539	0.122253	0.887718	NOT_CHANGE	hypothetical protein
G3A49_RS02435	207.107	0.324782	0.188752	1.72068	0.0853091	0.793776	NOT_CHANGE	pyridoxal-phosphate dependent enzyme
G3A49_RS07345	102.422	0.324291	0.378743	0.85623	0.391871	0.998336	NOT_CHANGE	factor-independent urate hydroxylase
G3A49_RS11125	100.117	0.323894	0.266951	1.21331	0.225012	0.976733	NOT_CHANGE	ABC transporter permease
G3A49_RS17895	1124.57	0.323113	0.233452	1.38406	0.166339	0.948735	NOT_CHANGE	YcaO-like family protein
G3A49_RS01930	30.5389	0.322913	0.381487	0.846459	0.397297	0.998336	NOT_CHANGE	CrcB family protein
G3A49_RS17825	32.2515	0.320618	0.423364	0.75731	0.448864	0.998336	NOT_CHANGE	hypothetical protein
G3A49_RS16355	11.0035	0.320614	0.585845	0.547268	0.584194	0.998336	NOT_CHANGE	DUF1059 domain-containing protein
G3A49_RS06070	195.143	0.32059	0.290832	1.10232	0.270323	0.998336	NOT_CHANGE	hypothetical protein
G3A49_RS15965	541.072	0.320127	0.245978	1.30145	0.193105	0.962361	NOT_CHANGE	PAS domain-containing protein
G3A49_RS11550	25.8974	0.318848	0.428176	0.744665	0.456474	0.998336	NOT_CHANGE	hypothetical protein
G3A49_RS11535	5137.84	0.31808	0.290899	1.09344	0.274201	0.998336	NOT_CHANGE	alpha/beta hydrolase family protein
G3A49_RS01555	2883.07	0.317773	0.286904	1.10759	0.268037	0.998336	NOT_CHANGE	type I glutamate--ammonia ligase
G3A49_RS11295	5.41139	0.317137	0.817914	0.387739	0.698209	0.998336	NOT_CHANGE	hypothetical protein
G3A49_RS04000	747.193	0.316745	0.357825	0.885196	0.376051	0.998336	NOT_CHANGE	transcription initiation factor IIB family protein
G3A49_RS15175	693.347	0.316549	0.430774	0.734839	0.462438	0.998336	NOT_CHANGE	hypothetical protein
G3A49_RS07250	18.4295	0.316414	0.588121	0.538008	0.590572	0.998336	NOT_CHANGE	molecular chaperone
G3A49_RS15570	40.2417	0.316319	0.50329	0.628501	0.529676	0.998336	NOT_CHANGE	sodium-dependent transporter
G3A49_RS11120	153.102	0.315475	0.282365	1.11726	0.263883	0.998336	NOT_CHANGE	ABC transporter ATP-binding protein
G3A49_RS05635	124.338	0.315372	0.318468	0.990279	0.322038	0.998336	NOT_CHANGE	helix-turn-helix domain-containing protein
G3A49_RS08780	121.22	0.314697	0.250911	1.25422	0.209763	0.973724	NOT_CHANGE	vitamin B12 ABC transporter permease BtuC
G3A49_RS05195	331.689	0.312912	0.273594	1.14371	0.252744	0.998336	NOT_CHANGE	bacterio-opsin activator domain-containing protein
G3A49_RS06245	232.279	0.31256	0.23478	1.33129	0.183095	0.957967	NOT_CHANGE	hypothetical protein
G3A49_RS00785	210.919	0.31228	0.191266	1.6327	0.102532	0.836826	NOT_CHANGE	CPBP family intramembrane glutamic endopeptidase
G3A49_RS01195	2611.63	0.310704	0.309459	1.00402	0.315367	0.998336	NOT_CHANGE	TATA-box-binding protein
G3A49_RS07380	48.7242	0.310111	0.527184	0.588241	0.55637	0.998336	NOT_CHANGE	ABC transporter substrate-binding protein
G3A49_RS18635	192.357	0.309653	0.189551	1.63362	0.102339	0.836826	NOT_CHANGE	hypothetical protein
G3A49_RS10175	892.968	0.309239	0.178379	1.73361	0.0829881	0.78968	NOT_CHANGE	Na+/H+ antiporter NhaC family protein
G3A49_RS18695	179.041	0.308486	0.468534	0.658406	0.510277	0.998336	NOT_CHANGE	hypothetical protein
G3A49_RS14225	40925.1	0.30605	0.235203	1.30122	0.193184	0.962361	NOT_CHANGE	universal stress protein
G3A49_RS05680	11.4814	0.305086	0.562933	0.541959	0.587847	0.998336	NOT_CHANGE	ABC transporter permease
G3A49_RS17110	2085.71	0.30474	0.210257	1.44937	0.147233	0.940459	NOT_CHANGE	winged helix-turn-helix domain-containing protein
G3A49_RS10395	919.44	0.304099	0.228313	1.33194	0.18288	0.957967	NOT_CHANGE	acyl-CoA carboxylase subunit beta
G3A49_RS02200	1691.63	0.303812	0.222163	1.36752	0.171464	0.948735	NOT_CHANGE	ribosome biogenesis/translation initiation ATPase RLI
G3A49_RS04510	78.9011	0.303739	0.505189	0.601237	0.547682	0.998336	NOT_CHANGE	ABC transporter ATP-binding protein
G3A49_RS04505	97.2832	0.303643	0.476255	0.637563	0.523758	0.998336	NOT_CHANGE	branched-chain amino acid ABC transporter permease
G3A49_RS04675	7405.06	0.302676	0.148522	2.03791	0.0415586	0.574273	NOT_CHANGE	sulfite exporter TauE/SafE family protein
G3A49_RS10830	8244.71	0.302313	0.279573	1.08134	0.279548	0.998336	NOT_CHANGE	hypothetical protein
G3A49_RS06580	15.7846	0.302206	0.665681	0.453981	0.649843	0.998336	NOT_CHANGE	amidohydrolase
G3A49_RS11570	3882.59	0.301774	0.214319	1.40806	0.159113	0.947626	NOT_CHANGE	LUD domain-containing protein
G3A49_RS12395	439.206	0.301326	0.223684	1.34711	0.177945	0.948735	NOT_CHANGE	enoyl-CoA hydratase/isomerase family protein
G3A49_RS07445	202.91	0.300412	0.226061	1.3289	0.183882	0.958352	NOT_CHANGE	winged helix-turn-helix domain-containing protein
G3A49_RS15285	707.925	0.300167	0.247844	1.21111	0.225853	0.976733	NOT_CHANGE	hypothetical protein
G3A49_RS07945	110.466	0.300103	0.313162	0.958302	0.337911	0.998336	NOT_CHANGE	transcriptional regulator NarO
G3A49_RS11040	340.317	0.300077	0.273097	1.09879	0.27186	0.998336	NOT_CHANGE	GNAT family N-acetyltransferase
G3A49_RS12660	542.614	0.300014	0.221379	1.3552	0.175353	0.948735	NOT_CHANGE	NUDIX domain-containing protein
G3A49_RS15565	276.584	0.298539	0.236409	1.26281	0.206658	0.973521	NOT_CHANGE	SDR family oxidoreductase
G3A49_RS04060	77.1936	0.298457	0.414856	0.719422	0.471881	0.998336	NOT_CHANGE	hypothetical protein
G3A49_RS00290	159.321	0.298384	0.33405	0.893232	0.371733	0.998336	NOT_CHANGE	O-acetylhomoserine aminocarboxypropyltransferase/cysteine synthase family protein
G3A49_RS09825	57.6887	0.298166	0.284042	1.04972	0.293845	0.998336	NOT_CHANGE	chorismate mutase
G3A49_RS03750	3104.33	0.297635	0.152732	1.94874	0.0513266	0.635034	NOT_CHANGE	alkaline phosphatase family protein
G3A49_RS02990	392.682	0.296915	0.303027	0.97983	0.32717	0.998336	NOT_CHANGE	nicotinate-nucleotide--dimethylbenzimidazole phosphoribosyltransferase
G3A49_RS06440	1670	0.296904	0.431015	0.688847	0.49092	0.998336	NOT_CHANGE	ABC transporter substrate-binding protein
G3A49_RS10540	380.194	0.296545	0.279486	1.06104	0.288673	0.998336	NOT_CHANGE	lamin tail domain-containing protein
G3A49_RS01220	6348.47	0.296117	0.181817	1.62866	0.103386	0.836826	NOT_CHANGE	winged helix-turn-helix transcriptional regulator
G3A49_RS07735	32.9491	0.295852	0.473266	0.625128	0.531887	0.998336	NOT_CHANGE	DUF6498-containing protein
G3A49_RS10645	3938.36	0.295395	0.236596	1.24852	0.211841	0.97594	NOT_CHANGE	fructose PTS transporter subunit IIC
G3A49_RS12380	167.514	0.294377	0.433291	0.6794	0.496885	0.998336	NOT_CHANGE	hypothetical protein
G3A49_RS17140	196.229	0.294165	0.28605	1.02837	0.303776	0.998336	NOT_CHANGE	hypothetical protein
G3A49_RS18630	2.00607	0.29376	1.27083	0.231157	0.817193	0.998336	NOT_CHANGE	hypothetical protein
G3A49_RS05375	3002.19	0.29302	0.217674	1.34614	0.178258	0.948735	NOT_CHANGE	hypothetical protein
G3A49_RS02145	176.2	0.292235	0.370072	0.789671	0.42972	0.998336	NOT_CHANGE	DUF502 domain-containing protein
G3A49_RS05070	95.0553	0.29223	0.282551	1.03426	0.301016	0.998336	NOT_CHANGE	glycosyltransferase family 2 protein
G3A49_RS11045	2216.52	0.290743	0.222515	1.30662	0.19134	0.962361	NOT_CHANGE	AMP-binding protein
G3A49_RS08910	2146.89	0.290398	0.184629	1.57287	0.115748	0.867437	NOT_CHANGE	heme-copper oxidase subunit III
G3A49_RS12130	82.0019	0.290249	0.312178	0.929754	0.352498	0.998336	NOT_CHANGE	hypothetical protein
G3A49_RS03850	601.478	0.288967	0.15059	1.9189	0.0549969	0.650198	NOT_CHANGE	hypothetical protein
G3A49_RS03325	4647.11	0.288913	0.133268	2.1679	0.0301662	0.514301	NOT_CHANGE	prefoldin subunit beta
G3A49_RS01790	2578.09	0.288894	0.172522	1.67453	0.094026	0.826789	NOT_CHANGE	V-type ATP synthase subunit E
G3A49_RS07840	406.267	0.288744	0.304586	0.947988	0.343136	0.998336	NOT_CHANGE	SDR family NAD(P)-dependent oxidoreductase
G3A49_RS03080	18.185	0.287288	0.615172	0.467004	0.640497	0.998336	NOT_CHANGE	MBL fold metallo-hydrolase
G3A49_RS01040	6015.24	0.285821	0.290905	0.982525	0.325841	0.998336	NOT_CHANGE	thermosome subunit alpha
G3A49_RS06020	2012.58	0.28352	0.3145	0.901495	0.367325	0.998336	NOT_CHANGE	helix-turn-helix domain-containing protein
G3A49_RS13535	11.4487	0.283369	0.557624	0.508172	0.611332	0.998336	NOT_CHANGE	Cdc6/Cdc18 family protein pseudo true transl_table 11 exon_number 1
G3A49_RS11835	3450.96	0.282793	0.193576	1.46089	0.144046	0.932277	NOT_CHANGE	ABC transporter ATP-binding protein
G3A49_RS03845	169938	0.281991	0.25507	1.10554	0.268924	0.998336	NOT_CHANGE	DoxX family protein
G3A49_RS02760	141343	0.280892	0.318948	0.880683	0.378489	0.998336	NOT_CHANGE	aconitate hydratase
G3A49_RS08585	375.963	0.280593	0.230018	1.21988	0.222512	0.976733	NOT_CHANGE	hypothetical protein
G3A49_RS15555	1.19055	0.279483	1.47418	0.189585	0.849634	0.998336	NOT_CHANGE	hypothetical protein
G3A49_RS02500	3208.53	0.278177	0.21196	1.3124	0.189384	0.962361	NOT_CHANGE	Hsp20/alpha crystallin family protein
G3A49_RS17135	10837.3	0.278128	0.228754	1.21584	0.224046	0.976733	NOT_CHANGE	HTH-type sugar sensing transcriptional regulator TrmB
G3A49_RS10265	441.132	0.278109	0.206177	1.34888	0.177375	0.948735	NOT_CHANGE	phosphomevalonate decarboxylase MvaD
G3A49_RS00725	229.771	0.278025	0.214017	1.29908	0.193918	0.962361	NOT_CHANGE	DUF5783 family protein
G3A49_RS03085	73.1704	0.275823	0.308857	0.893046	0.371833	0.998336	NOT_CHANGE	tripartite tricarboxylate transporter TctB family protein
G3A49_RS10725	396.392	0.275581	0.212123	1.29916	0.19389	0.962361	NOT_CHANGE	S-layer glycoprotein N-glycosyltransferase AglJ
G3A49_RS12365	38571.6	0.275035	0.322689	0.852321	0.394036	0.998336	NOT_CHANGE	aldo/keto reductase
G3A49_RS04990	14.8731	0.274675	0.763652	0.359686	0.719082	0.998336	NOT_CHANGE	hypothetical protein
G3A49_RS08795	403.133	0.27467	0.26415	1.03982	0.298422	0.998336	NOT_CHANGE	RNA ligase partner protein
G3A49_RS09180	64.1131	0.274437	0.326165	0.841406	0.400121	0.998336	NOT_CHANGE	ABC transporter ATP-binding protein
G3A49_RS10390	7273.96	0.274342	0.180286	1.52171	0.128083	0.901624	NOT_CHANGE	class 1 fructose-bisphosphatase
G3A49_RS03525	112.893	0.27429	0.249303	1.10023	0.271233	0.998336	NOT_CHANGE	AEC family transporter
G3A49_RS08920	3819.85	0.274241	0.190974	1.43601	0.150998	0.946179	NOT_CHANGE	acyl-CoA dehydrogenase
G3A49_RS02545	811.484	0.273566	0.31348	0.872676	0.38284	0.998336	NOT_CHANGE	helix-turn-helix domain-containing protein
G3A49_RS16835	806.336	0.273246	0.195115	1.40044	0.161382	0.947932	NOT_CHANGE	glutamine-hydrolyzing GMP synthase
G3A49_RS14900	183.677	0.272403	0.21327	1.27727	0.201508	0.973012	NOT_CHANGE	homoserine kinase
G3A49_RS15550	2227.03	0.27234	0.256779	1.0606	0.288871	0.998336	NOT_CHANGE	ADP-forming succinate--CoA ligase subunit beta
G3A49_RS14195	14223.1	0.272057	0.478115	0.56902	0.569343	0.998336	NOT_CHANGE	halocyanin domain-containing protein
G3A49_RS04830	278.715	0.27148	0.319548	0.849576	0.395561	0.998336	NOT_CHANGE	methyl-accepting chemotaxis protein
G3A49_RS14215	2487.15	0.2708	0.274447	0.986715	0.323783	0.998336	NOT_CHANGE	phosphomethylpyrimidine synthase ThiC
G3A49_RS06240	240.625	0.270662	0.313755	0.862656	0.388326	0.998336	NOT_CHANGE	orc1/cdc6 family replication initiation protein
G3A49_RS01420	1851.69	0.270355	0.185033	1.46112	0.143983	0.932277	NOT_CHANGE	alanine--tRNA ligase
G3A49_RS11645	1466.81	0.27013	0.302107	0.894155	0.371239	0.998336	NOT_CHANGE	ABC transporter ATP-binding protein
G3A49_RS07060	42.0945	0.269629	0.435587	0.619001	0.535916	0.998336	NOT_CHANGE	zinc-binding dehydrogenase
G3A49_RS16050	36.736	0.268202	0.356698	0.751904	0.452109	0.998336	NOT_CHANGE	DMT family transporter
G3A49_RS01795	3321.48	0.267744	0.172476	1.55235	0.120577	0.883662	NOT_CHANGE	V-type ATP synthase subunit C
G3A49_RS06075	208.53	0.267287	0.408995	0.653522	0.51342	0.998336	NOT_CHANGE	nitrous oxide reductase accessory protein NosL
G3A49_RS07305	223.591	0.266946	0.206563	1.29232	0.196246	0.963726	NOT_CHANGE	hypothetical protein
G3A49_RS07080	170.641	0.266737	0.294881	0.904557	0.3657	0.998336	NOT_CHANGE	ABC transporter substrate-binding protein
G3A49_RS03420	47.9342	0.266627	0.45471	0.586368	0.557629	0.998336	NOT_CHANGE	molybdopterin-dependent oxidoreductase
G3A49_RS03130	9.1546	0.266588	0.644444	0.41367	0.679115	0.998336	NOT_CHANGE	cold-shock protein pseudo true transl_table 11 exon_number 1
G3A49_RS11660	8226.53	0.266445	0.164956	1.61525	0.106256	0.845771	NOT_CHANGE	alpha-amylase MalA
G3A49_RS06605	98.1888	0.265695	0.40248	0.660146	0.50916	0.998336	NOT_CHANGE	2,4-diketo-3-deoxy-L-rhamnonate hydrolase
G3A49_RS01525	424.098	0.265321	0.203379	1.30456	0.192042	0.962361	NOT_CHANGE	ribose-phosphate diphosphokinase
G3A49_RS07545	63.1029	0.264611	0.407144	0.649919	0.515744	0.998336	NOT_CHANGE	hypothetical protein
G3A49_RS14445	448.322	0.264517	0.211983	1.24782	0.212098	0.97594	NOT_CHANGE	7,8-didemethyl-8-hydroxy-5-deazariboflavin synthase subunit CofG
G3A49_RS06460	78.7283	0.263091	0.281944	0.933133	0.350751	0.998336	NOT_CHANGE	creatininase family protein
G3A49_RS05760	54.3588	0.262946	0.414904	0.633752	0.526243	0.998336	NOT_CHANGE	cupin domain-containing protein
G3A49_RS02725	2340.11	0.261644	0.315925	0.828183	0.407567	0.998336	NOT_CHANGE	carbohydrate ABC transporter permease
G3A49_RS00880	628.606	0.261403	0.237123	1.10239	0.270291	0.998336	NOT_CHANGE	hypothetical protein
G3A49_RS12735	199.466	0.2613	0.251312	1.03974	0.29846	0.998336	NOT_CHANGE	NUDIX hydrolase
G3A49_RS04015	622.429	0.261012	0.19044	1.37058	0.170507	0.948735	NOT_CHANGE	flippase domain-containing glycosyltransferase AglD
G3A49_RS06665	60.8378	0.260225	0.384949	0.676001	0.49904	0.998336	NOT_CHANGE	glycoside hydrolase family 105 protein
G3A49_RS05500	105.763	0.259192	0.296523	0.874103	0.382062	0.998336	NOT_CHANGE	hypothetical protein
G3A49_RS17040	127.92	0.25872	0.282593	0.915522	0.359918	0.998336	NOT_CHANGE	hydroxyethylthiazole kinase
G3A49_RS06565	3.39855	0.258432	0.912004	0.283368	0.776895	0.998336	NOT_CHANGE	ABC transporter permease
G3A49_RS15435	18.3405	0.258417	0.474176	0.544982	0.585766	0.998336	NOT_CHANGE	ABC transporter ATP-binding protein
G3A49_RS15250	48.6932	0.258126	0.52471	0.491941	0.622761	0.998336	NOT_CHANGE	PDGLE domain-containing protein
G3A49_RS09295	52.1916	0.257952	0.456913	0.564554	0.572377	0.998336	NOT_CHANGE	CheF family chemotaxis protein
G3A49_RS02645	153.108	0.257933	0.222117	1.16124	0.245542	0.996107	NOT_CHANGE	DUF309 domain-containing protein
G3A49_RS09850	232.703	0.257159	0.265213	0.969632	0.33223	0.998336	NOT_CHANGE	hypothetical protein
G3A49_RS04010	307.223	0.256766	0.197148	1.3024	0.192778	0.962361	NOT_CHANGE	inosine/xanthosine triphosphatase
G3A49_RS07140	775.051	0.256504	0.266488	0.962534	0.335782	0.998336	NOT_CHANGE	helix-turn-helix domain-containing protein
G3A49_RS11275	531.192	0.256099	0.426526	0.600429	0.548221	0.998336	NOT_CHANGE	hypothetical protein
G3A49_RS18370	475.415	0.254752	0.172098	1.48027	0.1388	0.92863	NOT_CHANGE	RNA methyltransferase
G3A49_RS12840	127.885	0.252912	0.281099	0.899726	0.368266	0.998336	NOT_CHANGE	phosphatidylcholine/phosphatidylserine synthase
G3A49_RS07815	1.56141	0.252522	1.35354	0.186564	0.852003	0.998336	NOT_CHANGE	hypothetical protein
G3A49_RS09675	269.221	0.252194	0.220313	1.14471	0.252331	0.998336	NOT_CHANGE	adenylate kinase family protein
G3A49_RS02195	280.671	0.250563	0.289728	0.86482	0.387138	0.998336	NOT_CHANGE	hypothetical protein
G3A49_RS03320	1641.99	0.249888	0.163264	1.53058	0.125874	0.901424	NOT_CHANGE	DUF3194 domain-containing protein
G3A49_RS08810	39671.2	0.24883	0.346113	0.718927	0.472186	0.998336	NOT_CHANGE	helix-turn-helix domain-containing protein
G3A49_RS02165	1984.24	0.247605	0.210473	1.17642	0.239427	0.992037	NOT_CHANGE	UvrD-helicase domain-containing protein
G3A49_RS03280	39.1386	0.247584	0.337975	0.73255	0.463833	0.998336	NOT_CHANGE	5,6-dimethylbenzimidazole synthase
G3A49_RS04685	3825.14	0.247432	0.225904	1.09529	0.273388	0.998336	NOT_CHANGE	hypothetical protein
G3A49_RS01780	4090.88	0.247359	0.206606	1.19725	0.23121	0.981053	NOT_CHANGE	V-type ATP synthase subunit I
G3A49_RS12710	2135.42	0.247257	0.435246	0.568087	0.569976	0.998336	NOT_CHANGE	DUF3488 and transglutaminase-like domain-containing protein
G3A49_RS15315	823.073	0.2472	0.247371	0.999308	0.317645	0.998336	NOT_CHANGE	Ig-like domain-containing protein
G3A49_RS10170	95.9667	0.246726	0.281877	0.875298	0.381412	0.998336	NOT_CHANGE	hypothetical protein
G3A49_RS10070	4618.84	0.245994	0.785529	0.313157	0.754161	0.998336	NOT_CHANGE	acyl-CoA dehydrogenase family protein
G3A49_RS06005	3020.63	0.245878	0.27778	0.885152	0.376074	0.998336	NOT_CHANGE	bifunctional sugar-1-phosphate nucleotidylyltransferase/acetyltransferase
G3A49_RS04195	402.258	0.245521	0.229772	1.06854	0.285276	0.998336	NOT_CHANGE	Zn-ribbon domain-containing OB-fold protein
G3A49_RS07415	667.15	0.245519	0.237059	1.03569	0.300349	0.998336	NOT_CHANGE	transcription initiation factor IIB family protein
G3A49_RS05725	403.806	0.245427	0.30614	0.801683	0.422736	0.998336	NOT_CHANGE	3-hydroxyacyl-CoA dehydrogenase family protein
G3A49_RS05430	34.3691	0.244452	0.494504	0.494336	0.621069	0.998336	NOT_CHANGE	hypothetical protein
G3A49_RS03950	352.759	0.244364	0.186825	1.30798	0.19088	0.962361	NOT_CHANGE	hypothetical protein
G3A49_RS12785	349.711	0.244197	0.189541	1.28836	0.197622	0.967654	NOT_CHANGE	sensor histidine kinase KdpD
G3A49_RS05410	19.0168	0.243873	0.564028	0.432377	0.665467	0.998336	NOT_CHANGE	phosphonate ABC transporter, permease protein PhnE
G3A49_RS06055	906.386	0.243513	0.401499	0.60651	0.544176	0.998336	NOT_CHANGE	hypothetical protein
G3A49_RS06920	561.196	0.243444	0.307347	0.792081	0.428314	0.998336	NOT_CHANGE	DUF3209 family protein
G3A49_RS04200	976.899	0.243048	0.18762	1.29543	0.195173	0.963206	NOT_CHANGE	thiolase domain-containing protein
G3A49_RS08440	173.663	0.242695	0.235723	1.02958	0.303208	0.998336	NOT_CHANGE	MBL fold metallo-hydrolase
G3A49_RS09600	299.702	0.242299	0.216379	1.11979	0.262802	0.998336	NOT_CHANGE	MFS transporter
G3A49_RS01740	356.343	0.242086	0.171263	1.41354	0.157498	0.946179	NOT_CHANGE	polyprenyl synthetase family protein
G3A49_RS06200	68.1266	0.241746	0.349364	0.69196	0.488962	0.998336	NOT_CHANGE	VOC family protein
G3A49_RS00715	765.769	0.241514	0.179515	1.34537	0.178506	0.948735	NOT_CHANGE	sulfatase
G3A49_RS01730	894.415	0.241117	0.205609	1.1727	0.240917	0.99217	NOT_CHANGE	PAS domain S-box protein
G3A49_RS03675	163.434	0.240246	0.262288	0.915965	0.359685	0.998336	NOT_CHANGE	endonuclease V
G3A49_RS15610	223.556	0.240034	0.258818	0.927426	0.353705	0.998336	NOT_CHANGE	triphosphoribosyl-dephospho-CoA synthase
G3A49_RS01745	3013.35	0.239573	0.235191	1.01863	0.308378	0.998336	NOT_CHANGE	electron transfer flavoprotein subunit alpha/FixB family protein
G3A49_RS02665	709.101	0.239346	0.32242	0.742343	0.45788	0.998336	NOT_CHANGE	hypothetical protein
G3A49_RS10065	535.091	0.239328	0.255397	0.937085	0.348715	0.998336	NOT_CHANGE	pyrroline-5-carboxylate reductase
G3A49_RS13005	270.656	0.238833	0.233951	1.02087	0.307317	0.998336	NOT_CHANGE	tRNA guanosine(15) transglycosylase TgtA
G3A49_RS03610	479.6	0.238512	0.215044	1.10913	0.267373	0.998336	NOT_CHANGE	helix-hairpin-helix domain-containing protein
G3A49_RS01200	307.689	0.238435	0.354748	0.672125	0.501504	0.998336	NOT_CHANGE	hypothetical protein
G3A49_RS05810	26.2174	0.238247	0.429064	0.555272	0.578709	0.998336	NOT_CHANGE	zinc ribbon domain-containing protein
G3A49_RS18550	1510.05	0.238172	0.329597	0.722617	0.469915	0.998336	NOT_CHANGE	hypothetical protein
G3A49_RS01890	79.8069	0.237706	0.40937	0.580663	0.561467	0.998336	NOT_CHANGE	NCS2 family permease
G3A49_RS12685	14.0113	0.237511	0.523924	0.453331	0.65031	0.998336	NOT_CHANGE	zinc ribbon domain-containing protein
G3A49_RS07395	76.9027	0.237443	0.274999	0.863435	0.387898	0.998336	NOT_CHANGE	biotin synthase BioB
G3A49_RS16675	42.9066	0.237409	0.50759	0.467719	0.639986	0.998336	NOT_CHANGE	thiamine pyrophosphate-dependent dehydrogenase E1 component subunit alpha
G3A49_RS06250	297.067	0.237259	0.222947	1.0642	0.28724	0.998336	NOT_CHANGE	ParA family protein
G3A49_RS03090	71.0735	0.237127	0.325151	0.729282	0.465829	0.998336	NOT_CHANGE	tripartite tricarboxylate transporter permease
G3A49_RS00440	43.1487	0.236803	0.312487	0.757799	0.448571	0.998336	NOT_CHANGE	IMP cyclohydrolase
G3A49_RS09190	10869.4	0.236346	0.302424	0.781507	0.434505	0.998336	NOT_CHANGE	RIO1 family regulatory kinase/ATPase
G3A49_RS08615	146.903	0.235197	0.233982	1.00519	0.314805	0.998336	NOT_CHANGE	diphthine--ammonia ligase
G3A49_RS03595	322.895	0.234446	0.202496	1.15778	0.246953	0.998336	NOT_CHANGE	aminotransferase class IV
G3A49_RS01700	463.427	0.233985	0.256601	0.911864	0.36184	0.998336	NOT_CHANGE	mannose-1-phosphate guanylyltransferase
G3A49_RS05415	39.0041	0.233974	0.329453	0.710189	0.477587	0.998336	NOT_CHANGE	phosphonate ABC transporter, permease protein PhnE
G3A49_RS06710	8.8516	0.233883	0.679059	0.344422	0.730529	0.998336	NOT_CHANGE	hypothetical protein
G3A49_RS01840	2090.99	0.233648	0.141103	1.65587	0.0977483	0.834355	NOT_CHANGE	arginine--tRNA ligase
G3A49_RS09375	1903.53	0.233553	0.295067	0.791527	0.428637	0.998336	NOT_CHANGE	acyl-CoA synthetase
G3A49_RS06850	90.4278	0.233462	0.358983	0.650343	0.51547	0.998336	NOT_CHANGE	APC family permease
G3A49_RS11920	33.2344	0.233333	0.362061	0.644458	0.519278	0.998336	NOT_CHANGE	AroM family protein
G3A49_RS06060	12.1463	0.233318	0.61446	0.379712	0.704159	0.998336	NOT_CHANGE	hypothetical protein
G3A49_RS14210	32186.4	0.232287	0.30405	0.763979	0.44488	0.998336	NOT_CHANGE	multicopper oxidase domain-containing protein
G3A49_RS11825	6522.21	0.232287	0.137027	1.6952	0.0900383	0.813008	NOT_CHANGE	FAD-dependent oxidoreductase
G3A49_RS12300	420.923	0.232166	0.253357	0.916361	0.359478	0.998336	NOT_CHANGE	lysylphosphatidylglycerol synthase transmembrane domain-containing protein
G3A49_RS06915	2266.63	0.231887	0.282351	0.821272	0.411491	0.998336	NOT_CHANGE	CbiX/SirB N-terminal domain-containing protein
G3A49_RS03180	1791.3	0.231102	0.346555	0.666855	0.504865	0.998336	NOT_CHANGE	histidine kinase N-terminal 7TM domain-containing protein
G3A49_RS11455	352.128	0.230888	0.21079	1.09534	0.273366	0.998336	NOT_CHANGE	fibrillarin-like rRNA/tRNA 2'-O-methyltransferase
G3A49_RS07865	76.6267	0.230721	0.330568	0.697952	0.485207	0.998336	NOT_CHANGE	sugar ABC transporter substrate-binding protein
G3A49_RS10350	581.808	0.230641	0.253609	0.909433	0.363121	0.998336	NOT_CHANGE	CoA-binding protein
G3A49_RS15035	111.991	0.230432	0.275888	0.835238	0.403584	0.998336	NOT_CHANGE	nitroreductase family protein
G3A49_RS19045	7741.49	0.230407	0.30478	0.755976	0.449664	0.998336	NOT_CHANGE	hypothetical protein
G3A49_RS17060	566.65	0.229919	0.260519	0.882542	0.377484	0.998336	NOT_CHANGE	alanine--glyoxylate aminotransferase family protein
G3A49_RS00900	9240.78	0.229725	0.226742	1.01315	0.310986	0.998336	NOT_CHANGE	DUF1641 domain-containing protein
G3A49_RS02000	355.486	0.229321	0.28836	0.79526	0.426462	0.998336	NOT_CHANGE	hypothetical protein
G3A49_RS17970	186.169	0.228824	0.263443	0.868588	0.385072	0.998336	NOT_CHANGE	DUF3054 domain-containing protein
G3A49_RS08265	1110.28	0.228285	0.15937	1.43242	0.152023	0.946179	NOT_CHANGE	Gfo/Idh/MocA family protein
G3A49_RS02905	492.345	0.227526	0.201198	1.13085	0.258117	0.998336	NOT_CHANGE	deoxyribonuclease IV
G3A49_RS08315	88.5312	0.226922	0.34932	0.649609	0.515945	0.998336	NOT_CHANGE	fructosamine kinase family protein
G3A49_RS14670	558.088	0.22687	0.279839	0.810716	0.417529	0.998336	NOT_CHANGE	uracil-xanthine permease family protein
G3A49_RS07655	14.8061	0.226582	0.611132	0.370758	0.710818	0.998336	NOT_CHANGE	carbohydrate ABC transporter permease
G3A49_RS14785	174.823	0.226321	0.274304	0.825075	0.409329	0.998336	NOT_CHANGE	DUF5778 family protein
G3A49_RS15150	72.5635	0.226069	0.351588	0.642995	0.520228	0.998336	NOT_CHANGE	Ig-like domain-containing protein
G3A49_RS09415	432.088	0.225933	0.292529	0.772345	0.43991	0.998336	NOT_CHANGE	cytochrome c biogenesis CcdA family protein
G3A49_RS03345	12488.4	0.223106	0.457648	0.487507	0.625899	0.998336	NOT_CHANGE	NAD-dependent epimerase/dehydratase family protein
G3A49_RS00755	612.305	0.22299	0.247542	0.900816	0.367686	0.998336	NOT_CHANGE	uroporphyrinogen-III synthase
G3A49_RS14360	114.577	0.222888	0.232308	0.959453	0.337331	0.998336	NOT_CHANGE	hypothetical protein
G3A49_RS14555	832.29	0.222744	0.159961	1.39249	0.163774	0.948735	NOT_CHANGE	succinylglutamate desuccinylase/aspartoacylase family protein
G3A49_RS00750	122.049	0.221743	0.270821	0.818781	0.412911	0.998336	NOT_CHANGE	MFS transporter
G3A49_RS17145	896.206	0.22111	0.180379	1.22581	0.22027	0.976733	NOT_CHANGE	Gfo/Idh/MocA family protein
G3A49_RS14725	1017.85	0.219914	0.178082	1.2349	0.216868	0.976733	NOT_CHANGE	AarF/ABC1/UbiB kinase family protein
G3A49_RS12140	175.599	0.219426	0.252007	0.870715	0.38391	0.998336	NOT_CHANGE	hypothetical protein
G3A49_RS13895	739.093	0.219365	0.223349	0.98216	0.326021	0.998336	NOT_CHANGE	hypothetical protein
G3A49_RS07090	83.5509	0.219226	0.314814	0.696366	0.4862	0.998336	NOT_CHANGE	SLC13 family permease
G3A49_RS04670	14749.8	0.218336	0.135939	1.60614	0.108244	0.850178	NOT_CHANGE	heavy metal translocating P-type ATPase
G3A49_RS15620	209.224	0.217792	0.253151	0.860323	0.389611	0.998336	NOT_CHANGE	2-phospho-L-lactate transferase
G3A49_RS03430	166.849	0.217517	0.259987	0.836645	0.402792	0.998336	NOT_CHANGE	4-phosphopantoate--beta-alanine ligase
G3A49_RS06170	4045.53	0.217051	0.155337	1.3973	0.162325	0.948735	NOT_CHANGE	high-potential iron-sulfur protein
G3A49_RS09540	435.621	0.21663	0.232542	0.931572	0.351558	0.998336	NOT_CHANGE	hypothetical protein
G3A49_RS06620	1287.08	0.215806	0.333595	0.646909	0.517691	0.998336	NOT_CHANGE	L-rhamnonate dehydratase
G3A49_RS11335	483.248	0.215547	0.264377	0.8153	0.414901	0.998336	NOT_CHANGE	cytochrome c oxidase subunit II
G3A49_RS04850	3554.84	0.214717	0.131577	1.63187	0.102706	0.836826	NOT_CHANGE	pyridoxal phosphate-dependent aminotransferase
G3A49_RS17975	266.511	0.214678	0.307113	0.699021	0.484539	0.998336	NOT_CHANGE	MFS transporter
G3A49_RS11405	1260.41	0.213732	0.214092	0.99832	0.318124	0.998336	NOT_CHANGE	mechanosensitive ion channel domain-containing protein
G3A49_RS02060	3669.9	0.213636	0.180019	1.18674	0.235331	0.987732	NOT_CHANGE	excinuclease ABC subunit UvrA
G3A49_RS07510	4268.9	0.21339	0.200441	1.0646	0.287056	0.998336	NOT_CHANGE	glutamate dehydrogenase GdhB
G3A49_RS10375	201.712	0.212975	0.362963	0.58677	0.557358	0.998336	NOT_CHANGE	ABC transporter ATP-binding protein
G3A49_RS02800	61.8942	0.212716	0.323423	0.657703	0.510729	0.998336	NOT_CHANGE	hypothetical protein
G3A49_RS17730	2567.31	0.212468	0.173149	1.22708	0.219792	0.976733	NOT_CHANGE	succinate dehydrogenase/fumarate reductase iron-sulfur subunit
G3A49_RS01615	104.76	0.212347	0.347333	0.611366	0.540957	0.998336	NOT_CHANGE	L-threonylcarbamoyladenylate synthase
G3A49_RS06835	652.687	0.211815	0.282966	0.748552	0.454127	0.998336	NOT_CHANGE	zinc-dependent alcohol dehydrogenase family protein
G3A49_RS17655	357.976	0.211673	0.277936	0.761588	0.446306	0.998336	NOT_CHANGE	GNAT family N-acetyltransferase
G3A49_RS06910	913.741	0.211624	0.313408	0.675235	0.499527	0.998336	NOT_CHANGE	cobalamin biosynthesis protein
G3A49_RS01825	371.669	0.211188	0.233177	0.905698	0.365096	0.998336	NOT_CHANGE	DUF6276 family protein
G3A49_RS02255	63.2252	0.210928	0.344575	0.612138	0.540446	0.998336	NOT_CHANGE	phosphoribosyl-ATP diphosphatase
G3A49_RS05695	11.8187	0.210363	0.633226	0.332209	0.739731	0.998336	NOT_CHANGE	VOC family protein
G3A49_RS08075	489.297	0.210179	0.189686	1.10803	0.267847	0.998336	NOT_CHANGE	poly-gamma-glutamate biosynthesis protein PgsC/CapC
G3A49_RS01680	2180.74	0.209005	0.19646	1.06386	0.287394	0.998336	NOT_CHANGE	ribbon-helix-helix protein, CopG family
G3A49_RS15255	140.07	0.208267	0.467107	0.445866	0.655694	0.998336	NOT_CHANGE	energy-coupling factor ABC transporter permease
G3A49_RS17510	703.343	0.208145	0.154099	1.35072	0.176785	0.948735	NOT_CHANGE	ATP-dependent helicase
G3A49_RS00760	1686.5	0.207848	0.220639	0.942025	0.34618	0.998336	NOT_CHANGE	uroporphyrinogen-III C-methyltransferase
G3A49_RS06690	21.3358	0.207449	0.412596	0.50279	0.615112	0.998336	NOT_CHANGE	dihydrodipicolinate synthase family protein
G3A49_RS14010	1986.81	0.207001	0.306193	0.676049	0.499009	0.998336	NOT_CHANGE	ABC transporter substrate-binding protein
G3A49_RS03600	241.215	0.206938	0.193089	1.07172	0.283846	0.998336	NOT_CHANGE	aminodeoxychorismate/anthranilate synthase component II
G3A49_RS09140	2257.3	0.206708	0.175469	1.17803	0.238784	0.991443	NOT_CHANGE	SRPBCC family protein
G3A49_RS17075	664.685	0.206326	0.267654	0.770867	0.440786	0.998336	NOT_CHANGE	Nramp family divalent metal transporter
G3A49_RS10815	1919.19	0.205606	0.304704	0.674775	0.499819	0.998336	NOT_CHANGE	glycerol-3-phosphate dehydrogenase subunit GlpB
G3A49_RS12230	294.437	0.204765	0.203157	1.00792	0.313495	0.998336	NOT_CHANGE	hypothetical protein
G3A49_RS16640	4794.15	0.204592	0.23082	0.886369	0.375419	0.998336	NOT_CHANGE	isocitrate dehydrogenase (NADP(+))
G3A49_RS07930	118.244	0.204473	0.580977	0.351947	0.724878	0.998336	NOT_CHANGE	cytochrome bc complex cytochrome b subunit
G3A49_RS07235	287.598	0.204108	0.241881	0.843835	0.398761	0.998336	NOT_CHANGE	extracellular solute-binding protein
G3A49_RS12135	1363.36	0.20355	0.157301	1.29402	0.195659	0.963206	NOT_CHANGE	Hvo_1808 family surface protein
G3A49_RS15160	65.4708	0.202891	0.357299	0.567846	0.570139	0.998336	NOT_CHANGE	hypothetical protein
G3A49_RS01635	21.7853	0.202704	0.480907	0.421504	0.673387	0.998336	NOT_CHANGE	hypothetical protein
G3A49_RS19095	31.3348	0.202617	0.324076	0.625214	0.531831	0.998336	NOT_CHANGE	helix-turn-helix domain-containing protein pseudo true transl_table 11 exon_number 1
G3A49_RS03020	34233.1	0.202123	0.263168	0.768038	0.442465	0.998336	NOT_CHANGE	OsmC family protein
G3A49_RS17640	455.401	0.202031	0.207455	0.973855	0.330129	0.998336	NOT_CHANGE	uracil-DNA glycosylase family protein
G3A49_RS07535	75.4051	0.201718	0.424508	0.47518	0.634659	0.998336	NOT_CHANGE	aminotransferase class III-fold pyridoxal phosphate-dependent enzyme
G3A49_RS15415	2065.35	0.201541	0.127634	1.57906	0.114323	0.867437	NOT_CHANGE	hypothetical protein
G3A49_RS01270	371.441	0.201382	0.185931	1.0831	0.278766	0.998336	NOT_CHANGE	DNA primase
G3A49_RS03060	93.0322	0.201078	0.290812	0.691434	0.489293	0.998336	NOT_CHANGE	IclR family transcriptional regulator
G3A49_RS00135	1933.79	0.201052	0.15811	1.27159	0.203518	0.973521	NOT_CHANGE	phosphoglycerate dehydrogenase
G3A49_RS17115	831.676	0.200984	0.27465	0.731781	0.464303	0.998336	NOT_CHANGE	dodecin
G3A49_RS14750	4937.9	0.200521	0.152159	1.31784	0.187557	0.962361	NOT_CHANGE	HAD family hydrolase
G3A49_RS18010	790.839	0.200408	0.249994	0.80165	0.422755	0.998336	NOT_CHANGE	ribosome rescue protein RqcH
G3A49_RS15585	22.009	0.199784	0.446253	0.447692	0.654376	0.998336	NOT_CHANGE	hypothetical protein
G3A49_RS07065	81.1498	0.19942	0.419394	0.475496	0.634434	0.998336	NOT_CHANGE	ABC transporter ATP-binding protein
G3A49_RS12035	68.5516	0.199367	0.284777	0.700082	0.483876	0.998336	NOT_CHANGE	hypothetical protein
G3A49_RS12695	1235.67	0.199133	0.153272	1.29921	0.19387	0.962361	NOT_CHANGE	DNA mismatch repair protein MutS
G3A49_RS12225	43.922	0.198803	0.469099	0.423797	0.671714	0.998336	NOT_CHANGE	hypothetical protein
G3A49_RS14960	472.874	0.19877	0.181489	1.09522	0.273422	0.998336	NOT_CHANGE	TrmB family transcriptional regulator
G3A49_RS01980	4654.85	0.19837	0.165513	1.19852	0.230715	0.981053	NOT_CHANGE	30S ribosomal protein S12
G3A49_RS00735	174.89	0.198355	0.601975	0.329507	0.741772	0.998336	NOT_CHANGE	hypothetical protein
G3A49_RS00895	49447.3	0.198215	0.259077	0.765083	0.444222	0.998336	NOT_CHANGE	NAD(P)/FAD-dependent oxidoreductase
G3A49_RS02780	261.132	0.197857	0.229456	0.862288	0.388529	0.998336	NOT_CHANGE	hypothetical protein
G3A49_RS04085	4907.8	0.197737	0.185631	1.06522	0.286777	0.998336	NOT_CHANGE	phosphoenolpyruvate synthase
G3A49_RS10370	402.282	0.19772	0.343657	0.575342	0.56506	0.998336	NOT_CHANGE	ABC transporter permease
G3A49_RS03580	66.0576	0.197653	0.294279	0.671652	0.501805	0.998336	NOT_CHANGE	GtrA family protein
G3A49_RS02910	156.287	0.196746	0.287286	0.684843	0.493443	0.998336	NOT_CHANGE	class I SAM-dependent methyltransferase
G3A49_RS12975	171.031	0.196175	0.406121	0.483047	0.629062	0.998336	NOT_CHANGE	hypothetical protein
G3A49_RS08825	32317.4	0.196089	0.27149	0.72227	0.470128	0.998336	NOT_CHANGE	TIGR04347 family pseudo-SAM/SPASM protein
G3A49_RS10745	324.066	0.195849	0.211518	0.925923	0.354486	0.998336	NOT_CHANGE	polysaccharide biosynthesis C-terminal domain-containing protein
G3A49_RS00065	8.00134	0.194318	0.805109	0.241357	0.809279	0.998336	NOT_CHANGE	Sjogren's syndrome/scleroderma autoantigen 1 family protein
G3A49_RS15920	909.889	0.194249	0.213516	0.909766	0.362946	0.998336	NOT_CHANGE	amino acid permease
G3A49_RS18605	47.8709	0.193528	0.32112	0.602666	0.546731	0.998336	NOT_CHANGE	hypothetical protein
G3A49_RS04965	855.267	0.193528	0.148586	1.30246	0.192759	0.962361	NOT_CHANGE	Xaa-Pro peptidase family protein
G3A49_RS15395	1103.98	0.193492	0.223677	0.865051	0.387011	0.998336	NOT_CHANGE	COX15/CtaA family protein
G3A49_RS06730	50.4721	0.193256	0.38722	0.499086	0.617719	0.998336	NOT_CHANGE	ABC transporter ATP-binding protein
G3A49_RS01985	7672.23	0.192985	0.175549	1.09932	0.271628	0.998336	NOT_CHANGE	30S ribosomal protein S7
G3A49_RS06945	1054.45	0.192963	0.271029	0.711963	0.476488	0.998336	NOT_CHANGE	cobalt-precorrin-7 (C(5))-methyltransferase
G3A49_RS16955	3587.49	0.192077	0.150403	1.27708	0.201573	0.973012	NOT_CHANGE	NAD(P)/FAD-dependent oxidoreductase
G3A49_RS10465	319.348	0.191934	0.21803	0.880309	0.378692	0.998336	NOT_CHANGE	1,4-dihydroxy-2-naphthoate polyprenyltransferase
G3A49_RS14340	354.727	0.191712	0.294548	0.650868	0.515132	0.998336	NOT_CHANGE	hypothetical protein
G3A49_RS13060	6534.84	0.191289	0.189634	1.00873	0.313106	0.998336	NOT_CHANGE	response regulator
G3A49_RS01005	335.779	0.191038	0.203056	0.940815	0.3468	0.998336	NOT_CHANGE	RNA-binding domain-containing protein
G3A49_RS17025	435.41	0.189571	0.208394	0.909673	0.362995	0.998336	NOT_CHANGE	class I SAM-dependent methyltransferase
G3A49_RS10980	6716.13	0.189246	0.309633	0.611193	0.541072	0.998336	NOT_CHANGE	DNA gyrase subunit A
G3A49_RS03270	508.2	0.188936	0.199127	0.948822	0.342711	0.998336	NOT_CHANGE	MoxR family ATPase
G3A49_RS18500	224.16	0.188578	0.235273	0.80153	0.422825	0.998336	NOT_CHANGE	hypothetical protein
G3A49_RS09070	599.814	0.188379	0.17675	1.06579	0.286517	0.998336	NOT_CHANGE	DUF2797 domain-containing protein
G3A49_RS17945	2523.25	0.188273	0.218151	0.863036	0.388117	0.998336	NOT_CHANGE	aspartate aminotransferase family protein
G3A49_RS15650	424.259	0.187764	0.213356	0.880053	0.378831	0.998336	NOT_CHANGE	biotin--[acetyl-CoA-carboxylase] ligase
G3A49_RS04330	817.082	0.187734	0.183971	1.02046	0.307512	0.998336	NOT_CHANGE	metal-dependent transcriptional regulator
G3A49_RS08720	429.8	0.187462	0.247483	0.757477	0.448764	0.998336	NOT_CHANGE	2,3,4,5-tetrahydropyridine-2,6-dicarboxylate N-succinyltransferase
G3A49_RS05470	557.641	0.187424	0.236302	0.793156	0.427687	0.998336	NOT_CHANGE	ring-cleaving dioxygenase
G3A49_RS01460	103297	0.186888	0.407343	0.458798	0.646379	0.998336	NOT_CHANGE	L-lactate dehydrogenase
G3A49_RS00995	39.6034	0.186643	0.457473	0.407987	0.683283	0.998336	NOT_CHANGE	magnesium transporter
G3A49_RS01805	4808.31	0.186266	0.203957	0.913258	0.361107	0.998336	NOT_CHANGE	ATP synthase subunit A
G3A49_RS10800	618.643	0.185956	0.215903	0.861297	0.389075	0.998336	NOT_CHANGE	phosphoglycolate phosphatase
G3A49_RS02965	422.783	0.185892	0.243208	0.764336	0.444667	0.998336	NOT_CHANGE	aldo/keto reductase
G3A49_RS09840	94.7755	0.185651	0.216712	0.856674	0.391625	0.998336	NOT_CHANGE	hypothetical protein
G3A49_RS11355	1857.19	0.184866	0.187293	0.987045	0.323621	0.998336	NOT_CHANGE	polyphosphate kinase 1
G3A49_RS03075	22.141	0.184534	0.422416	0.436853	0.662218	0.998336	NOT_CHANGE	zinc-binding dehydrogenase
G3A49_RS14560	34608.3	0.184219	0.366114	0.503173	0.614843	0.998336	NOT_CHANGE	anthranilate phosphoribosyltransferase
G3A49_RS15135	78.2157	0.184187	0.266331	0.691572	0.489206	0.998336	NOT_CHANGE	type II/IV secretion system ATPase subunit
G3A49_RS02790	61.7702	0.184089	0.339214	0.542694	0.587341	0.998336	NOT_CHANGE	Na+/H+ antiporter NhaC family protein
G3A49_RS17330	354.781	0.184078	0.275906	0.667176	0.50466	0.998336	NOT_CHANGE	cyclase family protein
G3A49_RS08785	284.962	0.184012	0.177768	1.03513	0.300609	0.998336	NOT_CHANGE	heme ABC transporter ATP-binding protein
G3A49_RS09550	5037.38	0.183969	0.122942	1.49639	0.134552	0.91862	NOT_CHANGE	TrmB family transcriptional regulator
G3A49_RS12360	623.004	0.183783	0.254911	0.72097	0.470928	0.998336	NOT_CHANGE	hypothetical protein
G3A49_RS02395	45862.8	0.183705	0.190373	0.964977	0.334557	0.998336	NOT_CHANGE	cytochrome ubiquinol oxidase subunit I
G3A49_RS12030	608.582	0.18363	0.224187	0.819092	0.412734	0.998336	NOT_CHANGE	30S ribosomal protein S6e
G3A49_RS06085	53.5097	0.183195	0.399769	0.458251	0.646772	0.998336	NOT_CHANGE	HalOD1 output domain-containing protein
G3A49_RS15130	155216	0.182994	0.252198	0.725597	0.468086	0.998336	NOT_CHANGE	CBS domain-containing protein
G3A49_RS04425	266.78	0.182785	0.255798	0.714566	0.474878	0.998336	NOT_CHANGE	hypothetical protein
G3A49_RS15025	713.356	0.181996	0.144869	1.25628	0.209013	0.973724	NOT_CHANGE	NAD(+)/NADH kinase
G3A49_RS08715	511.334	0.181777	0.275796	0.6591	0.509831	0.998336	NOT_CHANGE	diaminopimelate decarboxylase
G3A49_RS12765	19325.5	0.181049	0.159045	1.13835	0.254973	0.998336	NOT_CHANGE	aconitate hydratase
G3A49_RS01830	4590.97	0.180905	0.182241	0.99267	0.320871	0.998336	NOT_CHANGE	peptide chain release factor aRF-1
G3A49_RS03640	1325.44	0.180587	0.149322	1.20938	0.226518	0.976733	NOT_CHANGE	transcription elongation factor Spt5
G3A49_RS15340	161.036	0.180297	0.269052	0.67012	0.502781	0.998336	NOT_CHANGE	GNAT family N-acetyltransferase
G3A49_RS01240	4247.06	0.1801	0.203544	0.884824	0.376252	0.998336	NOT_CHANGE	adenosylhomocysteinase
G3A49_RS17120	391.23	0.179466	0.181615	0.988169	0.32307	0.998336	NOT_CHANGE	bifunctional UDP-sugar hydrolase/5'-nucleotidase
G3A49_RS03865	1264.4	0.179419	0.143139	1.25346	0.210039	0.973724	NOT_CHANGE	radical SAM protein
G3A49_RS17410	205.484	0.179245	0.267874	0.66914	0.503406	0.998336	NOT_CHANGE	HemK2/MTQ2 family protein methyltransferase
G3A49_RS03895	9697.48	0.178528	0.177882	1.00363	0.315556	0.998336	NOT_CHANGE	glycosyltransferase family 2 protein
G3A49_RS15630	783.182	0.178283	0.203477	0.876183	0.380931	0.998336	NOT_CHANGE	HD domain-containing protein
G3A49_RS15605	153.752	0.178223	0.231819	0.768803	0.44201	0.998336	NOT_CHANGE	DUF447 domain-containing protein
G3A49_RS02985	308.952	0.178127	0.207713	0.85756	0.391136	0.998336	NOT_CHANGE	GTP--adenosylcobinamide-phosphate guanylyltransferase
G3A49_RS17350	113.376	0.178017	0.441207	0.403478	0.686597	0.998336	NOT_CHANGE	electron transfer flavoprotein subunit alpha/FixB family protein
G3A49_RS02685	570.347	0.177666	0.196511	0.904103	0.365941	0.998336	NOT_CHANGE	CCA tRNA nucleotidyltransferase
G3A49_RS00425	684.005	0.177388	0.218896	0.810376	0.417724	0.998336	NOT_CHANGE	aspartate kinase
G3A49_RS14855	631.607	0.177047	0.24373	0.726406	0.46759	0.998336	NOT_CHANGE	cysteine hydrolase family protein
G3A49_RS01425	401.181	0.176858	0.214921	0.822897	0.410567	0.998336	NOT_CHANGE	alpha/beta fold hydrolase
G3A49_RS12470	489.579	0.176422	0.206094	0.856027	0.391983	0.998336	NOT_CHANGE	non-canonical purine NTP pyrophosphatase
G3A49_RS04865	919.078	0.176378	0.219057	0.805171	0.420721	0.998336	NOT_CHANGE	5-(carboxyamino)imidazole ribonucleotide synthase
G3A49_RS01145	93.9366	0.176134	0.393293	0.447844	0.654266	0.998336	NOT_CHANGE	urease subunit alpha
G3A49_RS02310	338.665	0.176122	0.251841	0.699339	0.48434	0.998336	NOT_CHANGE	phosphonate ABC transporter ATP-binding protein pseudo true transl_table 11 exon_number 1
G3A49_RS09015	352.755	0.175682	0.308809	0.5689	0.569424	0.998336	NOT_CHANGE	type II/IV secretion system ATPase subunit
G3A49_RS06195	1274.14	0.175673	0.420843	0.417431	0.676363	0.998336	NOT_CHANGE	PAS domain-containing sensor histidine kinase
G3A49_RS01140	18.2818	0.175456	0.482523	0.363622	0.71614	0.998336	NOT_CHANGE	urease subunit beta
G3A49_RS17480	3758.86	0.175336	0.144874	1.21027	0.226175	0.976733	NOT_CHANGE	50S ribosomal protein L11
G3A49_RS00655	412.03	0.175231	0.216674	0.80873	0.41867	0.998336	NOT_CHANGE	hypothetical protein
G3A49_RS03360	347.383	0.175127	0.182088	0.961773	0.336164	0.998336	NOT_CHANGE	tRNA pseudouridine(13) synthase TruD
G3A49_RS07105	573.932	0.174837	0.292844	0.597031	0.550487	0.998336	NOT_CHANGE	AbrB/MazE/SpoVT family DNA-binding domain-containing protein
G3A49_RS07530	8.05943	0.174199	0.740894	0.23512	0.814116	0.998336	NOT_CHANGE	threonine/serine dehydratase
G3A49_RS03260	933.662	0.17398	0.300562	0.578848	0.562691	0.998336	NOT_CHANGE	DUF58 domain-containing protein
G3A49_RS02350	8037.94	0.173504	0.37218	0.466184	0.641084	0.998336	NOT_CHANGE	ornithine cyclodeaminase family protein
G3A49_RS08465	830.352	0.173365	0.287056	0.60394	0.545884	0.998336	NOT_CHANGE	phosphoribosylformylglycinamidine synthase subunit PurL
G3A49_RS01345	1113.48	0.173028	0.166671	1.03814	0.299206	0.998336	NOT_CHANGE	ATP-dependent sacrificial sulfur transferase LarE
G3A49_RS01755	1095.52	0.172185	0.219145	0.785713	0.432036	0.998336	NOT_CHANGE	hypothetical protein
G3A49_RS10910	459.895	0.171209	0.216064	0.792399	0.428128	0.998336	NOT_CHANGE	cytochrome P450
G3A49_RS14865	500.854	0.170923	0.262187	0.651913	0.514457	0.998336	NOT_CHANGE	putative sulfate/molybdate transporter
G3A49_RS16750	127.41	0.170869	0.271504	0.629342	0.529125	0.998336	NOT_CHANGE	DUF63 family protein
G3A49_RS02390	14839.8	0.170868	0.248777	0.686831	0.492189	0.998336	NOT_CHANGE	cytochrome d ubiquinol oxidase subunit II
G3A49_RS12680	183.6	0.170843	0.351116	0.486572	0.626562	0.998336	NOT_CHANGE	hypothetical protein
G3A49_RS13110	798.186	0.169189	0.439998	0.384523	0.700591	0.998336	NOT_CHANGE	hypothetical protein
G3A49_RS01765	74.4745	0.169173	0.316275	0.534891	0.592725	0.998336	NOT_CHANGE	type IV pilin
G3A49_RS04395	76.6985	0.168529	0.272529	0.618391	0.536318	0.998336	NOT_CHANGE	hypothetical protein
G3A49_RS10665	313.242	0.168447	0.405824	0.415073	0.678088	0.998336	NOT_CHANGE	3-isopropylmalate dehydratase small subunit
G3A49_RS15915	230.111	0.168176	0.279322	0.602086	0.547117	0.998336	NOT_CHANGE	universal stress protein
G3A49_RS04235	7864.82	0.167538	0.167615	0.999543	0.317532	0.998336	NOT_CHANGE	cytochrome bc complex cytochrome b subunit
G3A49_RS06265	277.919	0.167099	0.234233	0.713387	0.475606	0.998336	NOT_CHANGE	5'/3'-nucleotidase SurE
G3A49_RS06900	1900.58	0.16676	0.369292	0.451568	0.651581	0.998336	NOT_CHANGE	precorrin-3B C(17)-methyltransferase
G3A49_RS02275	192.176	0.166716	0.252363	0.660617	0.508858	0.998336	NOT_CHANGE	50S ribosomal protein L40e
G3A49_RS16830	1584.22	0.16663	0.20231	0.823636	0.410146	0.998336	NOT_CHANGE	glutamine hydrolyzing CTP synthase
G3A49_RS06140	367.301	0.166591	0.274873	0.606064	0.544473	0.998336	NOT_CHANGE	DMT family transporter
G3A49_RS12070	211.173	0.166552	0.229012	0.727261	0.467066	0.998336	NOT_CHANGE	DUF5806 family protein
G3A49_RS14155	128.877	0.166099	0.31717	0.523691	0.600493	0.998336	NOT_CHANGE	hypothetical protein
G3A49_RS01895	138.127	0.165503	0.210188	0.787405	0.431045	0.998336	NOT_CHANGE	aryl-sulfate sulfotransferase
G3A49_RS17635	217.035	0.165221	0.454223	0.363745	0.716048	0.998336	NOT_CHANGE	hypothetical protein
G3A49_RS17905	2415.25	0.165055	0.115292	1.43162	0.152252	0.946179	NOT_CHANGE	serine hydroxymethyltransferase
G3A49_RS18345	7101.17	0.164928	0.194882	0.8463	0.397385	0.998336	NOT_CHANGE	class II fumarate hydratase
G3A49_RS03025	2439.07	0.164706	0.401069	0.410666	0.681317	0.998336	NOT_CHANGE	hypothetical protein
G3A49_RS02730	1669.06	0.164675	0.338173	0.486956	0.626289	0.998336	NOT_CHANGE	ABC transporter ATP-binding protein
G3A49_RS05175	72.9268	0.164337	0.326179	0.503826	0.614384	0.998336	NOT_CHANGE	TetR/AcrR family transcriptional regulator
G3A49_RS12450	361.819	0.164142	0.204444	0.802873	0.422048	0.998336	NOT_CHANGE	ABC transporter permease
G3A49_RS00670	284.49	0.163988	0.258807	0.633632	0.526321	0.998336	NOT_CHANGE	ABC transporter ATP-binding protein
G3A49_RS04115	770.848	0.163756	0.252268	0.649134	0.516251	0.998336	NOT_CHANGE	threonine synthase
G3A49_RS16055	179.753	0.163709	0.255842	0.639884	0.522248	0.998336	NOT_CHANGE	bisanhydrobacterioruberin hydratase
G3A49_RS06590	5280.55	0.163419	0.246929	0.661803	0.508098	0.998336	NOT_CHANGE	archaea-specific SMC-related protein
G3A49_RS09005	41.5245	0.163301	0.382248	0.427211	0.669226	0.998336	NOT_CHANGE	hypothetical protein
G3A49_RS10060	416.453	0.163131	0.195996	0.83232	0.405229	0.998336	NOT_CHANGE	glutamate 5-kinase
G3A49_RS11260	254.061	0.163103	0.177308	0.919885	0.357633	0.998336	NOT_CHANGE	alpha/beta hydrolase
G3A49_RS10790	349.787	0.162732	0.218949	0.743241	0.457336	0.998336	NOT_CHANGE	class I SAM-dependent methyltransferase
G3A49_RS11290	23.4895	0.162559	0.433752	0.374774	0.707828	0.998336	NOT_CHANGE	hypothetical protein
G3A49_RS06685	14.4458	0.162556	0.683806	0.237723	0.812096	0.998336	NOT_CHANGE	SGNH/GDSL hydrolase family protein
G3A49_RS02305	317.775	0.161603	0.204419	0.790547	0.429208	0.998336	NOT_CHANGE	phosphonate ABC transporter, permease protein PhnE
G3A49_RS04680	2220	0.161519	0.172437	0.936686	0.34892	0.998336	NOT_CHANGE	hypothetical protein
G3A49_RS14965	1155.72	0.161498	0.131185	1.23107	0.218296	0.976733	NOT_CHANGE	DUF255 domain-containing protein
G3A49_RS04055	4195.01	0.161463	0.286826	0.56293	0.573483	0.998336	NOT_CHANGE	pyruvate kinase
G3A49_RS00700	256.042	0.161342	0.187715	0.859503	0.390063	0.998336	NOT_CHANGE	PQQ-binding-like beta-propeller repeat protein
G3A49_RS06260	464.436	0.161328	0.204517	0.788823	0.430215	0.998336	NOT_CHANGE	CBS domain-containing protein
G3A49_RS08250	277.439	0.160883	0.275383	0.584214	0.559077	0.998336	NOT_CHANGE	ABC transporter permease
G3A49_RS01995	10654.3	0.160615	0.145502	1.10387	0.269652	0.998336	NOT_CHANGE	elongation factor EF-2
G3A49_RS01720	373.705	0.160542	0.27563	0.582455	0.56026	0.998336	NOT_CHANGE	hypothetical protein
G3A49_RS02540	6352.59	0.160129	0.312685	0.512109	0.608575	0.998336	NOT_CHANGE	pyridoxamine 5'-phosphate oxidase family protein
G3A49_RS18505	216.204	0.160027	0.2244	0.713132	0.475764	0.998336	NOT_CHANGE	hypothetical protein
G3A49_RS10200	169.977	0.15981	0.343266	0.465556	0.641534	0.998336	NOT_CHANGE	ABC transporter permease
G3A49_RS14805	221.89	0.15972	0.229628	0.695561	0.486703	0.998336	NOT_CHANGE	undecaprenyl diphosphate synthase family protein
G3A49_RS16795	9074.38	0.159644	0.131975	1.20966	0.226411	0.976733	NOT_CHANGE	cytochrome bc1 complex Rieske iron-sulfur protein
G3A49_RS00550	84.7088	0.159588	0.344175	0.463682	0.642876	0.998336	NOT_CHANGE	universal stress protein
G3A49_RS09950	1835.03	0.159552	0.251443	0.634545	0.525725	0.998336	NOT_CHANGE	NAD(P)H-hydrate dehydratase
G3A49_RS05805	1718.33	0.159163	0.313357	0.507929	0.611503	0.998336	NOT_CHANGE	ABC transporter substrate-binding protein
G3A49_RS03330	236.48	0.158835	0.227213	0.699059	0.484515	0.998336	NOT_CHANGE	KEOPS complex subunit Pcc1
G3A49_RS15245	59.6721	0.15842	0.380289	0.416578	0.676987	0.998336	NOT_CHANGE	cobalt ECF transporter T component CbiQ
G3A49_RS06115	293.715	0.158266	0.252172	0.627613	0.530258	0.998336	NOT_CHANGE	metal ABC transporter ATP-binding protein
G3A49_RS17725	5614.88	0.158256	0.18779	0.84273	0.399379	0.998336	NOT_CHANGE	FAD-binding protein
G3A49_RS15655	1349.49	0.158207	0.190899	0.828749	0.407247	0.998336	NOT_CHANGE	propionyl-CoA carboxylase biotin carboxylase/biotin-carboxyl carrier subunit
G3A49_RS12675	108.999	0.157895	0.209986	0.751931	0.452093	0.998336	NOT_CHANGE	5,10-methylenetetrahydromethanopterin reductase
G3A49_RS09430	306.112	0.157864	0.179916	0.877429	0.380254	0.998336	NOT_CHANGE	2Fe-2S iron-sulfur cluster-binding protein
G3A49_RS12170	622.988	0.157619	0.278924	0.565097	0.572008	0.998336	NOT_CHANGE	digeranylgeranylglycerophospholipid reductase
G3A49_RS17270	81.2405	0.157294	0.325845	0.482726	0.62929	0.998336	NOT_CHANGE	hypothetical protein
G3A49_RS04580	778.133	0.157163	0.193284	0.813117	0.416151	0.998336	NOT_CHANGE	diphthine synthase
G3A49_RS18735	6612.13	0.157121	0.306965	0.511851	0.608755	0.998336	NOT_CHANGE	hypothetical protein
G3A49_RS00915	6903.76	0.156561	0.199486	0.784819	0.43256	0.998336	NOT_CHANGE	bifunctional cysteine desulfurase/selenocysteine lyase SufS
G3A49_RS02010	35294.4	0.155814	0.139435	1.11747	0.263795	0.998336	NOT_CHANGE	translation elongation factor EF-1 subunit alpha
G3A49_RS13875	52.6434	0.155797	0.282027	0.552418	0.580662	0.998336	NOT_CHANGE	TetR/AcrR family transcriptional regulator
G3A49_RS01350	1344.04	0.155689	0.337258	0.461631	0.644346	0.998336	NOT_CHANGE	endonuclease MutS2
G3A49_RS03205	84.679	0.155593	0.2566	0.606365	0.544272	0.998336	NOT_CHANGE	hypothetical protein
G3A49_RS13490	115.193	0.155157	0.251343	0.61731	0.53703	0.998336	NOT_CHANGE	hypothetical protein
G3A49_RS17055	8499.04	0.155133	0.207322	0.748271	0.454297	0.998336	NOT_CHANGE	FAD-binding and (Fe-S)-binding domain-containing protein
G3A49_RS08485	4670.21	0.154688	0.211488	0.731429	0.464517	0.998336	NOT_CHANGE	transcription initiation factor IIB family protein
G3A49_RS02505	260.768	0.154379	0.208067	0.741966	0.458108	0.998336	NOT_CHANGE	RimK family alpha-L-glutamate ligase
G3A49_RS00970	2995.57	0.154225	0.185889	0.829659	0.406732	0.998336	NOT_CHANGE	signal recognition particle-docking protein FtsY
G3A49_RS12595	2396.74	0.153891	0.14716	1.04574	0.295682	0.998336	NOT_CHANGE	serine--tRNA ligase
G3A49_RS03835	326.762	0.153719	0.258518	0.594618	0.552099	0.998336	NOT_CHANGE	hypothetical protein
G3A49_RS15005	405.013	0.153646	0.245753	0.625206	0.531836	0.998336	NOT_CHANGE	DUF5815 family protein
G3A49_RS02070	1575.71	0.153458	0.234085	0.655566	0.512103	0.998336	NOT_CHANGE	hypothetical protein
G3A49_RS10275	1091.39	0.153197	0.324003	0.472827	0.636337	0.998336	NOT_CHANGE	histidine kinase N-terminal 7TM domain-containing protein
G3A49_RS19070	1450.67	0.153081	0.266955	0.573435	0.566351	0.998336	NOT_CHANGE	hypothetical protein
G3A49_RS06600	162.644	0.152449	0.208403	0.731511	0.464467	0.998336	NOT_CHANGE	L-rhamnose 1-dehydrogenase
G3A49_RS16770	409.132	0.152406	0.177405	0.859083	0.390295	0.998336	NOT_CHANGE	HPP family protein
G3A49_RS08905	304.509	0.152226	0.176682	0.86158	0.388919	0.998336	NOT_CHANGE	TrkA family potassium uptake protein
G3A49_RS11795	1527.54	0.151889	0.202933	0.74847	0.454177	0.998336	NOT_CHANGE	AsnC family transcriptional regulator
G3A49_RS05350	112.062	0.151801	0.284482	0.533604	0.593616	0.998336	NOT_CHANGE	ABC transporter permease
G3A49_RS09630	2611.91	0.15158	0.279962	0.541431	0.58821	0.998336	NOT_CHANGE	HAD-IIA family hydrolase
G3A49_RS06670	403.887	0.151462	0.243852	0.621122	0.534519	0.998336	NOT_CHANGE	IclR family transcriptional regulator
G3A49_RS09340	111834	0.151296	0.483816	0.312714	0.754498	0.998336	NOT_CHANGE	DUF5059 domain-containing protein
G3A49_RS12315	5451.16	0.151291	0.208489	0.725656	0.46805	0.998336	NOT_CHANGE	hypothetical protein
G3A49_RS00955	4397.69	0.151197	0.175519	0.861429	0.389002	0.998336	NOT_CHANGE	translation initiation factor IF-6
G3A49_RS18595	12.9052	0.150819	0.577913	0.260972	0.794114	0.998336	NOT_CHANGE	hypothetical protein
G3A49_RS17080	1357.73	0.149822	0.13183	1.13648	0.255756	0.998336	NOT_CHANGE	histidinol dehydrogenase
G3A49_RS12200	167.785	0.149811	0.18459	0.811588	0.417028	0.998336	NOT_CHANGE	Lrp/AsnC family transcriptional regulator
G3A49_RS01490	3318.24	0.149487	0.20161	0.741469	0.458409	0.998336	NOT_CHANGE	LAGLIDADG family homing endonuclease
G3A49_RS02980	324.671	0.149229	0.221915	0.672459	0.501292	0.998336	NOT_CHANGE	adenosylcobinamide-GDP ribazoletransferase
G3A49_RS06100	6.41164	0.149133	0.877518	0.169949	0.86505	0.998336	NOT_CHANGE	chemotaxis protein CheW
G3A49_RS03990	428.993	0.149075	0.190018	0.78453	0.432729	0.998336	NOT_CHANGE	hypothetical protein
G3A49_RS10990	2089.83	0.148945	0.161847	0.920284	0.357424	0.998336	NOT_CHANGE	NUDIX domain-containing protein
G3A49_RS00840	196.518	0.14885	0.266811	0.557888	0.576921	0.998336	NOT_CHANGE	NAD(P)H-binding protein
G3A49_RS08390	1790.61	0.148555	0.218556	0.679712	0.496687	0.998336	NOT_CHANGE	NAD(P)/FAD-dependent oxidoreductase
G3A49_RS14075	297.323	0.148304	0.312498	0.474577	0.635089	0.998336	NOT_CHANGE	IclR family transcriptional regulator
G3A49_RS12205	455.947	0.148228	0.941782	0.15739	0.874937	0.998336	NOT_CHANGE	DMT family transporter
G3A49_RS14930	2667.33	0.147824	0.326592	0.452626	0.650818	0.998336	NOT_CHANGE	winged helix-turn-helix domain-containing protein
G3A49_RS14585	270.356	0.147319	0.246479	0.597695	0.550043	0.998336	NOT_CHANGE	aldo/keto reductase
G3A49_RS03235	2778.27	0.147146	0.32089	0.458556	0.646553	0.998336	NOT_CHANGE	PAS domain S-box protein
G3A49_RS12455	1349.16	0.146761	0.21028	0.697933	0.485219	0.998336	NOT_CHANGE	substrate-binding domain-containing protein
G3A49_RS07950	83.6794	0.146427	0.490891	0.298289	0.765483	0.998336	NOT_CHANGE	hypothetical protein
G3A49_RS17005	363.342	0.146325	0.19618	0.745871	0.455745	0.998336	NOT_CHANGE	tautomerase family protein
G3A49_RS04535	9215.99	0.146031	0.117856	1.23907	0.21532	0.976733	NOT_CHANGE	cbb3-type cytochrome c oxidase subunit I
G3A49_RS15560	2298.77	0.145415	0.147538	0.985614	0.324322	0.998336	NOT_CHANGE	NADPH:quinone reductase
G3A49_RS01750	1613.88	0.14515	0.232104	0.625365	0.531732	0.998336	NOT_CHANGE	electron transfer flavoprotein subunit beta/FixA family protein
G3A49_RS11020	292.229	0.145109	0.346758	0.418473	0.675601	0.998336	NOT_CHANGE	hypothetical protein
G3A49_RS17225	1307.94	0.144583	0.219129	0.659806	0.509378	0.998336	NOT_CHANGE	translation initiation factor eIF-2B
G3A49_RS17700	619.384	0.144461	0.175527	0.823012	0.410501	0.998336	NOT_CHANGE	N-acetyltransferase
G3A49_RS01810	4486.16	0.144244	0.26306	0.548329	0.583466	0.998336	NOT_CHANGE	ATP synthase subunit B
G3A49_RS17085	3176.75	0.143583	0.218492	0.657153	0.511082	0.998336	NOT_CHANGE	iron-sulfur cluster assembly accessory protein
G3A49_RS10635	137.565	0.143574	0.222054	0.646574	0.517908	0.998336	NOT_CHANGE	phosphocarrier protein HPr
G3A49_RS07110	869.092	0.143542	0.285049	0.50357	0.614563	0.998336	NOT_CHANGE	PIN domain-containing protein
G3A49_RS06940	1146.86	0.143399	0.298499	0.480401	0.630942	0.998336	NOT_CHANGE	precorrin-8X methylmutase
G3A49_RS02090	2146.62	0.143387	0.21283	0.673715	0.500492	0.998336	NOT_CHANGE	hypothetical protein
G3A49_RS07565	61.4683	0.14336	0.417353	0.343497	0.731224	0.998336	NOT_CHANGE	IclR family transcriptional regulator
G3A49_RS12120	573.36	0.143345	0.166486	0.861002	0.389237	0.998336	NOT_CHANGE	cysteine hydrolase family protein
G3A49_RS09155	1352.76	0.143172	0.134207	1.0668	0.286064	0.998336	NOT_CHANGE	helix-turn-helix domain-containing protein
G3A49_RS04415	860.474	0.143131	0.161298	0.887367	0.374881	0.998336	NOT_CHANGE	signal peptide peptidase SppA
G3A49_RS09425	1128.32	0.143071	0.209688	0.682305	0.495046	0.998336	NOT_CHANGE	DsbA family protein
G3A49_RS15910	266.67	0.142922	0.295154	0.484229	0.628223	0.998336	NOT_CHANGE	hypothetical protein
G3A49_RS10630	8471.75	0.142706	0.161548	0.883364	0.377039	0.998336	NOT_CHANGE	phosphoenolpyruvate--protein phosphotransferase
G3A49_RS10805	1226.27	0.142477	0.170511	0.835588	0.403387	0.998336	NOT_CHANGE	Cdc6/Cdc18 family protein
G3A49_RS16800	6316.28	0.142044	0.238842	0.59472	0.552031	0.998336	NOT_CHANGE	phosphoenolpyruvate carboxylase
G3A49_RS17345	58.0984	0.141975	0.406779	0.349023	0.727072	0.998336	NOT_CHANGE	electron transfer flavoprotein subunit beta/FixA family protein
G3A49_RS07630	145.35	0.141798	0.249265	0.568865	0.569448	0.998336	NOT_CHANGE	formate dehydrogenase subunit alpha
G3A49_RS14775	1851.49	0.141481	0.201694	0.701465	0.483013	0.998336	NOT_CHANGE	bifunctional precorrin-2 dehydrogenase/sirohydrochlorin ferrochelatase
G3A49_RS01990	25.5566	0.141465	0.485862	0.291163	0.770927	0.998336	NOT_CHANGE	DUF5781 family protein
G3A49_RS10940	646.9	0.140981	0.147128	0.958215	0.337954	0.998336	NOT_CHANGE	ATP-dependent DNA ligase LigA
G3A49_RS19055	146.259	0.140885	0.252174	0.558683	0.576378	0.998336	NOT_CHANGE	hypothetical protein
G3A49_RS03625	159.765	0.140724	0.252262	0.557848	0.576948	0.998336	NOT_CHANGE	D-aminoacyl-tRNA deacylase
G3A49_RS00355	4538.25	0.140403	0.157584	0.890972	0.372944	0.998336	NOT_CHANGE	malate dehydrogenase
G3A49_RS13020	318.761	0.139818	0.176406	0.79259	0.428017	0.998336	NOT_CHANGE	serine O-acetyltransferase EpsC
G3A49_RS04545	203.007	0.139754	0.261383	0.53467	0.592878	0.998336	NOT_CHANGE	hypothetical protein
G3A49_RS05130	235.217	0.139672	0.543002	0.257223	0.797007	0.998336	NOT_CHANGE	V-type ATP synthase subunit D
G3A49_RS02810	704.934	0.139517	0.169293	0.824117	0.409873	0.998336	NOT_CHANGE	DNA mismatch repair protein MutS
G3A49_RS02535	28599.3	0.139297	0.375264	0.371197	0.710491	0.998336	NOT_CHANGE	zinc ribbon domain-containing protein
G3A49_RS07070	41.1297	0.138982	0.452203	0.307345	0.758581	0.998336	NOT_CHANGE	ABC transporter permease
G3A49_RS01590	152.984	0.138717	0.212523	0.652719	0.513938	0.998336	NOT_CHANGE	inorganic phosphate transporter
G3A49_RS05255	131.549	0.138189	0.239442	0.577131	0.563851	0.998336	NOT_CHANGE	universal stress protein
G3A49_RS07240	320.524	0.138144	0.304852	0.453152	0.650439	0.998336	NOT_CHANGE	molybdenum cofactor guanylyltransferase
G3A49_RS08665	10498.6	0.138144	0.253782	0.54434	0.586208	0.998336	NOT_CHANGE	dihydropteroate synthase
G3A49_RS11460	308.085	0.137814	0.208976	0.659472	0.509593	0.998336	NOT_CHANGE	NOP5/NOP56 family protein
G3A49_RS10975	4491.96	0.137716	0.308555	0.446326	0.655362	0.998336	NOT_CHANGE	DNA topoisomerase (ATP-hydrolyzing) subunit B
G3A49_RS11510	3704.02	0.137621	0.252631	0.544751	0.585925	0.998336	NOT_CHANGE	DUF555 domain-containing protein
G3A49_RS00805	1052.2	0.137403	0.337407	0.407233	0.683837	0.998336	NOT_CHANGE	ammonium transporter
G3A49_RS01710	400.522	0.137312	0.16257	0.844636	0.398314	0.998336	NOT_CHANGE	Tfx family DNA-binding protein
G3A49_RS11450	199.288	0.136913	0.200189	0.683919	0.494026	0.998336	NOT_CHANGE	glutamate--cysteine ligase
G3A49_RS06180	555.1	0.136828	0.384853	0.355534	0.72219	0.998336	NOT_CHANGE	hypothetical protein
G3A49_RS11610	440.753	0.13667	0.303813	0.449848	0.65282	0.998336	NOT_CHANGE	winged helix-turn-helix domain-containing protein
G3A49_RS10555	23.8899	0.13666	0.414796	0.329464	0.741805	0.998336	NOT_CHANGE	hypothetical protein
G3A49_RS11530	2288.38	0.13624	0.31849	0.427768	0.66882	0.998336	NOT_CHANGE	threonine--tRNA ligase
G3A49_RS05145	531.066	0.135856	0.923057	0.14718	0.88299	0.998336	NOT_CHANGE	amino acid permease
G3A49_RS14365	11942.6	0.135773	0.213464	0.636046	0.524746	0.998336	NOT_CHANGE	aldehyde ferredoxin oxidoreductase family protein
G3A49_RS09890	695.344	0.135416	0.182735	0.741054	0.458661	0.998336	NOT_CHANGE	metallophosphoesterase
G3A49_RS00500	236.079	0.135284	0.208202	0.649774	0.515838	0.998336	NOT_CHANGE	AI-2E family transporter
G3A49_RS18555	15878.3	0.135012	0.374877	0.360151	0.718734	0.998336	NOT_CHANGE	hypothetical protein
G3A49_RS12110	1843.91	0.134871	0.164292	0.820926	0.411688	0.998336	NOT_CHANGE	PAS domain S-box protein
G3A49_RS17105	430.001	0.13459	0.284762	0.47264	0.63647	0.998336	NOT_CHANGE	hypothetical protein
G3A49_RS16895	358.776	0.134574	0.190454	0.706599	0.479816	0.998336	NOT_CHANGE	dipeptide epimerase
G3A49_RS14710	439.909	0.134555	0.258421	0.520684	0.602587	0.998336	NOT_CHANGE	agmatinase
G3A49_RS11620	154.622	0.134333	0.258363	0.519939	0.603106	0.998336	NOT_CHANGE	DCC1-like thiol-disulfide oxidoreductase family protein
G3A49_RS06995	49.7134	0.134278	0.389252	0.344964	0.730121	0.998336	NOT_CHANGE	xylonate dehydratase
G3A49_RS17460	57.0958	0.133988	0.315856	0.424205	0.671417	0.998336	NOT_CHANGE	tripartite tricarboxylate transporter permease
G3A49_RS08685	195.365	0.13377	0.211889	0.631321	0.527831	0.998336	NOT_CHANGE	Rpp14/Pop5 family protein
G3A49_RS11815	12789.2	0.133108	0.190707	0.697974	0.485193	0.998336	NOT_CHANGE	GNAT family N-acetyltransferase
G3A49_RS01110	134.873	0.132762	0.191379	0.693709	0.487865	0.998336	NOT_CHANGE	protein sorting system archaetidylserine decarboxylase
G3A49_RS17965	142.727	0.132731	0.247365	0.53658	0.591558	0.998336	NOT_CHANGE	class I SAM-dependent methyltransferase
G3A49_RS01485	844.214	0.131629	0.184316	0.714151	0.475134	0.998336	NOT_CHANGE	hypothetical protein
G3A49_RS14300	571.038	0.131536	0.188938	0.696187	0.486312	0.998336	NOT_CHANGE	hypothetical protein
G3A49_RS15200	1234.22	0.13111	0.233659	0.561116	0.574718	0.998336	NOT_CHANGE	glutathione S-transferase N-terminal domain-containing protein
G3A49_RS00230	367.951	0.131022	0.226484	0.578506	0.562923	0.998336	NOT_CHANGE	imidazoleglycerol-phosphate dehydratase HisB
G3A49_RS05910	133.703	0.130848	0.309358	0.422967	0.672319	0.998336	NOT_CHANGE	MFS transporter
G3A49_RS03685	1129.72	0.130747	0.185893	0.703344	0.481842	0.998336	NOT_CHANGE	inorganic diphosphatase
G3A49_RS05185	324.477	0.130704	0.258663	0.505304	0.613345	0.998336	NOT_CHANGE	pyridoxal phosphate-dependent aminotransferase
G3A49_RS17250	1222.57	0.13032	0.155395	0.838639	0.401672	0.998336	NOT_CHANGE	RtcB family protein
G3A49_RS16635	193.089	0.130285	0.210543	0.618804	0.536045	0.998336	NOT_CHANGE	hypothetical protein
G3A49_RS17735	755.651	0.130126	0.189483	0.686743	0.492244	0.998336	NOT_CHANGE	succinate dehydrogenase hydrophobic membrane anchor subunit
G3A49_RS16825	8.00385	0.129796	0.871294	0.14897	0.881578	0.998336	NOT_CHANGE	sugar O-acetyltransferase
G3A49_RS01300	1278.96	0.129432	0.17016	0.760648	0.446867	0.998336	NOT_CHANGE	23S rRNA (uridine(2552)-2'-O)-methyltransferase
G3A49_RS06895	2169.04	0.12904	0.40198	0.32101	0.748203	0.998336	NOT_CHANGE	precorrin-3B C(17)-methyltransferase
G3A49_RS02210	140.113	0.128984	0.237067	0.544082	0.586385	0.998336	NOT_CHANGE	YbhB/YbcL family Raf kinase inhibitor-like protein
G3A49_RS17780	758.147	0.128418	0.197217	0.651149	0.514951	0.998336	NOT_CHANGE	bacterio-opsin activator domain-containing protein
G3A49_RS10105	1445.89	0.128371	0.211142	0.607983	0.543199	0.998336	NOT_CHANGE	methylmalonyl-CoA mutase
G3A49_RS02755	1955.88	0.128301	0.249787	0.51364	0.607504	0.998336	NOT_CHANGE	DUF6069 family protein
G3A49_RS08355	744.821	0.127948	0.182221	0.702158	0.482581	0.998336	NOT_CHANGE	acetyl-CoA acyltransferase
G3A49_RS14770	5082.67	0.127924	0.154926	0.825713	0.408967	0.998336	NOT_CHANGE	glutamyl-tRNA reductase
G3A49_RS02970	690.793	0.127246	0.176998	0.718913	0.472194	0.998336	NOT_CHANGE	HAD family hydrolase
G3A49_RS02680	502.403	0.126964	0.182962	0.693936	0.487722	0.998336	NOT_CHANGE	histone deacetylase
G3A49_RS08820	7614.77	0.126879	0.288937	0.439124	0.660572	0.998336	NOT_CHANGE	Htur_1727 family rSAM-partnered candidate RiPP
G3A49_RS08305	364.14	0.126775	0.158116	0.801785	0.422677	0.998336	NOT_CHANGE	adenylyltransferase/cytidyltransferase family protein
G3A49_RS16865	123.593	0.126612	0.401007	0.315734	0.752204	0.998336	NOT_CHANGE	hypothetical protein
G3A49_RS18285	122.307	0.126439	0.31152	0.40588	0.684831	0.998336	NOT_CHANGE	GNAT family N-acetyltransferase
G3A49_RS05165	65.8715	0.126322	0.536824	0.235313	0.813966	0.998336	NOT_CHANGE	DUF106 domain-containing protein
G3A49_RS09400	1329.64	0.126302	0.325952	0.387487	0.698396	0.998336	NOT_CHANGE	iron transporter
G3A49_RS17230	1195.64	0.125229	0.257636	0.486069	0.626918	0.998336	NOT_CHANGE	Gfo/Idh/MocA family protein
G3A49_RS03575	124.291	0.124752	0.209958	0.594176	0.552394	0.998336	NOT_CHANGE	glycosyltransferase
G3A49_RS17020	1319.97	0.124486	0.150785	0.825585	0.40904	0.998336	NOT_CHANGE	aldo/keto reductase
G3A49_RS14630	607.584	0.124476	0.250347	0.497215	0.619037	0.998336	NOT_CHANGE	helix-hairpin-helix domain-containing protein
G3A49_RS08775	598.053	0.124427	0.213263	0.583443	0.559595	0.998336	NOT_CHANGE	PGF-CTERM-anchored ABC transporter substrate-binding protein
G3A49_RS11075	1771.03	0.12432	0.159808	0.777932	0.436609	0.998336	NOT_CHANGE	alpha/beta hydrolase
G3A49_RS15945	54.7431	0.124226	0.353018	0.351898	0.724915	0.998336	NOT_CHANGE	desampylase
G3A49_RS14880	898.374	0.124056	0.346221	0.358314	0.720109	0.998336	NOT_CHANGE	hypothetical protein
G3A49_RS03630	4224.14	0.123916	0.185931	0.66646	0.505117	0.998336	NOT_CHANGE	cell division protein FtsZ
G3A49_RS02975	460.339	0.123822	0.182762	0.677503	0.498087	0.998336	NOT_CHANGE	adenosylcobinamide-phosphate synthase CbiB
G3A49_RS00620	1198.65	0.123424	0.246435	0.500838	0.616485	0.998336	NOT_CHANGE	argininosuccinate lyase
G3A49_RS04230	5864.86	0.123085	0.203729	0.604161	0.545737	0.998336	NOT_CHANGE	cytochrome bc complex cytochrome b subunit
G3A49_RS14575	1465	0.122703	0.154847	0.792415	0.428119	0.998336	NOT_CHANGE	NAD(P)/FAD-dependent oxidoreductase
G3A49_RS02745	1548.3	0.121185	0.249464	0.485782	0.627121	0.998336	NOT_CHANGE	metal-dependent transcriptional regulator
G3A49_RS06930	3848.73	0.120176	0.153259	0.784135	0.432961	0.998336	NOT_CHANGE	VWA domain-containing protein
G3A49_RS03730	6439.12	0.119965	0.175834	0.68226	0.495075	0.998336	NOT_CHANGE	hypothetical protein
G3A49_RS08725	243.863	0.119662	0.254603	0.469995	0.638359	0.998336	NOT_CHANGE	4-hydroxy-tetrahydrodipicolinate reductase
G3A49_RS02495	61707	0.118827	0.24244	0.490128	0.624043	0.998336	NOT_CHANGE	type I glyceraldehyde-3-phosphate dehydrogenase
G3A49_RS10080	1045.55	0.118814	0.175015	0.678878	0.497215	0.998336	NOT_CHANGE	o-succinylbenzoate--CoA ligase
G3A49_RS09780	1141.23	0.118799	0.292813	0.405716	0.684951	0.998336	NOT_CHANGE	5'/3'-nucleotidase SurE
G3A49_RS01870	1725.5	0.118499	0.264715	0.44765	0.654406	0.998336	NOT_CHANGE	proline dehydrogenase family protein
G3A49_RS08880	1310.15	0.11841	0.177012	0.668936	0.503536	0.998336	NOT_CHANGE	adenylosuccinate synthase
G3A49_RS03635	260.304	0.117785	0.168985	0.697016	0.485793	0.998336	NOT_CHANGE	protein translocase SEC61 complex subunit gamma
G3A49_RS00260	64.3411	0.117735	0.317386	0.370952	0.710673	0.998336	NOT_CHANGE	hypothetical protein
G3A49_RS06865	2205.66	0.11773	0.210048	0.560492	0.575144	0.998336	NOT_CHANGE	CbtA family protein
G3A49_RS02995	212.309	0.117498	0.35819	0.328033	0.742887	0.998336	NOT_CHANGE	threonine-phosphate decarboxylase CobD
G3A49_RS16560	2551.74	0.117497	0.238073	0.493531	0.621637	0.998336	NOT_CHANGE	methenyltetrahydromethanopterin cyclohydrolase
G3A49_RS10255	67.9063	0.117221	0.546821	0.214367	0.830261	0.998336	NOT_CHANGE	hypothetical protein
G3A49_RS09990	792.498	0.117115	0.161233	0.726368	0.467613	0.998336	NOT_CHANGE	PAS domain S-box protein
G3A49_RS13975	417.526	0.117036	0.217521	0.538047	0.590545	0.998336	NOT_CHANGE	glycoside hydrolase family 3 N-terminal domain-containing protein
G3A49_RS14675	71.8061	0.116992	0.301801	0.387647	0.698277	0.998336	NOT_CHANGE	hypoxanthine/guanine phosphoribosyltransferase
G3A49_RS08765	199.477	0.116271	0.205567	0.56561	0.571659	0.998336	NOT_CHANGE	H/ACA ribonucleoprotein complex subunit GAR1
G3A49_RS17750	3575.63	0.115943	0.148594	0.780262	0.435236	0.998336	NOT_CHANGE	RimK/LysX family protein
G3A49_RS12085	749.365	0.115877	0.195663	0.592229	0.553698	0.998336	NOT_CHANGE	dihydroorotase
G3A49_RS17995	2471.07	0.115614	0.192072	0.60193	0.547221	0.998336	NOT_CHANGE	mRNA surveillance protein pelota
G3A49_RS01465	1794.29	0.115388	0.187671	0.61484	0.53866	0.998336	NOT_CHANGE	(Fe-S)-binding protein
G3A49_RS12305	666.34	0.115378	0.178257	0.647256	0.517466	0.998336	NOT_CHANGE	thiamine-phosphate kinase
G3A49_RS08605	207.878	0.115168	0.211742	0.543908	0.586505	0.998336	NOT_CHANGE	transcriptional regulator
G3A49_RS06530	251.511	0.115107	0.239837	0.479937	0.631272	0.998336	NOT_CHANGE	DUF6293 family protein
G3A49_RS09670	469.078	0.114781	0.215649	0.532257	0.594548	0.998336	NOT_CHANGE	histidinol-phosphate transaminase
G3A49_RS14265	751.142	0.1144	0.174477	0.655675	0.512033	0.998336	NOT_CHANGE	ABC transporter ATP-binding protein
G3A49_RS15460	1152.06	0.11412	0.180232	0.633185	0.526613	0.998336	NOT_CHANGE	aldo/keto reductase
G3A49_RS16025	4089.44	0.113945	1.69707	0.0671426	NA	NA	NOT_CHANGE	CNNM domain-containing protein
G3A49_RS07120	136.469	0.113833	0.269054	0.423087	0.672232	0.998336	NOT_CHANGE	BCCT family transporter
G3A49_RS10810	5227.88	0.113829	0.276155	0.412194	0.680197	0.998336	NOT_CHANGE	anaerobic glycerol-3-phosphate dehydrogenase subunit GlpA
G3A49_RS10945	88.036	0.113788	0.293237	0.388041	0.697985	0.998336	NOT_CHANGE	hypothetical protein
G3A49_RS02955	1343.96	0.113535	0.314287	0.361247	0.717915	0.998336	NOT_CHANGE	zinc ribbon domain-containing protein
G3A49_RS04160	1046.39	0.113424	0.217797	0.52078	0.60252	0.998336	NOT_CHANGE	M42 family metallopeptidase
G3A49_RS05845	1491.31	0.112873	0.222598	0.50707	0.612105	0.998336	NOT_CHANGE	PAS domain-containing sensor histidine kinase
G3A49_RS07835	47.7558	0.11233	0.276689	0.405981	0.684757	0.998336	NOT_CHANGE	Rid family detoxifying hydrolase
G3A49_RS00590	180.403	0.112319	0.357945	0.313789	0.753681	0.998336	NOT_CHANGE	[LysW]-lysine hydrolase
G3A49_RS13140	47.8128	0.111806	0.344923	0.324148	0.745826	0.998336	NOT_CHANGE	DoxX family membrane protein
G3A49_RS05305	45.5222	0.111562	0.449763	0.248046	0.804099	0.998336	NOT_CHANGE	IclR family transcriptional regulator
G3A49_RS06745	90.2915	0.11131	0.274709	0.405193	0.685336	0.998336	NOT_CHANGE	enolase C-terminal domain-like protein
G3A49_RS16610	902.353	0.111	0.21527	0.515633	0.606111	0.998336	NOT_CHANGE	hydroxymethylglutaryl-CoA reductase (NADPH)
G3A49_RS08065	973.399	0.110515	0.206509	0.535158	0.592541	0.998336	NOT_CHANGE	PAS domain-containing protein
G3A49_RS06735	41.3156	0.110445	0.516868	0.213682	0.830795	0.998336	NOT_CHANGE	ABC transporter ATP-binding protein
G3A49_RS18770	16.9701	0.11041	0.549632	0.20088	0.840792	0.998336	NOT_CHANGE	hypothetical protein
G3A49_RS18795	7.14783	0.109834	0.708184	0.155093	0.876748	0.998336	NOT_CHANGE	hypothetical protein
G3A49_RS10825	29850.1	0.109461	0.231278	0.473288	0.636007	0.998336	NOT_CHANGE	glycerol kinase GlpK
G3A49_RS13080	2506.71	0.109433	0.135341	0.808572	0.418761	0.998336	NOT_CHANGE	hypothetical protein
G3A49_RS04080	198.328	0.109262	0.17242	0.633693	0.526281	0.998336	NOT_CHANGE	tyrosine decarboxylase MfnA
G3A49_RS11230	4039.81	0.109201	0.1674	0.652336	0.514184	0.998336	NOT_CHANGE	hypothetical protein
G3A49_RS12095	93.8143	0.108954	0.266919	0.408192	0.683133	0.998336	NOT_CHANGE	hypothetical protein
G3A49_RS09195	50035.1	0.10893	0.308334	0.353286	0.723874	0.998336	NOT_CHANGE	universal stress protein
G3A49_RS15015	436.112	0.108833	0.20888	0.521032	0.602345	0.998336	NOT_CHANGE	carbamoyl-phosphate synthase large subunit
G3A49_RS08565	227.936	0.108558	0.265645	0.408656	0.682792	0.998336	NOT_CHANGE	MnhB domain-containing protein
G3A49_RS02465	1188.33	0.108405	0.202426	0.535531	0.592282	0.998336	NOT_CHANGE	HVO_0476 family zinc finger protein
G3A49_RS18840	38.7225	0.108327	0.346315	0.3128	0.754433	0.998336	NOT_CHANGE	S9 family peptidase
G3A49_RS18460	631.4	0.108203	0.199152	0.54332	0.58691	0.998336	NOT_CHANGE	MOSC domain-containing protein
G3A49_RS04270	13.3566	0.108031	0.532329	0.202939	0.839182	0.998336	NOT_CHANGE	helix-turn-helix domain-containing protein
G3A49_RS17660	76.5211	0.107703	0.269837	0.399141	0.689789	0.998336	NOT_CHANGE	DUF5785 family protein
G3A49_RS11445	674.971	0.107487	0.161137	0.667057	0.504736	0.998336	NOT_CHANGE	winged helix-turn-helix domain-containing protein
G3A49_RS12060	1136.67	0.107422	0.26595	0.403919	0.686272	0.998336	NOT_CHANGE	GNAT family N-acetyltransferase
G3A49_RS04150	938.309	0.106805	0.193441	0.552136	0.580855	0.998336	NOT_CHANGE	glycosyltransferase family 4 protein
G3A49_RS18165	973.669	0.106769	0.233931	0.456412	0.648094	0.998336	NOT_CHANGE	winged helix-turn-helix domain-containing protein
G3A49_RS02510	3087.9	0.106634	0.164225	0.649316	0.516134	0.998336	NOT_CHANGE	50S ribosomal protein L16
G3A49_RS14420	173.096	0.10662	0.303672	0.351104	0.725511	0.998336	NOT_CHANGE	ATP-binding protein
G3A49_RS00100	10464.8	0.106579	0.298706	0.356804	0.721239	0.998336	NOT_CHANGE	dihydrolipoyl dehydrogenase
G3A49_RS01280	1606	0.105692	0.167996	0.629138	0.529259	0.998336	NOT_CHANGE	DNA polymerase sliding clamp
G3A49_RS12005	2601.35	0.10568	0.250672	0.421588	0.673326	0.998336	NOT_CHANGE	2Fe-2S iron-sulfur cluster-binding protein
G3A49_RS14505	484.502	0.10565	0.253852	0.416189	0.677272	0.998336	NOT_CHANGE	DUF5813 family protein
G3A49_RS10640	422.005	0.105585	0.270499	0.390335	0.696289	0.998336	NOT_CHANGE	fructose PTS transporter subunit IIA
G3A49_RS11280	34.1882	0.105516	0.391312	0.269647	0.787432	0.998336	NOT_CHANGE	hypothetical protein
G3A49_RS02285	1723.3	0.104861	0.222482	0.471326	0.637408	0.998336	NOT_CHANGE	MBL fold metallo-hydrolase
G3A49_RS15195	3885.56	0.104779	0.241631	0.433632	0.664556	0.998336	NOT_CHANGE	cob(I)yrinic acid a,c-diamide adenosyltransferase
G3A49_RS04305	3868.63	0.104729	0.196371	0.533321	0.593811	0.998336	NOT_CHANGE	DNA polymerase domain-containing protein
G3A49_RS10290	33.4193	0.104705	0.373408	0.280404	0.779168	0.998336	NOT_CHANGE	non-histone chromosomal MC1 family protein
G3A49_RS01210	1541.65	0.104616	0.142721	0.733013	0.46355	0.998336	NOT_CHANGE	ATP phosphoribosyltransferase
G3A49_RS14275	1244.07	0.10458	0.227493	0.459707	0.645727	0.998336	NOT_CHANGE	ABC transporter permease
G3A49_RS00375	6949.99	0.104551	0.169599	0.616458	0.537592	0.998336	NOT_CHANGE	Zn-ribbon containing protein
G3A49_RS02300	277.239	0.104405	0.192339	0.542817	0.587256	0.998336	NOT_CHANGE	uracil-DNA glycosylase family protein
G3A49_RS17100	499.348	0.104311	0.259263	0.402338	0.687435	0.998336	NOT_CHANGE	hypothetical protein
G3A49_RS10500	305.634	0.104282	0.256581	0.406431	0.684426	0.998336	NOT_CHANGE	2-succinyl-5-enolpyruvyl-6-hydroxy-3-cyclohexene-1-carboxylic-acid synthase
G3A49_RS10355	1480.93	0.103864	0.172512	0.602071	0.547127	0.998336	NOT_CHANGE	PLP-dependent cysteine synthase family protein
G3A49_RS05610	2111.83	0.103786	0.20539	0.50531	0.613341	0.998336	NOT_CHANGE	peptidylprolyl isomerase
G3A49_RS17505	981.585	0.103641	0.166867	0.6211	0.534534	0.998336	NOT_CHANGE	MBL fold metallo-hydrolase
G3A49_RS17515	1089.9	0.103127	0.22659	0.455124	0.64902	0.998336	NOT_CHANGE	AAA domain-containing protein
G3A49_RS11105	231.556	0.10281	0.212369	0.484109	0.628309	0.998336	NOT_CHANGE	hypothetical protein
G3A49_RS07100	158.834	0.102801	0.320655	0.320597	0.748516	0.998336	NOT_CHANGE	hypothetical protein
G3A49_RS09725	23663.5	0.102511	0.231093	0.44359	0.657339	0.998336	NOT_CHANGE	2-oxoacid:acceptor oxidoreductase subunit alpha
G3A49_RS08530	256.008	0.102337	0.202183	0.506162	0.612743	0.998336	NOT_CHANGE	FAD-dependent oxidoreductase
G3A49_RS16535	41.1412	0.102311	0.434381	0.235533	0.813795	0.998336	NOT_CHANGE	hypothetical protein
G3A49_RS10995	4020.21	0.10198	0.135558	0.752303	0.451869	0.998336	NOT_CHANGE	arginase
G3A49_RS09615	749.106	0.10159	0.195791	0.518872	0.60385	0.998336	NOT_CHANGE	zinc-binding alcohol dehydrogenase
G3A49_RS10775	482.873	0.101527	0.177738	0.571216	0.567853	0.998336	NOT_CHANGE	UDP-glucose 6-dehydrogenase AglM
G3A49_RS06225	3072.52	0.101475	0.159995	0.634239	0.525925	0.998336	NOT_CHANGE	aminotransferase class V-fold PLP-dependent enzyme
G3A49_RS00645	3251.52	0.101448	0.149322	0.679388	0.496892	0.998336	NOT_CHANGE	glycine--tRNA ligase
G3A49_RS11245	1193.37	0.101392	0.165154	0.613923	0.539266	0.998336	NOT_CHANGE	hypothetical protein
G3A49_RS09280	23.8609	0.10133	0.574921	0.17625	0.860097	0.998336	NOT_CHANGE	ATPase domain-containing protein
G3A49_RS13170	238.602	0.10112	0.242669	0.416699	0.676899	0.998336	NOT_CHANGE	ABC transporter permease
G3A49_RS01665	59.5632	0.100987	0.343699	0.293823	0.768893	0.998336	NOT_CHANGE	molybdopterin-binding protein
G3A49_RS09050	29.7529	0.100864	0.393003	0.256649	0.79745	0.998336	NOT_CHANGE	ribonuclease P protein component 4
G3A49_RS01365	539.773	0.100518	0.188064	0.534491	0.593002	0.998336	NOT_CHANGE	ribose-5-phosphate isomerase RpiA
G3A49_RS01225	5310.49	0.100456	0.217407	0.462065	0.644035	0.998336	NOT_CHANGE	hypothetical protein
G3A49_RS00865	875.39	0.0999891	0.158981	0.628939	0.529389	0.998336	NOT_CHANGE	60S ribosomal export protein NMD3
G3A49_RS06045	33.1158	0.0996206	0.436929	0.228002	0.819645	0.998336	NOT_CHANGE	glutamine--fructose-6-phosphate transaminase (isomerizing)
G3A49_RS02160	192.284	0.0991707	0.221	0.448736	0.653622	0.998336	NOT_CHANGE	Xaa-Pro peptidase family protein
G3A49_RS01285	293.858	0.0991325	0.224103	0.442352	0.658235	0.998336	NOT_CHANGE	low molecular weight phosphatase family protein
G3A49_RS09895	7482.24	0.0987687	0.201548	0.490049	0.624099	0.998336	NOT_CHANGE	rpa-associated protein
G3A49_RS12800	1003.53	0.0986441	0.149208	0.66112	0.508536	0.998336	NOT_CHANGE	translation initiation factor IF-2
G3A49_RS05590	5039.47	0.0986164	0.127405	0.77404	0.438907	0.998336	NOT_CHANGE	universal stress protein
G3A49_RS15190	21.2468	0.0983818	0.43133	0.22809	0.819577	0.998336	NOT_CHANGE	hypothetical protein
G3A49_RS00985	3609.11	0.0980127	0.162149	0.60446	0.545538	0.998336	NOT_CHANGE	signal recognition particle protein Srp54
G3A49_RS00990	292.779	0.0978154	0.210224	0.465292	0.641723	0.998336	NOT_CHANGE	magnesium transporter
G3A49_RS03820	716.89	0.0960052	0.164557	0.583418	0.559612	0.998336	NOT_CHANGE	aldo/keto reductase
G3A49_RS02340	2380.43	0.0959472	0.24301	0.394829	0.692969	0.998336	NOT_CHANGE	leucine--tRNA ligase
G3A49_RS14810	954.184	0.0959267	0.192874	0.497354	0.61894	0.998336	NOT_CHANGE	DUF92 domain-containing protein
G3A49_RS17425	1155.53	0.0959024	0.255018	0.376062	0.706871	0.998336	NOT_CHANGE	DUF655 domain-containing protein
G3A49_RS03015	593.653	0.0953656	0.236882	0.402587	0.687252	0.998336	NOT_CHANGE	hypothetical protein
G3A49_RS04145	275.138	0.0951429	0.232906	0.408504	0.682904	0.998336	NOT_CHANGE	DUF420 domain-containing protein
G3A49_RS00765	1835.79	0.094531	0.190896	0.495195	0.620462	0.998336	NOT_CHANGE	hydroxymethylbilane synthase
G3A49_RS12575	12816.2	0.0944624	0.336807	0.280464	0.779121	0.998336	NOT_CHANGE	long-chain fatty acid--CoA ligase
G3A49_RS02180	6222.3	0.094457	0.737374	0.128099	0.898071	0.998336	NOT_CHANGE	methyl-accepting chemotaxis protein
G3A49_RS17415	334.421	0.0942606	0.291561	0.323296	0.746471	0.998336	NOT_CHANGE	mechanosensitive ion channel family protein
G3A49_RS19050	121.102	0.094042	0.37871	0.248322	0.803886	0.998336	NOT_CHANGE	hypothetical protein
G3A49_RS10965	1722.11	0.0939721	0.325016	0.289131	0.772481	0.998336	NOT_CHANGE	DNA topoisomerase IV subunit A
G3A49_RS03500	1327.62	0.0939111	0.268485	0.349782	0.726502	0.998336	NOT_CHANGE	hypothetical protein
G3A49_RS01855	335.271	0.093769	0.307189	0.305249	0.760177	0.998336	NOT_CHANGE	NAD(P)-dependent oxidoreductase
G3A49_RS12390	5217.57	0.0935167	0.213243	0.438546	0.660991	0.998336	NOT_CHANGE	NAD+ synthase
G3A49_RS10120	1110.44	0.0933894	0.249001	0.375057	0.707618	0.998336	NOT_CHANGE	methyltransferase domain-containing protein
G3A49_RS11565	848.85	0.0933739	0.420878	0.221855	0.824427	0.998336	NOT_CHANGE	PRC-barrel domain-containing protein
G3A49_RS08650	233.421	0.0931806	0.208006	0.44797	0.654175	0.998336	NOT_CHANGE	adenylosuccinate lyase
G3A49_RS12335	364.158	0.0930389	0.198148	0.469542	0.638683	0.998336	NOT_CHANGE	lysine--tRNA ligase
G3A49_RS04795	449.438	0.0927808	0.21489	0.431759	0.665917	0.998336	NOT_CHANGE	helix-turn-helix domain-containing protein
G3A49_RS00145	851.904	0.0927781	0.204945	0.452697	0.650767	0.998336	NOT_CHANGE	threonine synthase
G3A49_RS16775	286.447	0.0926172	0.247174	0.374705	0.70788	0.998336	NOT_CHANGE	NAD-binding protein
G3A49_RS02045	599.298	0.0923634	0.162842	0.567195	0.570582	0.998336	NOT_CHANGE	RNA-binding protein
G3A49_RS03495	796.059	0.0923018	0.210819	0.437824	0.661514	0.998336	NOT_CHANGE	amidohydrolase
G3A49_RS11640	1625.17	0.0922233	0.27036	0.341113	0.733018	0.998336	NOT_CHANGE	iron ABC transporter permease
G3A49_RS05505	33.5756	0.0915887	0.427301	0.214342	0.83028	0.998336	NOT_CHANGE	substrate-binding domain-containing protein
G3A49_RS15950	421.527	0.0914997	0.217135	0.421395	0.673466	0.998336	NOT_CHANGE	NUDIX domain-containing protein
G3A49_RS11205	258.705	0.0913652	0.366102	0.249562	0.802926	0.998336	NOT_CHANGE	tyrosine-type recombinase/integrase
G3A49_RS17400	53.6184	0.0905369	0.319209	0.283628	0.776695	0.998336	NOT_CHANGE	methionine synthase
G3A49_RS17300	946.304	0.0904609	0.178593	0.50652	0.612491	0.998336	NOT_CHANGE	amidophosphoribosyltransferase
G3A49_RS00910	309.411	0.0904437	0.207115	0.436683	0.662341	0.998336	NOT_CHANGE	mechanosensitive ion channel domain-containing protein
G3A49_RS09930	6704.32	0.0899334	0.131444	0.684194	0.493853	0.998336	NOT_CHANGE	ribosome assembly factor SBDS
G3A49_RS03810	153.234	0.0896823	0.250427	0.358118	0.720255	0.998336	NOT_CHANGE	SDR family oxidoreductase
G3A49_RS10545	10230.2	0.0896321	0.234067	0.382933	0.701769	0.998336	NOT_CHANGE	transcription initiation factor IIB family protein
G3A49_RS18360	2539.87	0.0895572	0.204265	0.438436	0.66107	0.998336	NOT_CHANGE	M48 family metallopeptidase
G3A49_RS03485	46.6222	0.0895004	0.499038	0.179346	0.857666	0.998336	NOT_CHANGE	DUF3100 domain-containing protein
G3A49_RS13890	2322.76	0.0894029	0.181384	0.492893	0.622088	0.998336	NOT_CHANGE	COG1361 S-layer family protein
G3A49_RS03390	137.811	0.0893315	0.262219	0.340675	0.733348	0.998336	NOT_CHANGE	sulfide-dependent adenosine diphosphate thiazole synthase
G3A49_RS10260	91.8825	0.0891715	0.288678	0.308896	0.7574	0.998336	NOT_CHANGE	SRPBCC family protein
G3A49_RS04935	2322.76	0.0891101	0.128788	0.691914	0.488991	0.998336	NOT_CHANGE	DHH family phosphoesterase
G3A49_RS17500	521.048	0.0885194	0.161734	0.547314	0.584163	0.998336	NOT_CHANGE	isopentenyl phosphate kinase
G3A49_RS18300	1185.95	0.0884943	0.2057	0.43021	0.667043	0.998336	NOT_CHANGE	DHH family phosphoesterase
G3A49_RS17150	32.4192	0.0877293	0.429222	0.204391	0.838048	0.998336	NOT_CHANGE	hypothetical protein
G3A49_RS08900	222.866	0.0874576	0.208612	0.419236	0.675044	0.998336	NOT_CHANGE	CDP-alcohol phosphatidyltransferase family protein
G3A49_RS08320	626.903	0.0869955	0.173113	0.502535	0.615291	0.998336	NOT_CHANGE	DHH family phosphoesterase
G3A49_RS05450	124.927	0.0869795	0.294401	0.295446	0.767653	0.998336	NOT_CHANGE	COG1361 S-layer family protein
G3A49_RS15930	160.362	0.0867903	0.229465	0.378229	0.705261	0.998336	NOT_CHANGE	AIR synthase family protein
G3A49_RS10660	394.651	0.0867045	0.373265	0.232286	0.816316	0.998336	NOT_CHANGE	3-isopropylmalate dehydrogenase
G3A49_RS12690	750.427	0.0864232	0.17908	0.482596	0.629383	0.998336	NOT_CHANGE	DNA mismatch repair endonuclease MutL
G3A49_RS12425	38.9402	0.0861617	0.385204	0.223678	0.823008	0.998336	NOT_CHANGE	pectinesterase family protein
G3A49_RS16375	2200.12	0.0857182	0.185148	0.462972	0.643385	0.998336	NOT_CHANGE	hypothetical protein
G3A49_RS04815	2418.08	0.0854804	0.172063	0.496797	0.619332	0.998336	NOT_CHANGE	ribose 1,5-bisphosphate isomerase
G3A49_RS05840	1558.92	0.0851828	0.275786	0.308873	0.757418	0.998336	NOT_CHANGE	nitrous oxide reductase accessory protein NosL
G3A49_RS03515	409.025	0.0848722	0.219225	0.387146	0.698648	0.998336	NOT_CHANGE	hypothetical protein
G3A49_RS02455	996.215	0.0847818	0.168365	0.50356	0.61457	0.998336	NOT_CHANGE	protein-L-isoaspartate O-methyltransferase
G3A49_RS14070	678.445	0.0847566	0.473773	0.178897	0.858018	0.998336	NOT_CHANGE	M20 family metallo-hydrolase
G3A49_RS12720	700.122	0.084347	0.258764	0.325961	0.744454	0.998336	NOT_CHANGE	hypothetical protein
G3A49_RS18380	1030.2	0.083831	0.174907	0.47929	0.631733	0.998336	NOT_CHANGE	dihydropteroate synthase
G3A49_RS02715	22292.5	0.0837299	0.207322	0.403864	0.686313	0.998336	NOT_CHANGE	ABC transporter substrate-binding protein
G3A49_RS17495	718.764	0.0836985	0.154004	0.543484	0.586797	0.998336	NOT_CHANGE	mevalonate kinase
G3A49_RS12040	64.277	0.0836666	0.320209	0.261288	0.793871	0.998336	NOT_CHANGE	DUF5807 family protein
G3A49_RS10955	3520.97	0.0835589	0.175589	0.475878	0.634161	0.998336	NOT_CHANGE	alpha/beta fold hydrolase
G3A49_RS12275	768.143	0.0831683	0.155827	0.533722	0.593534	0.998336	NOT_CHANGE	histidine--tRNA ligase
G3A49_RS10855	5035.02	0.0825518	0.160388	0.514701	0.606762	0.998336	NOT_CHANGE	isoleucine--tRNA ligase
G3A49_RS07190	54.0357	0.0824798	0.412913	0.199751	0.841675	0.998336	NOT_CHANGE	sodium:solute symporter
G3A49_RS02015	8369.35	0.0822703	0.172964	0.475649	0.634324	0.998336	NOT_CHANGE	30S ribosomal protein S10
G3A49_RS09720	10243.5	0.0821665	0.211985	0.387605	0.698308	0.998336	NOT_CHANGE	thiamine pyrophosphate-dependent enzyme
G3A49_RS03445	2783.19	0.0820227	0.178238	0.460187	0.645382	0.998336	NOT_CHANGE	aspartate--tRNA(Asn) ligase
G3A49_RS10385	953.799	0.0819224	0.230328	0.355677	0.722083	0.998336	NOT_CHANGE	helix-hairpin-helix domain-containing protein
G3A49_RS03905	52.3265	0.0816398	0.395132	0.206614	0.836311	0.998336	NOT_CHANGE	helix-turn-helix domain-containing protein
G3A49_RS17775	898.841	0.0814354	0.234291	0.347582	0.728154	0.998336	NOT_CHANGE	HAMP domain-containing sensor histidine kinase
G3A49_RS08770	254.91	0.0812162	0.227073	0.357666	0.720593	0.998336	NOT_CHANGE	signal recognition particle subunit SRP19
G3A49_RS13520	77.0624	0.0811185	0.456859	0.177557	0.859071	0.998336	NOT_CHANGE	SOS response-associated peptidase pseudo true transl_table 11 exon_number 1
G3A49_RS03305	437.575	0.0810437	0.307997	0.263132	0.792449	0.998336	NOT_CHANGE	GMP synthase subunit A
G3A49_RS09130	274.083	0.0809597	0.329491	0.245711	0.805906	0.998336	NOT_CHANGE	hypothetical protein
G3A49_RS00780	1903.69	0.0808133	0.302704	0.266971	0.789491	0.998336	NOT_CHANGE	glutamate-1-semialdehyde 2,1-aminomutase
G3A49_RS07650	6.52709	0.0808043	0.812059	0.0995054	0.920737	0.998336	NOT_CHANGE	hypothetical protein
G3A49_RS00165	52.0857	0.0807006	0.4107	0.196495	0.844223	0.998336	NOT_CHANGE	hypothetical protein
G3A49_RS17620	212.941	0.0806538	0.305044	0.2644	0.791471	0.998336	NOT_CHANGE	universal stress protein
G3A49_RS00300	61.1147	0.0806239	0.354477	0.227445	0.820078	0.998336	NOT_CHANGE	O-acetylhomoserine aminocarboxypropyltransferase/cysteine synthase family protein
G3A49_RS11725	3766.93	0.0801752	0.147774	0.542554	0.587437	0.998336	NOT_CHANGE	DEAD/DEAH box helicase
G3A49_RS04855	686.276	0.0799042	0.201483	0.396581	0.691676	0.998336	NOT_CHANGE	6,7-dimethyl-8-ribityllumazine synthase
G3A49_RS01735	2017.07	0.0797908	0.202996	0.393066	0.694271	0.998336	NOT_CHANGE	DUF373 family protein
G3A49_RS14025	167.033	0.0797179	0.256964	0.31023	0.756386	0.998336	NOT_CHANGE	nitrate/nitrite transporter
G3A49_RS10085	238.685	0.0795687	0.25533	0.311631	0.755321	0.998336	NOT_CHANGE	methylmalonyl-CoA epimerase
G3A49_RS18350	1441.54	0.0794959	0.170384	0.46657	0.640808	0.998336	NOT_CHANGE	Glu-tRNA(Gln) amidotransferase subunit GatE
G3A49_RS01630	28.2596	0.0793233	0.432187	0.183539	0.854375	0.998336	NOT_CHANGE	hypothetical protein
G3A49_RS01010	518.793	0.079276	0.193811	0.409037	0.682513	0.998336	NOT_CHANGE	AAA family ATPase
G3A49_RS15360	222.778	0.0791377	0.244889	0.323157	0.746576	0.998336	NOT_CHANGE	hypothetical protein
G3A49_RS01910	475.722	0.0791241	0.187169	0.422741	0.672484	0.998336	NOT_CHANGE	tRNA(Ile)(2)-agmatinylcytidine synthase
G3A49_RS18430	722.314	0.0787044	0.262965	0.299296	0.764714	0.998336	NOT_CHANGE	thymidylate synthase
G3A49_RS01625	286.822	0.0784126	0.206502	0.379719	0.704154	0.998336	NOT_CHANGE	spermidine synthase
G3A49_RS00465	2533.3	0.0784066	0.166855	0.46991	0.638419	0.998336	NOT_CHANGE	hypothetical protein
G3A49_RS10785	103.869	0.0783579	0.588435	0.133163	0.894064	0.998336	NOT_CHANGE	rubrerythrin-like domain-containing protein
G3A49_RS14345	886.669	0.0783428	0.263624	0.297176	0.766332	0.998336	NOT_CHANGE	hypothetical protein
G3A49_RS11370	324.791	0.0783138	0.268732	0.29142	0.77073	0.998336	NOT_CHANGE	DUF5804 family protein
G3A49_RS10590	698.108	0.0780212	0.19568	0.398718	0.690101	0.998336	NOT_CHANGE	galactokinase
G3A49_RS00950	4549.74	0.0778777	0.13342	0.583706	0.559418	0.998336	NOT_CHANGE	50S ribosomal protein L31e
G3A49_RS08935	153.813	0.0774985	0.229122	0.338242	0.735181	0.998336	NOT_CHANGE	protein sorting system archaetidylserine synthase
G3A49_RS17665	74.6806	0.0774831	0.332851	0.232786	0.815928	0.998336	NOT_CHANGE	uridine kinase
G3A49_RS05260	337.074	0.0773566	0.18418	0.420006	0.674481	0.998336	NOT_CHANGE	IclR family transcriptional regulator
G3A49_RS16680	190.826	0.0773092	0.187943	0.411345	0.68082	0.998336	NOT_CHANGE	alpha-ketoacid dehydrogenase subunit beta
G3A49_RS02295	989.823	0.0772248	0.276829	0.278962	0.780274	0.998336	NOT_CHANGE	DUF99 family protein
G3A49_RS00385	7555.84	0.0771452	0.233292	0.33068	0.740886	0.998336	NOT_CHANGE	Era-like GTP-binding protein
G3A49_RS12560	7.07029	0.0770982	0.673557	0.114464	0.90887	0.998336	NOT_CHANGE	hypothetical protein
G3A49_RS01520	62.2793	0.0770017	0.407902	0.188775	0.850269	0.998336	NOT_CHANGE	hypothetical protein
G3A49_RS12235	1349.29	0.0765252	0.243416	0.314381	0.753232	0.998336	NOT_CHANGE	M20/M25/M40 family metallo-hydrolase
G3A49_RS12340	682.733	0.0764732	0.211001	0.36243	0.71703	0.998336	NOT_CHANGE	hypothetical protein
G3A49_RS09090	850.598	0.0761957	0.180927	0.42114	0.673653	0.998336	NOT_CHANGE	DUF2110 family protein
G3A49_RS14220	1179.02	0.0759418	0.255571	0.297145	0.766355	0.998336	NOT_CHANGE	sodium:calcium antiporter
G3A49_RS12325	133.91	0.0752518	0.323762	0.23243	0.816204	0.998336	NOT_CHANGE	hypothetical protein
G3A49_RS02750	17976.7	0.0751082	0.226031	0.332291	0.739669	0.998336	NOT_CHANGE	hypothetical protein
G3A49_RS12160	669.814	0.0745773	0.16356	0.455962	0.648417	0.998336	NOT_CHANGE	zinc-dependent metalloprotease family protein
G3A49_RS10530	93.7075	0.0744977	0.215547	0.345622	0.729627	0.998336	NOT_CHANGE	METTL5 family protein
G3A49_RS07465	222.272	0.0744165	0.206458	0.360445	0.718515	0.998336	NOT_CHANGE	histidine kinase N-terminal 7TM domain-containing protein
G3A49_RS04420	1219.94	0.0743949	0.129075	0.576368	0.564367	0.998336	NOT_CHANGE	DUF373 family protein
G3A49_RS04445	3920.58	0.0743543	0.200234	0.371338	0.710386	0.998336	NOT_CHANGE	2-oxoacid:acceptor oxidoreductase subunit alpha
G3A49_RS12375	2869.87	0.0742881	0.256714	0.28938	0.77229	0.998336	NOT_CHANGE	hypothetical protein
G3A49_RS10625	3140	0.0740291	0.220692	0.335441	0.737292	0.998336	NOT_CHANGE	fructose PTS transporter subunit IIB
G3A49_RS18700	11.2586	0.0728517	0.596806	0.122069	0.902844	0.998336	NOT_CHANGE	hypothetical protein
G3A49_RS00015	341.111	0.0727327	0.259261	0.280538	0.779064	0.998336	NOT_CHANGE	quinone-dependent dihydroorotate dehydrogenase
G3A49_RS14950	124.428	0.0718528	0.350663	0.204906	0.837646	0.998336	NOT_CHANGE	hypothetical protein
G3A49_RS05155	58.1788	0.0717987	1.56125	0.0459879	0.96332	0.998336	NOT_CHANGE	hypothetical protein
G3A49_RS05665	20.44	0.0715988	0.432487	0.165551	0.86851	0.998336	NOT_CHANGE	PaaI family thioesterase
G3A49_RS05560	30.1884	0.0711329	0.537287	0.132393	0.894674	0.998336	NOT_CHANGE	CaiB/BaiF CoA-transferase family protein
G3A49_RS06435	902.878	0.07103	0.150059	0.473348	0.635965	0.998336	NOT_CHANGE	nickel-responsive transcriptional regulator NikR
G3A49_RS13115	1328.74	0.071019	0.17946	0.395737	0.692299	0.998336	NOT_CHANGE	acetyltransferase
G3A49_RS11435	4.42581	0.0704735	0.799069	0.0881945	0.929722	0.998336	NOT_CHANGE	hypothetical protein
G3A49_RS07600	127.163	0.0704651	0.280451	0.251256	0.801616	0.998336	NOT_CHANGE	aldehyde ferredoxin oxidoreductase family protein
G3A49_RS03505	6326.83	0.0703022	0.254369	0.276379	0.782257	0.998336	NOT_CHANGE	chromosome segregation protein SMC
G3A49_RS03840	478.718	0.0701532	0.145549	0.481991	0.629813	0.998336	NOT_CHANGE	CoA pyrophosphatase
G3A49_RS00435	3113.8	0.0697804	0.219354	0.318117	0.750396	0.998336	NOT_CHANGE	metallophosphoesterase
G3A49_RS16875	905.835	0.0697373	0.164187	0.424743	0.671024	0.998336	NOT_CHANGE	hypothetical protein
G3A49_RS06840	67.1705	0.0696735	0.30852	0.225831	0.821333	0.998336	NOT_CHANGE	aspartate aminotransferase family protein
G3A49_RS04180	1071.75	0.0696663	0.198301	0.351316	0.725351	0.998336	NOT_CHANGE	cobalamin B12-binding domain-containing protein
G3A49_RS05480	1785.56	0.0695184	0.244471	0.284363	0.776132	0.998336	NOT_CHANGE	NAD(P)/FAD-dependent oxidoreductase
G3A49_RS06885	4104.79	0.0694689	0.455676	0.152452	0.87883	0.998336	NOT_CHANGE	precorrin-4 C(11)-methyltransferase
G3A49_RS13125	1119.96	0.0686161	0.264684	0.259238	0.795452	0.998336	NOT_CHANGE	hypothetical protein
G3A49_RS04295	111.898	0.0685093	0.335807	0.204014	0.838343	0.998336	NOT_CHANGE	hypothetical protein
G3A49_RS05295	740.618	0.0676432	0.314566	0.215036	0.829739	0.998336	NOT_CHANGE	hypothetical protein
G3A49_RS09420	1549.99	0.0669984	0.263616	0.254152	0.799378	0.998336	NOT_CHANGE	TlpA disulfide reductase family protein
G3A49_RS13935	464.366	0.0668419	0.308864	0.216412	0.828666	0.998336	NOT_CHANGE	COG1361 S-layer family protein
G3A49_RS00560	14817.9	0.0667408	0.226744	0.294345	0.768495	0.998336	NOT_CHANGE	SPFH domain-containing protein
G3A49_RS04410	35041.9	0.0667376	0.284395	0.234665	0.814468	0.998336	NOT_CHANGE	coiled-coil protein
G3A49_RS00535	117.331	0.0664677	0.224267	0.296377	0.766942	0.998336	NOT_CHANGE	NUDIX hydrolase
G3A49_RS17245	103.295	0.0663252	0.306735	0.216229	0.828809	0.998336	NOT_CHANGE	archease
G3A49_RS17540	515.714	0.0659723	0.203796	0.323717	0.746152	0.998336	NOT_CHANGE	rhodanese-like domain-containing protein
G3A49_RS02615	311.843	0.0659386	0.249407	0.264381	0.791486	0.998336	NOT_CHANGE	creatininase family protein
G3A49_RS17235	983.742	0.0657474	0.216631	0.3035	0.761509	0.998336	NOT_CHANGE	sugar phosphate isomerase/epimerase
G3A49_RS00055	1477.85	0.0655251	0.242232	0.270505	0.786772	0.998336	NOT_CHANGE	tryptophan--tRNA ligase
G3A49_RS16705	505.89	0.0652105	0.160022	0.407511	0.683633	0.998336	NOT_CHANGE	HIT domain-containing protein
G3A49_RS00050	100.862	0.065195	0.394537	0.165244	0.868752	0.998336	NOT_CHANGE	ornithine cyclodeaminase family protein
G3A49_RS05585	3098.9	0.0650499	0.199308	0.326379	0.744138	0.998336	NOT_CHANGE	helix-turn-helix domain-containing protein
G3A49_RS06925	2523.32	0.064944	0.275634	0.235617	0.81373	0.998336	NOT_CHANGE	PQQ-binding-like beta-propeller repeat protein
G3A49_RS00610	663.261	0.064941	0.301517	0.215381	0.829471	0.998336	NOT_CHANGE	lysine biosynthesis protein LysX
G3A49_RS02050	73.4194	0.0649261	0.332056	0.195527	0.84498	0.998336	NOT_CHANGE	DUF1028 domain-containing protein
G3A49_RS16650	466.765	0.0649215	0.172981	0.37531	0.70743	0.998336	NOT_CHANGE	oxidoreductase
G3A49_RS02360	952.144	0.0646072	0.239741	0.269488	0.787554	0.998336	NOT_CHANGE	hypothetical protein
G3A49_RS05755	48.2274	0.0643013	0.437115	0.147104	0.88305	0.998336	NOT_CHANGE	hypothetical protein
G3A49_RS05435	1107.51	0.0642436	0.156147	0.411429	0.680758	0.998336	NOT_CHANGE	ribonuclease HI family protein
G3A49_RS13190	4571.74	0.064053	0.458711	0.139637	0.888947	0.998336	NOT_CHANGE	ABC transporter substrate-binding protein
G3A49_RS10000	4482.52	0.0640161	0.352034	0.181846	0.855703	0.998336	NOT_CHANGE	response regulator transcription factor
G3A49_RS16345	381.335	0.0639677	0.277226	0.230742	0.817515	0.998336	NOT_CHANGE	hypothetical protein
G3A49_RS06125	635.38	0.0637891	0.190275	0.335247	0.737439	0.998336	NOT_CHANGE	hypothetical protein
G3A49_RS02220	907.512	0.0637849	0.278477	0.229049	0.818831	0.998336	NOT_CHANGE	universal stress protein
G3A49_RS01530	1608.23	0.0637361	0.277757	0.229467	0.818506	0.998336	NOT_CHANGE	hypothetical protein
G3A49_RS06935	7596.57	0.0634325	0.29393	0.215808	0.829137	0.998336	NOT_CHANGE	cobaltochelatase subunit CobN
G3A49_RS01335	654.016	0.0633774	0.219541	0.288682	0.772825	0.998336	NOT_CHANGE	SRPBCC domain-containing protein
G3A49_RS00380	3703.93	0.0631191	0.209689	0.301014	0.763404	0.998336	NOT_CHANGE	DUF2073 domain-containing protein
G3A49_RS13165	241.031	0.0629536	0.379014	0.166099	0.868079	0.998336	NOT_CHANGE	ABC transporter permease
G3A49_RS16840	152.485	0.0627156	0.289079	0.21695	0.828248	0.998336	NOT_CHANGE	NAD-binding protein
G3A49_RS11685	114.719	0.0626623	0.366412	0.171016	0.864211	0.998336	NOT_CHANGE	class I SAM-dependent methyltransferase
G3A49_RS08760	110.936	0.0623059	0.23503	0.265098	0.790934	0.998336	NOT_CHANGE	presenilin family intramembrane aspartyl protease PSH
G3A49_RS08625	16545.2	0.0622319	0.237806	0.261692	0.793559	0.998336	NOT_CHANGE	phosphoadenosine phosphosulfate reductase family protein
G3A49_RS04325	1331.65	0.0622138	0.166309	0.374086	0.708341	0.998336	NOT_CHANGE	hypothetical protein
G3A49_RS03510	1306.09	0.0619078	0.215928	0.286706	0.774338	0.998336	NOT_CHANGE	ScpA family protein
G3A49_RS08330	3187.66	0.0618465	0.169536	0.364798	0.715262	0.998336	NOT_CHANGE	HEAT repeat domain-containing protein
G3A49_RS14730	932.589	0.0617582	0.201237	0.306893	0.758925	0.998336	NOT_CHANGE	Hsp20/alpha crystallin family protein
G3A49_RS15600	127.351	0.0617034	0.321991	0.191631	0.848031	0.998336	NOT_CHANGE	30S ribosomal protein S17e
G3A49_RS08450	1349.37	0.0614505	0.172475	0.356287	0.721626	0.998336	NOT_CHANGE	DUF1684 domain-containing protein
G3A49_RS16740	468.077	0.0614117	0.18792	0.326796	0.743822	0.998336	NOT_CHANGE	sodium:calcium antiporter
G3A49_RS06950	6037.88	0.0608976	0.292989	0.20785	0.835346	0.998336	NOT_CHANGE	ABC transporter substrate-binding protein
G3A49_RS16930	244.534	0.0608204	0.182664	0.332963	0.739162	0.998336	NOT_CHANGE	molybdenum cofactor biosynthesis protein B
G3A49_RS06080	18.4657	0.0607672	0.50815	0.119585	0.904812	0.998336	NOT_CHANGE	phosphoglucosamine mutase
G3A49_RS00625	1458.52	0.0606472	0.227395	0.266704	0.789697	0.998336	NOT_CHANGE	argininosuccinate synthase
G3A49_RS00040	593.517	0.0604003	0.228253	0.26462	0.791302	0.998336	NOT_CHANGE	phenylalanine--tRNA ligase subunit alpha
G3A49_RS07390	167.443	0.0602513	0.262915	0.229166	0.81874	0.998336	NOT_CHANGE	inositol monophosphatase family protein
G3A49_RS04260	147.374	0.0602253	0.221957	0.271337	0.786132	0.998336	NOT_CHANGE	endonuclease III
G3A49_RS10055	2105.72	0.0594957	0.116462	0.510858	0.60945	0.998336	NOT_CHANGE	glutamate-5-semialdehyde dehydrogenase
G3A49_RS10285	1467.87	0.0592899	0.199521	0.297161	0.766343	0.998336	NOT_CHANGE	phosphotransferase family protein
G3A49_RS15580	396.354	0.0592187	0.316848	0.186899	0.85174	0.998336	NOT_CHANGE	acyl-CoA carboxylase subunit beta
G3A49_RS10690	2118.94	0.0590631	0.320653	0.184196	0.85386	0.998336	NOT_CHANGE	biosynthetic-type acetolactate synthase large subunit
G3A49_RS09660	369.799	0.0590403	0.187879	0.314246	0.753334	0.998336	NOT_CHANGE	gluconate 2-dehydrogenase subunit 3 family protein
G3A49_RS11855	6865.18	0.0589472	0.375294	0.157069	0.87519	0.998336	NOT_CHANGE	hypothetical protein
G3A49_RS18375	328.02	0.0589122	0.175104	0.336442	0.736537	0.998336	NOT_CHANGE	hypothetical protein
G3A49_RS17920	453.458	0.0589085	0.247234	0.23827	0.811671	0.998336	NOT_CHANGE	bifunctional methylenetetrahydrofolate dehydrogenase/methenyltetrahydrofolate cyclohydrolase FolD
G3A49_RS02475	1327.32	0.0586606	0.192236	0.305149	0.760252	0.998336	NOT_CHANGE	type II glyceraldehyde-3-phosphate dehydrogenase
G3A49_RS02385	961.016	0.0585962	0.339405	0.172644	0.862931	0.998336	NOT_CHANGE	hypothetical protein
G3A49_RS00125	320.499	0.0584102	0.261367	0.22348	0.823162	0.998336	NOT_CHANGE	hypothetical protein
G3A49_RS05395	159.389	0.0582536	0.276759	0.210485	0.833289	0.998336	NOT_CHANGE	winged helix-turn-helix domain-containing protein
G3A49_RS04460	2587.05	0.0577507	0.206487	0.279682	0.779722	0.998336	NOT_CHANGE	ABC transporter ATP-binding protein
G3A49_RS05620	958.314	0.0571562	0.277313	0.206107	0.836707	0.998336	NOT_CHANGE	amidohydrolase family protein
G3A49_RS04170	241.029	0.0566748	0.337396	0.167977	0.866601	0.998336	NOT_CHANGE	hypothetical protein
G3A49_RS12580	1432.86	0.0566408	0.196254	0.28861	0.77288	0.998336	NOT_CHANGE	MBL fold metallo-hydrolase
G3A49_RS16060	200.624	0.0565478	0.261034	0.21663	0.828497	0.998336	NOT_CHANGE	prenyltransferase
G3A49_RS05465	1122.55	0.0561995	0.231202	0.243075	0.807947	0.998336	NOT_CHANGE	pirin family protein
G3A49_RS03185	316.44	0.0559435	0.263961	0.211939	0.832155	0.998336	NOT_CHANGE	UbiA family prenyltransferase
G3A49_RS07700	8855.53	0.0552535	0.304023	0.181741	0.855786	0.998336	NOT_CHANGE	ABC transporter substrate-binding protein
G3A49_RS13055	1292.33	0.0552138	0.16001	0.345065	0.730045	0.998336	NOT_CHANGE	hypothetical protein
G3A49_RS15115	1179.66	0.054663	0.264214	0.206889	0.836096	0.998336	NOT_CHANGE	nickel pincer cofactor biosynthesis protein LarC
G3A49_RS05915	20.8969	0.054175	0.429743	0.126064	0.899681	0.998336	NOT_CHANGE	3-isopropylmalate dehydratase small subunit
G3A49_RS17320	11513.2	0.0540155	0.192126	0.281147	0.778598	0.998336	NOT_CHANGE	geranylfarnesyl diphosphate synthase
G3A49_RS14485	2060.98	0.053539	0.147743	0.36238	0.717068	0.998336	NOT_CHANGE	thiamine pyrophosphate-dependent dehydrogenase E1 component subunit alpha
G3A49_RS00025	3159.54	0.0533018	0.173715	0.306835	0.758969	0.998336	NOT_CHANGE	valine--tRNA ligase
G3A49_RS17745	989.548	0.0532665	0.169783	0.313733	0.753724	0.998336	NOT_CHANGE	succinylglutamate desuccinylase/aspartoacylase family protein
G3A49_RS12270	1489.61	0.0532074	0.368009	0.144582	0.885041	0.998336	NOT_CHANGE	universal stress protein
G3A49_RS04455	2623.12	0.0531862	0.223858	0.237588	0.8122	0.998336	NOT_CHANGE	ABC transporter permease
G3A49_RS03450	167.033	0.0528323	0.225603	0.234183	0.814843	0.998336	NOT_CHANGE	cupin domain-containing protein
G3A49_RS14910	311.47	0.0528155	0.170848	0.309137	0.757217	0.998336	NOT_CHANGE	NAD(P)/FAD-dependent oxidoreductase
G3A49_RS08570	1464.19	0.0525113	0.200706	0.261633	0.793605	0.998336	NOT_CHANGE	hydrogen gas-evolving membrane-bound hydrogenase subunit E
G3A49_RS17680	221.953	0.0521573	0.235215	0.221743	0.824514	0.998336	NOT_CHANGE	ABC transporter ATP-binding protein
G3A49_RS07095	305.632	0.0520195	0.272005	0.191245	0.848334	0.998336	NOT_CHANGE	ParA family protein
G3A49_RS01080	3279.57	0.0519236	0.218121	0.23805	0.811842	0.998336	NOT_CHANGE	DUF460 domain-containing protein
G3A49_RS06450	69.4362	0.0517713	0.316249	0.163704	0.869964	0.998336	NOT_CHANGE	helix-turn-helix domain-containing protein
G3A49_RS16380	2935.19	0.0508517	0.156764	0.324384	0.745647	0.998336	NOT_CHANGE	alpha/beta hydrolase
G3A49_RS16915	549.153	0.0508244	0.163552	0.310754	0.755987	0.998336	NOT_CHANGE	hypothetical protein
G3A49_RS00815	65.8559	0.0506127	0.369268	0.137062	0.890982	0.998336	NOT_CHANGE	DedA family protein
G3A49_RS09620	3432.06	0.050421	0.163529	0.308331	0.757831	0.998336	NOT_CHANGE	GTP cyclohydrolase III
G3A49_RS06905	158.297	0.0502429	0.363245	0.138317	0.88999	0.998336	NOT_CHANGE	ferredoxin
G3A49_RS02670	1567.82	0.049871	0.149401	0.333806	0.738526	0.998336	NOT_CHANGE	single-stranded DNA binding protein
G3A49_RS00680	301.932	0.049812	0.213403	0.233417	0.815437	0.998336	NOT_CHANGE	ABC transporter permease
G3A49_RS00930	1543.19	0.0496574	0.146741	0.338402	0.73506	0.998336	NOT_CHANGE	tetratricopeptide repeat protein
G3A49_RS03125	18.9075	0.0496573	0.473488	0.104876	0.916475	0.998336	NOT_CHANGE	hypothetical protein
G3A49_RS06475	501.887	0.049392	0.282871	0.17461	0.861386	0.998336	NOT_CHANGE	HEAT repeat domain-containing protein
G3A49_RS14600	1556.89	0.0492672	0.180892	0.272357	0.785348	0.998336	NOT_CHANGE	peptide-methionine (R)-S-oxide reductase MsrB
G3A49_RS07315	239.907	0.0488125	0.216508	0.225454	0.821626	0.998336	NOT_CHANGE	carbon-nitrogen hydrolase family protein
G3A49_RS02410	112.98	0.0487868	0.229775	0.212324	0.831854	0.998336	NOT_CHANGE	MATE family efflux transporter
G3A49_RS15380	775.187	0.0484157	0.198638	0.243739	0.807433	0.998336	NOT_CHANGE	amino acid ABC transporter ATP-binding protein
G3A49_RS01705	652.65	0.0483159	0.281436	0.171676	0.863692	0.998336	NOT_CHANGE	SDR family oxidoreductase
G3A49_RS09715	125.263	0.0480263	0.279083	0.172086	0.86337	0.998336	NOT_CHANGE	HTH-type transcriptional regulator LrpA1
G3A49_RS06145	2550.74	0.0480189	0.228205	0.21042	0.83334	0.998336	NOT_CHANGE	FAD-dependent oxidoreductase
G3A49_RS10760	367.15	0.047821	0.272968	0.175189	0.860931	0.998336	NOT_CHANGE	glycosyltransferase AglI
G3A49_RS17180	757.214	0.0476742	0.226225	0.210738	0.833092	0.998336	NOT_CHANGE	DNA primase small subunit PriS
G3A49_RS04245	8349.62	0.0475464	0.166552	0.285475	0.77528	0.998336	NOT_CHANGE	halocyanin domain-containing protein
G3A49_RS18015	1.50942	0.0475127	1.31145	0.0362291	0.9711	0.998336	NOT_CHANGE	IS6 family transposase pseudo true transl_table 11 exon_number 1
G3A49_RS01250	103.522	0.0474129	0.230878	0.205359	0.837291	0.998336	NOT_CHANGE	TrmB family transcriptional regulator
G3A49_RS17445	30941	0.0473174	0.276342	0.171228	0.864045	0.998336	NOT_CHANGE	hypothetical protein
G3A49_RS02215	674.629	0.0470332	0.276866	0.169877	0.865107	0.998336	NOT_CHANGE	RNA 3'-terminal phosphate cyclase
G3A49_RS15125	836.063	0.0469132	0.207725	0.225843	0.821324	0.998336	NOT_CHANGE	DNA repair and recombination protein RadB
G3A49_RS13965	101.508	0.0467942	0.254676	0.18374	0.854217	0.998336	NOT_CHANGE	histidine kinase N-terminal 7TM domain-containing protein
G3A49_RS02125	2356.41	0.0467149	0.267379	0.174714	0.861304	0.998336	NOT_CHANGE	DUF402 domain-containing protein
G3A49_RS08730	535.201	0.0466908	0.248246	0.188082	0.850812	0.998336	NOT_CHANGE	4-hydroxy-tetrahydrodipicolinate synthase
G3A49_RS10795	116.549	0.0466853	0.295847	0.157802	0.874613	0.998336	NOT_CHANGE	HEWD family protein
G3A49_RS04465	4699.3	0.0464973	0.177274	0.262291	0.793097	0.998336	NOT_CHANGE	NosD domain-containing protein
G3A49_RS08655	2297	0.0459124	0.186525	0.246147	0.805569	0.998336	NOT_CHANGE	bifunctional phosphoribosylaminoimidazolecarboxamide formyltransferase/IMP cyclohydrolase
G3A49_RS02240	44.2639	0.0456312	0.296266	0.154021	0.877593	0.998336	NOT_CHANGE	hypothetical protein
G3A49_RS09380	1162.55	0.0455715	0.292397	0.155855	0.876147	0.998336	NOT_CHANGE	polymer-forming cytoskeletal protein
G3A49_RS01600	349.814	0.045495	0.198426	0.229279	0.818652	0.998336	NOT_CHANGE	hemolysin family protein
G3A49_RS11015	531.092	0.0454012	0.194448	0.233487	0.815383	0.998336	NOT_CHANGE	nucleoside phosphorylase
G3A49_RS14335	775.346	0.0451842	0.269336	0.167761	0.866771	0.998336	NOT_CHANGE	ubiquitin-like modifier protein SAMP3
G3A49_RS14350	225.29	0.0449657	0.225183	0.199686	0.841727	0.998336	NOT_CHANGE	AzlC family ABC transporter permease
G3A49_RS14850	1165.89	0.0448036	0.257702	0.173858	0.861977	0.998336	NOT_CHANGE	YqcI/YcgG family protein
G3A49_RS00695	3238.54	0.0447195	0.259255	0.172492	0.863051	0.998336	NOT_CHANGE	DNA polymerase II large subunit
G3A49_RS12285	1132.67	0.0439476	0.235417	0.18668	0.851911	0.998336	NOT_CHANGE	hypothetical protein
G3A49_RS12045	2678.52	0.0439231	0.129433	0.33935	0.734346	0.998336	NOT_CHANGE	DHH family phosphoesterase
G3A49_RS02115	1372.49	0.0439213	0.22481	0.195371	0.845103	0.998336	NOT_CHANGE	LVIVD repeat-containing protein
G3A49_RS10440	316.213	0.0433391	0.245661	0.176418	0.859966	0.998336	NOT_CHANGE	ATP-binding protein
G3A49_RS17485	2068.32	0.0431116	0.130303	0.330857	0.740753	0.998336	NOT_CHANGE	M42 family peptidase
G3A49_RS13980	207.837	0.0430215	0.324877	0.132424	0.894649	0.998336	NOT_CHANGE	hypothetical protein
G3A49_RS09200	1846.31	0.0428644	0.200361	0.213936	0.830597	0.998336	NOT_CHANGE	acyl-CoA dehydrogenase family protein
G3A49_RS05875	1345.26	0.0425477	0.286324	0.1486	0.881869	0.998336	NOT_CHANGE	ABC transporter substrate-binding protein
G3A49_RS17050	7230.63	0.0422893	0.185297	0.228224	0.819472	0.998336	NOT_CHANGE	flavodoxin domain-containing protein
G3A49_RS11575	489.231	0.0422072	0.242588	0.173987	0.861876	0.998336	NOT_CHANGE	LUD domain-containing protein
G3A49_RS14375	271.312	0.042046	0.240858	0.174568	0.861419	0.998336	NOT_CHANGE	DICT sensory domain-containing protein
G3A49_RS12260	625.068	0.0418335	0.148863	0.281019	0.778696	0.998336	NOT_CHANGE	HAD family hydrolase
G3A49_RS05335	4.18005	0.0416062	0.978916	0.0425023	0.966098	0.998336	NOT_CHANGE	fibronectin type III domain-containing protein
G3A49_RS16860	1786.94	0.0415701	0.258843	0.160599	0.872409	0.998336	NOT_CHANGE	hypothetical protein
G3A49_RS07205	3945.47	0.0415233	0.172446	0.240791	0.809717	0.998336	NOT_CHANGE	aldo/keto reductase
G3A49_RS02175	167.58	0.0414386	0.353347	0.117274	0.906643	0.998336	NOT_CHANGE	M20 family metallopeptidase
G3A49_RS17840	260.231	0.0413183	0.274435	0.150557	0.880325	0.998336	NOT_CHANGE	PrkA family serine protein kinase
G3A49_RS02135	1551.95	0.0412521	0.216824	0.190256	0.849108	0.998336	NOT_CHANGE	PrsW family intramembrane metalloprotease
G3A49_RS10970	4145.97	0.0410692	0.3306	0.124226	0.901136	0.998336	NOT_CHANGE	DNA topoisomerase VI subunit B
G3A49_RS07680	149.372	0.0408787	0.322565	0.12673	0.899154	0.998336	NOT_CHANGE	GAF domain-containing protein
G3A49_RS05120	795.741	0.040844	0.24525	0.16654	0.867732	0.998336	NOT_CHANGE	archaea-specific SMC-related protein
G3A49_RS06890	4535.67	0.0407817	0.431582	0.0944935	0.924717	0.998336	NOT_CHANGE	cobalt-precorrin 5A hydrolase
G3A49_RS06520	2883.53	0.0404374	0.399397	0.101246	0.919355	0.998336	NOT_CHANGE	hypothetical protein
G3A49_RS10435	155.413	0.0403703	0.236351	0.170806	0.864376	0.998336	NOT_CHANGE	aspartate carbamoyltransferase regulatory subunit
G3A49_RS04860	492.043	0.0403639	0.185037	0.21814	0.82732	0.998336	NOT_CHANGE	flippase activity-associated protein Agl23
G3A49_RS10905	494.812	0.0403166	0.208389	0.193468	0.846592	0.998336	NOT_CHANGE	phosphoribosylformylglycinamidine cyclo-ligase
G3A49_RS10460	86.3341	0.0401742	0.264448	0.151917	0.879252	0.998336	NOT_CHANGE	o-succinylbenzoate synthase
G3A49_RS07290	606.079	0.0396704	0.236654	0.16763	0.866874	0.998336	NOT_CHANGE	hypothetical protein
G3A49_RS09160	12710.7	0.039133	0.559404	0.0699549	0.94423	0.998336	NOT_CHANGE	proline dehydrogenase family protein
G3A49_RS15265	3450.3	0.0386326	0.800441	0.0482641	0.961506	0.998336	NOT_CHANGE	DUF2309 domain-containing protein
G3A49_RS10190	1610.79	0.0385695	0.163828	0.235428	0.813877	0.998336	NOT_CHANGE	geranylgeranyl reductase family protein
G3A49_RS08865	666.481	0.0380491	0.310184	0.122666	0.902371	0.998336	NOT_CHANGE	DR2241 family protein
G3A49_RS17370	956.405	0.0379666	0.253916	0.149524	0.88114	0.998336	NOT_CHANGE	tRNA(Met) cytidine acetyltransferase TmcA
G3A49_RS03135	1109.44	0.0375807	0.219935	0.170872	0.864324	0.998336	NOT_CHANGE	cold-shock protein
G3A49_RS12870	70397.5	0.0374852	0.334273	0.112139	0.910713	0.998336	NOT_CHANGE	hypothetical protein
G3A49_RS11170	147.463	0.037349	0.315155	0.11851	0.905663	0.998336	NOT_CHANGE	DUF5800 family protein
G3A49_RS17885	669.699	0.0370793	0.15798	0.234709	0.814435	0.998336	NOT_CHANGE	Lrp/AsnC family transcriptional regulator
G3A49_RS03070	122.972	0.0367501	0.275971	0.133166	0.894062	0.998336	NOT_CHANGE	tripartite tricarboxylate transporter substrate binding protein
G3A49_RS12525	220.553	0.0367249	0.24202	0.151743	0.879389	0.998336	NOT_CHANGE	hypothetical protein
G3A49_RS16710	271.808	0.0366696	0.193469	0.189538	0.849671	0.998336	NOT_CHANGE	cation diffusion facilitator family transporter
G3A49_RS07285	35766.4	0.0365604	0.336734	0.108573	0.913541	0.998336	NOT_CHANGE	hypothetical protein
G3A49_RS03890	1920.8	0.0362421	0.28466	0.127317	0.898689	0.998336	NOT_CHANGE	class I SAM-dependent methyltransferase
G3A49_RS12490	797.389	0.0360776	0.28592	0.126181	0.899589	0.998336	NOT_CHANGE	GTP-dependent dephospho-CoA kinase family protein
G3A49_RS00870	865.242	0.0360025	0.251488	0.143158	0.886166	0.998336	NOT_CHANGE	phosphoribosyltransferase
G3A49_RS17935	1416.72	0.0358203	0.159453	0.224644	0.822256	0.998336	NOT_CHANGE	PadR family transcriptional regulator
G3A49_RS11840	236.266	0.0358057	0.239919	0.149241	0.881363	0.998336	NOT_CHANGE	peptidylprolyl isomerase
G3A49_RS14780	6634.5	0.0357211	0.212903	0.167781	0.866755	0.998336	NOT_CHANGE	Lrp/AsnC family transcriptional regulator
G3A49_RS17845	407.732	0.035598	0.373659	0.0952687	0.924101	0.998336	NOT_CHANGE	PrkA family serine protein kinase
G3A49_RS05800	22.0578	0.0355893	0.383891	0.0927065	0.926137	0.998336	NOT_CHANGE	response regulator
G3A49_RS09945	1007.84	0.0353657	0.264175	0.133872	0.893504	0.998336	NOT_CHANGE	cyclic pyranopterin monophosphate synthase MoaC
G3A49_RS04595	151.068	0.0353589	0.36771	0.0961599	0.923394	0.998336	NOT_CHANGE	Rieske 2Fe-2S domain-containing protein
G3A49_RS02830	825.549	0.0352701	0.156373	0.22555	0.821551	0.998336	NOT_CHANGE	molybdopterin-synthase adenylyltransferase MoeB
G3A49_RS01955	3596.75	0.0352638	0.2212	0.159421	0.873337	0.998336	NOT_CHANGE	DNA-directed RNA polymerase subunit B
G3A49_RS07130	82.5016	0.0351789	0.30931	0.113733	0.909449	0.998336	NOT_CHANGE	aromatic ring-hydroxylating dioxygenase subunit alpha
G3A49_RS04400	560.568	0.0349183	0.180689	0.193251	0.846762	0.998336	NOT_CHANGE	endonuclease III
G3A49_RS10180	2107.53	0.0349005	0.2028	0.172093	0.863364	0.998336	NOT_CHANGE	amidohydrolase
G3A49_RS10885	227.429	0.0348454	0.254955	0.136672	0.89129	0.998336	NOT_CHANGE	glycerate kinase
G3A49_RS03240	1525.29	0.0346705	0.286939	0.120829	0.903827	0.998336	NOT_CHANGE	ATPase domain-containing protein
G3A49_RS02675	300.139	0.0346431	0.197679	0.175249	0.860884	0.998336	NOT_CHANGE	histone
G3A49_RS06000	3711.92	0.0342069	0.231715	0.147625	0.882639	0.998336	NOT_CHANGE	guanosine monophosphate reductase
G3A49_RS14465	18072.8	0.0340098	0.178166	0.190889	0.848613	0.998336	NOT_CHANGE	complex I NDUFA9 subunit family protein
G3A49_RS01760	3622.5	0.0339538	0.385466	0.0880851	0.929809	0.998336	NOT_CHANGE	hypothetical protein
G3A49_RS14450	131.926	0.0337882	0.260092	0.129909	0.896639	0.998336	NOT_CHANGE	2-phospho-L-lactate guanylyltransferase
G3A49_RS04620	172.622	0.0337023	0.209774	0.160661	0.872361	0.998336	NOT_CHANGE	class I SAM-dependent methyltransferase family protein
G3A49_RS10670	796.719	0.0335692	0.375864	0.0893121	0.928834	0.998336	NOT_CHANGE	3-isopropylmalate dehydratase large subunit
G3A49_RS14415	644.818	0.0333516	0.205631	0.162192	0.871155	0.998336	NOT_CHANGE	Sir2 family NAD-dependent protein deacetylase
G3A49_RS09900	5113.4	0.0332472	0.186922	0.177867	0.858827	0.998336	NOT_CHANGE	Single-stranded DNA binding protein
G3A49_RS13040	521.902	0.0330126	0.169983	0.194211	0.846011	0.998336	NOT_CHANGE	archaeosine synthase
G3A49_RS16605	98.9015	0.0326717	0.298657	0.109396	0.912889	0.998336	NOT_CHANGE	amidohydrolase
G3A49_RS07505	86.4453	0.032496	0.299505	0.108499	0.9136	0.998336	NOT_CHANGE	M24 family metallopeptidase
G3A49_RS07440	213.938	0.0322275	0.202632	0.159045	0.873634	0.998336	NOT_CHANGE	class I SAM-dependent methyltransferase
G3A49_RS00925	422.053	0.0319218	0.215482	0.148141	0.882231	0.998336	NOT_CHANGE	DUF424 domain-containing protein
G3A49_RS11195	1267.5	0.0314924	0.170343	0.184876	0.853326	0.998336	NOT_CHANGE	SOS response-associated peptidase
G3A49_RS03010	2711.48	0.0313892	0.207121	0.15155	0.879542	0.998336	NOT_CHANGE	P-loop NTPase
G3A49_RS01090	9.59092	0.0311681	0.571643	0.0545236	0.956518	0.998336	NOT_CHANGE	hypothetical protein
G3A49_RS03620	57.7699	0.0310901	0.345717	0.0899295	0.928343	0.998336	NOT_CHANGE	calcium/sodium antiporter
G3A49_RS03680	754.455	0.0305384	0.283275	0.107805	0.914151	0.998336	NOT_CHANGE	rhomboid family intramembrane serine protease
G3A49_RS04240	5570.73	0.0303859	0.14467	0.210036	0.83364	0.998336	NOT_CHANGE	hypothetical protein
G3A49_RS17630	9912.64	0.0300801	0.471647	0.0637766	0.949148	0.998336	NOT_CHANGE	Mrp/NBP35 family ATP-binding protein
G3A49_RS11580	746.247	0.0300387	0.17366	0.172974	0.862671	0.998336	NOT_CHANGE	Nramp family divalent metal transporter
G3A49_RS17925	77.8288	0.0299571	0.297143	0.100817	0.919696	0.998336	NOT_CHANGE	hypothetical protein
G3A49_RS09980	1151.19	0.0298394	0.221091	0.134964	0.89264	0.998336	NOT_CHANGE	DNA mismatch repair protein
G3A49_RS06230	353.255	0.0296743	0.213043	0.139288	0.889223	0.998336	NOT_CHANGE	YbaK/EbsC family protein
G3A49_RS10145	1035.32	0.0296742	0.211902	0.140037	0.88863	0.998336	NOT_CHANGE	DUF5797 family protein
G3A49_RS12745	257.104	0.0293455	0.217371	0.135002	0.89261	0.998336	NOT_CHANGE	DUF5810 domain-containing protein
G3A49_RS12295	4567.57	0.0291156	0.201816	0.144268	0.885289	0.998336	NOT_CHANGE	30S ribosomal protein S19e
G3A49_RS14905	249.067	0.0289118	0.280612	0.103031	0.917938	0.998336	NOT_CHANGE	histidine kinase N-terminal 7TM domain-containing protein
G3A49_RS10405	42.6781	0.0284717	0.361289	0.0788059	0.937187	0.998336	NOT_CHANGE	DoxX family membrane protein
G3A49_RS10565	16371.4	0.0282569	0.300945	0.093894	0.925193	0.998336	NOT_CHANGE	2Fe-2S iron-sulfur cluster-binding protein
G3A49_RS01820	1491.32	0.0282549	0.176786	0.159825	0.873019	0.998336	NOT_CHANGE	V-type ATP synthase subunit D
G3A49_RS14295	1339.44	0.0280798	0.208306	0.134801	0.892769	0.998336	NOT_CHANGE	hypothetical protein
G3A49_RS17740	770.994	0.0279715	0.245914	0.113745	0.90944	0.998336	NOT_CHANGE	succinate dehydrogenase, cytochrome b556 subunit
G3A49_RS09665	1124.42	0.027877	0.179427	0.155367	0.876532	0.998336	NOT_CHANGE	GMC family oxidoreductase
G3A49_RS17625	16320.2	0.0276592	0.319675	0.0865227	0.931051	0.998336	NOT_CHANGE	GTP 3',8-cyclase MoaA
G3A49_RS11090	1326.38	0.0273254	0.150017	0.182149	0.855466	0.998336	NOT_CHANGE	RsmB/NOP family class I SAM-dependent RNA methyltransferase
G3A49_RS00800	334.127	0.027242	0.378478	0.0719778	0.94262	0.998336	NOT_CHANGE	P-II family nitrogen regulator
G3A49_RS07230	129.791	0.0270339	0.285622	0.0946495	0.924593	0.998336	NOT_CHANGE	molybdenum ABC transporter permease
G3A49_RS12435	586.94	0.0269393	0.28613	0.0941504	0.92499	0.998336	NOT_CHANGE	hypothetical protein
G3A49_RS04440	4556.88	0.0269354	0.215717	0.124864	0.900631	0.998336	NOT_CHANGE	2-oxoacid:ferredoxin oxidoreductase subunit beta
G3A49_RS10570	657.97	0.0266253	0.184064	0.144652	0.884985	0.998336	NOT_CHANGE	MBL fold metallo-hydrolase
G3A49_RS01715	2058.18	0.0257396	0.179431	0.143451	0.885934	0.998336	NOT_CHANGE	TRAM domain-containing protein
G3A49_RS08915	9615.09	0.0248272	0.191141	0.129889	0.896654	0.998336	NOT_CHANGE	phytoene/squalene synthase family protein
G3A49_RS01605	30.4889	0.0238691	0.336391	0.0709565	0.943432	0.998336	NOT_CHANGE	glutathione S-transferase N-terminal domain-containing protein
G3A49_RS00090	4569.08	0.0237238	0.43859	0.0540911	0.956863	0.998336	NOT_CHANGE	alpha-ketoacid dehydrogenase subunit beta
G3A49_RS03310	325.709	0.0233819	0.231545	0.100982	0.919565	0.998336	NOT_CHANGE	DUF2070 family protein
G3A49_RS00095	7864.11	0.0233245	0.333984	0.0698372	0.944323	0.998336	NOT_CHANGE	dihydrolipoamide acetyltransferase family protein
G3A49_RS17285	2912.49	0.0232335	0.285719	0.081316	0.935191	0.998336	NOT_CHANGE	multiprotein-bridging factor 1 family protein
G3A49_RS17265	276.224	0.0229744	0.204721	0.112223	0.910646	0.998336	NOT_CHANGE	HAD family hydrolase
G3A49_RS14925	624.974	0.0229657	0.267345	0.0859028	0.931544	0.998336	NOT_CHANGE	DUF6149 family protein
G3A49_RS04810	11741.1	0.0229536	0.373945	0.0613822	0.951055	0.998336	NOT_CHANGE	AMP phosphorylase
G3A49_RS14745	5483.47	0.0219678	0.217333	0.101079	0.919488	0.998336	NOT_CHANGE	HalOD1 output domain-containing protein
G3A49_RS12280	111.16	0.0218691	0.275314	0.0794332	0.936688	0.998336	NOT_CHANGE	EamA family transporter
G3A49_RS02005	922.245	0.0218064	0.206871	0.105411	0.91605	0.998336	NOT_CHANGE	homoserine dehydrogenase
G3A49_RS12125	6619.21	0.021665	0.124481	0.174043	0.861832	0.998336	NOT_CHANGE	Hvo_1808 family surface protein
G3A49_RS04140	383.962	0.0215561	0.217122	0.0992807	0.920915	0.998336	NOT_CHANGE	NAD(P)-dependent glycerol-1-phosphate dehydrogenase
G3A49_RS12050	2719.9	0.0213216	0.270069	0.0789489	0.937073	0.998336	NOT_CHANGE	universal stress protein
G3A49_RS04575	301.05	0.0211786	0.184557	0.114754	0.90864	0.998336	NOT_CHANGE	archaeosortase A
G3A49_RS09845	9996.72	0.0211675	0.227246	0.093148	0.925786	0.998336	NOT_CHANGE	CDC48 family AAA ATPase
G3A49_RS01035	193.139	0.0208216	0.195646	0.106425	0.915245	0.998336	NOT_CHANGE	hypothetical protein
G3A49_RS05595	1016.85	0.0206878	0.151865	0.136225	0.891643	0.998336	NOT_CHANGE	hypothetical protein
G3A49_RS17405	58.0246	0.0206809	0.330645	0.0625469	0.950127	0.998336	NOT_CHANGE	vitamin-B12 independent methionine synthase
G3A49_RS10010	863.506	0.0206761	0.175033	0.118127	0.905967	0.998336	NOT_CHANGE	helix-turn-helix domain-containing protein
G3A49_RS12210	783.238	0.0204719	0.277228	0.0738451	0.941134	0.998336	NOT_CHANGE	DMT family transporter
G3A49_RS14430	956.73	0.0203166	0.270173	0.0751984	0.940057	0.998336	NOT_CHANGE	7,8-didemethyl-8-hydroxy-5-deazariboflavin synthase subunit CofH
G3A49_RS10685	437.977	0.020208	0.396378	0.0509815	0.95934	0.998336	NOT_CHANGE	acetolactate synthase small subunit
G3A49_RS07595	14.8732	0.02011	0.453974	0.0442978	0.964667	0.998336	NOT_CHANGE	selenium cofactor biosynthesis protein YqeC
G3A49_RS02415	1239.37	0.0200898	0.236597	0.0849113	0.932332	0.998336	NOT_CHANGE	citrate synthase
G3A49_RS09150	49786.1	0.0199699	0.367717	0.0543077	0.95669	0.998336	NOT_CHANGE	aldehyde dehydrogenase family protein
G3A49_RS01385	6112.11	0.0197729	0.205415	0.0962582	0.923316	0.998336	NOT_CHANGE	phosphoglucomutase/phosphomannomutase family protein
G3A49_RS03700	122.495	0.0195737	0.216033	0.0906052	0.927806	0.998336	NOT_CHANGE	ribonuclease HI
G3A49_RS13850	7344.44	0.0195127	0.206023	0.0947112	0.924544	0.998336	NOT_CHANGE	low-salt glycan biosynthesis hexosyltransferase Agl6
G3A49_RS12815	317.747	0.0191085	0.234377	0.0815288	0.935021	0.998336	NOT_CHANGE	CPBP family intramembrane glutamic endopeptidase
G3A49_RS08845	909.479	0.0189655	0.192732	0.0984039	0.921612	0.998336	NOT_CHANGE	cysteine--tRNA ligase
G3A49_RS01775	911.678	0.0189341	0.279883	0.06765	0.946064	0.998336	NOT_CHANGE	ATP synthase archaeal subunit H
G3A49_RS11375	390.955	0.0188625	0.242516	0.0777785	0.938004	0.998336	NOT_CHANGE	PLP-dependent cysteine synthase family protein
G3A49_RS12010	473.119	0.0187659	0.290666	0.0645616	0.948523	0.998336	NOT_CHANGE	phosphogluconate dehydrogenase (NAD(+)-dependent, decarboxylating)
G3A49_RS17890	584.583	0.0180388	0.152089	0.118606	0.905587	0.998336	NOT_CHANGE	DUF63 family protein
G3A49_RS02330	14687.9	0.0180171	0.244281	0.0737556	0.941205	0.998336	NOT_CHANGE	archaeal heat shock protein Hsp14
G3A49_RS09555	1479.19	0.0178823	0.172314	0.103778	0.917346	0.998336	NOT_CHANGE	IMP dehydrogenase
G3A49_RS12265	854.187	0.0170844	0.161291	0.105923	0.915643	0.998336	NOT_CHANGE	tRNA pseudouridine(38-40) synthase TruA
G3A49_RS12990	260.534	0.0169886	0.237226	0.0716133	0.94291	0.998336	NOT_CHANGE	SLC13 family permease
G3A49_RS01515	119.647	0.0168263	0.347796	0.0483798	0.961414	0.998336	NOT_CHANGE	uracil-DNA glycosylase family protein
G3A49_RS05475	250.044	0.0167149	0.277833	0.0601617	0.952027	0.998336	NOT_CHANGE	alpha/beta hydrolase
G3A49_RS15970	1773.57	0.0166431	0.14587	0.114095	0.909162	0.998336	NOT_CHANGE	GNAT family N-acetyltransferase
G3A49_RS03195	1420.35	0.0163077	0.163407	0.0997978	0.920505	0.998336	NOT_CHANGE	zinc ribbon domain-containing protein
G3A49_RS12820	519.331	0.0162123	0.214885	0.0754464	0.93986	0.998336	NOT_CHANGE	glucose-6-phosphate isomerase
G3A49_RS17940	709.516	0.0161608	0.222786	0.0725394	0.942173	0.998336	NOT_CHANGE	AI-2E family transporter
G3A49_RS18115	5.39042	0.0161526	0.864649	0.0186811	0.985096	0.998336	NOT_CHANGE	IS5 family transposase pseudo true transl_table 11 exon_number 1
G3A49_RS12115	302.389	0.0159785	0.299344	0.0533784	0.95743	0.998336	NOT_CHANGE	PaaI family thioesterase
G3A49_RS06815	311.519	0.0158243	0.341971	0.0462739	0.963092	0.998336	NOT_CHANGE	Lrp/AsnC family transcriptional regulator
G3A49_RS05310	486.384	0.0156115	0.210712	0.0740892	0.940939	0.998336	NOT_CHANGE	galactonate dehydratase
G3A49_RS18525	6.81024	0.0154542	0.719123	0.0214904	0.982854	0.998336	NOT_CHANGE	DUF5786 family protein
G3A49_RS08280	385.382	0.0154457	0.195569	0.0789786	0.93705	0.998336	NOT_CHANGE	metal-dependent hydrolase
G3A49_RS04555	1113.4	0.014873	0.130493	0.113976	0.909257	0.998336	NOT_CHANGE	GTP-binding protein
G3A49_RS08350	275.848	0.0148027	0.179669	0.0823892	0.934337	0.998336	NOT_CHANGE	OB-fold domain-containing protein
G3A49_RS09730	198.362	0.0146692	0.252119	0.0581836	0.953602	0.998336	NOT_CHANGE	chorismate synthase
G3A49_RS18905	10.0578	0.014627	0.645523	0.0226591	0.981922	0.998336	NOT_CHANGE	transposase pseudo true transl_table 11 exon_number 1
G3A49_RS18520	493.307	0.0142625	0.212984	0.0669653	0.946609	0.998336	NOT_CHANGE	DUF6757 family protein
G3A49_RS13880	120.506	0.0139513	0.249617	0.0558907	0.955429	0.998336	NOT_CHANGE	tubulin-like protein CetZ6
G3A49_RS01815	2075.81	0.0138163	0.312639	0.0441925	0.964751	0.998336	NOT_CHANGE	bacterio-opsin activator domain-containing protein
G3A49_RS18710	3641.26	0.0133303	0.308667	0.0431865	0.965553	0.998336	NOT_CHANGE	hypothetical protein
G3A49_RS11005	11414.1	0.013097	0.168128	0.0778995	0.937908	0.998336	NOT_CHANGE	Rrf2 family transcriptional regulator
G3A49_RS04470	3388.85	0.0129784	0.22374	0.0580067	0.953743	0.998336	NOT_CHANGE	methylmalonyl-CoA mutase
G3A49_RS04215	2697.68	0.0129635	0.168303	0.0770247	0.938604	0.998336	NOT_CHANGE	hypothetical protein
G3A49_RS00360	1131.42	0.012657	0.16085	0.0786884	0.93728	0.998336	NOT_CHANGE	Sjogren's syndrome/scleroderma autoantigen 1 family protein
G3A49_RS15935	852.682	0.0121654	0.191547	0.0635115	0.949359	0.998336	NOT_CHANGE	kynureninase
G3A49_RS02795	1162.52	0.0120165	0.154184	0.0779366	0.937878	0.998336	NOT_CHANGE	bifunctional 2-dehydro-3-deoxygluconokinase/2-dehydro-3-deoxygalactonokinase
G3A49_RS03900	192.519	0.01183	0.192331	0.0615086	0.950954	0.998336	NOT_CHANGE	amidohydrolase family protein
G3A49_RS06455	152.414	0.0117834	0.317348	0.0371309	0.970381	0.998336	NOT_CHANGE	aminotransferase class V-fold PLP-dependent enzyme
G3A49_RS12530	887.156	0.0116423	0.172116	0.067642	0.946071	0.998336	NOT_CHANGE	MBL fold metallo-hydrolase
G3A49_RS02470	817.876	0.0106425	0.200149	0.0531727	0.957594	0.998336	NOT_CHANGE	aminopeptidase
G3A49_RS14740	4926.18	0.0105325	0.210191	0.050109	0.960036	0.998336	NOT_CHANGE	molybdopterin biosynthesis protein
G3A49_RS17645	357.501	0.0104573	0.174932	0.0597794	0.952331	0.998336	NOT_CHANGE	hypothetical protein
G3A49_RS07660	17.9971	0.0102462	0.511991	0.0200124	0.984033	0.998336	NOT_CHANGE	carbohydrate ABC transporter permease
G3A49_RS13885	2061.04	0.0101385	0.177133	0.0572365	0.954357	0.998336	NOT_CHANGE	RND family transporter
G3A49_RS13200	738.934	0.0100816	0.263917	0.0381997	0.969528	0.998336	NOT_CHANGE	NAD-dependent epimerase/dehydratase family protein
G3A49_RS15155	375.701	0.00990556	0.30443	0.032538	0.974043	0.998336	NOT_CHANGE	haloacid dehalogenase type II
G3A49_RS12565	4450.69	0.00984832	0.258934	0.038034	0.969661	0.998336	NOT_CHANGE	thiolase family protein
G3A49_RS18590	237.069	0.00930767	0.263582	0.0353122	0.971831	0.998336	NOT_CHANGE	HVO_0758 family zinc finger protein
G3A49_RS04030	54704.6	0.00904803	0.294557	0.0307174	0.975495	0.998336	NOT_CHANGE	SPFH domain-containing protein
G3A49_RS15105	2460.96	0.00895955	0.217314	0.0412287	0.967114	0.998336	NOT_CHANGE	phosphate signaling complex protein PhoU
G3A49_RS11080	2144.55	0.00871516	0.257606	0.0338313	0.973012	0.998336	NOT_CHANGE	nucleotide exchange factor GrpE
G3A49_RS06465	1279.18	0.00870112	0.290566	0.0299454	0.976111	0.998336	NOT_CHANGE	ABC transporter substrate-binding protein
G3A49_RS09065	403.128	0.00833831	0.163655	0.0509507	0.959365	0.998336	NOT_CHANGE	hypothetical protein
G3A49_RS17530	3797.53	0.00824792	0.164337	0.0501891	0.959972	0.998336	NOT_CHANGE	zinc-dependent metalloprotease
G3A49_RS04370	596.869	0.0080783	0.155073	0.0520936	0.958454	0.998336	NOT_CHANGE	proline--tRNA ligase
G3A49_RS09335	59.6512	0.00797504	0.463302	0.0172135	0.986266	0.998336	NOT_CHANGE	uracil-xanthine permease family protein
G3A49_RS12855	1087.28	0.00789014	0.227891	0.0346225	0.972381	0.998336	NOT_CHANGE	hypothetical protein
G3A49_RS07195	596.645	0.00781949	0.253586	0.0308356	0.975401	0.998336	NOT_CHANGE	pyridoxamine 5'-phosphate oxidase family protein
G3A49_RS17770	597.291	0.00761291	0.207013	0.036775	0.970664	0.998336	NOT_CHANGE	DUF3592 domain-containing protein
G3A49_RS03335	339.855	0.00759464	0.223305	0.0340101	0.972869	0.998336	NOT_CHANGE	DNA-directed RNA polymerase subunit P
G3A49_RS02570	2675.72	0.00752529	0.245114	0.0307011	0.975508	0.998336	NOT_CHANGE	cold-shock protein
G3A49_RS14460	8339.36	0.00740564	0.1817	0.0407575	0.967489	0.998336	NOT_CHANGE	tubulin/FtsZ family protein
G3A49_RS02480	796.879	0.00707462	0.17134	0.0412899	0.967065	0.998336	NOT_CHANGE	metallophosphoesterase
G3A49_RS02895	370.436	0.00699094	0.183147	0.0381713	0.969551	0.998336	NOT_CHANGE	VOC family protein
G3A49_RS04405	117.363	0.006983	0.227289	0.030723	0.97549	0.998336	NOT_CHANGE	DUF371 domain-containing protein
G3A49_RS16370	1314.95	0.00698275	0.164025	0.0425713	0.966043	0.998336	NOT_CHANGE	TIGR00300 family protein
G3A49_RS04645	23724.3	0.00679985	0.278878	0.0243829	0.980547	0.998336	NOT_CHANGE	cation-transporting P-type ATPase
G3A49_RS04210	1609.71	0.00668513	0.236931	0.0282155	0.97749	0.998336	NOT_CHANGE	NAD(+)/NADH kinase
G3A49_RS08395	152.208	0.00649684	0.274598	0.0236594	0.981124	0.998336	NOT_CHANGE	class I SAM-dependent methyltransferase
G3A49_RS17000	1681.29	0.00648535	0.157933	0.0410639	0.967245	0.998336	NOT_CHANGE	PAS domain S-box protein
G3A49_RS08455	654.532	0.00647368	0.153467	0.0421828	0.966353	0.998336	NOT_CHANGE	imidazole glycerol phosphate synthase subunit HisF
G3A49_RS14845	226.244	0.00647044	0.219647	0.0294583	0.976499	0.998336	NOT_CHANGE	GNAT family N-acetyltransferase
G3A49_RS08290	175.256	0.00646434	0.267747	0.0241434	0.980738	0.998336	NOT_CHANGE	hypothetical protein
G3A49_RS00745	401.37	0.0063345	0.231415	0.0273729	0.978162	0.998336	NOT_CHANGE	DHH family phosphoesterase
G3A49_RS17710	318.101	0.00572938	0.344851	0.0166141	0.986745	0.998336	NOT_CHANGE	hypothetical protein
G3A49_RS02445	671.275	0.00556949	0.288644	0.0192954	0.984605	0.998336	NOT_CHANGE	DUF2892 domain-containing protein
G3A49_RS15365	1622.29	0.005453	0.193611	0.0281647	0.977531	0.998336	NOT_CHANGE	replication factor C large subunit
G3A49_RS07280	34.0673	0.00525186	0.584511	0.00898504	0.992831	0.99947	NOT_CHANGE	glycosyltransferase family 2 protein
G3A49_RS15045	1679.11	0.00514943	0.288877	0.0178257	0.985778	0.998336	NOT_CHANGE	ATP-binding protein
G3A49_RS09410	4116.39	0.0051185	0.22836	0.0224141	0.982118	0.998336	NOT_CHANGE	twin-arginine translocation signal domain-containing protein
G3A49_RS11605	303.03	0.00500882	0.227263	0.0220398	0.982416	0.998336	NOT_CHANGE	pyridoxal phosphate-dependent aminotransferase
G3A49_RS07295	547.576	0.00469354	0.204537	0.0229472	0.981692	0.998336	NOT_CHANGE	spermidine synthase
G3A49_RS15310	2643.27	0.00421247	0.16455	0.0256	0.979576	0.998336	NOT_CHANGE	DUF2150 family protein
G3A49_RS08295	2212.57	0.00394328	0.137976	0.0285795	0.9772	0.998336	NOT_CHANGE	heme o synthase
G3A49_RS03065	99.4859	0.00388798	0.274617	0.0141578	0.988704	0.998657	NOT_CHANGE	4-carboxy-4-hydroxy-2-oxoadipate aldolase/oxaloacetate decarboxylase
G3A49_RS00070	142.619	0.00371875	0.273285	0.0136076	0.989143	0.998657	NOT_CHANGE	HAD family phosphatase
G3A49_RS06870	336.717	0.00355802	0.290438	0.0122505	0.990226	0.998825	NOT_CHANGE	CbtB domain-containing protein
G3A49_RS02530	72793.3	0.00354634	0.208169	0.0170358	0.986408	0.998336	NOT_CHANGE	helix-turn-helix domain-containing protein
G3A49_RS00080	3208.58	0.00343236	0.146546	0.0234217	0.981314	0.998336	NOT_CHANGE	lipoyl synthase
G3A49_RS14565	1418.43	0.00281028	0.146364	0.0192006	0.984681	0.998336	NOT_CHANGE	Lrp/AsnC family transcriptional regulator
G3A49_RS06310	66.3559	0.00223731	0.44089	0.00507453	0.995951	0.99947	NOT_CHANGE	DegT/DnrJ/EryC1/StrS aminotransferase family protein
G3A49_RS09690	84.4275	0.00158162	0.255769	0.00618378	0.995066	0.99947	NOT_CHANGE	PAS domain-containing sensor histidine kinase
G3A49_RS03860	2338.51	0.00140733	0.175572	0.00801569	0.993604	0.99947	NOT_CHANGE	Hsp20/alpha crystallin family protein
G3A49_RS14535	1468.33	0.0013375	0.280632	0.00476603	0.996197	0.99947	NOT_CHANGE	hypothetical protein
G3A49_RS01835	10478.2	0.00123155	0.206319	0.00596914	0.995237	0.99947	NOT_CHANGE	cell division ATPase MinD
G3A49_RS17045	65.2701	0.00100042	0.2902	0.00344734	0.997249	0.999527	NOT_CHANGE	thiamine phosphate synthase
G3A49_RS11155	2665.03	0.000912527	0.171675	0.00531544	0.995759	0.99947	NOT_CHANGE	redox-regulated ATPase YchF
G3A49_RS14015	331.108	0.000895052	0.176433	0.00507304	0.995952	0.99947	NOT_CHANGE	NADP-dependent oxidoreductase
G3A49_RS15065	967.358	0.000876217	0.253516	0.00345626	0.997242	0.999527	NOT_CHANGE	hypothetical protein
G3A49_RS00965	5137.02	0.000769586	0.180129	0.00427242	0.996591	0.999527	NOT_CHANGE	prefoldin subunit alpha
G3A49_RS04290	157.487	0.000573355	0.233257	0.00245804	0.998039	0.999527	NOT_CHANGE	hypothetical protein
G3A49_RS07940	74.8494	0.000566939	0.335366	0.00169051	0.998651	0.999583	NOT_CHANGE	hypothetical protein
G3A49_RS03050	65.6021	7.69955e-05	0.319965	0.000240637	0.999808	0.999854	NOT_CHANGE	type I 3-dehydroquinate dehydratase
G3A49_RS18775	30.9735	6.13894e-05	0.334923	0.000183294	0.999854	0.999854	NOT_CHANGE	hypothetical protein
G3A49_RS00875	1521.84	-0.00024777	0.195259	-0.00126893	0.998988	0.999583	NOT_CHANGE	zinc metalloprotease HtpX
G3A49_RS14940	2465.18	-0.000579507	0.222088	-0.00260936	0.997918	0.999527	NOT_CHANGE	NAD(P)/FAD-dependent oxidoreductase
G3A49_RS03035	130.147	-0.000801273	0.26876	-0.00298137	0.997621	0.999527	NOT_CHANGE	hypothetical protein
G3A49_RS11905	7.38474	-0.000940292	0.712315	-0.00132005	0.998947	0.999583	NOT_CHANGE	hypothetical protein
G3A49_RS09610	324.272	-0.000989253	0.157066	-0.00629832	0.994975	0.99947	NOT_CHANGE	6-carboxytetrahydropterin synthase
G3A49_RS09395	303.741	-0.00144759	0.206915	-0.00699605	0.994418	0.99947	NOT_CHANGE	MFS transporter
G3A49_RS09030	236.364	-0.0018652	0.346344	-0.0053854	0.995703	0.99947	NOT_CHANGE	redoxin domain-containing protein
G3A49_RS15215	166.839	-0.00192075	0.324297	-0.00592281	0.995274	0.99947	NOT_CHANGE	metal ABC transporter permease
G3A49_RS12250	1169.75	-0.00196433	0.259235	-0.00757741	0.993954	0.99947	NOT_CHANGE	M28 family metallopeptidase
G3A49_RS02885	973.999	-0.00213369	0.236378	-0.00902659	0.992798	0.99947	NOT_CHANGE	serine/threonine-protein kinase RIO2
G3A49_RS14305	2406.72	-0.00214032	0.156168	-0.0137052	0.989065	0.998657	NOT_CHANGE	DUF58 domain-containing protein
G3A49_RS04775	414.629	-0.00216293	0.181808	-0.0118968	0.990508	0.998825	NOT_CHANGE	macro domain-containing protein
G3A49_RS04755	83.6024	-0.00233238	0.413791	-0.00563661	0.995503	0.99947	NOT_CHANGE	metallophosphoesterase
G3A49_RS00450	424.309	-0.00267621	0.224835	-0.011903	0.990503	0.998825	NOT_CHANGE	KEOPS complex subunit Cgi121
G3A49_RS17210	1443.6	-0.00309649	0.277388	-0.0111631	0.991093	0.998825	NOT_CHANGE	3-methyl-2-oxobutanoate hydroxymethyltransferase
G3A49_RS01325	564.17	-0.00343617	0.269699	-0.0127408	0.989835	0.998825	NOT_CHANGE	Sec-independent protein translocase protein TatCo
G3A49_RS12810	1193.85	-0.00383019	0.208139	-0.0184021	0.985318	0.998336	NOT_CHANGE	NOB1 family endonuclease
G3A49_RS13955	491.869	-0.00386618	0.276879	-0.0139634	0.988859	0.998657	NOT_CHANGE	ABC transporter permease
G3A49_RS14270	1132.62	-0.00406551	0.142789	-0.0284721	0.977286	0.998336	NOT_CHANGE	FtsX-like permease family protein
G3A49_RS10425	6552.64	-0.00426787	0.143828	-0.0296734	0.976328	0.998336	NOT_CHANGE	Glu/Leu/Phe/Val dehydrogenase
G3A49_RS17550	26577.1	-0.00442384	0.302177	-0.0146399	0.988319	0.998657	NOT_CHANGE	phosphopyruvate hydratase
G3A49_RS07705	4750.75	-0.00449869	0.393962	-0.0114191	0.990889	0.998825	NOT_CHANGE	iron ABC transporter permease
G3A49_RS10150	3241.06	-0.00455301	0.158908	-0.0286519	0.977142	0.998336	NOT_CHANGE	class I SAM-dependent methyltransferase
G3A49_RS09705	5382.23	-0.00471599	0.162023	-0.029107	0.976779	0.998336	NOT_CHANGE	DUF87 domain-containing protein
G3A49_RS06015	498.079	-0.00497199	0.34711	-0.014324	0.988572	0.998657	NOT_CHANGE	Rrf2 family transcriptional regulator
G3A49_RS10750	411.576	-0.00506773	0.290087	-0.0174697	0.986062	0.998336	NOT_CHANGE	DolP-mannose mannosyltransferase
G3A49_RS04735	740.069	-0.00544168	0.169688	-0.0320687	0.974417	0.998336	NOT_CHANGE	carbonic anhydrase
G3A49_RS03780	24.8268	-0.00544807	0.388173	-0.0140351	0.988802	0.998657	NOT_CHANGE	pilus assembly protein
G3A49_RS18295	702.294	-0.00573386	0.224579	-0.0255316	0.979631	0.998336	NOT_CHANGE	tRNA uridine(34) 5-carboxymethylaminomethyl modification radical SAM/GNAT enzyme Elp3
G3A49_RS08400	2450.61	-0.00578122	0.216261	-0.0267325	0.978673	0.998336	NOT_CHANGE	type II secretion system F family protein
G3A49_RS01375	342.573	-0.00583191	0.15986	-0.0364814	0.970899	0.998336	NOT_CHANGE	nickel pincer cofactor biosynthesis protein LarB
G3A49_RS00035	672.597	-0.0058752	0.255804	-0.0229676	0.981676	0.998336	NOT_CHANGE	phenylalanine--tRNA ligase subunit beta
G3A49_RS04380	473.337	-0.00597625	0.188568	-0.0316927	0.974717	0.998336	NOT_CHANGE	hypothetical protein
G3A49_RS18740	35.986	-0.00606612	0.363554	-0.0166856	0.986687	0.998336	NOT_CHANGE	hypothetical protein
G3A49_RS16850	191.67	-0.00644027	0.223663	-0.0287945	0.977029	0.998336	NOT_CHANGE	beta-ribofuranosylaminobenzene 5'-phosphate synthase family protein
G3A49_RS01160	107.24	-0.00644624	0.28036	-0.0229927	0.981656	0.998336	NOT_CHANGE	urease accessory protein UreD
G3A49_RS05365	251.795	-0.00672583	0.270106	-0.0249007	0.980134	0.998336	NOT_CHANGE	hypothetical protein
G3A49_RS04760	87.7988	-0.00707384	0.293511	-0.0241008	0.980772	0.998336	NOT_CHANGE	hypothetical protein
G3A49_RS11185	44.1878	-0.00726703	0.377561	-0.0192473	0.984644	0.998336	NOT_CHANGE	hypothetical protein
G3A49_RS17260	375.111	-0.00806929	0.205628	-0.0392422	0.968697	0.998336	NOT_CHANGE	hypothetical protein
G3A49_RS02555	1695.69	-0.00824665	0.321747	-0.0256309	0.979552	0.998336	NOT_CHANGE	hypothetical protein
G3A49_RS12445	495.584	-0.00829318	0.184888	-0.0448553	0.964223	0.998336	NOT_CHANGE	phosphate ABC transporter ATP-binding protein
G3A49_RS00830	2444.36	-0.00850769	0.137429	-0.0619062	0.950638	0.998336	NOT_CHANGE	DUF5784 family protein
G3A49_RS03540	1076.23	-0.00854475	0.145732	-0.0586331	0.953244	0.998336	NOT_CHANGE	proteasome assembly chaperone family protein
G3A49_RS00945	82.8265	-0.00864072	0.265434	-0.0325531	0.974031	0.998336	NOT_CHANGE	50S ribosomal protein L39e
G3A49_RS00075	1735.22	-0.00870908	0.244398	-0.0356348	0.971574	0.998336	NOT_CHANGE	DEAD/DEAH box helicase
G3A49_RS16780	3177.53	-0.00887777	0.376671	-0.023569	0.981196	0.998336	NOT_CHANGE	potassium channel family protein
G3A49_RS05370	784.045	-0.00893169	0.228607	-0.03907	0.968835	0.998336	NOT_CHANGE	helix-turn-helix domain-containing protein
G3A49_RS05045	19.4937	-0.00904683	0.454858	-0.0198893	0.984132	0.998336	NOT_CHANGE	hypothetical protein
G3A49_RS02420	1014.13	-0.00913505	0.207578	-0.0440077	0.964898	0.998336	NOT_CHANGE	potassium channel family protein
G3A49_RS08670	419.287	-0.00916509	0.200145	-0.0457923	0.963476	0.998336	NOT_CHANGE	NRDE family protein
G3A49_RS03920	492.772	-0.00972446	0.141	-0.068968	0.945015	0.998336	NOT_CHANGE	APC family permease
G3A49_RS08555	612.727	-0.00975585	0.180936	-0.0539188	0.957	0.998336	NOT_CHANGE	complex I subunit 5 family protein
G3A49_RS14715	1474.78	-0.00985822	0.226639	-0.0434975	0.965305	0.998336	NOT_CHANGE	translation initiation factor IF-5A
G3A49_RS08635	4275.43	-0.0103006	0.189896	-0.0542435	0.956741	0.998336	NOT_CHANGE	glutaredoxin
G3A49_RS11475	166.703	-0.0103555	0.245683	-0.0421498	0.966379	0.998336	NOT_CHANGE	hypothetical protein
G3A49_RS10245	45.0037	-0.0104403	0.370731	-0.0281614	0.977533	0.998336	NOT_CHANGE	DoxX family protein
G3A49_RS04040	1092.97	-0.0106546	0.185981	-0.0572887	0.954315	0.998336	NOT_CHANGE	restriction endonuclease
G3A49_RS07410	101.487	-0.010841	0.350418	-0.0309372	0.97532	0.998336	NOT_CHANGE	hypothetical protein
G3A49_RS02835	96.2745	-0.0109012	0.324882	-0.0335544	0.973232	0.998336	NOT_CHANGE	rhodanese-like domain-containing protein
G3A49_RS06540	53.7352	-0.0112877	0.496025	-0.0227562	0.981845	0.998336	NOT_CHANGE	SDR family NAD(P)-dependent oxidoreductase
G3A49_RS02170	2194.69	-0.0113002	0.202716	-0.055744	0.955546	0.998336	NOT_CHANGE	carboxypeptidase M32
G3A49_RS08410	586.329	-0.0115672	0.210451	-0.0549637	0.956167	0.998336	NOT_CHANGE	hypothetical protein
G3A49_RS04265	9461.33	-0.0116396	0.189317	-0.0614819	0.950975	0.998336	NOT_CHANGE	proteasome-activating nucleotidase
G3A49_RS08690	538.871	-0.0116705	0.176361	-0.0661738	0.947239	0.998336	NOT_CHANGE	class I SAM-dependent methyltransferase
G3A49_RS15240	63.4308	-0.0117421	0.40823	-0.0287634	0.977053	0.998336	NOT_CHANGE	energy-coupling factor ABC transporter ATP-binding protein
G3A49_RS06880	3403.82	-0.0117866	0.451505	-0.0261052	0.979173	0.998336	NOT_CHANGE	cobalt-factor II C(20)-methyltransferase
G3A49_RS12780	138.803	-0.0119945	0.323914	-0.0370299	0.970461	0.998336	NOT_CHANGE	pyruvoyl-dependent arginine decarboxylase
G3A49_RS01320	1193.71	-0.012064	0.279926	-0.0430973	0.965624	0.998336	NOT_CHANGE	Sec-independent protein translocase protein TatCt
G3A49_RS17015	4048.98	-0.0121604	0.187002	-0.0650278	0.948152	0.998336	NOT_CHANGE	ring-cleaving dioxygenase
G3A49_RS04945	142.089	-0.012205	0.217947	-0.0559999	0.955342	0.998336	NOT_CHANGE	hypothetical protein
G3A49_RS09525	1451.24	-0.0124228	0.284946	-0.0435968	0.965226	0.998336	NOT_CHANGE	pyridoxal phosphate-dependent aminotransferase
G3A49_RS08890	4585.35	-0.0125471	0.251388	-0.0499114	0.960193	0.998336	NOT_CHANGE	hypothetical protein
G3A49_RS15260	203.602	-0.0125631	0.292302	-0.0429797	0.965718	0.998336	NOT_CHANGE	CopG family ribbon-helix-helix protein
G3A49_RS05180	2785.32	-0.0127027	0.235349	-0.0539738	0.956956	0.998336	NOT_CHANGE	histidine kinase N-terminal 7TM domain-containing protein
G3A49_RS10295	447.378	-0.0128425	0.248783	-0.0516212	0.958831	0.998336	NOT_CHANGE	permease
G3A49_RS18355	1370.27	-0.0130023	0.242206	-0.0536829	0.957188	0.998336	NOT_CHANGE	hypothetical protein
G3A49_RS14620	48.1338	-0.0132122	0.332028	-0.0397926	0.968259	0.998336	NOT_CHANGE	hypothetical protein
G3A49_RS05150	24.7335	-0.0134929	0.729445	-0.0184975	0.985242	0.998336	NOT_CHANGE	preprotein translocase subunit SecY
G3A49_RS07500	262.509	-0.0135086	0.254658	-0.053046	0.957695	0.998336	NOT_CHANGE	LLM class flavin-dependent oxidoreductase
G3A49_RS06470	8754.66	-0.0137199	0.177841	-0.0771471	0.938506	0.998336	NOT_CHANGE	PAS domain S-box protein
G3A49_RS02520	136.093	-0.0137607	0.193056	-0.0712784	0.943176	0.998336	NOT_CHANGE	endonuclease NucS
G3A49_RS11380	281.023	-0.013846	0.187916	-0.0736819	0.941264	0.998336	NOT_CHANGE	thioredoxin family protein
G3A49_RS11095	917.597	-0.0139147	0.131023	-0.1062	0.915423	0.998336	NOT_CHANGE	hypothetical protein
G3A49_RS03940	51220.3	-0.0143586	0.185498	-0.0774058	0.938301	0.998336	NOT_CHANGE	ATP-dependent protease LonB
G3A49_RS11390	700.045	-0.0144774	0.191707	-0.0755188	0.939802	0.998336	NOT_CHANGE	thioredoxin domain-containing protein
G3A49_RS09460	1020.07	-0.0144964	0.416836	-0.0347774	0.972257	0.998336	NOT_CHANGE	hypothetical protein
G3A49_RS16945	178.563	-0.0147077	0.256511	-0.0573376	0.954276	0.998336	NOT_CHANGE	D-2-hydroxyacid dehydrogenase
G3A49_RS08300	1160.71	-0.0147337	0.172319	-0.0855027	0.931862	0.998336	NOT_CHANGE	cytochrome c oxidase subunit II
G3A49_RS00455	1761.23	-0.015308	0.178389	-0.0858121	0.931616	0.998336	NOT_CHANGE	ATP-dependent DNA helicase
G3A49_RS00420	1884.78	-0.0158302	0.247592	-0.0639364	0.949021	0.998336	NOT_CHANGE	hypothetical protein
G3A49_RS02065	15.9196	-0.0158467	0.554428	-0.028582	0.977198	0.998336	NOT_CHANGE	hypothetical protein
G3A49_RS12310	2445.76	-0.0161096	0.165423	-0.0973844	0.922421	0.998336	NOT_CHANGE	site-2 protease family protein
G3A49_RS10560	201317	-0.0162437	0.24634	-0.0659403	0.947425	0.998336	NOT_CHANGE	universal stress protein
G3A49_RS10210	2599.37	-0.016266	0.148873	-0.109261	0.912996	0.998336	NOT_CHANGE	BMP family protein
G3A49_RS00240	188.801	-0.0163587	0.286425	-0.0571131	0.954455	0.998336	NOT_CHANGE	hypothetical protein
G3A49_RS05865	701.964	-0.0165554	0.162572	-0.101834	0.918889	0.998336	NOT_CHANGE	lactate utilization protein
G3A49_RS07610	13.5386	-0.0166342	0.553326	-0.0300622	0.976017	0.998336	NOT_CHANGE	glutathione-independent formaldehyde dehydrogenase
G3A49_RS00005	3625.19	-0.0166914	0.212227	-0.0786489	0.937312	0.998336	NOT_CHANGE	non-histone chromosomal MC1 family protein
G3A49_RS08215	1983.62	-0.0167238	0.262519	-0.0637052	0.949205	0.998336	NOT_CHANGE	transcriptional regulator
G3A49_RS06500	299.191	-0.017274	0.183993	-0.0938838	0.925201	0.998336	NOT_CHANGE	helix-turn-helix domain-containing protein
G3A49_RS12465	115.247	-0.017346	0.257832	-0.0672766	0.946362	0.998336	NOT_CHANGE	ACT domain-containing protein
G3A49_RS04565	163.062	-0.0174511	0.217834	-0.0801122	0.936148	0.998336	NOT_CHANGE	MATE family efflux transporter
G3A49_RS09830	381.053	-0.0182184	0.191017	-0.0953757	0.924016	0.998336	NOT_CHANGE	shikimate kinase
G3A49_RS18620	4263.59	-0.0184155	0.189529	-0.0971646	0.922596	0.998336	NOT_CHANGE	HVO_A0556 family zinc finger protein
G3A49_RS16615	3858.16	-0.018605	0.357103	-0.0520997	0.958449	0.998336	NOT_CHANGE	hypothetical protein
G3A49_RS17525	438.405	-0.0186225	0.189264	-0.0983939	0.921619	0.998336	NOT_CHANGE	hypothetical protein
G3A49_RS02290	252.768	-0.0186691	0.307306	-0.0607507	0.951558	0.998336	NOT_CHANGE	DUF5786 family protein
G3A49_RS04970	249.885	-0.0187067	0.272092	-0.0687514	0.945188	0.998336	NOT_CHANGE	hypothetical protein
G3A49_RS10720	1023.26	-0.0187575	0.147066	-0.127545	0.898509	0.998336	NOT_CHANGE	hypothetical protein
G3A49_RS04790	329.197	-0.0188453	0.259928	-0.0725019	0.942203	0.998336	NOT_CHANGE	NADH:flavin oxidoreductase
G3A49_RS11515	210.121	-0.0188948	0.250683	-0.0753734	0.939918	0.998336	NOT_CHANGE	DNA-3-methyladenine glycosylase
G3A49_RS17125	303.768	-0.019084	0.198548	-0.0961181	0.923427	0.998336	NOT_CHANGE	universal stress protein
G3A49_RS12585	54.121	-0.0190846	0.268964	-0.0709559	0.943433	0.998336	NOT_CHANGE	hypothetical protein
G3A49_RS14995	194.361	-0.0191874	0.256155	-0.0749055	0.94029	0.998336	NOT_CHANGE	hypothetical protein
G3A49_RS09445	1122.94	-0.0192854	0.274841	-0.0701694	0.944059	0.998336	NOT_CHANGE	RNA-binding protein
G3A49_RS04950	227.458	-0.0195235	0.210899	-0.092573	0.926243	0.998336	NOT_CHANGE	MFS transporter
G3A49_RS09565	23528.7	-0.0195754	0.22146	-0.0883923	0.929565	0.998336	NOT_CHANGE	DUF5794 domain-containing protein
G3A49_RS11180	339.877	-0.019922	0.245922	-0.0810095	0.935434	0.998336	NOT_CHANGE	dolichyl-phosphate hexose transferase
G3A49_RS14635	11847.4	-0.0199624	0.278924	-0.0715692	0.942945	0.998336	NOT_CHANGE	hypothetical protein
G3A49_RS05860	44.0885	-0.0201301	0.42721	-0.0471199	0.962418	0.998336	NOT_CHANGE	MFS transporter
G3A49_RS09635	80984.1	-0.0204642	0.237074	-0.0863198	0.931212	0.998336	NOT_CHANGE	DJ-1/PfpI family protein
G3A49_RS03985	793.933	-0.0205498	0.223707	-0.0918603	0.926809	0.998336	NOT_CHANGE	3-dehydroquinate synthase II
G3A49_RS00635	302.94	-0.0206792	0.228017	-0.0906914	0.927738	0.998336	NOT_CHANGE	cation:proton antiporter regulatory subunit
G3A49_RS17310	147.924	-0.0208789	0.248385	-0.0840585	0.93301	0.998336	NOT_CHANGE	LSM domain-containing protein
G3A49_RS04070	3351.74	-0.0209263	0.141091	-0.148317	0.882093	0.998336	NOT_CHANGE	methionine--tRNA ligase
G3A49_RS05855	554.296	-0.0210392	0.264741	-0.0794708	0.936658	0.998336	NOT_CHANGE	cobyric acid synthase
G3A49_RS17355	291.291	-0.0211281	0.315634	-0.0669385	0.946631	0.998336	NOT_CHANGE	FAD-dependent monooxygenase
G3A49_RS10345	1778.37	-0.0211415	0.151402	-0.139639	0.888946	0.998336	NOT_CHANGE	hypothetical protein
G3A49_RS10525	361.36	-0.0212413	0.278588	-0.0762465	0.939223	0.998336	NOT_CHANGE	rhomboid family intramembrane serine protease
G3A49_RS10950	836.136	-0.0213256	0.291322	-0.0732029	0.941645	0.998336	NOT_CHANGE	MBL fold metallo-hydrolase
G3A49_RS06595	1750.34	-0.021401	0.301125	-0.07107	0.943342	0.998336	NOT_CHANGE	rod-determining factor RdfA
G3A49_RS04835	13054.5	-0.0216277	0.236099	-0.0916045	0.927012	0.998336	NOT_CHANGE	type III ribulose-bisphosphate carboxylase
G3A49_RS14020	132.603	-0.0216737	0.212486	-0.102	0.918756	0.998336	NOT_CHANGE	SDR family oxidoreductase
G3A49_RS07570	228.075	-0.0217406	0.335769	-0.0647487	0.948374	0.998336	NOT_CHANGE	inositol monophosphatase
G3A49_RS14380	372.773	-0.0218396	0.205343	-0.106357	0.915299	0.998336	NOT_CHANGE	archaeosine biosynthesis radical SAM protein RaSEA
G3A49_RS16760	263.624	-0.0219009	0.21989	-0.0995992	0.920662	0.998336	NOT_CHANGE	hypothetical protein
G3A49_RS00285	1015.98	-0.0219388	0.221138	-0.0992089	0.920972	0.998336	NOT_CHANGE	inorganic phosphate transporter
G3A49_RS08835	3732.61	-0.0222021	0.215878	-0.102846	0.918085	0.998336	NOT_CHANGE	NAD(P)/FAD-dependent oxidoreductase
G3A49_RS12195	670.923	-0.0223063	0.30801	-0.0724207	0.942267	0.998336	NOT_CHANGE	hypothetical protein
G3A49_RS14290	4085.52	-0.0224631	0.163883	-0.137068	0.890977	0.998336	NOT_CHANGE	MoxR family ATPase
G3A49_RS11190	126.767	-0.0226425	0.313987	-0.0721129	0.942512	0.998336	NOT_CHANGE	ribonuclease H-like domain-containing protein
G3A49_RS09865	701.501	-0.0232293	0.224361	-0.103535	0.917538	0.998336	NOT_CHANGE	helix-turn-helix transcriptional regulator
G3A49_RS17880	628.229	-0.0232571	0.220629	-0.105412	0.916049	0.998336	NOT_CHANGE	inositol monophosphatase
G3A49_RS04740	1565.73	-0.0236616	0.223105	-0.106056	0.915538	0.998336	NOT_CHANGE	PH domain-containing protein
G3A49_RS01105	276.791	-0.0238753	0.216362	-0.110349	0.912133	0.998336	NOT_CHANGE	AAA family ATPase
G3A49_RS11070	11342.1	-0.0238826	0.199801	-0.119532	0.904854	0.998336	NOT_CHANGE	molecular chaperone DnaK
G3A49_RS16015	5910.15	-0.0245879	0.169686	-0.144902	0.884788	0.998336	NOT_CHANGE	hypothetical protein
G3A49_RS06320	237.532	-0.0246544	0.413999	-0.059552	0.952512	0.998336	NOT_CHANGE	metal-dependent hydrolase
G3A49_RS09700	2100.9	-0.0248389	0.174941	-0.141984	0.887093	0.998336	NOT_CHANGE	triose-phosphate isomerase
G3A49_RS01690	29634.3	-0.0248936	0.209179	-0.119006	0.905271	0.998336	NOT_CHANGE	replication factor A
G3A49_RS07200	42.1733	-0.0250207	0.295193	-0.0847606	0.932452	0.998336	NOT_CHANGE	GNAT family N-acetyltransferase
G3A49_RS18600	3.68078	-0.0251741	1.03155	-0.0244041	0.98053	0.998336	NOT_CHANGE	hypothetical protein
G3A49_RS04125	597.668	-0.0256949	0.307876	-0.0834586	0.933487	0.998336	NOT_CHANGE	TMEM165/GDT1 family protein
G3A49_RS10850	14052.5	-0.0262921	0.17475	-0.150456	0.880405	0.998336	NOT_CHANGE	dihydroxyacetone kinase subunit DhaK
G3A49_RS04100	1389.28	-0.0263021	0.171331	-0.153517	0.877991	0.998336	NOT_CHANGE	MarR family transcriptional regulator
G3A49_RS11065	1083.4	-0.0263422	0.16826	-0.156556	0.875594	0.998336	NOT_CHANGE	molecular chaperone DnaJ
G3A49_RS15925	1579.92	-0.0264466	0.19414	-0.136224	0.891644	0.998336	NOT_CHANGE	alpha/beta fold hydrolase
G3A49_RS10770	1269.37	-0.0266456	0.197399	-0.134983	0.892625	0.998336	NOT_CHANGE	oligosaccharyl transferase, archaeosortase A system-associated
G3A49_RS12350	3748.76	-0.0266904	0.24538	-0.108772	0.913384	0.998336	NOT_CHANGE	site-2 protease family protein
G3A49_RS10615	1369.37	-0.0270866	0.152957	-0.177087	0.85944	0.998336	NOT_CHANGE	DUF5799 family protein
G3A49_RS11085	12154.9	-0.0270873	0.192728	-0.140547	0.888228	0.998336	NOT_CHANGE	proteasome assembly chaperone family protein
G3A49_RS16040	362.488	-0.0274568	0.289425	-0.0948668	0.924421	0.998336	NOT_CHANGE	helix-turn-helix domain-containing protein
G3A49_RS07325	848.6	-0.0275207	0.15941	-0.17264	0.862934	0.998336	NOT_CHANGE	DUF5518 domain-containing protein
G3A49_RS08800	5306.53	-0.027763	0.263511	-0.105358	0.916092	0.998336	NOT_CHANGE	hypothetical protein
G3A49_RS06860	865.233	-0.0282272	0.226097	-0.124845	0.900646	0.998336	NOT_CHANGE	ferredoxin
G3A49_RS14625	32642	-0.0284	0.256764	-0.110607	0.911928	0.998336	NOT_CHANGE	universal stress protein
G3A49_RS09370	312.64	-0.0286459	0.182271	-0.157161	0.875118	0.998336	NOT_CHANGE	creatininase family protein
G3A49_RS11440	648.385	-0.0290495	0.22832	-0.127232	0.898757	0.998336	NOT_CHANGE	phosphopantetheine adenylyltransferase
G3A49_RS02430	342.801	-0.0291426	0.178363	-0.16339	0.870212	0.998336	NOT_CHANGE	succinylglutamate desuccinylase/aspartoacylase family protein
G3A49_RS14615	131.669	-0.029192	0.329625	-0.0885614	0.92943	0.998336	NOT_CHANGE	hypothetical protein
G3A49_RS08345	2807.6	-0.0292798	0.228393	-0.128199	0.897991	0.998336	NOT_CHANGE	hypothetical protein
G3A49_RS07075	41.6772	-0.0293015	0.414417	-0.0707054	0.943632	0.998336	NOT_CHANGE	ABC transporter permease
G3A49_RS01295	528.186	-0.0293651	0.968309	-0.0303262	0.975807	0.998336	NOT_CHANGE	Lrp/AsnC family transcriptional regulator
G3A49_RS00960	328.52	-0.029616	0.226225	-0.130914	0.895844	0.998336	NOT_CHANGE	50S ribosomal protein L18Ae
G3A49_RS06205	524.331	-0.0297096	0.174104	-0.170643	0.864505	0.998336	NOT_CHANGE	hypothetical protein
G3A49_RS17915	671.383	-0.0300013	0.199746	-0.150197	0.880609	0.998336	NOT_CHANGE	VIT1/CCC1 transporter family protein
G3A49_RS19115	156.328	-0.0302354	0.209084	-0.144609	0.88502	0.998336	NOT_CHANGE	HVO_2901 family zinc finger protein
G3A49_RS12100	550.237	-0.0302462	0.25418	-0.118995	0.905279	0.998336	NOT_CHANGE	helix-turn-helix domain-containing protein
G3A49_RS12145	258.234	-0.0303156	0.204834	-0.148	0.882342	0.998336	NOT_CHANGE	nicotinate phosphoribosyltransferase
G3A49_RS16880	90.2038	-0.0304532	0.26891	-0.113247	0.909835	0.998336	NOT_CHANGE	dienelactone hydrolase family protein
G3A49_RS17985	10499.3	-0.0306005	0.146584	-0.208757	0.834638	0.998336	NOT_CHANGE	ornithine cyclodeaminase family protein
G3A49_RS04360	856.738	-0.0306112	0.185012	-0.165455	0.868586	0.998336	NOT_CHANGE	NAD-dependent epimerase/dehydratase family protein
G3A49_RS04710	7899.24	-0.0307233	0.280563	-0.109506	0.912801	0.998336	NOT_CHANGE	universal stress protein
G3A49_RS17910	104.095	-0.0308642	0.248892	-0.124006	0.90131	0.998336	NOT_CHANGE	DUF211 domain-containing protein
G3A49_RS16690	373.596	-0.0316524	0.188403	-0.168004	0.86658	0.998336	NOT_CHANGE	polyphosphate kinase 1
G3A49_RS08480	52.0679	-0.0317029	0.386817	-0.0819584	0.93468	0.998336	NOT_CHANGE	NUDIX hydrolase
G3A49_RS13940	4979.61	-0.0322112	0.238435	-0.135094	0.892538	0.998336	NOT_CHANGE	right-handed parallel beta-helix repeat-containing protein
G3A49_RS16350	1064.08	-0.0323246	0.215635	-0.149904	0.88084	0.998336	NOT_CHANGE	PGF-CTERM sorting domain-containing protein
G3A49_RS11410	1709.74	-0.032461	0.202204	-0.160536	0.872459	0.998336	NOT_CHANGE	diadenylate cyclase
G3A49_RS00630	253.48	-0.0326892	0.216122	-0.151254	0.879776	0.998336	NOT_CHANGE	cation:proton antiporter
G3A49_RS09385	1484.95	-0.032999	0.146721	-0.224909	0.82205	0.998336	NOT_CHANGE	aldo/keto reductase
G3A49_RS10920	2641.77	-0.0330908	0.209937	-0.157623	0.874754	0.998336	NOT_CHANGE	DUF555 domain-containing protein
G3A49_RS16920	2323.92	-0.0331305	0.191399	-0.173096	0.862576	0.998336	NOT_CHANGE	zinc-binding dehydrogenase
G3A49_RS09545	10864.3	-0.0332455	0.153851	-0.21609	0.828918	0.998336	NOT_CHANGE	HalX domain-containing protein
G3A49_RS07710	188.763	-0.0332926	0.263522	-0.126337	0.899465	0.998336	NOT_CHANGE	PAS domain-containing sensor histidine kinase
G3A49_RS09965	2170.2	-0.0333414	0.149795	-0.22258	0.823862	0.998336	NOT_CHANGE	ATP-dependent DNA helicase
G3A49_RS06820	704.655	-0.0336515	0.173738	-0.193691	0.846418	0.998336	NOT_CHANGE	helix-turn-helix domain-containing protein
G3A49_RS08255	383.352	-0.0338475	0.29689	-0.114007	0.909232	0.998336	NOT_CHANGE	ABC transporter ATP-binding protein
G3A49_RS11345	65.5154	-0.0340055	0.255512	-0.133088	0.894124	0.998336	NOT_CHANGE	class IV adenylate cyclase
G3A49_RS13185	53152.5	-0.0342493	0.245944	-0.139256	0.889247	0.998336	NOT_CHANGE	SHOCT domain-containing protein
G3A49_RS08710	490.099	-0.0345156	0.204398	-0.168864	0.865904	0.998336	NOT_CHANGE	diaminopimelate epimerase
G3A49_RS08360	143.306	-0.0346704	0.273331	-0.126844	0.899064	0.998336	NOT_CHANGE	hypothetical protein
G3A49_RS11215	76.7639	-0.0346843	0.25912	-0.133855	0.893518	0.998336	NOT_CHANGE	transcriptional regulator
G3A49_RS02315	2096.12	-0.034746	0.24995	-0.139012	0.889441	0.998336	NOT_CHANGE	PhnD/SsuA/transferrin family substrate-binding protein
G3A49_RS14735	3906.76	-0.0358176	0.162602	-0.220278	0.825654	0.998336	NOT_CHANGE	gephyrin-like molybdotransferase Glp
G3A49_RS17960	909.631	-0.0358326	0.18138	-0.197555	0.843393	0.998336	NOT_CHANGE	GNAT family N-acetyltransferase
G3A49_RS16365	202.576	-0.0358998	0.253195	-0.141787	0.887248	0.998336	NOT_CHANGE	hypothetical protein
G3A49_RS01275	730.964	-0.0365168	0.183062	-0.199478	0.841889	0.998336	NOT_CHANGE	hypothetical protein
G3A49_RS01560	354.262	-0.0365172	0.389621	-0.0937248	0.925328	0.998336	NOT_CHANGE	HTH-type transcriptional regulator Lrp
G3A49_RS09905	409.712	-0.0366279	0.265583	-0.137915	0.890308	0.998336	NOT_CHANGE	hypothetical protein
G3A49_RS00060	468.875	-0.0367367	0.196292	-0.187154	0.85154	0.998336	NOT_CHANGE	tRNA-intron lyase
G3A49_RS17420	343.376	-0.0367845	0.199741	-0.184161	0.853887	0.998336	NOT_CHANGE	16S ribosomal RNA methyltransferase A
G3A49_RS13070	407.233	-0.0371951	0.208654	-0.178263	0.858517	0.998336	NOT_CHANGE	zinc finger domain-containing protein
G3A49_RS07010	4.39583	-0.037414	1.2081	-0.0309693	0.975294	0.998336	NOT_CHANGE	xylose/arabinose ABC transporter permease XacI
G3A49_RS15975	1673.13	-0.0378136	0.197798	-0.191173	0.84839	0.998336	NOT_CHANGE	Glu-tRNA(Gln) amidotransferase subunit GatD
G3A49_RS09060	188.646	-0.0379508	0.271372	-0.139848	0.88878	0.998336	NOT_CHANGE	glycosyltransferase family 4 protein
G3A49_RS07185	19.0488	-0.0380305	0.496198	-0.0766438	0.938907	0.998336	NOT_CHANGE	TenA family protein
G3A49_RS02765	833.217	-0.0380553	0.188159	-0.202251	0.83972	0.998336	NOT_CHANGE	hypothetical protein
G3A49_RS11600	812.989	-0.038341	0.201154	-0.190605	0.848835	0.998336	NOT_CHANGE	CBS domain-containing protein
G3A49_RS15960	727.283	-0.0383776	0.354272	-0.108328	0.913736	0.998336	NOT_CHANGE	glutamine-hydrolyzing carbamoyl-phosphate synthase small subunit
G3A49_RS11525	713.65	-0.03842	0.218554	-0.175792	0.860457	0.998336	NOT_CHANGE	4-alpha-glucanotransferase
G3A49_RS16660	91.9504	-0.0384581	0.263278	-0.146074	0.883863	0.998336	NOT_CHANGE	DsbA family protein
G3A49_RS12505	1686.52	-0.0390821	0.311947	-0.125284	0.900298	0.998336	NOT_CHANGE	hypothetical protein
G3A49_RS08515	2063.84	-0.0395839	0.244622	-0.161817	0.87145	0.998336	NOT_CHANGE	Trk system potassium transporter TrkA
G3A49_RS13175	552.393	-0.0396965	0.230327	-0.172349	0.863163	0.998336	NOT_CHANGE	TrmB family transcriptional regulator sugar-binding domain-containing protein
G3A49_RS14765	21.5142	-0.0402585	0.412626	-0.0975666	0.922276	0.998336	NOT_CHANGE	hypothetical protein
G3A49_RS17315	24567.3	-0.0406822	0.174547	-0.233073	0.815705	0.998336	NOT_CHANGE	ribonuclease J
G3A49_RS11240	153.677	-0.0410233	0.22944	-0.178797	0.858097	0.998336	NOT_CHANGE	TIGR00725 family protein
G3A49_RS05580	31.2258	-0.0410276	0.421322	-0.0973781	0.922426	0.998336	NOT_CHANGE	ABC transporter substrate-binding protein
G3A49_RS10880	1435.34	-0.0412151	0.185129	-0.222629	0.823824	0.998336	NOT_CHANGE	winged helix-turn-helix domain-containing protein
G3A49_RS06980	33326.2	-0.0419957	0.46313	-0.090678	0.927748	0.998336	NOT_CHANGE	IucA/IucC family siderophore biosynthesis protein
G3A49_RS16410	1042.09	-0.041997	0.366195	-0.114685	0.908695	0.998336	NOT_CHANGE	30S ribosomal protein S5
G3A49_RS07785	4.17455	-0.042209	0.953153	-0.0442835	0.964678	0.998336	NOT_CHANGE	ABC transporter ATP-binding protein
G3A49_RS10215	1271.13	-0.0422422	0.194328	-0.217375	0.827916	0.998336	NOT_CHANGE	phosphopentomutase/phosphoglucosamine mutase
G3A49_RS12655	17.4364	-0.0422788	0.589799	-0.0716833	0.942854	0.998336	NOT_CHANGE	DUF3179 domain-containing (seleno)protein
G3A49_RS08805	13195.6	-0.0431063	0.256386	-0.168131	0.86648	0.998336	NOT_CHANGE	helix-turn-helix domain-containing protein
G3A49_RS14285	1296.52	-0.0432887	0.18286	-0.236731	0.812865	0.998336	NOT_CHANGE	DUF4350 domain-containing protein
G3A49_RS07430	142.355	-0.0437544	0.453808	-0.096416	0.92319	0.998336	NOT_CHANGE	MarR family transcriptional regulator
G3A49_RS03930	249.753	-0.0442985	0.219392	-0.201915	0.839983	0.998336	NOT_CHANGE	S-adenosyl-l-methionine hydroxide adenosyltransferase family protein
G3A49_RS15100	4350.94	-0.0443248	0.229763	-0.192915	0.847025	0.998336	NOT_CHANGE	phosphate ABC transporter ATP-binding protein PstB
G3A49_RS17010	1046.11	-0.0444324	0.143706	-0.30919	0.757177	0.998336	NOT_CHANGE	alanine--glyoxylate aminotransferase family protein
G3A49_RS16745	803.762	-0.0444591	0.157583	-0.282131	0.777843	0.998336	NOT_CHANGE	deoxyribose-phosphate aldolase
G3A49_RS11940	16096.9	-0.0451219	0.929474	-0.0485456	0.961281	0.998336	NOT_CHANGE	catalase/peroxidase HPI
G3A49_RS03805	87.8761	-0.0454188	0.368199	-0.123354	0.901827	0.998336	NOT_CHANGE	DUF5791 family protein
G3A49_RS00640	308.813	-0.0455218	0.188377	-0.241652	0.80905	0.998336	NOT_CHANGE	dolichol kinase
G3A49_RS00265	518.038	-0.0455765	0.174171	-0.261677	0.793571	0.998336	NOT_CHANGE	phosphoribosyl-AMP cyclohydrolase
G3A49_RS05785	884.176	-0.0457946	0.298699	-0.153314	0.878151	0.998336	NOT_CHANGE	hydantoinase/oxoprolinase family protein
G3A49_RS07085	215.7	-0.0458199	0.326626	-0.140283	0.888437	0.998336	NOT_CHANGE	helix-turn-helix domain-containing protein
G3A49_RS08995	93.7329	-0.0464414	0.308722	-0.150431	0.880424	0.998336	NOT_CHANGE	hypothetical protein
G3A49_RS12345	14580.3	-0.0468898	0.275129	-0.170429	0.864673	0.998336	NOT_CHANGE	hypothetical protein
G3A49_RS12715	261.65	-0.0469995	0.301684	-0.155791	0.876198	0.998336	NOT_CHANGE	hypothetical protein
G3A49_RS14920	508.888	-0.0472055	0.55237	-0.0854599	0.931896	0.998336	NOT_CHANGE	MATE family efflux transporter
G3A49_RS02740	40268.6	-0.0473452	0.30893	-0.153255	0.878197	0.998336	NOT_CHANGE	DNA starvation/stationary phase protection protein DpsA
G3A49_RS00295	88.4407	-0.0477768	0.23063	-0.207158	0.835887	0.998336	NOT_CHANGE	homoserine O-acetyltransferase
G3A49_RS17305	574.627	-0.0478719	0.285057	-0.167938	0.866632	0.998336	NOT_CHANGE	50S ribosomal protein L37e
G3A49_RS00660	36.0364	-0.0483614	0.362328	-0.133474	0.893818	0.998336	NOT_CHANGE	hypothetical protein
G3A49_RS02035	2375.26	-0.0492317	0.168006	-0.293035	0.769495	0.998336	NOT_CHANGE	ribonuclease R family protein
G3A49_RS14115	393.547	-0.0492462	0.215207	-0.228832	0.818999	0.998336	NOT_CHANGE	hypothetical protein
G3A49_RS09770	298.401	-0.0497897	0.201182	-0.247486	0.804533	0.998336	NOT_CHANGE	prephenate dehydrogenase/arogenate dehydrogenase family protein
G3A49_RS09185	81.5055	-0.0500544	0.244212	-0.204963	0.837601	0.998336	NOT_CHANGE	ABC transporter ATP-binding protein
G3A49_RS03480	1377.08	-0.0500953	0.202372	-0.24754	0.80449	0.998336	NOT_CHANGE	Asp-tRNA(Asn)/Glu-tRNA(Gln) amidotransferase subunit GatB
G3A49_RS00250	614.618	-0.05039	0.220474	-0.228553	0.819216	0.998336	NOT_CHANGE	phosphoglucosamine mutase
G3A49_RS10935	1416.18	-0.0505478	0.206848	-0.244372	0.806943	0.998336	NOT_CHANGE	hypothetical protein
G3A49_RS01725	539.023	-0.0506567	0.213171	-0.237634	0.812165	0.998336	NOT_CHANGE	radical SAM protein
G3A49_RS08550	428.585	-0.0508976	0.153464	-0.331658	0.740147	0.998336	NOT_CHANGE	Na+/H+ antiporter subunit E
G3A49_RS15635	374.752	-0.0511188	0.235238	-0.217306	0.82797	0.998336	NOT_CHANGE	HD domain-containing protein
G3A49_RS11340	2149.35	-0.0511724	0.325442	-0.15724	0.875056	0.998336	NOT_CHANGE	DUF6789 family protein
G3A49_RS04975	4536.64	-0.0515906	0.124688	-0.413756	0.679052	0.998336	NOT_CHANGE	phosphotransacetylase family protein
G3A49_RS01950	2624.59	-0.0518022	0.178717	-0.289856	0.771927	0.998336	NOT_CHANGE	DNA-directed RNA polymerase subunit B''
G3A49_RS04720	3784.98	-0.0518291	0.159265	-0.325427	0.744858	0.998336	NOT_CHANGE	bifunctional 4-hydroxy-2-oxoglutarate aldolase/2-dehydro-3-deoxy-phosphogluconate aldolase
G3A49_RS00650	1714.35	-0.052292	0.167142	-0.312859	0.754388	0.998336	NOT_CHANGE	CBS domain-containing protein
G3A49_RS13035	718.864	-0.052382	0.222667	-0.235248	0.814016	0.998336	NOT_CHANGE	pyridoxamine 5'-phosphate oxidase family protein
G3A49_RS02845	5334.52	-0.0524051	0.185488	-0.282526	0.77754	0.998336	NOT_CHANGE	50S ribosomal protein L15e
G3A49_RS14180	325.207	-0.0526823	0.206663	-0.254919	0.798786	0.998336	NOT_CHANGE	hypothetical protein
G3A49_RS09835	306.001	-0.0527577	0.215948	-0.244307	0.806993	0.998336	NOT_CHANGE	DUF5796 family protein
G3A49_RS14990	1076.43	-0.0529532	0.167785	-0.315601	0.752305	0.998336	NOT_CHANGE	enhanced intracellular survival protein Eis
G3A49_RS12290	4413.55	-0.0531798	0.146418	-0.363207	0.71645	0.998336	NOT_CHANGE	DNA-binding protein
G3A49_RS06875	1815.83	-0.0533435	0.46814	-0.113948	0.909279	0.998336	NOT_CHANGE	precorrin-6Y C5,15-methyltransferase (decarboxylating) subunit CbiT
G3A49_RS17295	246.358	-0.053723	0.198865	-0.270148	0.787046	0.998336	NOT_CHANGE	DUF420 domain-containing protein
G3A49_RS11910	82.0966	-0.0540558	0.308734	-0.175088	0.86101	0.998336	NOT_CHANGE	DUF917 family protein
G3A49_RS15110	42694	-0.0540967	0.236616	-0.228626	0.81916	0.998336	NOT_CHANGE	CDC48 family AAA ATPase
G3A49_RS00120	384.006	-0.0541359	0.166192	-0.325744	0.744618	0.998336	NOT_CHANGE	phosphoserine phosphatase SerB
G3A49_RS11365	767.47	-0.0541405	0.377599	-0.143381	0.885989	0.998336	NOT_CHANGE	hypothetical protein
G3A49_RS01405	1213.65	-0.0546554	0.194051	-0.281655	0.778208	0.998336	NOT_CHANGE	replication factor C small subunit
G3A49_RS14480	292.603	-0.055043	0.215044	-0.255962	0.79798	0.998336	NOT_CHANGE	hypothetical protein
G3A49_RS00365	7350.9	-0.0553283	0.201433	-0.274674	0.783567	0.998336	NOT_CHANGE	universal stress protein
G3A49_RS12495	213.422	-0.0553356	0.27066	-0.204447	0.838004	0.998336	NOT_CHANGE	transcription elongation factor subunit Spt4
G3A49_RS03650	1182.2	-0.0553356	0.259378	-0.21334	0.831062	0.998336	NOT_CHANGE	PHP domain-containing protein
G3A49_RS08490	161.719	-0.0556685	0.285696	-0.194852	0.845509	0.998336	NOT_CHANGE	Asp-tRNA(Asn)/Glu-tRNA(Gln) amidotransferase subunit GatC
G3A49_RS02055	1166.21	-0.0557082	0.335522	-0.166035	0.86813	0.998336	NOT_CHANGE	cell division protein SepF
G3A49_RS14230	575.459	-0.055749	0.204746	-0.272283	0.785404	0.998336	NOT_CHANGE	hypothetical protein
G3A49_RS10680	781.784	-0.055768	0.375444	-0.148539	0.881918	0.998336	NOT_CHANGE	ketol-acid reductoisomerase
G3A49_RS08495	1535.63	-0.0560599	0.173386	-0.323323	0.74645	0.998336	NOT_CHANGE	Asp-tRNA(Asn)/Glu-tRNA(Gln) amidotransferase subunit GatA
G3A49_RS09755	4898.76	-0.0562467	0.22545	-0.249487	0.802984	0.998336	NOT_CHANGE	hypothetical protein
G3A49_RS03470	482.946	-0.0562868	0.21131	-0.266371	0.789953	0.998336	NOT_CHANGE	DNA topoisomerase I
G3A49_RS10860	1525.49	-0.056419	0.178795	-0.315552	0.752343	0.998336	NOT_CHANGE	hypothetical protein
G3A49_RS02550	26045.4	-0.0566181	0.327665	-0.172793	0.862814	0.998336	NOT_CHANGE	helix-turn-helix domain-containing protein
G3A49_RS03190	61.9217	-0.0566318	0.304238	-0.186143	0.852332	0.998336	NOT_CHANGE	MoaD/ThiS family protein
G3A49_RS09920	2260.52	-0.0566445	0.240122	-0.235899	0.813511	0.998336	NOT_CHANGE	thioredoxin
G3A49_RS06855	156.271	-0.0566546	0.200013	-0.283255	0.776981	0.998336	NOT_CHANGE	Lrp/AsnC family transcriptional regulator
G3A49_RS18155	16.4745	-0.0567749	0.55704	-0.101923	0.918818	0.998336	NOT_CHANGE	SWIM zinc finger domain-containing protein
G3A49_RS09510	652.969	-0.0568061	0.160679	-0.353538	0.723685	0.998336	NOT_CHANGE	PH domain-containing protein
G3A49_RS12945	27.0238	-0.0570571	0.354307	-0.161039	0.872063	0.998336	NOT_CHANGE	type II toxin-antitoxin system HicA family toxin
G3A49_RS08645	10628.2	-0.0572304	0.20608	-0.27771	0.781235	0.998336	NOT_CHANGE	glucose 1-dehydrogenase
G3A49_RS11780	895.971	-0.0573255	0.248992	-0.23023	0.817913	0.998336	NOT_CHANGE	hypothetical protein
G3A49_RS01880	73.3664	-0.05734	0.301643	-0.190093	0.849237	0.998336	NOT_CHANGE	orotate phosphoribosyltransferase
G3A49_RS06675	137.391	-0.0579118	0.316942	-0.18272	0.855017	0.998336	NOT_CHANGE	aldehyde dehydrogenase family protein
G3A49_RS06825	18966.8	-0.0581746	0.365292	-0.159255	0.873468	0.998336	NOT_CHANGE	IS200/IS605-like element ISHal1 family transposase
G3A49_RS03705	7878.4	-0.0582581	0.167005	-0.34884	0.72721	0.998336	NOT_CHANGE	transcription initiation factor IIB family protein
G3A49_RS16700	5783.71	-0.0582639	0.143214	-0.406831	0.684132	0.998336	NOT_CHANGE	type II methionyl aminopeptidase
G3A49_RS03995	625.032	-0.0583125	0.195095	-0.298893	0.765022	0.998336	NOT_CHANGE	site-specific DNA-methyltransferase
G3A49_RS10125	358.018	-0.0583285	0.336957	-0.173104	0.86257	0.998336	NOT_CHANGE	hypothetical protein
G3A49_RS04660	3464.37	-0.0584313	0.189601	-0.308181	0.757945	0.998336	NOT_CHANGE	pyridoxamine 5'-phosphate oxidase family protein
G3A49_RS12500	1301.31	-0.0589038	0.286685	-0.205465	0.837209	0.998336	NOT_CHANGE	DNA-directed RNA polymerase
G3A49_RS03340	5704.45	-0.0599229	0.294963	-0.203154	0.839015	0.998336	NOT_CHANGE	hypothetical protein
G3A49_RS12190	999.535	-0.0606651	0.289076	-0.209859	0.833778	0.998336	NOT_CHANGE	PAS domain-containing sensor histidine kinase
G3A49_RS09995	5204.28	-0.0607125	0.195438	-0.310648	0.756068	0.998336	NOT_CHANGE	bacterio-opsin activator domain-containing protein
G3A49_RS07715	4809.86	-0.0607306	0.16168	-0.375623	0.707197	0.998336	NOT_CHANGE	outer membrane lipoprotein carrier protein LolA
G3A49_RS09435	825.066	-0.0608703	0.180084	-0.338011	0.735355	0.998336	NOT_CHANGE	NUDIX hydrolase
G3A49_RS11100	2379.13	-0.0617577	0.161262	-0.382964	0.701746	0.998336	NOT_CHANGE	DUF790 family protein
G3A49_RS17155	489.717	-0.0617587	0.285002	-0.216696	0.828445	0.998336	NOT_CHANGE	ABC transporter ATP-binding protein
G3A49_RS16500	321.125	-0.0618327	0.344781	-0.179339	0.857671	0.998336	NOT_CHANGE	50S ribosomal protein L23
G3A49_RS06040	2974.7	-0.0619187	0.346305	-0.178798	0.858096	0.998336	NOT_CHANGE	helix-turn-helix domain-containing protein
G3A49_RS00320	1037.12	-0.0622213	0.296487	-0.209862	0.833776	0.998336	NOT_CHANGE	NAD-dependent DNA ligase LigA
G3A49_RS17810	558.075	-0.0624626	0.234553	-0.266305	0.790005	0.998336	NOT_CHANGE	MgtC/SapB family protein
G3A49_RS12640	1461.33	-0.0626736	0.224268	-0.279458	0.779893	0.998336	NOT_CHANGE	hypothetical protein
G3A49_RS07625	99.7739	-0.0627572	0.262616	-0.238969	0.811129	0.998336	NOT_CHANGE	NADH-ubiquinone oxidoreductase-F iron-sulfur binding region domain-containing protein
G3A49_RS06220	592.801	-0.0629037	0.223673	-0.281231	0.778533	0.998336	NOT_CHANGE	M20 family metallopeptidase
G3A49_RS03720	215.977	-0.0629217	0.177819	-0.353853	0.723449	0.998336	NOT_CHANGE	CPBP family glutamic-type intramembrane protease
G3A49_RS07385	91.2962	-0.0634428	0.345742	-0.183498	0.854407	0.998336	NOT_CHANGE	glycerophosphodiester phosphodiesterase
G3A49_RS02805	962.405	-0.0637911	0.185243	-0.344366	0.730571	0.998336	NOT_CHANGE	DNA mismatch repair endonuclease MutL
[truncated: 1,369 more rows]

## Sheet: sheet2
	baseMean	log2FoldChange	lfcSE	stat	pvalue	padj	group	annotation
G3A49_RS00005	3625.19	0.107775	0.212243	0.50779	0.611601	0.797309	NOT_CHANGE	non-histone chromosomal MC1 family protein
G3A49_RS00010	126.572	-0.127785	0.256294	-0.498588	0.61807	0.800125	NOT_CHANGE	hypothetical protein
G3A49_RS00015	341.111	-0.168327	0.260417	-0.646375	0.518036	0.727871	NOT_CHANGE	quinone-dependent dihydroorotate dehydrogenase
G3A49_RS00020	325.389	-0.294948	0.215055	-1.3715	0.170219	0.412155	NOT_CHANGE	DUF6498-containing protein
G3A49_RS00025	3159.54	0.137307	0.173754	0.790238	0.429389	0.664776	NOT_CHANGE	valine--tRNA ligase
G3A49_RS00030	6648.66	0.935231	0.216147	4.32684	1.51266e-05	0.000386348	NOT_CHANGE	PLP-dependent aspartate aminotransferase family protein
G3A49_RS00035	672.597	-0.154373	0.256271	-0.602382	0.54692	0.751046	NOT_CHANGE	phenylalanine--tRNA ligase subunit beta
G3A49_RS00040	593.517	-0.0597534	0.228782	-0.261181	0.793953	0.908016	NOT_CHANGE	phenylalanine--tRNA ligase subunit alpha
G3A49_RS00045	406.961	0.105826	0.572382	0.184887	0.853317	0.936346	NOT_CHANGE	FAD-binding oxidoreductase
G3A49_RS00050	100.862	-0.18908	0.397186	-0.476049	0.63404	0.809261	NOT_CHANGE	ornithine cyclodeaminase family protein
G3A49_RS00055	1477.85	0.104374	0.242324	0.430723	0.66667	0.831254	NOT_CHANGE	tryptophan--tRNA ligase
G3A49_RS00060	468.875	0.0688685	0.196469	0.350531	0.72594	0.868018	NOT_CHANGE	tRNA-intron lyase
G3A49_RS00065	8.00134	-0.347216	0.832184	-0.417235	0.676507	0.838441	NOT_CHANGE	Sjogren's syndrome/scleroderma autoantigen 1 family protein
G3A49_RS00070	142.619	-0.123486	0.275158	-0.44878	0.65359	0.822738	NOT_CHANGE	HAD family phosphatase
G3A49_RS00075	1735.22	-0.538744	0.244841	-2.20038	0.0277797	0.133903	NOT_CHANGE	DEAD/DEAH box helicase
G3A49_RS00080	3208.58	0.335141	0.146467	2.28816	0.0221282	0.112974	NOT_CHANGE	lipoyl synthase
G3A49_RS00085	4342.37	0.402777	0.40902	0.984736	0.324754	0.580286	NOT_CHANGE	pyruvate dehydrogenase (acetyl-transferring) E1 component subunit alpha
G3A49_RS00090	4569.08	0.347842	0.438572	0.793124	0.427706	0.662793	NOT_CHANGE	alpha-ketoacid dehydrogenase subunit beta
G3A49_RS00095	7864.11	0.287171	0.333976	0.859856	0.389868	0.632188	NOT_CHANGE	dihydrolipoamide acetyltransferase family protein
G3A49_RS00100	10464.8	0.347693	0.298701	1.16401	0.244418	0.503358	NOT_CHANGE	dihydrolipoyl dehydrogenase
G3A49_RS00105	138.651	0.319135	0.362373	0.880681	0.37849	0.625687	NOT_CHANGE	helix-turn-helix transcriptional regulator
G3A49_RS00110	2146.47	0.338001	0.250035	1.35182	0.176434	0.423466	NOT_CHANGE	DUF2178 domain-containing protein
G3A49_RS00115	24.7012	-0.885308	0.492714	-1.7968	0.0723673	0.246183	NOT_CHANGE	hypothetical protein
G3A49_RS00120	384.006	-0.0364659	0.166777	-0.21865	0.826922	0.921404	NOT_CHANGE	phosphoserine phosphatase SerB
G3A49_RS00125	320.499	-0.531734	0.263757	-2.016	0.0437999	0.181216	NOT_CHANGE	hypothetical protein
G3A49_RS00130	2063.48	0.0872714	0.14421	0.605169	0.545067	0.750692	NOT_CHANGE	hypothetical protein
G3A49_RS00135	1933.79	0.170027	0.158267	1.0743	0.282689	0.542647	NOT_CHANGE	phosphoglycerate dehydrogenase
G3A49_RS00140	385.961	0.919148	0.314208	2.92528	0.00344143	0.0303824	NOT_CHANGE	hypothetical protein
G3A49_RS00145	851.904	0.309298	0.204889	1.50959	0.131149	0.355999	NOT_CHANGE	threonine synthase
G3A49_RS00150	2398.65	0.290195	0.140638	2.06341	0.0390733	0.169747	NOT_CHANGE	helix-turn-helix domain-containing protein
G3A49_RS00155	411.017	-0.405207	0.180596	-2.24372	0.0248501	0.123612	NOT_CHANGE	hypothetical protein
G3A49_RS00160	2330.62	0.171901	0.245022	0.701574	0.482945	0.707047	NOT_CHANGE	DUF5828 family protein
G3A49_RS00165	52.0857	0.452617	0.408536	1.1079	0.267906	0.526694	NOT_CHANGE	hypothetical protein
G3A49_RS00170	41.0114	0.0782158	0.350962	0.222861	0.823644	0.91864	NOT_CHANGE	cupin domain-containing protein
G3A49_RS00175	58.168	0.210118	0.321659	0.65323	0.513608	0.725885	NOT_CHANGE	hypothetical protein
G3A49_RS00180	4801.38	2.67701	0.370818	7.2192	5.22941e-13	9.0634e-11	UP	carbon starvation protein A
G3A49_RS00185	86.8173	0.618292	0.283152	2.1836	0.0289915	0.136579	NOT_CHANGE	TRC40/GET3/ArsA family transport-energizing ATPase
G3A49_RS00190	25.8972	0.668566	0.427895	1.56245	0.118182	0.333481	NOT_CHANGE	hypothetical protein
G3A49_RS00195	194.635	0.224622	0.231155	0.971735	0.331182	0.58502	NOT_CHANGE	GTP-binding protein
G3A49_RS00200	17.1501	-0.0932628	0.555493	-0.167892	0.866668	0.94213	NOT_CHANGE	hypothetical protein
G3A49_RS00205	323.75	-0.373211	0.260085	-1.43496	0.151299	0.383547	NOT_CHANGE	uracil phosphoribosyltransferase
G3A49_RS00210	409.132	-0.526747	0.207476	-2.53883	0.0111223	0.0703798	NOT_CHANGE	hypothetical protein
G3A49_RS00215	3417.67	-0.512012	0.272487	-1.87903	0.0602402	0.222889	NOT_CHANGE	YigZ family protein
G3A49_RS00220	284.902	-0.328055	0.224534	-1.46105	0.144002	0.372739	NOT_CHANGE	ACT domain-containing protein
G3A49_RS00225	1437.75	0.0192915	0.16856	0.114449	0.908882	0.960169	NOT_CHANGE	hypothetical protein
G3A49_RS00230	367.951	-0.120314	0.227722	-0.528337	0.597265	0.78956	NOT_CHANGE	imidazoleglycerol-phosphate dehydratase HisB
G3A49_RS18830	58.8487	-0.20291	0.345245	-0.587728	0.556715	0.756921	NOT_CHANGE	hypothetical protein
G3A49_RS00240	188.801	-0.528096	0.289746	-1.82261	0.0683619	0.237715	NOT_CHANGE	hypothetical protein
G3A49_RS00245	1065.44	0.0482874	0.190012	0.254128	0.799397	0.910555	NOT_CHANGE	1-(5-phosphoribosyl)-5-[(5-phosphoribosylamino)methylideneamino]imidazole-4-carboxamide isomerase
G3A49_RS00250	614.618	0.164672	0.220401	0.747148	0.454975	0.686916	NOT_CHANGE	phosphoglucosamine mutase
G3A49_RS00255	66.5906	-0.191958	0.409081	-0.469241	0.638897	0.812269	NOT_CHANGE	DUF3800 domain-containing protein
G3A49_RS00260	64.3411	0.0737687	0.319817	0.230659	0.81758	0.916899	NOT_CHANGE	hypothetical protein
G3A49_RS00265	518.038	-0.0312294	0.1746	-0.178863	0.858045	0.939343	NOT_CHANGE	phosphoribosyl-AMP cyclohydrolase
G3A49_RS00270	225.933	0.545417	0.217951	2.50248	0.0123327	0.0753585	NOT_CHANGE	A24 family peptidase
G3A49_RS00275	144.253	-0.51391	0.25265	-2.03408	0.0419437	0.176625	NOT_CHANGE	hypothetical protein
G3A49_RS00280	29795.3	-0.567196	0.211534	-2.68135	0.00733263	0.0522803	NOT_CHANGE	ferredoxin Fer
G3A49_RS00285	1015.98	0.5014	0.220774	2.2711	0.0231407	0.116162	NOT_CHANGE	inorganic phosphate transporter
G3A49_RS00290	159.321	0.0711416	0.335812	0.21185	0.832224	0.925531	NOT_CHANGE	O-acetylhomoserine aminocarboxypropyltransferase/cysteine synthase family protein
G3A49_RS00295	88.4407	-0.228712	0.234803	-0.974056	0.330029	0.583978	NOT_CHANGE	homoserine O-acetyltransferase
G3A49_RS00300	61.1147	-0.0447221	0.357717	-0.125021	0.900507	0.956088	NOT_CHANGE	O-acetylhomoserine aminocarboxypropyltransferase/cysteine synthase family protein
G3A49_RS00320	1037.12	-0.342869	0.296869	-1.15495	0.248111	0.508043	NOT_CHANGE	NAD-dependent DNA ligase LigA
G3A49_RS00325	306.624	0.148704	0.459687	0.32349	0.746324	0.878986	NOT_CHANGE	ABC transporter permease
G3A49_RS00330	409.97	0.507058	0.383809	1.32112	0.186462	0.435166	NOT_CHANGE	ABC transporter ATP-binding protein
G3A49_RS00335	207.465	-0.685682	0.190589	-3.5977	0.00032104	0.00482733	NOT_CHANGE	hypothetical protein
G3A49_RS00340	50.5864	-0.423434	0.330103	-1.28273	0.199586	0.451922	NOT_CHANGE	hypothetical protein
G3A49_RS00345	269.619	0.255961	0.306022	0.836414	0.402922	0.643006	NOT_CHANGE	methyl-accepting chemotaxis protein
G3A49_RS00350	620.498	-0.239008	0.174663	-1.3684	0.171188	0.414198	NOT_CHANGE	excinuclease ABC subunit C
G3A49_RS00355	4538.25	0.213309	0.157618	1.35333	0.175951	0.422924	NOT_CHANGE	malate dehydrogenase
G3A49_RS00360	1131.42	0.0390631	0.161046	0.242558	0.808348	0.91445	NOT_CHANGE	Sjogren's syndrome/scleroderma autoantigen 1 family protein
G3A49_RS00365	7350.9	0.377393	0.201391	1.87393	0.0609405	0.224174	NOT_CHANGE	universal stress protein
G3A49_RS00370	18595.9	-0.352944	0.380639	-0.927242	0.353801	0.604915	NOT_CHANGE	DEAD/DEAH box helicase
G3A49_RS00375	6949.99	-0.145849	0.169688	-0.859509	0.390059	0.632188	NOT_CHANGE	Zn-ribbon containing protein
G3A49_RS00380	3703.93	-0.175022	0.209821	-0.834148	0.404198	0.643006	NOT_CHANGE	DUF2073 domain-containing protein
G3A49_RS00385	7555.84	-0.160997	0.233351	-0.689937	0.490234	0.712296	NOT_CHANGE	Era-like GTP-binding protein
G3A49_RS00395	725.304	0.108834	0.244097	0.445863	0.655696	0.82507	NOT_CHANGE	Cdc6/Cdc18 family protein
G3A49_RS00400	1556.48	-0.175917	0.176009	-0.999475	0.317565	0.574899	NOT_CHANGE	S26 family signal peptidase
G3A49_RS00405	1568.38	0.036781	0.160899	0.228597	0.819182	0.916899	NOT_CHANGE	DNA-directed DNA polymerase II small subunit
G3A49_RS00410	473.504	-0.227619	0.170386	-1.3359	0.181581	0.427715	NOT_CHANGE	NADH:flavin oxidoreductase
G3A49_RS00415	3417.79	0.100862	0.343248	0.293845	0.768876	0.895617	NOT_CHANGE	ZIP family metal transporter
G3A49_RS00420	1884.78	0.0031568	0.247674	0.0127458	0.989831	0.994967	NOT_CHANGE	hypothetical protein
G3A49_RS00425	684.005	0.193655	0.219143	0.883692	0.376862	0.625193	NOT_CHANGE	aspartate kinase
G3A49_RS00430	6550.53	-0.465436	0.39975	-1.16432	0.244296	0.503358	NOT_CHANGE	tryptophanase
G3A49_RS00435	3113.8	0.358355	0.219316	1.63397	0.102265	0.304759	NOT_CHANGE	metallophosphoesterase
G3A49_RS00440	43.1487	-0.180509	0.322709	-0.559357	0.575918	0.77345	NOT_CHANGE	IMP cyclohydrolase
G3A49_RS00450	424.309	-0.244353	0.225927	-1.08156	0.279449	0.538852	NOT_CHANGE	KEOPS complex subunit Cgi121
G3A49_RS00455	1761.23	-0.163965	0.178646	-0.917822	0.358712	0.608684	NOT_CHANGE	ATP-dependent DNA helicase
G3A49_RS00460	185.067	-0.254433	0.259801	-0.979338	0.327413	0.580286	NOT_CHANGE	ferredoxin
G3A49_RS00465	2533.3	0.190217	0.16689	1.13977	0.25438	0.514542	NOT_CHANGE	hypothetical protein
G3A49_RS00470	1627	-0.337302	0.297527	-1.13368	0.256928	0.517014	NOT_CHANGE	hypothetical protein
G3A49_RS00475	485.18	-0.384547	0.15371	-2.50176	0.0123576	0.0753585	NOT_CHANGE	DUF2391 family protein
G3A49_RS00480	542.458	-0.200265	0.16415	-1.22001	0.22246	0.477238	NOT_CHANGE	class I SAM-dependent methyltransferase
G3A49_RS00485	425.068	-0.515733	0.202287	-2.54951	0.0107876	0.068844	NOT_CHANGE	ABC transporter ATP-binding protein
G3A49_RS00490	804.391	-0.468907	0.352216	-1.3313	0.183089	0.429425	NOT_CHANGE	iron ABC transporter permease
G3A49_RS00495	68.4009	-0.269095	0.430854	-0.624562	0.532259	0.73986	NOT_CHANGE	thiamine ABC transporter substrate binding subunit
G3A49_RS00500	236.079	0.330871	0.208087	1.59006	0.111821	0.323005	NOT_CHANGE	AI-2E family transporter
G3A49_RS00505	1162.11	-0.312893	0.203821	-1.53513	0.124751	0.344636	NOT_CHANGE	sulfurtransferase
G3A49_RS00510	16110.8	-0.316577	0.230296	-1.37465	0.16924	0.411216	NOT_CHANGE	sulfurtransferase
G3A49_RS00515	261.921	0.305157	0.344273	0.886379	0.375413	0.623783	NOT_CHANGE	short-chain fatty acid transporter
G3A49_RS00520	1575.39	-0.291569	0.19623	-1.48585	0.137319	0.361751	NOT_CHANGE	hypothetical protein
G3A49_RS00525	688.428	-0.246731	0.247416	-0.997233	0.318652	0.575815	NOT_CHANGE	hypothetical protein
G3A49_RS00530	1724.17	0.330913	0.151008	2.19136	0.028426	0.13527	NOT_CHANGE	excinuclease ABC subunit UvrB
G3A49_RS00535	117.331	0.256114	0.22407	1.14301	0.253036	0.512452	NOT_CHANGE	NUDIX hydrolase
G3A49_RS00540	31.2577	-0.581693	0.449702	-1.29351	0.195835	0.447216	NOT_CHANGE	hypothetical protein
G3A49_RS00545	117.711	-0.822189	0.454249	-1.81	0.0702963	0.24131	NOT_CHANGE	sulfite exporter TauE/SafE family protein
G3A49_RS00550	84.7088	-0.604328	0.352555	-1.71414	0.0865033	0.276917	NOT_CHANGE	universal stress protein
G3A49_RS16730	8633.73	-1.00348	0.20894	-4.80271	1.56532e-06	6.26757e-05	NOT_CHANGE	PQQ-binding-like beta-propeller repeat protein
G3A49_RS00560	14817.9	0.760231	0.226708	3.35334	0.000798421	0.0101587	NOT_CHANGE	SPFH domain-containing protein
G3A49_RS00565	536.197	-0.190126	0.259034	-0.733982	0.46296	0.691709	NOT_CHANGE	hypothetical protein
G3A49_RS00570	931.626	-0.234729	0.211234	-1.11123	0.266469	0.524811	NOT_CHANGE	2'-5' RNA ligase family protein
G3A49_RS00575	930.948	-0.0693891	0.188751	-0.367622	0.713155	0.858655	NOT_CHANGE	cytochrome P450
G3A49_RS00580	9902.3	0.0859593	0.244568	0.351474	0.725233	0.867487	NOT_CHANGE	ATP-dependent DNA helicase
G3A49_RS00585	122.21	-0.207684	0.369777	-0.561646	0.574357	0.772298	NOT_CHANGE	ornithine carbamoyltransferase
G3A49_RS00590	180.403	0.145918	0.358457	0.407072	0.683955	0.842049	NOT_CHANGE	[LysW]-lysine hydrolase
G3A49_RS00595	268.64	-0.33208	0.297971	-1.11447	0.265077	0.523058	NOT_CHANGE	aspartate aminotransferase family protein
G3A49_RS00600	186.024	-0.0856526	0.367573	-0.233022	0.815744	0.916899	NOT_CHANGE	acetylglutamate/acetylaminoadipate kinase
G3A49_RS00605	530.012	-0.31404	0.255141	-1.23085	0.218379	0.473107	NOT_CHANGE	N-acetyl-gamma-glutamyl-phosphate reductase
G3A49_RS00610	663.261	-0.207574	0.302075	-0.687159	0.491982	0.713149	NOT_CHANGE	lysine biosynthesis protein LysX
G3A49_RS00615	55.7555	-0.0134753	0.491913	-0.0273936	0.978146	0.989168	NOT_CHANGE	lysine biosynthesis protein LysW
G3A49_RS00620	1198.65	-0.277216	0.246925	-1.12267	0.261577	0.521097	NOT_CHANGE	argininosuccinate lyase
G3A49_RS00625	1458.52	-0.0323267	0.227591	-0.142038	0.88705	0.950051	NOT_CHANGE	argininosuccinate synthase
G3A49_RS00630	253.48	0.232446	0.215716	1.07756	0.281231	0.540943	NOT_CHANGE	cation:proton antiporter
G3A49_RS00635	302.94	0.219984	0.227783	0.965761	0.334164	0.587164	NOT_CHANGE	cation:proton antiporter regulatory subunit
G3A49_RS00640	308.813	-0.146362	0.189532	-0.772232	0.439977	0.674195	NOT_CHANGE	dolichol kinase
G3A49_RS00645	3251.52	-0.0386119	0.14948	-0.258309	0.796169	0.909079	NOT_CHANGE	glycine--tRNA ligase
G3A49_RS00650	1714.35	-0.0392944	0.167281	-0.2349	0.814286	0.916493	NOT_CHANGE	CBS domain-containing protein
G3A49_RS00655	412.03	0.134053	0.217237	0.617082	0.537181	0.743999	NOT_CHANGE	hypothetical protein
G3A49_RS00660	36.0364	0.0356326	0.363819	0.0979406	0.921979	0.96752	NOT_CHANGE	hypothetical protein
G3A49_RS00665	370.422	0.288239	0.216886	1.32899	0.183851	0.430905	NOT_CHANGE	ABC transporter ATP-binding protein
G3A49_RS00670	284.49	0.197411	0.25925	0.761471	0.446376	0.680517	NOT_CHANGE	ABC transporter ATP-binding protein
G3A49_RS00675	442.257	0.349379	0.221995	1.57382	0.11553	0.329527	NOT_CHANGE	ABC transporter permease
G3A49_RS00680	301.932	-0.172528	0.214909	-0.802795	0.422093	0.658745	NOT_CHANGE	ABC transporter permease
G3A49_RS00685	10737.7	0.80009	0.22836	3.50363	0.000458963	0.0065427	NOT_CHANGE	ABC transporter substrate-binding protein
G3A49_RS18515	21.8157	-0.650437	0.591313	-1.09999	0.271338	0.52902	NOT_CHANGE	hypothetical protein
G3A49_RS00690	624.223	0.0982448	0.171129	0.574096	0.565903	0.764991	NOT_CHANGE	PPC domain-containing DNA-binding protein
G3A49_RS00695	3238.54	0.244987	0.259248	0.944989	0.344665	0.597988	NOT_CHANGE	DNA polymerase II large subunit
G3A49_RS00700	256.042	0.0285042	0.189204	0.150653	0.880249	0.947275	NOT_CHANGE	PQQ-binding-like beta-propeller repeat protein
G3A49_RS00705	1881.45	-0.368446	0.28612	-1.28773	0.197839	0.450232	NOT_CHANGE	rubredoxin-like domain-containing protein
G3A49_RS00710	189.604	-0.324439	0.21772	-1.49017	0.136181	0.360035	NOT_CHANGE	ketopantoate reductase family protein
G3A49_RS00715	765.769	0.0471226	0.180147	0.261578	0.793646	0.908016	NOT_CHANGE	sulfatase
G3A49_RS00720	7332.11	0.108739	0.124082	0.876348	0.380841	0.627368	NOT_CHANGE	NifU family protein
G3A49_RS00725	229.771	0.0868213	0.215728	0.402458	0.687347	0.843307	NOT_CHANGE	DUF5783 family protein
G3A49_RS00735	174.89	1.28323	0.600016	2.13867	0.0324626	0.148265	NOT_CHANGE	hypothetical protein
G3A49_RS00740	280.164	1.44531	0.217227	6.65346	2.8629e-11	3.49167e-09	NOT_CHANGE	polyphosphate kinase 2
G3A49_RS00745	401.37	-0.055841	0.232035	-0.240658	0.80982	0.91445	NOT_CHANGE	DHH family phosphoesterase
G3A49_RS00750	122.049	0.209807	0.272088	0.7711	0.440647	0.674908	NOT_CHANGE	MFS transporter
G3A49_RS00755	612.305	-0.0863315	0.248313	-0.347672	0.728086	0.869636	NOT_CHANGE	uroporphyrinogen-III synthase
G3A49_RS00760	1686.5	0.0531498	0.22085	0.24066	0.809818	0.91445	NOT_CHANGE	uroporphyrinogen-III C-methyltransferase
G3A49_RS00765	1835.79	-0.0535542	0.191121	-0.280212	0.779315	0.901083	NOT_CHANGE	hydroxymethylbilane synthase
G3A49_RS00770	106.814	-0.163205	0.330295	-0.49412	0.621222	0.801719	NOT_CHANGE	hypothetical protein
G3A49_RS00775	49.0589	-0.244114	0.330347	-0.738962	0.45993	0.69	NOT_CHANGE	hypothetical protein
G3A49_RS00780	1903.69	0.100457	0.302769	0.331795	0.740044	0.875033	NOT_CHANGE	glutamate-1-semialdehyde 2,1-aminomutase
G3A49_RS00785	210.919	-0.198172	0.195308	-1.01466	0.310266	0.56667	NOT_CHANGE	CPBP family intramembrane glutamic endopeptidase
G3A49_RS18835	1396.22	-0.0205782	0.192767	-0.106752	0.914986	0.963251	NOT_CHANGE	P-II family nitrogen regulator
G3A49_RS00795	547.322	0.850858	0.271701	3.1316	0.00173857	0.0177798	NOT_CHANGE	ammonium transporter
G3A49_RS00800	334.127	0.862943	0.377269	2.28734	0.0221761	0.113043	NOT_CHANGE	P-II family nitrogen regulator
G3A49_RS00805	1052.2	0.945305	0.337003	2.80504	0.00503111	0.0393526	NOT_CHANGE	ammonium transporter
G3A49_RS00810	1367.96	-0.18644	0.178972	-1.04172	0.297539	0.554945	NOT_CHANGE	porphobilinogen synthase
G3A49_RS00815	65.8559	0.0152624	0.371299	0.0411054	0.967212	0.987912	NOT_CHANGE	DedA family protein
G3A49_RS18520	493.307	-0.0362966	0.213503	-0.170005	0.865006	0.941855	NOT_CHANGE	DUF6757 family protein
G3A49_RS00820	808.741	0.363571	0.155279	2.3414	0.0192115	0.102528	NOT_CHANGE	PHP domain-containing protein
G3A49_RS00825	1587.79	1.77542	0.277015	6.4091	1.46378e-10	1.66215e-08	NOT_CHANGE	hypothetical protein
G3A49_RS00830	2444.36	-0.0485253	0.137586	-0.352692	0.724319	0.867487	NOT_CHANGE	DUF5784 family protein
G3A49_RS18525	6.81024	-0.363653	0.746115	-0.487395	0.625979	0.804528	NOT_CHANGE	DUF5786 family protein
G3A49_RS00835	534.251	0.189453	0.199612	0.949103	0.342568	0.596235	NOT_CHANGE	hypothetical protein
G3A49_RS00840	196.518	0.361766	0.266632	1.3568	0.174845	0.421189	NOT_CHANGE	NAD(P)H-binding protein
G3A49_RS00845	1990.85	0.0431399	0.127861	0.337398	0.735817	0.871361	NOT_CHANGE	zinc/iron-chelating domain-containing protein
G3A49_RS00850	82.8952	0.216887	0.25531	0.849506	0.3956	0.637645	NOT_CHANGE	hypothetical protein
G3A49_RS00855	7318.1	-0.290467	0.188213	-1.54329	0.12276	0.33999	NOT_CHANGE	helicase C-terminal domain-containing protein
G3A49_RS00860	1799.56	0.933111	0.293236	3.18212	0.00146203	0.0153327	NOT_CHANGE	UPF0175 family protein
G3A49_RS00865	875.39	0.362883	0.158832	2.28469	0.0223307	0.113515	NOT_CHANGE	60S ribosomal export protein NMD3
G3A49_RS00870	865.242	0.759881	0.250906	3.02855	0.00245727	0.0235226	NOT_CHANGE	phosphoribosyltransferase
G3A49_RS00875	1521.84	0.278605	0.195176	1.42746	0.153448	0.387689	NOT_CHANGE	zinc metalloprotease HtpX
G3A49_RS00880	628.606	0.494477	0.237035	2.0861	0.0369699	0.162275	NOT_CHANGE	hypothetical protein
G3A49_RS00890	1696.43	-0.163861	0.274178	-0.597645	0.550077	0.752366	NOT_CHANGE	DNA repair and recombination protein RadA
G3A49_RS00895	49447.3	0.687738	0.259071	2.65463	0.00793955	0.0555094	NOT_CHANGE	NAD(P)/FAD-dependent oxidoreductase
G3A49_RS00900	9240.78	0.802382	0.2267	3.5394	0.000401037	0.00584335	NOT_CHANGE	DUF1641 domain-containing protein
G3A49_RS00905	2647.75	0.351702	0.20403	1.72378	0.0847482	0.274681	NOT_CHANGE	Fe-S cluster assembly sulfur transfer protein SufU
G3A49_RS00910	309.411	0.160342	0.20749	0.772766	0.439661	0.674151	NOT_CHANGE	mechanosensitive ion channel domain-containing protein
G3A49_RS00915	6903.76	0.649906	0.199434	3.25876	0.00111902	0.0126763	NOT_CHANGE	bifunctional cysteine desulfurase/selenocysteine lyase SufS
G3A49_RS00920	951.579	0.117599	0.285667	0.411664	0.680585	0.840964	NOT_CHANGE	PAS domain-containing sensor histidine kinase
G3A49_RS00925	422.053	0.0916898	0.215781	0.424921	0.670894	0.834941	NOT_CHANGE	DUF424 domain-containing protein
G3A49_RS00930	1543.19	-0.0353529	0.147019	-0.240465	0.80997	0.91445	NOT_CHANGE	tetratricopeptide repeat protein
G3A49_RS00935	40.9799	0.102234	0.314958	0.324595	0.745487	0.878529	NOT_CHANGE	histidine phosphatase family protein
G3A49_RS00940	269.407	-0.190254	0.195919	-0.971086	0.331505	0.58502	NOT_CHANGE	RNA 2',3'-cyclic phosphodiesterase
G3A49_RS00945	82.8265	-0.192959	0.269355	-0.716374	0.47376	0.699279	NOT_CHANGE	50S ribosomal protein L39e
G3A49_RS00950	4549.74	-0.0811532	0.133554	-0.607643	0.543424	0.749663	NOT_CHANGE	50S ribosomal protein L31e
G3A49_RS00955	4397.69	-0.105452	0.175656	-0.600334	0.548283	0.751664	NOT_CHANGE	translation initiation factor IF-6
G3A49_RS00960	328.52	-0.402555	0.228114	-1.76471	0.077613	0.258422	NOT_CHANGE	50S ribosomal protein L18Ae
G3A49_RS00965	5137.02	-0.131662	0.180211	-0.730599	0.465024	0.692941	NOT_CHANGE	prefoldin subunit alpha
G3A49_RS00970	2995.57	-0.130382	0.186092	-0.700634	0.483531	0.707047	NOT_CHANGE	signal recognition particle-docking protein FtsY
G3A49_RS00975	145.689	-0.434818	0.228982	-1.89892	0.0575755	0.217178	NOT_CHANGE	LysE family translocator
G3A49_RS00980	413.71	-0.257298	0.268584	-0.95798	0.338073	0.590173	NOT_CHANGE	D-2-hydroxyacid dehydrogenase
G3A49_RS00985	3609.11	0.440647	0.162083	2.71865	0.00655497	0.0484964	NOT_CHANGE	signal recognition particle protein Srp54
G3A49_RS00990	292.779	0.191463	0.210522	0.909467	0.363103	0.612277	NOT_CHANGE	magnesium transporter
G3A49_RS00995	39.6034	-0.00112928	0.462158	-0.00244349	0.99805	0.999022	NOT_CHANGE	magnesium transporter
G3A49_RS01000	1014.41	-0.221983	0.188825	-1.1756	0.239754	0.496127	NOT_CHANGE	transporter gate domain-containing protein
G3A49_RS01005	335.779	-0.0342502	0.204445	-0.167528	0.866955	0.94213	NOT_CHANGE	RNA-binding domain-containing protein
G3A49_RS01010	518.793	-0.087422	0.194633	-0.449162	0.653315	0.822738	NOT_CHANGE	AAA family ATPase
G3A49_RS01015	1037.52	0.370664	0.2283	1.62358	0.104465	0.309076	NOT_CHANGE	YccF domain-containing protein
G3A49_RS01025	226.929	-0.626785	0.273692	-2.29011	0.022015	0.11283	NOT_CHANGE	hypothetical protein
G3A49_RS01030	227.312	-0.333823	0.262907	-1.26974	0.204178	0.456401	NOT_CHANGE	hypothetical protein
G3A49_RS01035	193.139	0.462159	0.193977	2.38255	0.0171933	0.0943626	NOT_CHANGE	hypothetical protein
G3A49_RS01040	6015.24	-0.260615	0.291007	-0.895562	0.370487	0.619926	NOT_CHANGE	thermosome subunit alpha
G3A49_RS01045	4401.26	-0.30415	0.153326	-1.98369	0.0472908	0.189682	NOT_CHANGE	KH domain-containing protein
G3A49_RS01050	2040.76	0.168173	0.215004	0.782187	0.434105	0.668931	NOT_CHANGE	serine/threonine-protein kinase Rio1
G3A49_RS01055	190.66	-0.628884	0.273951	-2.29561	0.0216985	0.11207	NOT_CHANGE	translation initiation factor eIF-1A
G3A49_RS01060	33.7469	-0.542876	0.407008	-1.33382	0.182262	0.428401	NOT_CHANGE	hypothetical protein
G3A49_RS18840	38.7225	-0.0191212	0.351468	-0.0544038	0.956613	0.983427	NOT_CHANGE	S9 family peptidase
G3A49_RS18845	42.4092	-0.525737	0.34835	-1.50922	0.131243	0.355999	NOT_CHANGE	alpha/beta hydrolase pseudo true transl_table 11 exon_number 1
G3A49_RS01070	1335.39	-0.149848	0.170699	-0.877852	0.380024	0.627278	NOT_CHANGE	tyrosine--tRNA ligase
G3A49_RS01075	508.466	0.365836	0.18668	1.9597	0.0500314	0.197073	NOT_CHANGE	hypothetical protein
G3A49_RS01080	3279.57	0.227289	0.218121	1.04203	0.297396	0.554945	NOT_CHANGE	DUF460 domain-containing protein
G3A49_RS01085	19.9374	-0.314005	0.480163	-0.653956	0.51314	0.725535	NOT_CHANGE	prohibitin family protein
G3A49_RS01090	9.59092	-0.59636	0.607942	-0.98095	0.326618	0.580286	NOT_CHANGE	hypothetical protein
G3A49_RS01095	446.088	-0.520813	0.184396	-2.82442	0.00473658	0.0376753	NOT_CHANGE	PhzF family phenazine biosynthesis protein
G3A49_RS01100	57.8734	-0.901849	0.340201	-2.65093	0.00802697	0.0557306	NOT_CHANGE	ribonuclease Z
G3A49_RS01105	276.791	0.124988	0.216454	0.577433	0.563647	0.762567	NOT_CHANGE	AAA family ATPase
G3A49_RS01110	134.873	-0.238123	0.196417	-1.21234	0.225383	0.479449	NOT_CHANGE	protein sorting system archaetidylserine decarboxylase
G3A49_RS01115	1.78005	0.934451	1.28288	0.728399	0.466369	NA	NOT_CHANGE	ABC transporter ATP-binding protein
G3A49_RS01140	18.2818	1.02136	0.465055	2.19621	0.028077	0.134579	NOT_CHANGE	urease subunit beta
G3A49_RS01145	93.9366	0.50796	0.392313	1.29478	0.195395	0.446831	NOT_CHANGE	urease subunit alpha
G3A49_RS01150	34.8851	-0.0542714	0.326925	-0.166006	0.868152	0.94213	NOT_CHANGE	urease subunit gamma
G3A49_RS01155	28.2922	0.23975	0.432299	0.554593	0.579173	0.776066	NOT_CHANGE	urease accessory protein UreG
G3A49_RS01160	107.24	0.124985	0.280663	0.445321	0.656088	0.825101	NOT_CHANGE	urease accessory protein UreD
G3A49_RS01165	79.421	-0.468514	0.237558	-1.97221	0.0485854	0.192529	NOT_CHANGE	urease accessory protein UreE
G3A49_RS01170	18.6054	-0.48239	0.557834	-0.864754	0.387174	0.630996	NOT_CHANGE	urease accessory protein UreF
G3A49_RS08460	123.062	-1.01183	0.293556	-3.44682	0.00056723	0.00763234	NOT_CHANGE	NADPH:quinone oxidoreductase family protein
G3A49_RS01180	119.329	-0.537329	0.321277	-1.67248	0.0944303	0.293081	NOT_CHANGE	hypothetical protein
G3A49_RS01185	355.125	-0.658217	0.192659	-3.41649	0.000634348	0.00838919	NOT_CHANGE	methyltransferase domain-containing protein
G3A49_RS01190	47.9292	-0.630475	0.356978	-1.76615	0.0773714	0.25814	NOT_CHANGE	DUF5658 family protein
G3A49_RS01195	2611.63	0.563501	0.309438	1.82105	0.0685993	0.237787	NOT_CHANGE	TATA-box-binding protein
G3A49_RS01200	307.689	0.662187	0.354236	1.86934	0.0615762	0.224801	NOT_CHANGE	hypothetical protein
G3A49_RS01205	363.121	0.119484	0.201923	0.59173	0.554032	0.755456	NOT_CHANGE	CPBP family intramembrane glutamic endopeptidase
G3A49_RS01210	1541.65	0.183166	0.142823	1.28246	0.19968	0.451922	NOT_CHANGE	ATP phosphoribosyltransferase
G3A49_RS01215	594.859	-0.838802	0.166377	-5.04158	4.61699e-07	2.23585e-05	NOT_CHANGE	peptidase
G3A49_RS01220	6348.47	0.618537	0.181788	3.40251	0.000667705	0.0087252	NOT_CHANGE	winged helix-turn-helix transcriptional regulator
G3A49_RS01225	5310.49	0.349651	0.217392	1.60839	0.10775	0.316805	NOT_CHANGE	hypothetical protein
G3A49_RS01230	366.949	-0.336644	0.282732	-1.19068	0.233777	0.48816	NOT_CHANGE	amidohydrolase
G3A49_RS01235	5785.17	0.258194	0.397215	0.650009	0.515687	0.727144	NOT_CHANGE	helix-turn-helix transcriptional regulator
G3A49_RS01240	4247.06	-0.243078	0.203716	-1.19322	0.232784	0.486969	NOT_CHANGE	adenosylhomocysteinase
G3A49_RS01245	17.5242	-1.28977	0.548683	-2.35067	0.0187394	0.100997	NOT_CHANGE	multidrug efflux SMR transporter
G3A49_RS01250	103.522	-0.514532	0.23865	-2.15601	0.0310828	0.143758	NOT_CHANGE	TrmB family transcriptional regulator
G3A49_RS01255	177.026	-0.247943	0.276027	-0.898258	0.369048	0.61817	NOT_CHANGE	Holliday junction resolvase Hjc
G3A49_RS01260	12532.3	0.0382553	0.289474	0.132154	0.894862	0.953354	NOT_CHANGE	SWIM zinc finger family protein
G3A49_RS01265	32.0889	-0.794799	0.39299	-2.02244	0.0431305	0.180011	NOT_CHANGE	hypothetical protein
G3A49_RS01270	371.441	-0.140711	0.187729	-0.749544	0.453529	0.686009	NOT_CHANGE	DNA primase
G3A49_RS01275	730.964	-0.36276	0.18402	-1.9713	0.0486894	0.19271	NOT_CHANGE	hypothetical protein
G3A49_RS01280	1606	-0.0429116	0.168286	-0.254992	0.798729	0.910555	NOT_CHANGE	DNA polymerase sliding clamp
G3A49_RS01285	293.858	-0.106403	0.225496	-0.47186	0.637027	0.811852	NOT_CHANGE	low molecular weight phosphatase family protein
G3A49_RS01290	360.254	-3.26239	1.40088	-2.32881	NA	NA	NOT_CHANGE	amino acid permease
G3A49_RS01295	528.186	-1.25437	0.969175	-1.29427	0.195573	0.446927	NOT_CHANGE	Lrp/AsnC family transcriptional regulator
G3A49_RS01300	1278.96	-0.0372439	0.170538	-0.21839	0.827125	0.921404	NOT_CHANGE	23S rRNA (uridine(2552)-2'-O)-methyltransferase
G3A49_RS01305	119.2	-0.267599	0.359718	-0.743913	0.456929	0.68832	NOT_CHANGE	hypothetical protein
G3A49_RS18530	41.5744	0.153286	0.330635	0.463611	0.642927	0.814748	NOT_CHANGE	hypothetical protein
G3A49_RS01310	139.605	0.0312575	0.201542	0.155092	0.876749	0.946291	NOT_CHANGE	queuosine precursor transporter
G3A49_RS01315	20.256	-0.120154	0.414366	-0.28997	0.771839	0.898174	NOT_CHANGE	ribbon-helix-helix domain-containing protein
G3A49_RS01320	1193.71	0.0632418	0.279998	0.225865	0.821306	0.9176	NOT_CHANGE	Sec-independent protein translocase protein TatCt
G3A49_RS01325	564.17	-0.391585	0.270652	-1.44682	0.147948	0.378584	NOT_CHANGE	Sec-independent protein translocase protein TatCo
G3A49_RS14240	1407.64	-1.02872	0.166385	-6.18275	6.29962e-10	5.45912e-08	NOT_CHANGE	hypothetical protein
G3A49_RS01335	654.016	0.281939	0.219468	1.28465	0.198916	0.451746	NOT_CHANGE	SRPBCC domain-containing protein
G3A49_RS01340	497.193	-0.130043	0.271711	-0.478607	0.632218	0.808253	NOT_CHANGE	histidine phosphatase family protein
G3A49_RS01345	1113.48	0.193313	0.166865	1.1585	0.24666	0.505785	NOT_CHANGE	ATP-dependent sacrificial sulfur transferase LarE
G3A49_RS01350	1344.04	-0.1056	0.337494	-0.312895	0.75436	0.886549	NOT_CHANGE	endonuclease MutS2
G3A49_RS07640	221.551	-1.05103	0.257427	-4.08283	4.44897e-05	0.000976698	NOT_CHANGE	alpha-N-arabinofuranosidase
G3A49_RS01360	9000.07	-0.111923	0.167134	-0.669659	0.503075	0.718722	NOT_CHANGE	ORC1-type DNA replication protein
G3A49_RS01365	539.773	0.032433	0.188633	0.171937	0.863487	0.941232	NOT_CHANGE	ribose-5-phosphate isomerase RpiA
G3A49_RS01370	42.6957	-0.435946	0.341959	-1.27485	0.202363	0.455019	NOT_CHANGE	DUF1931 family protein
G3A49_RS01375	342.573	-0.0727387	0.160911	-0.452043	0.651238	0.821343	NOT_CHANGE	nickel pincer cofactor biosynthesis protein LarB
G3A49_RS01380	542.187	-0.363176	0.350771	-1.03537	0.300498	0.557174	NOT_CHANGE	GIY-YIG nuclease family protein
G3A49_RS01385	6112.11	0.11731	0.20543	0.571047	0.567968	0.766209	NOT_CHANGE	phosphoglucomutase/phosphomannomutase family protein
G3A49_RS01390	39.3046	-0.29536	0.339902	-0.868956	0.384871	0.628112	NOT_CHANGE	helix-turn-helix domain-containing protein
G3A49_RS01395	112.46	-0.562087	0.242714	-2.31584	0.020567	0.107333	NOT_CHANGE	GNAT family N-acetyltransferase
G3A49_RS01400	24.6811	-0.185817	0.402706	-0.461423	0.644495	0.815202	NOT_CHANGE	ubiquitin-like modifier protein SAMP2
G3A49_RS01405	1213.65	-0.218324	0.194413	-1.12299	0.261443	0.521097	NOT_CHANGE	replication factor C small subunit
G3A49_RS01410	7578.1	0.92385	0.439742	2.10089	0.0356505	0.158544	NOT_CHANGE	GAF domain-containing protein
G3A49_RS01415	255.52	-0.222982	0.284961	-0.782498	0.433922	0.668931	NOT_CHANGE	TspO/MBR family protein
G3A49_RS01420	1851.69	0.183858	0.18521	0.992699	0.320857	0.577051	NOT_CHANGE	alanine--tRNA ligase
G3A49_RS01425	401.181	-0.0559279	0.216051	-0.258864	0.79574	0.908956	NOT_CHANGE	alpha/beta fold hydrolase
G3A49_RS01430	597.053	0.0364339	0.224152	0.162541	0.87088	0.94213	NOT_CHANGE	type 1 glutamine amidotransferase
G3A49_RS01435	6379.36	0.686971	0.261672	2.62531	0.00865693	0.0584166	NOT_CHANGE	acyl-CoA dehydrogenase family protein
G3A49_RS01440	424.48	0.459217	0.308116	1.4904	0.136118	0.360035	NOT_CHANGE	hypothetical protein
G3A49_RS01445	20.0364	-1.03368	0.442991	-2.3334	0.0196271	0.103743	NOT_CHANGE	ferredoxin family protein
G3A49_RS01450	212.34	-0.617038	0.314997	-1.95887	0.050128	0.197218	NOT_CHANGE	VOC family protein
G3A49_RS01455	34737.4	-0.0295395	0.258847	-0.11412	0.909143	0.960169	NOT_CHANGE	ferritin-like domain-containing protein
G3A49_RS01460	103297	0.194071	0.407344	0.47643	0.633768	0.809228	NOT_CHANGE	L-lactate dehydrogenase
G3A49_RS01465	1794.29	0.742654	0.187365	3.96368	7.38045e-05	0.00150399	NOT_CHANGE	(Fe-S)-binding protein
G3A49_RS01470	10.7725	0.421509	0.583305	0.722622	0.469912	0.696096	NOT_CHANGE	energy-coupling factor transporter transmembrane protein EcfT
G3A49_RS01475	20.3459	0.0383866	0.471805	0.0813611	0.935155	0.973297	NOT_CHANGE	energy-coupling factor ABC transporter ATP-binding protein
G3A49_RS01480	133.223	-0.255776	0.244854	-1.04461	0.296205	0.554575	NOT_CHANGE	biotin transporter BioY
G3A49_RS01485	844.214	0.371218	0.184219	2.01509	0.0438949	0.181363	NOT_CHANGE	hypothetical protein
G3A49_RS01490	3318.24	0.263045	0.201631	1.30458	0.192034	0.442944	NOT_CHANGE	LAGLIDADG family homing endonuclease
G3A49_RS16345	381.335	-1.05263	0.280839	-3.74817	0.00017813	0.00308728	NOT_CHANGE	hypothetical protein
G3A49_RS07390	167.443	-1.05909	0.271469	-3.90133	9.56639e-05	0.00188636	NOT_CHANGE	inositol monophosphatase family protein
G3A49_RS01510	238.497	-0.437542	0.212714	-2.05695	0.039691	0.170185	NOT_CHANGE	HIT family protein
G3A49_RS01515	119.647	-0.487759	0.352015	-1.38562	0.165863	0.407533	NOT_CHANGE	uracil-DNA glycosylase family protein
G3A49_RS01520	62.2793	-0.206185	0.412285	-0.500103	0.617002	0.800115	NOT_CHANGE	hypothetical protein
G3A49_RS01525	424.098	-0.102437	0.204884	-0.499977	0.617092	0.800115	NOT_CHANGE	ribose-phosphate diphosphokinase
G3A49_RS01530	1608.23	-0.00820411	0.277892	-0.0295227	0.976448	0.988454	NOT_CHANGE	hypothetical protein
G3A49_RS01535	66.357	-0.997387	0.335373	-2.97396	0.00293984	0.0271173	NOT_CHANGE	SWIM zinc finger family protein
G3A49_RS01540	136.012	0.110906	0.256794	0.431888	0.665823	0.830513	NOT_CHANGE	tRNA (guanine(26)-N(2))-dimethyltransferase
G3A49_RS01545	1636.13	-0.153027	0.169421	-0.903233	0.366402	0.615593	NOT_CHANGE	YihY/virulence factor BrkB family protein
G3A49_RS01550	168.746	0.0402122	0.198497	0.202583	0.839461	0.927944	NOT_CHANGE	phosphatase PAP2 family protein
G3A49_RS01555	2883.07	0.773702	0.286829	2.69743	0.00698765	0.0508847	NOT_CHANGE	type I glutamate--ammonia ligase
G3A49_RS01560	354.262	-0.628502	0.391124	-1.60691	0.108074	0.317365	NOT_CHANGE	HTH-type transcriptional regulator Lrp
G3A49_RS18535	6.76213	-1.06961	0.876469	-1.22036	0.222328	0.477238	NOT_CHANGE	hypothetical protein
G3A49_RS01565	619.593	0.306707	0.203378	1.50806	0.131539	0.356508	NOT_CHANGE	aminopeptidase
G3A49_RS01570	553.624	-0.375307	0.209576	-1.79079	0.0733268	0.248677	NOT_CHANGE	low specificity L-threonine aldolase
G3A49_RS01575	430.893	-0.0494143	0.197882	-0.249716	0.802807	0.912139	NOT_CHANGE	cation diffusion facilitator family transporter
G3A49_RS01580	319.646	0.0544417	0.19191	0.283683	0.776653	0.900212	NOT_CHANGE	metallophosphoesterase
G3A49_RS01585	289.282	-0.77188	0.301768	-2.55786	0.0105318	0.0673419	NOT_CHANGE	winged helix-turn-helix domain-containing protein
G3A49_RS18540	10.476	-0.0196294	0.613886	-0.0319757	0.974491	0.988368	NOT_CHANGE	hypothetical protein
G3A49_RS01590	152.984	0.00823405	0.214695	0.0383523	0.969407	0.988368	NOT_CHANGE	inorganic phosphate transporter
G3A49_RS01595	33.2668	0.431717	0.380729	1.13392	0.256828	0.517014	NOT_CHANGE	hypothetical protein
G3A49_RS01600	349.814	-0.116724	0.199602	-0.584784	0.558693	0.758983	NOT_CHANGE	hemolysin family protein
G3A49_RS01605	30.4889	-0.171678	0.344773	-0.497946	0.618522	0.800125	NOT_CHANGE	glutathione S-transferase N-terminal domain-containing protein
G3A49_RS01610	112.73	-0.782214	0.274758	-2.84692	0.0044145	0.0359826	NOT_CHANGE	redoxin domain-containing protein
G3A49_RS01615	104.76	-0.0485536	0.350164	-0.138659	0.889719	0.950323	NOT_CHANGE	L-threonylcarbamoyladenylate synthase
G3A49_RS01620	8.23071	0.542275	0.657216	0.825109	0.40931	0.647386	NOT_CHANGE	hypothetical protein
G3A49_RS01625	286.822	-0.020202	0.207599	-0.097313	0.922478	0.967735	NOT_CHANGE	spermidine synthase
G3A49_RS01630	28.2596	-0.623337	0.450754	-1.38288	0.166703	0.408447	NOT_CHANGE	hypothetical protein
G3A49_RS01635	21.7853	-0.199517	0.493967	-0.403908	0.68628	0.842621	NOT_CHANGE	hypothetical protein
G3A49_RS01645	1163.83	1.47478	0.258494	5.70527	1.16159e-08	7.91015e-07	NOT_CHANGE	SLC13 family permease
G3A49_RS01650	2925.56	0.993429	0.175935	5.64657	1.6368e-08	1.03654e-06	NOT_CHANGE	DEAD/DEAH box helicase
G3A49_RS01655	541.858	1.13093	0.165595	6.82949	8.52166e-12	1.27554e-09	NOT_CHANGE	cupin domain-containing protein
G3A49_RS01660	1229.71	1.87495	0.230182	8.1455	3.77728e-16	8.2924e-14	NOT_CHANGE	M50 family metallopeptidase
G3A49_RS01665	59.5632	0.849176	0.337258	2.51788	0.0118063	0.0730791	NOT_CHANGE	molybdopterin-binding protein
G3A49_RS01675	606.953	2.21105	0.187945	11.7644	5.95668e-32	2.45207e-29	UP	DUF5814 domain-containing protein
G3A49_RS01680	2180.74	0.480103	0.196409	2.44441	0.014509	0.0833822	NOT_CHANGE	ribbon-helix-helix protein, CopG family
G3A49_RS01685	14053.2	0.252195	0.20728	1.21669	0.223722	0.478699	NOT_CHANGE	RPA family protein
G3A49_RS01690	29634.3	0.393419	0.20917	1.88086	0.0599908	0.222466	NOT_CHANGE	replication factor A
G3A49_RS01695	46.1868	0.754834	0.322466	2.34082	0.0192415	0.102528	NOT_CHANGE	hypothetical protein
G3A49_RS01700	463.427	1.13477	0.255234	4.44598	8.74938e-06	0.000250537	NOT_CHANGE	mannose-1-phosphate guanylyltransferase
G3A49_RS01705	652.65	0.378531	0.281239	1.34594	0.178321	0.4249	NOT_CHANGE	SDR family oxidoreductase
G3A49_RS01710	400.522	0.466329	0.162017	2.87827	0.00399864	0.0339369	NOT_CHANGE	Tfx family DNA-binding protein
G3A49_RS01715	2058.18	0.546907	0.179213	3.05171	0.00227544	0.0221033	NOT_CHANGE	TRAM domain-containing protein
G3A49_RS01720	373.705	0.577561	0.275094	2.09951	0.0357724	0.158544	NOT_CHANGE	hypothetical protein
G3A49_RS01725	539.023	0.407032	0.212587	1.91466	0.0555354	0.212156	NOT_CHANGE	radical SAM protein
G3A49_RS01730	894.415	0.578301	0.20541	2.81534	0.0048725	0.0382939	NOT_CHANGE	PAS domain S-box protein
G3A49_RS01735	2017.07	0.44525	0.202888	2.19456	0.0281954	0.134579	NOT_CHANGE	DUF373 family protein
G3A49_RS01740	356.343	0.561006	0.170721	3.2861	0.00101585	0.0118204	NOT_CHANGE	polyprenyl synthetase family protein
G3A49_RS01745	3013.35	1.13395	0.234964	4.82605	1.39268e-06	5.8052e-05	NOT_CHANGE	electron transfer flavoprotein subunit alpha/FixB family protein
G3A49_RS01750	1613.88	1.05421	0.23166	4.55069	5.34691e-06	0.000170945	NOT_CHANGE	electron transfer flavoprotein subunit beta/FixA family protein
G3A49_RS01755	1095.52	0.35824	0.219134	1.6348	0.102092	0.30464	NOT_CHANGE	hypothetical protein
G3A49_RS01760	3622.5	0.809365	0.385367	2.10025	0.0357071	0.158544	NOT_CHANGE	hypothetical protein
G3A49_RS01765	74.4745	0.381993	0.315852	1.20941	0.226507	0.480584	NOT_CHANGE	type IV pilin
G3A49_RS01770	516.412	-0.0930864	0.19045	-0.48877	0.625004	0.803961	NOT_CHANGE	methyltransferase domain-containing protein
G3A49_RS01775	911.678	0.233773	0.279847	0.835363	0.403513	0.643006	NOT_CHANGE	ATP synthase archaeal subunit H
G3A49_RS01780	4090.88	0.616948	0.206555	2.98685	0.00281868	0.0262944	NOT_CHANGE	V-type ATP synthase subunit I
G3A49_RS01785	4121.03	-0.337776	0.166966	-2.02302	0.0430713	0.179992	NOT_CHANGE	F0F1 ATP synthase subunit C
G3A49_RS01790	2578.09	0.213836	0.172652	1.23854	0.215517	0.47031	NOT_CHANGE	V-type ATP synthase subunit E
G3A49_RS01795	3321.48	0.218539	0.172567	1.2664	0.205369	0.456627	NOT_CHANGE	V-type ATP synthase subunit C
G3A49_RS01800	491.578	0.403384	0.225917	1.78554	0.0741731	0.250515	NOT_CHANGE	V-type ATP synthase subunit F
G3A49_RS01805	4808.31	0.349762	0.20396	1.71485	0.0863725	0.276917	NOT_CHANGE	ATP synthase subunit A
G3A49_RS01810	4486.16	0.311747	0.263062	1.18507	0.235989	0.490768	NOT_CHANGE	ATP synthase subunit B
G3A49_RS01815	2075.81	0.360126	0.312577	1.15212	0.249272	0.508713	NOT_CHANGE	bacterio-opsin activator domain-containing protein
G3A49_RS01820	1491.32	0.233542	0.176759	1.32125	0.186419	0.435166	NOT_CHANGE	V-type ATP synthase subunit D
G3A49_RS01825	371.669	0.671536	0.232435	2.88914	0.00386297	0.0328702	NOT_CHANGE	DUF6276 family protein
G3A49_RS01830	4590.97	0.687649	0.182151	3.77515	0.00015991	0.00286187	NOT_CHANGE	peptide chain release factor aRF-1
G3A49_RS01835	10478.2	0.0388982	0.206335	0.18852	0.850469	0.934466	NOT_CHANGE	cell division ATPase MinD
G3A49_RS18545	30.6823	-0.399887	0.404045	-0.989708	0.322317	0.578629	NOT_CHANGE	hypothetical protein
G3A49_RS01840	2090.99	0.308392	0.14118	2.18438	0.0289341	0.136504	NOT_CHANGE	arginine--tRNA ligase
G3A49_RS18550	1510.05	1.10962	0.329284	3.36979	0.000752247	0.00963871	NOT_CHANGE	hypothetical protein
G3A49_RS01845	3567.58	0.580569	0.374563	1.54999	0.121144	0.336933	NOT_CHANGE	DUF120 domain-containing protein
G3A49_RS01850	2107.46	0.581418	0.456276	1.27427	0.202569	0.455019	NOT_CHANGE	3,4-dihydroxy-2-butanone-4-phosphate synthase
G3A49_RS01855	335.271	0.374214	0.30695	1.21914	0.222792	0.477328	NOT_CHANGE	NAD(P)-dependent oxidoreductase
G3A49_RS01860	2445.37	0.25953	0.171648	1.51199	0.130536	0.355252	NOT_CHANGE	branched-chain amino acid transaminase
G3A49_RS01865	78.5269	0.405618	0.312899	1.29632	0.194864	0.446547	NOT_CHANGE	DUF502 domain-containing protein
G3A49_RS01870	1725.5	0.52873	0.264597	1.99825	0.0456897	0.185519	NOT_CHANGE	proline dehydrogenase family protein
G3A49_RS01875	261.005	0.145913	0.188339	0.774735	0.438496	0.673807	NOT_CHANGE	CDP-2,3-bis-(O-geranylgeranyl)-sn-glycerol synthase
G3A49_RS01880	73.3664	-0.374245	0.307171	-1.21836	0.223087	0.477649	NOT_CHANGE	orotate phosphoribosyltransferase
G3A49_RS01885	155.07	-0.394702	0.280884	-1.40521	0.159958	0.396643	NOT_CHANGE	phosphoribosyltransferase family protein
G3A49_RS01890	79.8069	0.343029	0.409835	0.836993	0.402597	0.642944	NOT_CHANGE	NCS2 family permease
G3A49_RS01895	138.127	-0.280198	0.215357	-1.30108	0.19323	0.444659	NOT_CHANGE	aryl-sulfate sulfotransferase
G3A49_RS01900	478.15	-0.549926	0.164618	-3.34062	0.000835918	0.0104268	NOT_CHANGE	glutathione S-transferase N-terminal domain-containing protein
G3A49_RS01905	936.75	0.767918	0.400812	1.91591	0.0553767	0.212041	NOT_CHANGE	transcriptional regulator
G3A49_RS01910	475.722	0.159287	0.187415	0.849916	0.395372	0.637645	NOT_CHANGE	tRNA(Ile)(2)-agmatinylcytidine synthase
G3A49_RS01915	95.7962	-0.138983	0.258995	-0.536626	0.591526	0.785125	NOT_CHANGE	hypothetical protein
G3A49_RS01920	28.3997	0.589083	0.359335	1.63937	0.101136	0.302766	NOT_CHANGE	ATP-binding protein
G3A49_RS01925	24.9997	-0.586107	0.359855	-1.62873	0.10337	0.306665	NOT_CHANGE	CrcB family protein
G3A49_RS01930	30.5389	-0.297924	0.397649	-0.749213	0.453729	0.686009	NOT_CHANGE	CrcB family protein
G3A49_RS01945	386.876	0.0273817	0.237003	0.115533	0.908023	0.960055	NOT_CHANGE	DNA-directed RNA polymerase subunit H
G3A49_RS01950	2624.59	0.12023	0.178719	0.672732	0.501118	0.717944	NOT_CHANGE	DNA-directed RNA polymerase subunit B''
G3A49_RS01955	3596.75	0.226883	0.221195	1.02572	0.305026	0.562087	NOT_CHANGE	DNA-directed RNA polymerase subunit B
G3A49_RS01960	9968.35	0.137314	0.253707	0.541232	0.588348	0.783116	NOT_CHANGE	DNA-directed RNA polymerase subunit A'
G3A49_RS01965	4833.95	0.0392484	0.271483	0.14457	0.88505	0.949411	NOT_CHANGE	DNA-directed RNA polymerase subunit A''
G3A49_RS01970	944.951	-0.0390506	0.331097	-0.117943	0.906113	0.959122	NOT_CHANGE	NusA-like transcription termination signal-binding factor
G3A49_RS01975	354.992	-0.629752	0.21671	-2.90597	0.00366121	0.0315612	NOT_CHANGE	mechanosensitive ion channel family protein
G3A49_RS01980	4654.85	0.146257	0.165582	0.883291	0.377079	0.625237	NOT_CHANGE	30S ribosomal protein S12
G3A49_RS01985	7672.23	0.119685	0.175593	0.681602	0.495491	0.715359	NOT_CHANGE	30S ribosomal protein S7
G3A49_RS01990	25.5566	0.258398	0.486809	0.5308	0.595558	0.788565	NOT_CHANGE	DUF5781 family protein
G3A49_RS01995	10654.3	-0.146665	0.145579	-1.00746	0.313713	0.569492	NOT_CHANGE	elongation factor EF-2
G3A49_RS02000	355.486	0.0431184	0.289191	0.1491	0.881475	0.947974	NOT_CHANGE	hypothetical protein
G3A49_RS02005	922.245	-0.0797156	0.207226	-0.38468	0.700475	0.850539	NOT_CHANGE	homoserine dehydrogenase
G3A49_RS02010	35294.4	0.0178283	0.139451	0.127847	0.89827	0.955355	NOT_CHANGE	translation elongation factor EF-1 subunit alpha
G3A49_RS02015	8369.35	-0.188247	0.173041	-1.08787	0.27665	0.535528	NOT_CHANGE	30S ribosomal protein S10
G3A49_RS16735	3521.8	-1.0594	0.182885	-5.79271	6.92617e-09	4.85274e-07	NOT_CHANGE	PQQ-binding-like beta-propeller repeat protein
G3A49_RS02030	781.224	-0.276166	0.184593	-1.49608	0.134633	0.360035	NOT_CHANGE	hypothetical protein
G3A49_RS02035	2375.26	0.419516	0.167832	2.49962	0.0124326	0.0755489	NOT_CHANGE	ribonuclease R family protein
G3A49_RS02040	2545.3	-0.0636131	0.278316	-0.228564	0.819208	0.916899	NOT_CHANGE	hypothetical protein
G3A49_RS02045	599.298	-0.0553366	0.163635	-0.338171	0.735234	0.871361	NOT_CHANGE	RNA-binding protein
G3A49_RS02050	73.4194	-0.564379	0.340542	-1.6573	0.0974597	0.297437	NOT_CHANGE	DUF1028 domain-containing protein
G3A49_RS02055	1166.21	0.206966	0.335468	0.616946	0.53727	0.743999	NOT_CHANGE	cell division protein SepF
G3A49_RS02060	3669.9	0.490144	0.179984	2.72326	0.00646408	0.0482639	NOT_CHANGE	excinuclease ABC subunit UvrA
G3A49_RS02065	15.9196	-0.982236	0.590127	-1.66445	0.0960228	0.295963	NOT_CHANGE	hypothetical protein
G3A49_RS02070	1575.71	0.764143	0.233818	3.26811	0.0010827	0.0124228	NOT_CHANGE	hypothetical protein
G3A49_RS02075	832.278	0.0602173	0.138077	0.436114	0.662754	0.828542	NOT_CHANGE	geranylgeranyl reductase family protein
G3A49_RS02080	808.565	0.0746257	0.171968	0.43395	0.664325	0.829535	NOT_CHANGE	aminomethyltransferase family protein
G3A49_RS02085	1445.03	0.0517425	0.170486	0.303501	0.761508	0.890499	NOT_CHANGE	DUF6432 family protein
G3A49_RS02090	2146.62	0.0108886	0.212992	0.0511219	0.959228	0.984929	NOT_CHANGE	hypothetical protein
G3A49_RS02095	1761.38	-0.361216	0.15971	-2.26169	0.0237164	0.118871	NOT_CHANGE	DUF5611 family protein
G3A49_RS02100	43397.4	0.0577298	0.227039	0.254272	0.799285	0.910555	NOT_CHANGE	universal stress protein
G3A49_RS02105	9426.15	0.326977	0.211383	1.54685	0.1219	0.338463	NOT_CHANGE	TIGR00266 family protein
G3A49_RS02110	2274.87	-0.0272247	0.164346	-0.165655	0.868429	0.94213	NOT_CHANGE	ROK family protein
G3A49_RS02115	1372.49	0.446249	0.224639	1.98652	0.0469755	0.188774	NOT_CHANGE	LVIVD repeat-containing protein
G3A49_RS02120	1529.46	-0.42882	0.181694	-2.36012	0.0182691	0.0994382	NOT_CHANGE	NifU family protein
G3A49_RS02125	2356.41	0.533804	0.267264	1.99729	0.0457938	0.185649	NOT_CHANGE	DUF402 domain-containing protein
G3A49_RS02130	608.305	0.628951	0.253579	2.48029	0.0131274	0.0778893	NOT_CHANGE	hypothetical protein
G3A49_RS02135	1551.95	0.675627	0.216509	3.12055	0.00180512	0.01829	NOT_CHANGE	PrsW family intramembrane metalloprotease
G3A49_RS02140	164.004	0.400126	0.470536	0.850362	0.395124	0.637645	NOT_CHANGE	riboflavin synthase
G3A49_RS02145	176.2	0.0858912	0.371435	0.231242	0.817127	0.916899	NOT_CHANGE	DUF502 domain-containing protein
G3A49_RS02150	1056.7	-0.339337	0.15463	-2.19451	0.028199	0.134579	NOT_CHANGE	SLC13 family permease
G3A49_RS02155	77.8401	-0.299662	0.285917	-1.04807	0.294606	0.552786	NOT_CHANGE	hypothetical protein
G3A49_RS02160	192.284	-0.0524771	0.222823	-0.235511	0.813812	0.916493	NOT_CHANGE	Xaa-Pro peptidase family protein
G3A49_RS02165	1984.24	0.424752	0.210472	2.01809	0.0435816	0.18108	NOT_CHANGE	UvrD-helicase domain-containing protein
G3A49_RS19085	1066.19	0.996089	0.224917	4.4287	9.48038e-06	0.0002654	NOT_CHANGE	HVO_0416 family zinc finger protein
G3A49_RS02170	2194.69	0.174243	0.20271	0.859569	0.390026	0.632188	NOT_CHANGE	carboxypeptidase M32
G3A49_RS02175	167.58	-0.490413	0.356452	-1.37582	0.168878	0.411216	NOT_CHANGE	M20 family metallopeptidase
G3A49_RS02180	6222.3	-0.58546	0.737424	-0.793926	0.427239	0.662679	NOT_CHANGE	methyl-accepting chemotaxis protein
G3A49_RS02185	7213.28	0.153689	0.218092	0.704697	0.480999	0.705946	NOT_CHANGE	PINc/VapC family ATPase
G3A49_RS02190	1893.85	-0.311296	0.252816	-1.23132	0.218205	0.473041	NOT_CHANGE	helix-turn-helix domain-containing protein
G3A49_RS02195	280.671	0.565766	0.289338	1.95538	0.0505383	0.198358	NOT_CHANGE	hypothetical protein
G3A49_RS02200	1691.63	0.459122	0.222175	2.06649	0.0387827	0.168707	NOT_CHANGE	ribosome biogenesis/translation initiation ATPase RLI
G3A49_RS02205	294.912	-0.290625	0.237862	-1.22182	0.221775	0.477011	NOT_CHANGE	VOC family protein
G3A49_RS02210	140.113	0.502142	0.235671	2.13069	0.0331145	0.149583	NOT_CHANGE	YbhB/YbcL family Raf kinase inhibitor-like protein
G3A49_RS02215	674.629	0.50878	0.27651	1.84001	0.0657671	0.230886	NOT_CHANGE	RNA 3'-terminal phosphate cyclase
G3A49_RS02220	907.512	0.437924	0.278294	1.5736	0.11558	0.329527	NOT_CHANGE	universal stress protein
G3A49_RS02225	4581.22	0.584229	0.233733	2.49956	0.0124347	0.0755489	NOT_CHANGE	archaemetzincin family Zn-dependent metalloprotease
G3A49_RS02230	558.285	0.0230108	0.165574	0.138976	0.889469	0.950323	NOT_CHANGE	UPF0146 family protein
G3A49_RS02235	292.36	-0.044633	0.184686	-0.24167	0.809036	0.91445	NOT_CHANGE	TIGR01548 family HAD-type hydrolase
G3A49_RS02240	44.2639	-0.172615	0.30326	-0.5692	0.56922	0.767585	NOT_CHANGE	hypothetical protein
G3A49_RS02245	2220.91	-0.275367	0.160822	-1.71224	0.0868523	0.277674	NOT_CHANGE	NADPH-dependent F420 reductase
G3A49_RS02250	217.956	-0.476937	0.297989	-1.60052	0.109484	0.320383	NOT_CHANGE	MFS transporter
G3A49_RS02255	63.2252	-0.00170907	0.348696	-0.00490132	0.996089	0.998211	NOT_CHANGE	phosphoribosyl-ATP diphosphatase
G3A49_RS02260	176.238	-0.354966	0.284243	-1.24881	0.211734	0.465586	NOT_CHANGE	pyridoxal 5'-phosphate synthase glutaminase subunit PdxT
G3A49_RS02265	73.0006	-0.273413	0.27522	-0.993435	0.320498	0.577051	NOT_CHANGE	preprotein translocase subunit Sec61beta
G3A49_RS02270	1380.65	-0.445701	0.191513	-2.32726	0.0199514	0.104952	NOT_CHANGE	thioredoxin
G3A49_RS02275	192.176	-0.477525	0.256672	-1.86044	0.0628226	0.227018	NOT_CHANGE	50S ribosomal protein L40e
G3A49_RS02280	806.018	0.674418	0.206241	3.27005	0.00107529	0.0123808	NOT_CHANGE	hypothetical protein
G3A49_RS02285	1723.3	0.654881	0.222258	2.94649	0.00321406	0.0286827	NOT_CHANGE	MBL fold metallo-hydrolase
G3A49_RS02290	252.768	-0.0701428	0.308018	-0.227724	0.819861	0.916899	NOT_CHANGE	DUF5786 family protein
G3A49_RS02295	989.823	0.421194	0.276686	1.52228	0.127939	0.35021	NOT_CHANGE	DUF99 family protein
G3A49_RS02300	277.239	0.195116	0.192691	1.01259	0.311257	0.5677	NOT_CHANGE	uracil-DNA glycosylase family protein
G3A49_RS02305	317.775	-0.374891	0.207167	-1.8096	0.0703572	0.24131	NOT_CHANGE	phosphonate ABC transporter, permease protein PhnE
G3A49_RS02310	338.665	-0.380274	0.254009	-1.49709	0.13437	0.360035	NOT_CHANGE	phosphonate ABC transporter ATP-binding protein pseudo true transl_table 11 exon_number 1
G3A49_RS02315	2096.12	-0.0723126	0.250051	-0.289192	0.772435	0.898174	NOT_CHANGE	PhnD/SsuA/transferrin family substrate-binding protein
G3A49_RS02320	2900.03	0.0716912	0.132776	0.539942	0.589237	0.78348	NOT_CHANGE	imidazole glycerol phosphate synthase subunit HisH
G3A49_RS02325	1078.68	-0.00933454	0.183846	-0.0507737	0.959506	0.984929	NOT_CHANGE	prephenate dehydratase
G3A49_RS02330	14687.9	0.209561	0.24428	0.857873	0.390963	0.633271	NOT_CHANGE	archaeal heat shock protein Hsp14
G3A49_RS02335	1355.34	-0.40145	0.238274	-1.68482	0.0920224	0.288875	NOT_CHANGE	archaeal heat shock protein Hsp14
G3A49_RS02340	2380.43	0.276517	0.243007	1.1379	0.255164	0.515811	NOT_CHANGE	leucine--tRNA ligase
G3A49_RS02345	924.812	-0.103675	0.298624	-0.347176	0.728459	0.869767	NOT_CHANGE	hypothetical protein
G3A49_RS02350	8037.94	0.221174	0.37219	0.594251	0.552344	0.753779	NOT_CHANGE	ornithine cyclodeaminase family protein
G3A49_RS02355	5136.13	0.016658	0.293154	0.0568232	0.954686	0.982739	NOT_CHANGE	thermosome subunit beta
G3A49_RS02360	952.144	0.0142481	0.239979	0.0593721	0.952656	0.981842	NOT_CHANGE	hypothetical protein
G3A49_RS02365	28287.6	2.02719	0.812727	2.4943	0.0126206	0.0765342	NOT_CHANGE	hypothetical protein
G3A49_RS02375	207.891	-0.630197	0.183223	-3.43951	0.000582775	0.00780113	NOT_CHANGE	hypothetical protein
G3A49_RS02380	545.009	-0.453301	0.197579	-2.29428	0.0217743	0.11207	NOT_CHANGE	Rid family detoxifying hydrolase
G3A49_RS02385	961.016	0.470979	0.339236	1.38835	0.16503	0.406161	NOT_CHANGE	hypothetical protein
G3A49_RS02390	14839.8	0.762063	0.248751	3.06355	0.00218727	0.0213729	NOT_CHANGE	cytochrome d ubiquinol oxidase subunit II
G3A49_RS02395	45862.8	0.656474	0.190365	3.4485	0.00056372	0.00763234	NOT_CHANGE	cytochrome ubiquinol oxidase subunit I
G3A49_RS02400	267.249	-0.331641	0.188701	-1.7575	0.078833	0.261164	NOT_CHANGE	hypothetical protein
G3A49_RS02405	1494.14	-0.151784	0.230635	-0.658111	0.510467	0.723308	NOT_CHANGE	threonine ammonia-lyase
G3A49_RS02410	112.98	-0.39118	0.235642	-1.66006	0.096902	0.297025	NOT_CHANGE	MATE family efflux transporter
G3A49_RS02415	1239.37	-0.152978	0.236892	-0.64577	0.518428	0.72801	NOT_CHANGE	citrate synthase
G3A49_RS02420	1014.13	-0.139778	0.207938	-0.672211	0.501449	0.717944	NOT_CHANGE	potassium channel family protein
G3A49_RS02425	91.1124	-0.573671	0.261375	-2.19482	0.0281763	0.134579	NOT_CHANGE	hypothetical protein
G3A49_RS02430	342.801	0.156284	0.178307	0.876489	0.380764	0.627368	NOT_CHANGE	succinylglutamate desuccinylase/aspartoacylase family protein
G3A49_RS02435	207.107	-0.131443	0.192551	-0.682638	0.494836	0.715004	NOT_CHANGE	pyridoxal-phosphate dependent enzyme
G3A49_RS02440	303.764	1.3206	0.787803	1.67631	0.0936778	0.291846	NOT_CHANGE	hypothetical protein
G3A49_RS02445	671.275	0.47651	0.288286	1.6529	0.0983505	0.298793	NOT_CHANGE	DUF2892 domain-containing protein
G3A49_RS02450	191.77	-0.310965	0.257086	-1.20958	0.226441	0.480584	NOT_CHANGE	hypothetical protein
G3A49_RS02455	996.215	0.203296	0.168443	1.20692	0.227465	0.481292	NOT_CHANGE	protein-L-isoaspartate O-methyltransferase
G3A49_RS02460	219.631	0.132929	0.204196	0.650986	0.515055	0.727144	NOT_CHANGE	bifunctional 2-polyprenyl-6-hydroxyphenol methylase/3-demethylubiquinol 3-O-methyltransferase UbiG
G3A49_RS02465	1188.33	-0.207701	0.202932	-1.0235	0.306071	0.562868	NOT_CHANGE	HVO_0476 family zinc finger protein
G3A49_RS02470	817.876	-0.218344	0.200765	-1.08756	0.27679	0.535528	NOT_CHANGE	aminopeptidase
G3A49_RS02475	1327.32	0.416446	0.192069	2.16821	0.0301428	0.139983	NOT_CHANGE	type II glyceraldehyde-3-phosphate dehydrogenase
G3A49_RS02480	796.879	-0.202679	0.17204	-1.17809	0.238759	0.494798	NOT_CHANGE	metallophosphoesterase
G3A49_RS02485	71.0725	-0.107026	0.311689	-0.343373	0.731318	0.870495	NOT_CHANGE	hypothetical protein
G3A49_RS02490	3109.25	-0.179786	0.253227	-0.709979	0.477717	0.703031	NOT_CHANGE	phosphoglycerate kinase
G3A49_RS02495	61707	0.407809	0.242439	1.68211	0.092547	0.289418	NOT_CHANGE	type I glyceraldehyde-3-phosphate dehydrogenase
G3A49_RS02500	3208.53	0.445119	0.211963	2.09999	0.0357302	0.158544	NOT_CHANGE	Hsp20/alpha crystallin family protein
G3A49_RS02505	260.768	-0.165701	0.21027	-0.788041	0.430673	0.666104	NOT_CHANGE	RimK family alpha-L-glutamate ligase
G3A49_RS02510	3087.9	-0.111026	0.164415	-0.675278	0.499499	0.717649	NOT_CHANGE	50S ribosomal protein L16
G3A49_RS02515	944.347	0.381808	0.242706	1.57313	0.11569	0.329556	NOT_CHANGE	type 1 glutamine amidotransferase
G3A49_RS02520	136.093	-0.496889	0.199369	-2.49231	0.0126916	0.0765865	NOT_CHANGE	endonuclease NucS
G3A49_RS02525	333.36	1.62426	0.264899	6.13164	8.69796e-10	7.3442e-08	NOT_CHANGE	pyridoxamine 5'-phosphate oxidase family protein
G3A49_RS02530	72793.3	-0.310266	0.208177	-1.49039	0.13612	0.360035	NOT_CHANGE	helix-turn-helix domain-containing protein
G3A49_RS02535	28599.3	0.913803	0.375251	2.43518	0.0148846	0.0849477	NOT_CHANGE	zinc ribbon domain-containing protein
G3A49_RS18555	15878.3	1.00024	0.374851	2.66836	0.00762225	0.0538628	NOT_CHANGE	hypothetical protein
G3A49_RS02540	6352.59	0.975739	0.312612	3.12125	0.00180087	0.01829	NOT_CHANGE	pyridoxamine 5'-phosphate oxidase family protein
G3A49_RS02545	811.484	0.811001	0.313164	2.58971	0.0096058	0.0625137	NOT_CHANGE	helix-turn-helix domain-containing protein
G3A49_RS02550	26045.4	0.233723	0.327662	0.713304	0.475657	0.701451	NOT_CHANGE	helix-turn-helix domain-containing protein
G3A49_RS02555	1695.69	0.383402	0.321654	1.19197	0.233272	0.487413	NOT_CHANGE	hypothetical protein
G3A49_RS02565	85.8606	-0.267047	0.248361	-1.07523	0.28227	0.542307	NOT_CHANGE	DUF2270 domain-containing protein
G3A49_RS02570	2675.72	-0.692824	0.245481	-2.82231	0.0047679	0.037833	NOT_CHANGE	cold-shock protein
G3A49_RS02580	185.038	-0.393302	0.316807	-1.24145	0.214438	0.469126	NOT_CHANGE	hypothetical protein
G3A49_RS02585	103.809	-0.323258	0.282134	-1.14576	0.251896	0.511584	NOT_CHANGE	VanZ family protein
G3A49_RS02590	9.96548	-0.362197	0.819195	-0.442138	0.65839	0.826249	NOT_CHANGE	hypothetical protein
G3A49_RS02600	170.04	-0.42585	0.227185	-1.87446	0.0608664	0.224174	NOT_CHANGE	DUF192 domain-containing protein
G3A49_RS02605	45.183	-0.221824	0.38205	-0.580615	0.5615	0.7606	NOT_CHANGE	hypothetical protein
G3A49_RS02610	571.578	-0.05847	0.238887	-0.24476	0.806642	0.914379	NOT_CHANGE	ABC transporter ATP-binding protein
G3A49_RS02615	311.843	-0.179893	0.250736	-0.717458	0.473092	0.698606	NOT_CHANGE	creatininase family protein
G3A49_RS02620	7310.11	-0.725738	0.27987	-2.59313	0.00951075	0.0622642	NOT_CHANGE	DUF5790 family protein
G3A49_RS02625	131.933	-0.426679	0.228786	-1.86497	0.0621861	0.226404	NOT_CHANGE	NUDIX domain-containing protein
G3A49_RS02630	60.2472	-0.411807	0.364949	-1.12839	0.259153	0.519095	NOT_CHANGE	dihydroneopterin aldolase family protein
G3A49_RS02635	390.917	-0.320853	0.263798	-1.21628	0.223878	0.478721	NOT_CHANGE	NAD-dependent glucose-6-phosphate dehydrogenase
G3A49_RS02645	153.108	0.299052	0.222974	1.3412	0.179856	0.426124	NOT_CHANGE	DUF309 domain-containing protein
G3A49_RS02650	81.1751	0.403572	0.317908	1.26946	0.204276	0.456401	NOT_CHANGE	hypothetical protein
G3A49_RS02655	48.7468	-0.938353	0.43288	-2.1677	0.0301815	0.139983	NOT_CHANGE	rhamnogalacturonan acetylesterase
G3A49_RS02665	709.101	0.312268	0.322522	0.968206	0.332942	0.586111	NOT_CHANGE	hypothetical protein
G3A49_RS02670	1567.82	-0.132985	0.149777	-0.887885	0.374603	0.623783	NOT_CHANGE	single-stranded DNA binding protein
G3A49_RS02675	300.139	0.456285	0.196701	2.31969	0.0203579	0.106579	NOT_CHANGE	histone
G3A49_RS02680	502.403	0.0499902	0.183608	0.272266	0.785417	0.903695	NOT_CHANGE	histone deacetylase
G3A49_RS02685	570.347	0.0216085	0.19721	0.109571	0.91275	0.962111	NOT_CHANGE	CCA tRNA nucleotidyltransferase
G3A49_RS18850	9.80349	-1.44708	0.8095	-1.78762	0.0738369	0.249892	NOT_CHANGE	hypothetical protein
G3A49_RS02710	161.457	-0.633655	0.25758	-2.46003	0.0138924	0.080826	NOT_CHANGE	hypothetical protein
G3A49_RS02715	22292.5	0.822936	0.207294	3.96989	7.19044e-05	0.00147988	NOT_CHANGE	ABC transporter substrate-binding protein
G3A49_RS02720	3137.64	0.893676	0.302934	2.95007	0.00317699	0.0285824	NOT_CHANGE	carbohydrate ABC transporter permease
G3A49_RS02725	2340.11	0.814811	0.315812	2.58005	0.00987852	0.0637939	NOT_CHANGE	carbohydrate ABC transporter permease
G3A49_RS02730	1669.06	0.532971	0.338095	1.5764	0.114935	0.32863	NOT_CHANGE	ABC transporter ATP-binding protein
G3A49_RS02735	684.469	-0.562371	0.197279	-2.85063	0.00436322	0.0357465	NOT_CHANGE	hypothetical protein
G3A49_RS02740	40268.6	0.217078	0.308928	0.702682	0.482254	0.706747	NOT_CHANGE	DNA starvation/stationary phase protection protein DpsA
G3A49_RS18560	605.258	-0.0101626	0.238775	-0.0425615	0.966051	0.987339	NOT_CHANGE	hypothetical protein
G3A49_RS02745	1548.3	-0.0408892	0.249675	-0.163769	0.869913	0.94213	NOT_CHANGE	metal-dependent transcriptional regulator
G3A49_RS02750	17976.7	0.0183032	0.226045	0.0809716	0.935465	0.973297	NOT_CHANGE	hypothetical protein
G3A49_RS02755	1955.88	0.9085	0.249506	3.64119	0.000271376	0.00429635	NOT_CHANGE	DUF6069 family protein
G3A49_RS02760	141343	1.00406	0.318945	3.14807	0.00164353	0.0168602	NOT_CHANGE	aconitate hydratase
G3A49_RS02765	833.217	0.409685	0.187747	2.18212	0.0291009	0.136704	NOT_CHANGE	hypothetical protein
G3A49_RS02770	64.9048	0.0323302	0.421864	0.0766365	0.938913	0.974729	NOT_CHANGE	glutaredoxin family protein
G3A49_RS02775	43.5517	-0.503549	0.38963	-1.29238	0.196227	0.447491	NOT_CHANGE	sugar porter family MFS transporter
G3A49_RS02780	261.132	-0.000103618	0.230923	-0.000448715	0.999642	0.999689	NOT_CHANGE	hypothetical protein
G3A49_RS18565	476.147	-0.325243	0.228989	-1.42035	0.155507	0.390911	NOT_CHANGE	hypothetical protein
G3A49_RS02785	298.199	-0.298424	0.191063	-1.56192	0.118308	0.333552	NOT_CHANGE	DUF6663 family protein
G3A49_RS02790	61.7702	-0.43325	0.348668	-1.24259	0.21402	0.469126	NOT_CHANGE	Na+/H+ antiporter NhaC family protein
G3A49_RS02795	1162.52	-0.202979	0.154725	-1.31187	0.189563	0.4396	NOT_CHANGE	bifunctional 2-dehydro-3-deoxygluconokinase/2-dehydro-3-deoxygalactonokinase
G3A49_RS02800	61.8942	-0.157844	0.329847	-0.478537	0.632268	0.808253	NOT_CHANGE	hypothetical protein
G3A49_RS02805	962.405	-0.151092	0.185609	-0.814034	0.415626	0.651497	NOT_CHANGE	DNA mismatch repair endonuclease MutL
G3A49_RS02810	704.934	0.062758	0.169791	0.36962	0.711666	0.858431	NOT_CHANGE	DNA mismatch repair protein MutS
G3A49_RS02815	75.7077	0.669594	1.15601	0.57923	NA	NA	NOT_CHANGE	ABC transporter substrate-binding protein
G3A49_RS02820	222.665	-0.143791	0.620302	-0.231807	NA	NA	NOT_CHANGE	methyl-accepting chemotaxis protein
G3A49_RS02825	273.203	0.844826	0.81918	1.03131	0.302397	0.559749	NOT_CHANGE	methyl-accepting chemotaxis protein
G3A49_RS02830	825.549	-0.0138385	0.156791	-0.0882608	0.929669	0.970392	NOT_CHANGE	molybdopterin-synthase adenylyltransferase MoeB
G3A49_RS02835	96.2745	-0.191181	0.327653	-0.583488	0.559565	0.759228	NOT_CHANGE	rhodanese-like domain-containing protein
G3A49_RS02840	65.1427	-0.393809	0.274537	-1.43445	0.151445	0.383622	NOT_CHANGE	hypothetical protein
G3A49_RS02845	5334.52	-0.516356	0.185659	-2.7812	0.00541582	0.0416813	NOT_CHANGE	50S ribosomal protein L15e
G3A49_RS02850	100.404	-0.559207	0.369189	-1.51469	0.129851	0.353974	NOT_CHANGE	sugar ABC transporter permease
G3A49_RS02855	56.8156	-0.363294	0.308496	-1.17763	0.238944	0.49487	NOT_CHANGE	carbohydrate ABC transporter permease
G3A49_RS02860	45.4473	-0.522512	0.473851	-1.10269	0.270161	0.528021	NOT_CHANGE	substrate-binding domain-containing protein
G3A49_RS02865	129.926	0.238572	0.319758	0.746101	0.455606	0.68727	NOT_CHANGE	ABC transporter ATP-binding protein
G3A49_RS02870	63.2774	-0.520816	0.369067	-1.41117	0.158195	0.394649	NOT_CHANGE	glucan 1,4-alpha-glucosidase
G3A49_RS02875	71.5473	-0.763123	0.284691	-2.68053	0.00735067	0.0522803	NOT_CHANGE	alpha-amylase family glycosyl hydrolase
G3A49_RS02880	890.344	-0.310357	0.308455	-1.00616	0.314336	0.569994	NOT_CHANGE	TrmB family transcriptional regulator sugar-binding domain-containing protein
G3A49_RS02885	973.999	0.346363	0.2362	1.4664	0.142541	0.369973	NOT_CHANGE	serine/threonine-protein kinase RIO2
G3A49_RS02890	888.904	-0.773478	0.161636	-4.78532	1.70719e-06	6.61384e-05	NOT_CHANGE	sensor histidine kinase KdpD
G3A49_RS02895	370.436	-0.0828965	0.184087	-0.450311	0.652486	0.822602	NOT_CHANGE	VOC family protein
G3A49_RS02900	249.268	-0.295406	0.197669	-1.49445	0.135059	0.360035	NOT_CHANGE	biotin/lipoate A/B protein ligase family protein
G3A49_RS02905	492.345	0.125476	0.201847	0.621638	0.53418	0.741764	NOT_CHANGE	deoxyribonuclease IV
G3A49_RS02910	156.287	-0.319098	0.291095	-1.0962	0.272992	0.531302	NOT_CHANGE	class I SAM-dependent methyltransferase
G3A49_RS02915	281.699	-0.037766	0.236419	-0.159742	0.873084	0.943263	NOT_CHANGE	NAD(P)-dependent oxidoreductase
G3A49_RS02920	98.4127	-0.495576	0.245671	-2.01724	0.0436706	0.181118	NOT_CHANGE	helix-turn-helix domain-containing protein
G3A49_RS07615	45.8671	-1.06055	0.332162	-3.19285	0.00140875	0.0149645	NOT_CHANGE	Rid family detoxifying hydrolase
G3A49_RS02930	137.831	-0.217949	0.275668	-0.790621	0.429165	0.664742	NOT_CHANGE	hypothetical protein
G3A49_RS02935	358.1	-0.378109	0.212325	-1.7808	0.0749447	0.252087	NOT_CHANGE	hypothetical protein
G3A49_RS02940	300.94	-0.567462	0.243709	-2.32844	0.0198886	0.104789	NOT_CHANGE	TIGR00269 family protein
G3A49_RS02945	95886	-0.385657	0.29853	-1.29185	0.196408	0.447592	NOT_CHANGE	cell division protein FtsZ
G3A49_RS02950	9104.71	-0.481911	0.276509	-1.74284	0.0813611	0.267375	NOT_CHANGE	ribbon-helix-helix domain-containing protein
G3A49_RS02955	1343.96	0.189578	0.314343	0.603092	0.546448	0.75071	NOT_CHANGE	zinc ribbon domain-containing protein
G3A49_RS02965	422.783	-0.11278	0.244322	-0.461604	0.644366	0.815202	NOT_CHANGE	aldo/keto reductase
G3A49_RS02970	690.793	0.189827	0.177211	1.07119	0.284084	0.542647	NOT_CHANGE	HAD family hydrolase
G3A49_RS02975	460.339	0.0132531	0.183565	0.0721986	0.942444	0.976547	NOT_CHANGE	adenosylcobinamide-phosphate synthase CbiB
G3A49_RS02980	324.671	0.0940199	0.222661	0.422256	0.672838	0.836412	NOT_CHANGE	adenosylcobinamide-GDP ribazoletransferase
G3A49_RS02985	308.952	0.114215	0.208575	0.547596	0.58397	0.778547	NOT_CHANGE	GTP--adenosylcobinamide-phosphate guanylyltransferase
G3A49_RS02990	392.682	0.383993	0.303193	1.2665	0.205335	0.456627	NOT_CHANGE	nicotinate-nucleotide--dimethylbenzimidazole phosphoribosyltransferase
G3A49_RS02995	212.309	0.0542637	0.358934	0.15118	0.879834	0.947275	NOT_CHANGE	threonine-phosphate decarboxylase CobD
G3A49_RS03000	147.292	0.112378	0.281035	0.39987	0.689252	0.843757	NOT_CHANGE	adenosylcobinamide amidohydrolase
G3A49_RS03005	66.3777	-0.0713926	0.357347	-0.199785	0.841649	0.928803	NOT_CHANGE	histidinol-phosphate transaminase
G3A49_RS03010	2711.48	-0.230391	0.207317	-1.1113	0.26644	0.524811	NOT_CHANGE	P-loop NTPase
G3A49_RS03015	593.653	-0.286264	0.237875	-1.20342	0.228814	0.481953	NOT_CHANGE	hypothetical protein
G3A49_RS03020	34233.1	0.686686	0.263161	2.60938	0.00907067	0.0603428	NOT_CHANGE	OsmC family protein
G3A49_RS03025	2439.07	0.603421	0.401008	1.50476	0.132386	0.358214	NOT_CHANGE	hypothetical protein
G3A49_RS03030	715.329	1.40788	0.393037	3.58206	0.000340899	0.00507955	NOT_CHANGE	ester cyclase
G3A49_RS03035	130.147	0.426608	0.267042	1.59753	0.110147	0.321556	NOT_CHANGE	hypothetical protein
G3A49_RS03040	277.71	0.536635	0.194325	2.76154	0.00575291	0.0432875	NOT_CHANGE	homoserine dehydrogenase
G3A49_RS03045	941.446	0.605366	0.204152	2.96527	0.00302419	0.0276228	NOT_CHANGE	type I 3-dehydroquinate dehydratase
G3A49_RS03050	65.6021	-0.127538	0.323396	-0.394371	0.693307	0.845717	NOT_CHANGE	type I 3-dehydroquinate dehydratase
G3A49_RS03055	46.6248	-0.236529	0.339024	-0.697676	0.48538	0.709008	NOT_CHANGE	NAD(P)-dependent oxidoreductase
G3A49_RS03060	93.0322	0.693602	0.288149	2.40709	0.01608	0.090207	NOT_CHANGE	IclR family transcriptional regulator
G3A49_RS03065	99.4859	-0.312805	0.27907	-1.12088	0.262339	0.521557	NOT_CHANGE	4-carboxy-4-hydroxy-2-oxoadipate aldolase/oxaloacetate decarboxylase
G3A49_RS03070	122.972	0.397811	0.274667	1.44834	0.147523	0.378343	NOT_CHANGE	tripartite tricarboxylate transporter substrate binding protein
G3A49_RS03075	22.141	-0.278387	0.43852	-0.634833	0.525537	0.734496	NOT_CHANGE	zinc-binding dehydrogenase
G3A49_RS03080	18.185	0.448097	0.615331	0.728221	0.466478	0.694039	NOT_CHANGE	MBL fold metallo-hydrolase
G3A49_RS03085	73.1704	0.493468	0.308376	1.60021	0.109551	0.320383	NOT_CHANGE	tripartite tricarboxylate transporter TctB family protein
G3A49_RS03090	71.0735	0.560559	0.323661	1.73193	0.0832853	0.270739	NOT_CHANGE	tripartite tricarboxylate transporter permease
G3A49_RS03095	160.445	0.395443	0.389208	1.01602	0.309619	0.566182	NOT_CHANGE	universal stress protein
G3A49_RS03100	452.162	-0.641364	0.433523	-1.47942	0.139027	0.364794	NOT_CHANGE	MBL fold metallo-hydrolase
G3A49_RS03105	101.472	-0.634338	0.312841	-2.02767	0.0425941	0.178451	NOT_CHANGE	hypothetical protein
G3A49_RS03125	18.9075	-0.33655	0.488651	-0.688733	0.490991	0.712575	NOT_CHANGE	hypothetical protein
G3A49_RS03130	9.1546	-0.00877729	0.661722	-0.0132643	0.989417	0.994855	NOT_CHANGE	cold-shock protein pseudo true transl_table 11 exon_number 1
G3A49_RS03135	1109.44	-0.88495	0.221219	-4.00034	6.32517e-05	0.00134379	NOT_CHANGE	cold-shock protein
G3A49_RS03140	21.9992	-0.729225	0.517343	-1.40956	0.15867	0.395432	NOT_CHANGE	DNA-binding protein pseudo true transl_table 11 exon_number 1
G3A49_RS03180	1791.3	1.00844	0.346338	2.91173	0.00359429	0.0311474	NOT_CHANGE	histidine kinase N-terminal 7TM domain-containing protein
G3A49_RS03185	316.44	0.328254	0.263684	1.24488	0.213177	0.467683	NOT_CHANGE	UbiA family prenyltransferase
G3A49_RS03190	61.9217	0.492674	0.299475	1.64512	0.0999444	0.300838	NOT_CHANGE	MoaD/ThiS family protein
G3A49_RS03195	1420.35	0.124234	0.163476	0.759952	0.447283	0.680954	NOT_CHANGE	zinc ribbon domain-containing protein
G3A49_RS03200	79.1348	-0.375546	0.277293	-1.35433	0.175632	0.422771	NOT_CHANGE	EamA family transporter
G3A49_RS03205	84.679	-0.204217	0.262428	-0.778183	0.436461	0.670993	NOT_CHANGE	hypothetical protein
G3A49_RS19025	1681.01	1.13211	0.241382	4.69009	2.73081e-06	9.37751e-05	NOT_CHANGE	ABC transporter ATP-binding protein
G3A49_RS03215	5245.1	0.974389	0.250712	3.88649	0.000101704	0.00195854	NOT_CHANGE	ABC transporter substrate-binding protein
G3A49_RS03220	440.244	1.22013	0.250044	4.87966	1.06269e-06	4.48644e-05	NOT_CHANGE	ABC transporter permease
G3A49_RS03225	383.971	0.724054	0.241631	2.99653	0.00273072	0.025619	NOT_CHANGE	ABC transporter permease
G3A49_RS03230	146.03	0.481127	0.356442	1.34981	0.177078	0.423778	NOT_CHANGE	hypothetical protein
G3A49_RS03235	2778.27	0.432912	0.320862	1.34922	0.177267	0.423923	NOT_CHANGE	PAS domain S-box protein
G3A49_RS03240	1525.29	0.433318	0.28682	1.51077	0.130848	0.355807	NOT_CHANGE	ATPase domain-containing protein
G3A49_RS03245	772.383	0.0461929	0.222668	0.207452	0.835657	0.925531	NOT_CHANGE	orc1/cdc6 family replication initiation protein
G3A49_RS03250	545.688	0.648836	0.245604	2.64179	0.0082468	0.0564588	NOT_CHANGE	DUF4129 domain-containing protein
G3A49_RS03255	313.554	0.515045	0.27723	1.85783	0.0631934	0.227606	NOT_CHANGE	hypothetical protein
G3A49_RS03260	933.662	0.394484	0.300525	1.31265	0.189302	0.4396	NOT_CHANGE	DUF58 domain-containing protein
G3A49_RS03265	227.27	0.360693	0.167458	2.15393	0.0312455	0.144106	NOT_CHANGE	hypothetical protein
G3A49_RS03270	508.2	0.208724	0.19948	1.04634	0.295404	0.553651	NOT_CHANGE	MoxR family ATPase
G3A49_RS03280	39.1386	-0.6096	0.357686	-1.70429	0.0883272	0.281215	NOT_CHANGE	5,6-dimethylbenzimidazole synthase
G3A49_RS18570	13.7281	-1.39885	0.559007	-2.50239	0.0123358	0.0753585	NOT_CHANGE	hypothetical protein
G3A49_RS03285	416.183	-1.41604	0.780331	-1.81467	0.0695746	0.239905	NOT_CHANGE	hypothetical protein
G3A49_RS03290	333.924	0.00975454	0.208162	0.0468604	0.962624	0.985979	NOT_CHANGE	(R)-citramalate synthase
G3A49_RS03295	1001.47	-0.671383	0.203716	-3.29568	0.000981848	0.0115886	NOT_CHANGE	DUF192 domain-containing protein
G3A49_RS03300	231.068	-0.761924	0.2418	-3.15105	0.00162686	0.0167414	NOT_CHANGE	hypothetical protein
G3A49_RS03305	437.575	-0.112711	0.308667	-0.365155	0.714996	0.860556	NOT_CHANGE	GMP synthase subunit A
G3A49_RS03310	325.709	-0.171652	0.232751	-0.737494	0.460822	0.690708	NOT_CHANGE	DUF2070 family protein
G3A49_RS03315	10.6629	1.6475	0.739812	2.22692	0.0259528	0.126474	NOT_CHANGE	HVO_0649 family zinc finger protein
G3A49_RS03320	1641.99	-0.256773	0.163894	-1.5667	0.117184	0.331804	NOT_CHANGE	DUF3194 domain-containing protein
G3A49_RS03325	4647.11	-0.180434	0.133523	-1.35133	0.176589	0.423531	NOT_CHANGE	prefoldin subunit beta
G3A49_RS03330	236.48	0.26215	0.227507	1.15227	0.249209	0.508713	NOT_CHANGE	KEOPS complex subunit Pcc1
G3A49_RS03335	339.855	0.329087	0.222845	1.47676	0.139741	0.366375	NOT_CHANGE	DNA-directed RNA polymerase subunit P
G3A49_RS03340	5704.45	0.284631	0.294939	0.965052	0.334519	0.587164	NOT_CHANGE	hypothetical protein
G3A49_RS03345	12488.4	0.403776	0.457648	0.882285	0.377623	0.625496	NOT_CHANGE	NAD-dependent epimerase/dehydratase family protein
G3A49_RS03350	173.855	-0.292158	0.26154	-1.11706	0.263967	0.522377	NOT_CHANGE	DUF2103 domain-containing protein
G3A49_RS03355	295.128	0.334576	0.211033	1.58542	0.112872	0.325185	NOT_CHANGE	hypothetical protein
G3A49_RS03360	347.383	0.0962664	0.183015	0.526002	0.598887	0.790577	NOT_CHANGE	tRNA pseudouridine(13) synthase TruD
G3A49_RS03365	61.5741	-0.288381	0.263863	-1.09292	0.27443	0.533141	NOT_CHANGE	peptidyl-tRNA hydrolase Pth2
G3A49_RS01330	220.219	-1.0887	0.2796	-3.89377	9.8699e-05	0.00193462	NOT_CHANGE	hypothetical protein
G3A49_RS03375	108.197	0.0971825	0.226986	0.428144	0.668547	0.833279	NOT_CHANGE	dCTP deaminase
G3A49_RS03380	180.089	0.293763	0.279439	1.05126	0.293139	0.551467	NOT_CHANGE	thiamine-phosphate synthase family protein
G3A49_RS03385	44.7906	-0.42132	0.324011	-1.30033	0.193488	0.444942	NOT_CHANGE	class I SAM-dependent methyltransferase
G3A49_RS03390	137.811	0.163487	0.262847	0.621988	0.53395	0.741764	NOT_CHANGE	sulfide-dependent adenosine diphosphate thiazole synthase
G3A49_RS03395	993.462	1.96007	0.250398	7.82784	4.96331e-15	9.0801e-13	NOT_CHANGE	2-oxo acid dehydrogenase subunit E2
G3A49_RS03400	1936.27	2.21129	0.442064	5.00219	5.66819e-07	2.66648e-05	UP	NAD(+)/NADH kinase
G3A49_RS03405	3994.74	1.99819	0.528824	3.77855	0.000157741	0.00285408	NOT_CHANGE	alpha-ketoacid dehydrogenase subunit beta
G3A49_RS03410	5505.33	1.97826	0.519825	3.80562	0.000141451	0.00260222	NOT_CHANGE	thiamine pyrophosphate-dependent dehydrogenase E1 component subunit alpha
G3A49_RS03415	802.41	0.233811	0.214954	1.08772	0.276717	0.535528	NOT_CHANGE	glutathione S-transferase family protein
G3A49_RS03420	47.9342	0.536599	0.453693	1.18273	0.236915	0.491594	NOT_CHANGE	molybdopterin-dependent oxidoreductase
G3A49_RS18575	21.406	-1.02924	0.481997	-2.13537	0.0327306	0.148784	NOT_CHANGE	hypothetical protein
G3A49_RS03425	152.553	0.240498	0.27269	0.881948	0.377805	0.625496	NOT_CHANGE	hypothetical protein
G3A49_RS03430	166.849	0.136976	0.261337	0.524137	0.600183	0.790577	NOT_CHANGE	4-phosphopantoate--beta-alanine ligase
G3A49_RS03435	330.737	-0.568829	0.193049	-2.94656	0.00321333	0.0286827	NOT_CHANGE	pantoate kinase
G3A49_RS03440	184.238	-0.0466916	0.247142	-0.188926	0.850151	0.934428	NOT_CHANGE	SHOCT domain-containing protein
G3A49_RS03445	2783.19	-0.543507	0.178665	-3.04205	0.00234976	0.0226914	NOT_CHANGE	aspartate--tRNA(Asn) ligase
G3A49_RS03450	167.033	0.491585	0.223953	2.19504	0.0281607	0.134579	NOT_CHANGE	cupin domain-containing protein
G3A49_RS03455	53.1051	1.46414	0.37649	3.88892	0.000100691	0.00195045	NOT_CHANGE	DUF4013 domain-containing protein
G3A49_RS03460	254.597	0.0578188	0.205834	0.280901	0.778786	0.901083	NOT_CHANGE	phosphoglycerol geranylgeranyltransferase
G3A49_RS03465	41.6737	0.543916	0.378263	1.43793	0.150454	0.382582	NOT_CHANGE	restriction endonuclease
G3A49_RS03470	482.946	-0.266569	0.212261	-1.25585	0.20917	0.461351	NOT_CHANGE	DNA topoisomerase I
G3A49_RS03475	143.132	-0.606964	0.285423	-2.12654	0.0334584	0.150723	NOT_CHANGE	hypothetical protein
G3A49_RS03480	1377.08	-0.00112743	0.202483	-0.00556803	0.995557	0.998211	NOT_CHANGE	Asp-tRNA(Asn)/Glu-tRNA(Gln) amidotransferase subunit GatB
G3A49_RS03485	46.6222	0.457161	0.497094	0.919668	0.357746	0.608655	NOT_CHANGE	DUF3100 domain-containing protein
G3A49_RS03490	31.4277	1.05111	0.555649	1.89168	0.0585333	0.219373	NOT_CHANGE	hypothetical protein
G3A49_RS03495	796.059	-0.305261	0.211679	-1.4421	0.149275	0.380173	NOT_CHANGE	amidohydrolase
G3A49_RS03500	1327.62	-0.132154	0.268762	-0.491713	0.622922	0.803165	NOT_CHANGE	hypothetical protein
G3A49_RS03505	6326.83	-0.0578546	0.254415	-0.227403	0.82011	0.916899	NOT_CHANGE	chromosome segregation protein SMC
G3A49_RS03510	1306.09	0.0735469	0.216067	0.340389	0.733563	0.870495	NOT_CHANGE	ScpA family protein
G3A49_RS03515	409.025	-0.163642	0.220381	-0.742541	0.45776	0.688967	NOT_CHANGE	hypothetical protein
G3A49_RS03520	433.776	-0.438521	0.24768	-1.77051	0.076642	0.256486	NOT_CHANGE	S-methyl-5'-thioadenosine phosphorylase
G3A49_RS03525	112.893	0.0381564	0.252657	0.151021	0.879959	0.947275	NOT_CHANGE	AEC family transporter
G3A49_RS03530	1275.49	-0.117075	0.16147	-0.725055	0.468419	0.695134	NOT_CHANGE	phosphoribosyltransferase
G3A49_RS18580	8.26859	0.165466	0.738256	0.224131	0.822655	0.918306	NOT_CHANGE	hypothetical protein
G3A49_RS03535	86.2942	-0.283768	0.278032	-1.02063	0.307429	0.564327	NOT_CHANGE	PhzF family phenazine biosynthesis protein
G3A49_RS03540	1076.23	-0.2406	0.146382	-1.64365	0.100249	0.300929	NOT_CHANGE	proteasome assembly chaperone family protein
G3A49_RS03545	136.663	-0.484799	0.244523	-1.98263	0.047409	0.189924	NOT_CHANGE	RNA-protein complex protein Nop10
G3A49_RS03550	11509.6	-0.449029	0.146259	-3.07009	0.00213997	0.0212257	NOT_CHANGE	translation initiation factor IF-2 subunit alpha
G3A49_RS03555	1377.38	-0.335548	0.14879	-2.25518	0.0241222	0.120721	NOT_CHANGE	30S ribosomal protein S27e
G3A49_RS03560	4489.89	-0.399637	0.120163	-3.32578	0.000881727	0.0107938	NOT_CHANGE	50S ribosomal protein L44e
G3A49_RS03565	597.797	-0.680426	0.203303	-3.34686	0.000817311	0.0102725	NOT_CHANGE	HAH_0734 family protein
G3A49_RS03570	473.688	-0.420853	0.187063	-2.24979	0.024462	0.122051	NOT_CHANGE	DUF2298 domain-containing protein
G3A49_RS03575	124.291	0.104609	0.211632	0.494294	0.621098	0.801719	NOT_CHANGE	glycosyltransferase
G3A49_RS03580	66.0576	-0.123033	0.300259	-0.409756	0.681985	0.841114	NOT_CHANGE	GtrA family protein
G3A49_RS03590	86.8367	-0.23364	0.402937	-0.579843	0.562021	0.760993	NOT_CHANGE	Rieske 2Fe-2S domain-containing protein
G3A49_RS03595	322.895	0.333992	0.202749	1.64731	0.0994934	0.300304	NOT_CHANGE	aminotransferase class IV
G3A49_RS03600	241.215	0.515861	0.19242	2.68091	0.0073423	0.0522803	NOT_CHANGE	aminodeoxychorismate/anthranilate synthase component II
G3A49_RS03605	343.229	0.803033	0.220484	3.64214	0.000270384	0.00429635	NOT_CHANGE	aminodeoxychorismate synthase, component I
G3A49_RS03610	479.6	0.634356	0.214561	2.95653	0.00311126	0.0282242	NOT_CHANGE	helix-hairpin-helix domain-containing protein
G3A49_RS03615	157.03	-0.144599	0.205323	-0.704249	0.481278	0.705946	NOT_CHANGE	shikimate dehydrogenase
G3A49_RS03620	57.7699	-0.0315963	0.34849	-0.0906663	0.927758	0.969875	NOT_CHANGE	calcium/sodium antiporter
G3A49_RS03625	159.765	-0.441183	0.257	-1.71666	0.0860406	0.276691	NOT_CHANGE	D-aminoacyl-tRNA deacylase
G3A49_RS03630	4224.14	-0.0191948	0.186029	-0.103182	0.917819	0.964999	NOT_CHANGE	cell division protein FtsZ
G3A49_RS03635	260.304	0.824651	0.166214	4.96138	6.9995e-07	3.15745e-05	NOT_CHANGE	protein translocase SEC61 complex subunit gamma
G3A49_RS03640	1325.44	0.795012	0.148822	5.34204	9.19089e-08	5.12976e-06	NOT_CHANGE	transcription elongation factor Spt5
G3A49_RS03645	2303.98	-0.0678417	0.126345	-0.536956	0.591298	0.785125	NOT_CHANGE	hypothetical protein
G3A49_RS03650	1182.2	-0.368793	0.25979	-1.41958	0.155729	0.390911	NOT_CHANGE	PHP domain-containing protein
G3A49_RS03655	416.727	-0.0385798	0.207067	-0.186316	0.852197	0.93574	NOT_CHANGE	metal-dependent hydrolase
G3A49_RS03660	392.984	0.240102	0.294234	0.816025	0.414486	0.651213	NOT_CHANGE	CinA family protein
G3A49_RS03665	283.951	-0.401461	0.171931	-2.33502	0.0195426	0.103663	NOT_CHANGE	ArsA family ATPase
G3A49_RS03670	2789.36	-0.258443	0.193632	-1.33471	0.18197	0.428141	NOT_CHANGE	SDR family oxidoreductase
G3A49_RS03675	163.434	0.244956	0.26318	0.930754	0.351981	0.603056	NOT_CHANGE	endonuclease V
G3A49_RS03680	754.455	0.716777	0.282722	2.53527	0.011236	0.0708817	NOT_CHANGE	rhomboid family intramembrane serine protease
G3A49_RS03685	1129.72	-0.254781	0.186558	-1.36569	0.172036	0.415638	NOT_CHANGE	inorganic diphosphatase
G3A49_RS03690	11898.4	-0.872522	0.220163	-3.96308	7.39892e-05	0.00150399	NOT_CHANGE	PadR family transcriptional regulator
G3A49_RS03695	244.006	-0.961444	0.202006	-4.75948	1.94088e-06	7.36626e-05	NOT_CHANGE	hypothetical protein
G3A49_RS03700	122.495	-0.639937	0.224187	-2.85448	0.00431078	0.0354885	NOT_CHANGE	ribonuclease HI
G3A49_RS03705	7878.4	0.343523	0.166964	2.05746	0.0396417	0.170185	NOT_CHANGE	transcription initiation factor IIB family protein
G3A49_RS03710	1788.2	-0.0907608	0.117391	-0.773147	0.439435	0.674151	NOT_CHANGE	DNA repair protein NreA
G3A49_RS18585	64.385	-0.60409	0.262692	-2.29961	0.0214702	0.111166	NOT_CHANGE	hypothetical protein
G3A49_RS03715	1166.88	-0.421241	0.349864	-1.20401	0.228584	0.481953	NOT_CHANGE	DUF302 domain-containing protein
G3A49_RS03720	215.977	0.0710671	0.178034	0.399177	0.689763	0.844068	NOT_CHANGE	CPBP family glutamic-type intramembrane protease
G3A49_RS03725	1419.85	-0.420701	0.223465	-1.88262	0.0597513	0.221827	NOT_CHANGE	DUF5789 family protein
G3A49_RS03730	6439.12	0.277394	0.175838	1.57756	0.114667	0.328348	NOT_CHANGE	hypothetical protein
G3A49_RS03735	418.073	0.0344085	0.244799	0.140558	0.888219	0.950051	NOT_CHANGE	Mut7-C RNAse domain-containing protein
G3A49_RS03740	6250.28	0.296295	0.145569	2.03542	0.0418084	0.176281	NOT_CHANGE	DNA polymerase/3'-5' exonuclease PolX
G3A49_RS03745	1687.9	0.0578688	0.145356	0.398117	0.690544	0.844397	NOT_CHANGE	DUF5788 family protein
G3A49_RS03750	3104.33	0.152528	0.152889	0.997642	0.318453	0.575815	NOT_CHANGE	alkaline phosphatase family protein
G3A49_RS03755	93.3747	0.0737114	0.317549	0.232126	0.81644	0.916899	NOT_CHANGE	glutamate-cysteine ligase family protein
G3A49_RS03760	772.641	0.722895	0.191471	3.77548	0.000159702	0.00286187	NOT_CHANGE	tubulin-like protein CetZ2
G3A49_RS03765	17.3436	0.0239213	0.506981	0.0471838	0.962367	0.985979	NOT_CHANGE	hypothetical protein
G3A49_RS03770	17.6227	-0.354888	0.438509	-0.809305	0.41834	0.653817	NOT_CHANGE	hypothetical protein
G3A49_RS03775	17.0782	0.594203	0.555808	1.06908	0.285033	0.542719	NOT_CHANGE	ATPase, T2SS/T4P/T4SS family
G3A49_RS03780	24.8268	-0.0178413	0.392522	-0.0454531	0.963746	0.98616	NOT_CHANGE	pilus assembly protein
G3A49_RS03785	9.77545	0.390104	0.592166	0.658775	0.51004	0.723014	NOT_CHANGE	hypothetical protein
G3A49_RS03790	2.82516	0.67848	0.970767	0.698912	0.484607	NA	NOT_CHANGE	hypothetical protein
G3A49_RS03795	11.0451	0.0410876	0.565448	0.0726638	0.942074	0.976471	NOT_CHANGE	hypothetical protein
G3A49_RS03800	466.3	-0.453049	0.226598	-1.99935	0.0455704	0.185519	NOT_CHANGE	hypothetical protein
G3A49_RS03805	87.8761	0.188788	0.367738	0.513378	0.607687	0.795655	NOT_CHANGE	DUF5791 family protein
G3A49_RS03810	153.234	-0.127329	0.252873	-0.503531	0.614591	0.79994	NOT_CHANGE	SDR family oxidoreductase
G3A49_RS03815	758.427	-0.208052	0.189987	-1.09508	0.27348	0.531937	NOT_CHANGE	bifunctional oligoribonuclease/PAP phosphatase NrnA
G3A49_RS03820	716.89	-0.0106256	0.165127	-0.0643479	0.948693	0.979018	NOT_CHANGE	aldo/keto reductase
G3A49_RS18590	237.069	-0.488039	0.266371	-1.83218	0.0669246	0.2342	NOT_CHANGE	HVO_0758 family zinc finger protein
G3A49_RS03825	646.95	-0.350887	0.252504	-1.38963	0.164642	0.405509	NOT_CHANGE	MFS transporter
G3A49_RS03830	649.337	-0.389775	0.262846	-1.4829	0.1381	0.36323	NOT_CHANGE	hypothetical protein
G3A49_RS03835	326.762	-0.404647	0.260726	-1.552	0.120663	0.33673	NOT_CHANGE	hypothetical protein
G3A49_RS03840	478.718	0.251119	0.145515	1.72573	0.0843965	0.274081	NOT_CHANGE	CoA pyrophosphatase
G3A49_RS03845	169938	0.625749	0.255069	2.45325	0.0141573	0.0816459	NOT_CHANGE	DoxX family protein
G3A49_RS03850	601.478	-0.0263384	0.151861	-0.173438	0.862307	0.940258	NOT_CHANGE	hypothetical protein
G3A49_RS03855	336.483	-0.317989	0.161161	-1.97312	0.0484818	0.19235	NOT_CHANGE	FAD-binding oxidoreductase
G3A49_RS03860	2338.51	0.0364382	0.175655	0.207442	0.835665	0.925531	NOT_CHANGE	Hsp20/alpha crystallin family protein
G3A49_RS18595	12.9052	0.198541	0.58152	0.341418	0.732789	0.870495	NOT_CHANGE	hypothetical protein
G3A49_RS03865	1264.4	0.166538	0.143381	1.16151	0.245436	0.504832	NOT_CHANGE	radical SAM protein
G3A49_RS03870	12367.3	-0.212058	0.219942	-0.964154	0.334969	0.587355	NOT_CHANGE	TRAM domain-containing protein
G3A49_RS03875	1332.17	0.0609799	0.212273	0.287271	0.773905	0.898926	NOT_CHANGE	YkgJ family cysteine cluster protein
G3A49_RS03880	356.281	0.332561	0.231552	1.43622	0.150938	0.383234	NOT_CHANGE	MBL fold metallo-hydrolase
G3A49_RS03885	820.858	1.68407	1.10208	1.52808	0.126492	0.347986	NOT_CHANGE	winged helix-turn-helix domain-containing protein
G3A49_RS18600	3.68078	1.09353	0.970985	1.12621	0.260077	NA	NOT_CHANGE	hypothetical protein
G3A49_RS03890	1920.8	-0.209675	0.284853	-0.736083	0.46168	0.690748	NOT_CHANGE	class I SAM-dependent methyltransferase
G3A49_RS03895	9697.48	0.375103	0.177879	2.10876	0.0349656	0.156019	NOT_CHANGE	glycosyltransferase family 2 protein
G3A49_RS03900	192.519	-0.143221	0.194461	-0.7365	0.461426	0.690748	NOT_CHANGE	amidohydrolase family protein
G3A49_RS03905	52.3265	0.0345116	0.397623	0.0867946	0.930835	0.970627	NOT_CHANGE	helix-turn-helix domain-containing protein
G3A49_RS03910	61.9493	0.175747	0.314644	0.558559	0.576463	0.77355	NOT_CHANGE	HalOD1 output domain-containing protein
G3A49_RS02925	1036.22	-1.09697	0.221902	-4.94349	7.67374e-07	3.36928e-05	NOT_CHANGE	zinc ribbon domain-containing protein
G3A49_RS03920	492.772	-0.066092	0.141795	-0.466111	0.641136	0.813275	NOT_CHANGE	APC family permease
G3A49_RS03925	123.625	-0.663882	0.362069	-1.83358	0.0667168	0.233722	NOT_CHANGE	trimeric intracellular cation channel family protein
G3A49_RS03930	249.753	-0.593203	0.222883	-2.6615	0.00777923	0.0547372	NOT_CHANGE	S-adenosyl-l-methionine hydroxide adenosyltransferase family protein
G3A49_RS03935	1356.44	-0.830206	0.345021	-2.40625	0.0161173	0.0902623	NOT_CHANGE	nicotinamide-nucleotide adenylyltransferase
G3A49_RS03940	51220.3	-0.0490114	0.185504	-0.264207	0.79162	0.907662	NOT_CHANGE	ATP-dependent protease LonB
G3A49_RS03945	149.544	0.365647	0.288927	1.26554	0.205679	0.456627	NOT_CHANGE	CPBP family glutamic-type intramembrane protease
G3A49_RS03950	352.759	0.337802	0.187096	1.8055	0.0709962	0.242773	NOT_CHANGE	hypothetical protein
G3A49_RS03955	1547.52	-0.127383	0.82996	-0.153481	0.878019	0.946876	NOT_CHANGE	MGMT family protein
G3A49_RS03960	675.599	0.668717	0.790407	0.846041	0.39753	0.639817	NOT_CHANGE	indole-3-glycerol phosphate synthase
G3A49_RS03965	1755.91	1.00753	0.912703	1.10389	0.26964	0.528021	NOT_CHANGE	tryptophan synthase subunit beta
G3A49_RS03970	2215.84	0.410678	0.44005	0.933254	0.350689	0.602095	NOT_CHANGE	tryptophan synthase subunit alpha
G3A49_RS03975	783.405	0.58433	0.550869	1.06074	0.288807	0.545881	NOT_CHANGE	2-amino-3,7-dideoxy-D-threo-hept-6-ulosonate synthase
G3A49_RS03980	458.701	0.0966872	0.192441	0.502425	0.615368	0.80009	NOT_CHANGE	methylated-DNA--[protein]-cysteine S-methyltransferase
G3A49_RS03985	793.933	-0.0466153	0.223984	-0.208118	0.835137	0.925531	NOT_CHANGE	3-dehydroquinate synthase II
G3A49_RS03990	428.993	-0.507651	0.192652	-2.63507	0.00841192	0.0570269	NOT_CHANGE	hypothetical protein
G3A49_RS03995	625.032	-0.146103	0.195629	-0.746836	0.455163	0.686916	NOT_CHANGE	site-specific DNA-methyltransferase
G3A49_RS04000	747.193	0.102502	0.358166	0.286185	0.774736	0.898926	NOT_CHANGE	transcription initiation factor IIB family protein
G3A49_RS04005	467.598	0.648858	0.176846	3.66906	0.000243442	0.00396858	NOT_CHANGE	helical backbone metal receptor
G3A49_RS04010	307.223	0.423739	0.197166	2.14915	0.0316224	0.145437	NOT_CHANGE	inosine/xanthosine triphosphatase
G3A49_RS04015	622.429	0.0696588	0.191162	0.364396	0.715562	0.860923	NOT_CHANGE	flippase domain-containing glycosyltransferase AglD
G3A49_RS04020	223.985	-0.863955	0.982918	-0.87897	0.379418	0.626759	NOT_CHANGE	hypothetical protein
G3A49_RS04025	1413.02	0.203216	0.158276	1.28394	0.199165	0.451922	NOT_CHANGE	MarR family transcriptional regulator
G3A49_RS04030	54704.6	0.420341	0.294553	1.42705	0.153567	0.387689	NOT_CHANGE	SPFH domain-containing protein
G3A49_RS04035	846.351	0.166696	0.182639	0.912708	0.361396	0.611448	NOT_CHANGE	NfeD family protein
G3A49_RS04040	1092.97	-0.378308	0.186667	-2.02664	0.0426991	0.178663	NOT_CHANGE	restriction endonuclease
G3A49_RS04045	73.132	0.481564	0.394658	1.22021	0.222387	0.477238	NOT_CHANGE	hypothetical protein
G3A49_RS04050	955.213	-0.121056	0.178542	-0.678025	0.497756	0.717334	NOT_CHANGE	hypothetical protein
G3A49_RS04055	4195.01	-0.0515726	0.286904	-0.179756	0.857345	0.938888	NOT_CHANGE	pyruvate kinase
G3A49_RS04060	77.1936	-0.694093	0.424585	-1.63476	0.1021	0.30464	NOT_CHANGE	hypothetical protein
G3A49_RS04065	652.758	-0.702979	0.233161	-3.01499	0.00256987	0.0242481	NOT_CHANGE	hypothetical protein
G3A49_RS04070	3351.74	-0.214751	0.141287	-1.51995	0.128522	0.351224	NOT_CHANGE	methionine--tRNA ligase
G3A49_RS04075	718.996	-0.191219	0.207094	-0.923342	0.355829	0.607121	NOT_CHANGE	YqaA family protein
G3A49_RS04080	198.328	0.114731	0.173527	0.66117	0.508503	0.721848	NOT_CHANGE	tyrosine decarboxylase MfnA
G3A49_RS04085	4907.8	0.333655	0.185641	1.79731	0.0722858	0.246161	NOT_CHANGE	phosphoenolpyruvate synthase
G3A49_RS04090	3.3992	-1.0223	1.09998	-0.929382	0.352691	NA	NOT_CHANGE	hypothetical protein
G3A49_RS04095	384.658	-0.0375409	0.294286	-0.127566	0.898492	0.955355	NOT_CHANGE	J domain-containing protein
G3A49_RS04100	1389.28	0.0458101	0.171435	0.267215	0.789304	0.906555	NOT_CHANGE	MarR family transcriptional regulator
G3A49_RS04105	431.731	-0.150963	0.233576	-0.646311	0.518078	0.727871	NOT_CHANGE	metallophosphoesterase
G3A49_RS04110	2439.7	-0.00495526	0.191085	-0.0259323	0.979311	0.989168	NOT_CHANGE	NAD(P)/FAD-dependent oxidoreductase
G3A49_RS04115	770.848	-0.185249	0.252931	-0.732407	0.46392	0.692459	NOT_CHANGE	threonine synthase
G3A49_RS04120	672.662	0.146399	0.245388	0.596603	0.550773	0.75257	NOT_CHANGE	metal-dependent transcriptional regulator
G3A49_RS04125	597.668	0.187197	0.307826	0.608124	0.543105	0.749663	NOT_CHANGE	TMEM165/GDT1 family protein
G3A49_RS04130	74.1574	-0.396184	0.319578	-1.23971	0.215083	0.469674	NOT_CHANGE	LysE family translocator
G3A49_RS04140	383.962	-0.0880022	0.217951	-0.40377	0.686382	0.842621	NOT_CHANGE	NAD(P)-dependent glycerol-1-phosphate dehydrogenase
G3A49_RS04145	275.138	0.243344	0.232994	1.04442	0.296292	0.554575	NOT_CHANGE	DUF420 domain-containing protein
G3A49_RS04150	938.309	-0.0562062	0.193891	-0.289885	0.771904	0.898174	NOT_CHANGE	glycosyltransferase family 4 protein
G3A49_RS04155	2290.63	-0.556483	0.149138	-3.73132	0.000190479	0.00326691	NOT_CHANGE	halocyanin domain-containing protein
G3A49_RS04160	1046.39	-0.188755	0.218315	-0.864599	0.387259	0.630996	NOT_CHANGE	M42 family metallopeptidase
G3A49_RS04165	424.97	-0.106054	0.321054	-0.330331	0.74115	0.87564	NOT_CHANGE	MTH865 family protein
G3A49_RS04170	241.029	-0.0441281	0.338216	-0.130473	0.896192	0.954012	NOT_CHANGE	hypothetical protein
G3A49_RS04175	2518.7	0.672138	0.286014	2.35002	0.0187723	0.101009	NOT_CHANGE	S9 family peptidase
G3A49_RS04180	1071.75	0.771583	0.197732	3.90217	9.53329e-05	0.00188636	NOT_CHANGE	cobalamin B12-binding domain-containing protein
G3A49_RS04185	1609.93	0.890096	0.171321	5.19548	2.04194e-07	1.08454e-05	NOT_CHANGE	methylmalonyl Co-A mutase-associated GTPase MeaB
G3A49_RS04190	2836.67	0.249713	0.213061	1.17203	0.241187	0.498574	NOT_CHANGE	alpha/beta fold hydrolase
G3A49_RS18605	47.8709	-0.00625919	0.326681	-0.0191599	0.984714	0.991398	NOT_CHANGE	hypothetical protein
G3A49_RS04195	402.258	0.936988	0.228528	4.10011	4.12956e-05	0.000918828	NOT_CHANGE	Zn-ribbon domain-containing OB-fold protein
G3A49_RS04200	976.899	0.940402	0.186985	5.02928	4.92324e-07	2.3496e-05	NOT_CHANGE	thiolase domain-containing protein
G3A49_RS04205	5217.46	-0.346576	0.182695	-1.89702	0.0578249	0.217869	NOT_CHANGE	M28 family peptidase
G3A49_RS04210	1609.71	-0.0815996	0.237101	-0.344155	0.73073	0.870495	NOT_CHANGE	NAD(+)/NADH kinase
G3A49_RS04215	2697.68	0.311714	0.168238	1.85281	0.0639096	0.229004	NOT_CHANGE	hypothetical protein
G3A49_RS04220	1019.15	-0.219501	0.268958	-0.816115	0.414434	0.651213	NOT_CHANGE	hypothetical protein
G3A49_RS04225	184.228	-0.16924	0.26993	-0.626978	0.530674	0.738904	NOT_CHANGE	hypothetical protein
G3A49_RS04230	5864.86	-0.196763	0.203832	-0.96532	0.334384	0.587164	NOT_CHANGE	cytochrome bc complex cytochrome b subunit
G3A49_RS04235	7864.82	-0.179697	0.167713	-1.07146	0.283963	0.542647	NOT_CHANGE	cytochrome bc complex cytochrome b subunit
G3A49_RS04240	5570.73	-0.174927	0.144788	-1.20817	0.226983	0.480988	NOT_CHANGE	hypothetical protein
G3A49_RS04245	8349.62	-0.144784	0.166617	-0.868963	0.384868	0.628112	NOT_CHANGE	halocyanin domain-containing protein
G3A49_RS04250	2990.4	0.407907	0.120837	3.37568	0.000736337	0.00947171	NOT_CHANGE	hypothetical protein
G3A49_RS04255	148.191	-0.390028	0.392616	-0.993407	0.320512	0.577051	NOT_CHANGE	hypothetical protein
G3A49_RS04260	147.374	0.0971438	0.222911	0.435797	0.662984	0.828542	NOT_CHANGE	endonuclease III
G3A49_RS19030	89.5663	0.185472	0.287853	0.64433	0.519361	0.728699	NOT_CHANGE	hypothetical protein
G3A49_RS04265	9461.33	0.307149	0.189298	1.62257	0.104682	0.309442	NOT_CHANGE	proteasome-activating nucleotidase
G3A49_RS04270	13.3566	0.490715	0.525248	0.934253	0.350173	0.602095	NOT_CHANGE	helix-turn-helix domain-containing protein
G3A49_RS04275	8.94927	-1.17462	0.60179	-1.95188	0.050952	0.199507	NOT_CHANGE	hypothetical protein
G3A49_RS04280	1569.84	-0.358518	0.240479	-1.49085	0.136	0.360035	NOT_CHANGE	DNA double-strand break repair protein Mre11
G3A49_RS04285	4494.38	-0.27954	0.269597	-1.03688	0.299792	0.556594	NOT_CHANGE	DNA double-strand break repair ATPase Rad50
G3A49_RS04290	157.487	-0.413568	0.237295	-1.74284	0.0813615	0.267375	NOT_CHANGE	hypothetical protein
G3A49_RS04295	111.898	-0.3808	0.339992	-1.12003	0.262701	0.521557	NOT_CHANGE	hypothetical protein
G3A49_RS04300	12.3578	0.785197	0.66805	1.17536	0.239852	0.496127	NOT_CHANGE	hypothetical protein
G3A49_RS04305	3868.63	0.0613243	0.19644	0.312178	0.754905	0.886677	NOT_CHANGE	DNA polymerase domain-containing protein
G3A49_RS04310	9965.66	0.309306	0.258086	1.19846	0.230738	0.484578	NOT_CHANGE	ABC transporter ATP-binding protein
G3A49_RS04315	12702.3	0.416876	0.301734	1.3816	0.167094	0.409101	NOT_CHANGE	Fe-S cluster assembly protein SufB
G3A49_RS04320	9167.54	0.175032	0.341248	0.512918	0.608009	0.795655	NOT_CHANGE	Fe-S cluster assembly protein SufD
G3A49_RS04325	1331.65	-0.0587181	0.166634	-0.352378	0.724555	0.867487	NOT_CHANGE	hypothetical protein
G3A49_RS04330	817.082	-0.0111588	0.184564	-0.0604603	0.951789	0.98129	NOT_CHANGE	metal-dependent transcriptional regulator
G3A49_RS04335	18.7514	-0.620111	0.592362	-1.04685	0.295171	0.553529	NOT_CHANGE	HNH endonuclease
G3A49_RS04345	3062.52	-0.514706	0.182577	-2.81911	0.00481568	0.0381202	NOT_CHANGE	FkbM family methyltransferase
G3A49_RS04350	187.065	-0.285388	0.24069	-1.18571	0.235738	0.490699	NOT_CHANGE	alanyl-tRNA editing protein
G3A49_RS04355	890.151	-0.0363157	0.247747	-0.146584	0.883461	0.94887	NOT_CHANGE	HD domain-containing protein
G3A49_RS04360	856.738	-0.121309	0.185426	-0.654221	0.512969	0.725535	NOT_CHANGE	NAD-dependent epimerase/dehydratase family protein
G3A49_RS04365	5482.83	1.67869	0.881453	1.90445	0.0568513	0.215185	NOT_CHANGE	glutamate synthase large subunit
G3A49_RS04370	596.869	-0.0178561	0.155592	-0.114763	0.908633	0.960169	NOT_CHANGE	proline--tRNA ligase
G3A49_RS04375	14.11	0.715765	0.735315	0.973414	0.330348	0.584101	NOT_CHANGE	HTH domain-containing protein
G3A49_RS04380	473.337	-0.0828824	0.189253	-0.437944	0.661427	0.827538	NOT_CHANGE	hypothetical protein
G3A49_RS04385	831.676	0.422248	0.308683	1.3679	0.171344	0.414269	NOT_CHANGE	beta-CASP ribonuclease aCPSF1
G3A49_RS04390	1678.82	0.0678645	0.183078	0.370686	0.710871	0.858415	NOT_CHANGE	methylglyoxal synthase
G3A49_RS04395	76.6985	0.292193	0.273004	1.07029	0.28449	0.542719	NOT_CHANGE	hypothetical protein
G3A49_RS04400	560.568	-0.19076	0.181664	-1.05007	0.293685	0.551999	NOT_CHANGE	endonuclease III
G3A49_RS04405	117.363	-0.457243	0.233301	-1.95988	0.0500093	0.197073	NOT_CHANGE	DUF371 domain-containing protein
G3A49_RS04410	35041.9	0.551531	0.284387	1.93937	0.0524568	0.204481	NOT_CHANGE	coiled-coil protein
G3A49_RS04415	860.474	-0.0822876	0.161994	-0.507968	0.611476	0.797309	NOT_CHANGE	signal peptide peptidase SppA
G3A49_RS04420	1219.94	0.0755317	0.129336	0.583994	0.559224	0.759079	NOT_CHANGE	DUF373 family protein
G3A49_RS04425	266.78	0.0379766	0.256902	0.147825	0.882481	0.948532	NOT_CHANGE	hypothetical protein
G3A49_RS04430	1462.42	-0.0723277	0.249895	-0.289432	0.772251	0.898174	NOT_CHANGE	aldo/keto reductase
G3A49_RS04435	185.6	0.523838	0.329243	1.59104	0.111601	0.322728	NOT_CHANGE	hypothetical protein
G3A49_RS04440	4556.88	0.0389949	0.215757	0.180735	0.856576	0.93867	NOT_CHANGE	2-oxoacid:ferredoxin oxidoreductase subunit beta
G3A49_RS04445	3920.58	0.138303	0.200267	0.690592	0.489822	0.712296	NOT_CHANGE	2-oxoacid:acceptor oxidoreductase subunit alpha
G3A49_RS04450	725.591	-0.422811	0.206033	-2.05215	0.0401546	0.171281	NOT_CHANGE	FAD-dependent oxidoreductase
G3A49_RS04455	2623.12	0.293692	0.223832	1.31211	0.189484	0.4396	NOT_CHANGE	ABC transporter permease
G3A49_RS04460	2587.05	0.25045	0.206479	1.21295	0.225147	0.479449	NOT_CHANGE	ABC transporter ATP-binding protein
G3A49_RS04465	4699.3	0.199401	0.177281	1.12478	0.260683	0.520309	NOT_CHANGE	NosD domain-containing protein
G3A49_RS04470	3388.85	1.04051	0.223478	4.65597	3.22459e-06	0.000105134	NOT_CHANGE	methylmalonyl-CoA mutase
G3A49_RS04475	4076.55	1.53245	0.292305	5.24262	1.58309e-07	8.54611e-06	NOT_CHANGE	acetate--CoA ligase
G3A49_RS04480	131.582	-0.223562	0.307702	-0.726555	0.467498	0.694394	NOT_CHANGE	hypothetical protein
G3A49_RS04485	390.51	1.53685	0.258834	5.93759	2.89246e-09	2.26783e-07	NOT_CHANGE	long-chain-fatty-acid--CoA ligase
G3A49_RS04490	68.1619	0.0509056	0.313214	0.162527	0.870891	0.94213	NOT_CHANGE	Tat pathway signal protein
G3A49_RS04495	611.02	2.25899	0.396104	5.70302	1.17703e-08	7.91015e-07	UP	substrate-binding protein
G3A49_RS04500	105.818	2.14311	0.321051	6.67532	2.46701e-11	3.24955e-09	UP	branched-chain amino acid ABC transporter permease
G3A49_RS04505	97.2832	2.09986	0.467684	4.4899	7.12557e-06	0.000205829	UP	branched-chain amino acid ABC transporter permease
G3A49_RS04510	78.9011	2.23135	0.494138	4.51564	6.31257e-06	0.000188975	UP	ABC transporter ATP-binding protein
G3A49_RS04515	124.058	1.8536	0.417722	4.43741	9.10478e-06	0.000258466	NOT_CHANGE	ABC transporter ATP-binding protein
G3A49_RS04520	111.337	1.5864	0.320335	4.9523	7.33408e-07	3.26366e-05	NOT_CHANGE	co-chaperone YbbN
G3A49_RS04525	169.824	1.62626	0.388614	4.18477	2.85451e-05	0.00066666	NOT_CHANGE	universal stress protein
G3A49_RS04530	44.9787	-0.31694	0.385795	-0.821525	0.411347	0.64936	NOT_CHANGE	hypothetical protein
G3A49_RS04535	9215.99	0.29918	0.11786	2.53843	0.0111351	0.0703798	NOT_CHANGE	cbb3-type cytochrome c oxidase subunit I
G3A49_RS04540	611.341	-0.316064	0.216561	-1.45947	0.144436	0.373042	NOT_CHANGE	DUF6684 family protein
G3A49_RS04545	203.007	-0.00439482	0.262804	-0.0167228	0.986658	0.992687	NOT_CHANGE	hypothetical protein
G3A49_RS04550	10.1859	-0.702985	0.643098	-1.09312	0.27434	0.533141	NOT_CHANGE	hypothetical protein
G3A49_RS04555	1113.4	-0.136791	0.131044	-1.04386	0.29655	0.554575	NOT_CHANGE	GTP-binding protein
G3A49_RS04560	38.8166	-0.362267	0.388336	-0.932871	0.350887	0.602121	NOT_CHANGE	TIGR04206 family protein
G3A49_RS04565	163.062	-0.15052	0.219924	-0.684418	0.493711	0.713986	NOT_CHANGE	MATE family efflux transporter
G3A49_RS04570	2350.87	-0.262712	0.131739	-1.99419	0.0461308	0.18662	NOT_CHANGE	VOC family protein
G3A49_RS04575	301.05	0.127494	0.184833	0.689781	0.490332	0.712296	NOT_CHANGE	archaeosortase A
G3A49_RS04580	778.133	0.2561	0.193401	1.32419	0.185439	0.4337	NOT_CHANGE	diphthine synthase
G3A49_RS04585	1669.11	1.75995	0.502306	3.50373	0.000458784	0.0065427	NOT_CHANGE	DoxX family protein
G3A49_RS04590	230.13	-0.434765	0.341132	-1.27448	0.202494	0.455019	NOT_CHANGE	hypothetical protein
G3A49_RS04595	151.068	-0.326779	0.370147	-0.882835	0.377325	0.625331	NOT_CHANGE	Rieske 2Fe-2S domain-containing protein
G3A49_RS04600	97.169	-0.0806432	0.252495	-0.319385	0.749435	0.881389	NOT_CHANGE	Lrp/AsnC family transcriptional regulator
G3A49_RS04620	172.622	0.0164695	0.211006	0.0780523	0.937786	0.97444	NOT_CHANGE	class I SAM-dependent methyltransferase family protein
G3A49_RS04625	3548.72	0.108903	0.325511	0.334559	0.737958	0.873192	NOT_CHANGE	HTH domain-containing protein
G3A49_RS04630	815.839	0.216294	0.24835	0.870923	0.383796	0.628112	NOT_CHANGE	universal stress protein
G3A49_RS04635	222.814	1.20412	0.256973	4.6858	2.78865e-06	9.37751e-05	NOT_CHANGE	universal stress protein
G3A49_RS04640	1457.06	0.203115	0.232078	0.875199	0.381466	0.627456	NOT_CHANGE	TVP38/TMEM64 family protein
G3A49_RS04645	23724.3	0.204761	0.278877	0.734235	0.462806	0.691709	NOT_CHANGE	cation-transporting P-type ATPase
G3A49_RS04650	5121.05	0.979597	0.313365	3.12605	0.00177169	0.0180624	NOT_CHANGE	formate dehydrogenase subunit alpha
G3A49_RS04655	1292.26	1.0838	0.309555	3.50115	0.000463263	0.00657553	NOT_CHANGE	selenium cofactor biosynthesis protein YqeC
G3A49_RS04660	3464.37	-0.0667639	0.18967	-0.352	0.724838	0.867487	NOT_CHANGE	pyridoxamine 5'-phosphate oxidase family protein
G3A49_RS04665	208.719	0.111732	0.230862	0.483979	0.628401	0.806126	NOT_CHANGE	hypothetical protein
G3A49_RS04670	14749.8	0.229677	0.135958	1.68932	0.0911575	0.286981	NOT_CHANGE	heavy metal translocating P-type ATPase
G3A49_RS04675	7405.06	0.317269	0.148556	2.13569	0.0327047	0.148784	NOT_CHANGE	sulfite exporter TauE/SafE family protein
G3A49_RS04680	2220	0.177636	0.172534	1.02957	0.303212	0.560628	NOT_CHANGE	hypothetical protein
G3A49_RS04685	3825.14	0.482004	0.225889	2.13381	0.0328583	0.149039	NOT_CHANGE	hypothetical protein
G3A49_RS04690	7959.43	0.666736	0.24146	2.76127	0.00575765	0.0432875	NOT_CHANGE	cytochrome c oxidase subunit II
G3A49_RS04695	19705.3	0.613945	0.233006	2.63489	0.00841636	0.0570269	NOT_CHANGE	b(o/a)3-type cytochrome-c oxidase subunit 1
G3A49_RS04700	674.322	0.483626	0.258409	1.87156	0.0612678	0.224185	NOT_CHANGE	hypothetical protein
G3A49_RS04705	43275.7	0.268099	0.271549	0.987293	0.323499	0.579903	NOT_CHANGE	hypothetical protein
G3A49_RS04710	7899.24	0.525566	0.280523	1.87352	0.060996	0.224174	NOT_CHANGE	universal stress protein
G3A49_RS04715	649.24	0.0722519	0.234257	0.30843	0.757755	0.888905	NOT_CHANGE	hypothetical protein
G3A49_RS04720	3784.98	-0.00430031	0.159317	-0.0269921	0.978466	0.989168	NOT_CHANGE	bifunctional 4-hydroxy-2-oxoglutarate aldolase/2-dehydro-3-deoxy-phosphogluconate aldolase
G3A49_RS04735	740.069	-0.140801	0.170296	-0.826799	0.408351	0.647386	NOT_CHANGE	carbonic anhydrase
G3A49_RS04740	1565.73	-0.300329	0.223435	-1.34415	0.178901	0.424998	NOT_CHANGE	PH domain-containing protein
G3A49_RS04745	557.808	-0.387194	0.177389	-2.18274	0.0290552	0.136684	NOT_CHANGE	PH domain-containing protein
G3A49_RS04750	60.8127	0.412189	0.291124	1.41585	0.156819	0.392673	NOT_CHANGE	hypothetical protein
G3A49_RS04755	83.6024	-0.388304	0.417915	-0.929146	0.352814	0.603854	NOT_CHANGE	metallophosphoesterase
G3A49_RS19035	2.14553	1.05705	1.1912	0.887379	0.374875	NA	NOT_CHANGE	hypothetical protein
G3A49_RS04760	87.7988	-0.22795	0.297251	-0.76686	0.443165	0.676875	NOT_CHANGE	hypothetical protein
G3A49_RS04765	284.537	-0.192249	0.195186	-0.984953	0.324647	0.580286	NOT_CHANGE	YqjF family protein
G3A49_RS04770	1969.18	0.130776	0.176373	0.741476	0.458405	0.689597	NOT_CHANGE	aldo/keto reductase
G3A49_RS04775	414.629	0.121333	0.181962	0.666805	0.504897	0.719129	NOT_CHANGE	macro domain-containing protein
G3A49_RS04790	329.197	0.202442	0.259795	0.779238	0.435839	0.670977	NOT_CHANGE	NADH:flavin oxidoreductase
G3A49_RS04795	449.438	0.0145403	0.215516	0.0674674	0.94621	0.977681	NOT_CHANGE	helix-turn-helix domain-containing protein
G3A49_RS04800	307.409	-0.179217	0.25736	-0.696368	0.486199	0.709008	NOT_CHANGE	hypothetical protein
G3A49_RS04805	608.871	-0.496556	0.284498	-1.74537	0.0809197	0.267002	NOT_CHANGE	thioredoxin
G3A49_RS04810	11741.1	0.0775342	0.373952	0.207337	0.835746	0.925531	NOT_CHANGE	AMP phosphorylase
G3A49_RS04815	2418.08	0.592626	0.17188	3.44791	0.000564935	0.00763234	NOT_CHANGE	ribose 1,5-bisphosphate isomerase
G3A49_RS04820	106.746	-0.104172	0.300427	-0.346747	0.728781	0.869836	NOT_CHANGE	helix-turn-helix domain-containing protein
G3A49_RS04825	15725.8	-0.0385124	0.274936	-0.140077	0.888599	0.950051	NOT_CHANGE	NADH-quinone oxidoreductase subunit D
G3A49_RS04830	278.715	0.0308639	0.320648	0.0962547	0.923318	0.967771	NOT_CHANGE	methyl-accepting chemotaxis protein
G3A49_RS04835	13054.5	0.58552	0.236066	2.48032	0.0131264	0.0778893	NOT_CHANGE	type III ribulose-bisphosphate carboxylase
G3A49_RS04840	3849.91	0.104308	0.160482	0.649966	0.515714	0.727144	NOT_CHANGE	DEAD/DEAH box helicase
G3A49_RS04845	1506.12	-0.175473	0.211814	-0.828432	0.407426	0.646889	NOT_CHANGE	type IV pilin
G3A49_RS04850	3554.84	0.158095	0.131693	1.20048	0.229953	0.483547	NOT_CHANGE	pyridoxal phosphate-dependent aminotransferase
G3A49_RS04855	686.276	0.135747	0.201685	0.673064	0.500907	0.717944	NOT_CHANGE	6,7-dimethyl-8-ribityllumazine synthase
G3A49_RS04860	492.043	-0.395725	0.186746	-2.11905	0.0340863	0.152509	NOT_CHANGE	flippase activity-associated protein Agl23
G3A49_RS04865	919.078	-0.136318	0.219648	-0.620619	0.53485	0.741896	NOT_CHANGE	5-(carboxyamino)imidazole ribonucleotide synthase
G3A49_RS04870	329.469	-0.187748	0.280712	-0.668828	0.503605	0.718843	NOT_CHANGE	5-(carboxyamino)imidazole ribonucleotide mutase
G3A49_RS04875	6341.35	-0.189617	0.135233	-1.40215	0.160871	0.398607	NOT_CHANGE	NADH-quinone oxidoreductase subunit A
G3A49_RS04880	7753.61	-0.0618533	0.157145	-0.393607	0.693871	0.845717	NOT_CHANGE	NADH-quinone oxidoreductase subunit B
G3A49_RS04885	15053.9	0.0446847	0.18654	0.239545	0.810683	0.914866	NOT_CHANGE	NADH-quinone oxidoreductase subunit D
G3A49_RS04890	5722.75	0.060258	0.218267	0.276074	0.782491	0.902221	NOT_CHANGE	complex I subunit 1 family protein
G3A49_RS04895	2992.59	0.0890811	0.238366	0.373715	0.708616	0.856321	NOT_CHANGE	NADH-quinone oxidoreductase subunit I
G3A49_RS04900	930.697	0.048515	0.231245	0.2098	0.833824	0.925531	NOT_CHANGE	NADH-quinone oxidoreductase subunit J
G3A49_RS04905	960.611	0.0835707	0.20127	0.415216	0.677984	0.839447	NOT_CHANGE	proton-conducting membrane transporter
G3A49_RS04910	691.676	0.174036	0.201623	0.863174	0.388042	0.631647	NOT_CHANGE	NADH-quinone oxidoreductase subunit NuoK
G3A49_RS04915	7236.89	0.161388	0.228167	0.707326	0.479364	0.704079	NOT_CHANGE	NADH-quinone oxidoreductase subunit L
G3A49_RS04920	5312	0.141878	0.269072	0.527288	0.597994	0.789889	NOT_CHANGE	NuoM family protein
G3A49_RS04925	8665.52	-0.109965	0.291075	-0.377789	0.705588	0.854619	NOT_CHANGE	NADH-quinone oxidoreductase subunit N
G3A49_RS04930	233.146	1.46612	0.22027	6.65603	2.81316e-11	3.49167e-09	NOT_CHANGE	hypothetical protein
G3A49_RS04935	2322.76	0.0262097	0.128979	0.20321	0.838971	0.927944	NOT_CHANGE	DHH family phosphoesterase
G3A49_RS04940	2707.95	0.102424	0.182765	0.560414	0.575197	0.773112	NOT_CHANGE	CBS domain-containing protein
G3A49_RS04945	142.089	-0.329569	0.221866	-1.48544	0.137428	0.361751	NOT_CHANGE	hypothetical protein
G3A49_RS18610	15.9573	-0.511875	0.578738	-0.884468	0.376444	0.624813	NOT_CHANGE	hypothetical protein
G3A49_RS04950	227.458	0.129753	0.211006	0.614926	0.538604	0.745219	NOT_CHANGE	MFS transporter
G3A49_RS04955	3443.38	-0.14108	0.193111	-0.730562	0.465047	0.692941	NOT_CHANGE	hypothetical protein
G3A49_RS04960	670.394	-0.0734034	0.208653	-0.351797	0.724991	0.867487	NOT_CHANGE	CNNM domain-containing protein
G3A49_RS04965	855.267	0.244832	0.148808	1.64529	0.0999103	0.300838	NOT_CHANGE	Xaa-Pro peptidase family protein
G3A49_RS04970	249.885	0.479874	0.27097	1.77095	0.0765694	0.256486	NOT_CHANGE	hypothetical protein
G3A49_RS04975	4536.64	0.00474202	0.12474	0.0380153	0.969676	0.988368	NOT_CHANGE	phosphotransacetylase family protein
G3A49_RS04980	4200.45	-0.43414	0.17212	-2.52231	0.0116585	0.0725859	NOT_CHANGE	acetate--CoA ligase family protein
G3A49_RS04985	49.3366	-0.701646	0.363024	-1.93278	0.0532633	0.206835	NOT_CHANGE	hypothetical protein
G3A49_RS04990	14.8731	0.0511432	0.771773	0.0662671	0.947165	0.978234	NOT_CHANGE	hypothetical protein
G3A49_RS04995	1.46746	0.785956	1.44099	0.545429	0.585458	NA	NOT_CHANGE	integrase core domain-containing protein pseudo true transl_table 11 exon_number 1
G3A49_RS05040	29.7807	-0.576052	0.370971	-1.55282	0.120466	0.33673	NOT_CHANGE	asparagine synthase-related protein
G3A49_RS05045	19.4937	-0.218459	0.465055	-0.469748	0.638535	0.812269	NOT_CHANGE	hypothetical protein
G3A49_RS05055	50.1816	-0.280249	0.370276	-0.756867	0.44913	0.682503	NOT_CHANGE	lipopolysaccharide biosynthesis protein
G3A49_RS05060	122.004	-0.211899	0.232136	-0.912826	0.361334	0.611448	NOT_CHANGE	hypothetical protein
G3A49_RS05065	24.7197	-0.380944	0.413342	-0.921619	0.356727	0.60771	NOT_CHANGE	DUF1616 domain-containing protein
G3A49_RS05070	95.0553	-0.0783656	0.287274	-0.27279	0.785015	0.903695	NOT_CHANGE	glycosyltransferase family 2 protein
G3A49_RS05075	63.6747	0.101838	0.305432	0.333423	0.738815	0.873893	NOT_CHANGE	polysaccharide deacetylase family protein
G3A49_RS05080	64.539	-0.576876	0.36212	-1.59305	0.111149	0.322728	NOT_CHANGE	twin-arginine translocation signal domain-containing protein
G3A49_RS05085	163.877	-0.48428	0.207464	-2.33429	0.0195805	0.103663	NOT_CHANGE	hypothetical protein
G3A49_RS05090	192.874	-0.126539	0.269976	-0.468705	0.63928	0.812269	NOT_CHANGE	type II toxin-antitoxin system VapC family toxin
G3A49_RS05095	1684.45	-0.553799	0.247753	-2.23528	0.0253988	0.125583	NOT_CHANGE	hypothetical protein
G3A49_RS05100	52.3	-0.113843	0.294837	-0.386123	0.699406	0.849868	NOT_CHANGE	carboxylate--amine ligase
G3A49_RS05105	4408.32	-0.112596	0.232995	-0.483256	0.628914	0.806203	NOT_CHANGE	hypothetical protein
G3A49_RS05110	148.907	-0.608564	0.198291	-3.06905	0.00214741	0.0212355	NOT_CHANGE	hypothetical protein
G3A49_RS05115	1337.37	-0.158188	0.160534	-0.985382	0.324436	0.580286	NOT_CHANGE	hypothetical protein
G3A49_RS05120	795.741	0.176743	0.245297	0.720525	0.471202	0.697379	NOT_CHANGE	archaea-specific SMC-related protein
G3A49_RS05125	548.436	0.149113	0.2534	0.588447	0.556233	0.75689	NOT_CHANGE	rod-determining factor RdfA
G3A49_RS05130	235.217	0.0428557	0.543511	0.0788497	0.937152	0.974129	NOT_CHANGE	V-type ATP synthase subunit D
G3A49_RS05135	20.716	-0.23364	1.0267	-0.227564	0.819985	0.916899	NOT_CHANGE	ABC transporter ATP-binding protein
G3A49_RS05140	38.8554	0.529958	0.744983	0.711369	0.476856	0.702903	NOT_CHANGE	ABC transporter permease
G3A49_RS05145	531.066	0.241118	0.923091	0.261208	0.793932	0.908016	NOT_CHANGE	amino acid permease
G3A49_RS05150	24.7335	0.00364853	0.731518	0.00498761	0.99602	0.998211	NOT_CHANGE	preprotein translocase subunit SecY
G3A49_RS05155	58.1788	-0.407886	1.56311	-0.260945	0.794135	0.908016	NOT_CHANGE	hypothetical protein
G3A49_RS05160	1.93406	0.498714	1.29526	0.385029	0.700216	NA	NOT_CHANGE	hypothetical protein
G3A49_RS05165	65.8715	-1.04691	0.547992	-1.91045	0.0560754	0.213229	NOT_CHANGE	DUF106 domain-containing protein
G3A49_RS05170	213.169	-0.0656378	0.265578	-0.247151	0.804791	0.913225	NOT_CHANGE	MATE family efflux transporter
G3A49_RS05175	72.9268	0.138005	0.328099	0.420621	0.674032	0.837264	NOT_CHANGE	TetR/AcrR family transcriptional regulator
G3A49_RS05180	2785.32	0.161024	0.23535	0.68419	0.493855	0.713986	NOT_CHANGE	histidine kinase N-terminal 7TM domain-containing protein
G3A49_RS05185	324.477	-0.119869	0.259893	-0.461227	0.644636	0.815202	NOT_CHANGE	pyridoxal phosphate-dependent aminotransferase
G3A49_RS05190	4051.11	0.900144	0.303604	2.96486	0.00302819	0.0276228	NOT_CHANGE	acetate--CoA ligase
G3A49_RS05195	331.689	-0.294685	0.27573	-1.06874	0.285186	0.542719	NOT_CHANGE	bacterio-opsin activator domain-containing protein
G3A49_RS05200	1357.5	0.870733	0.313394	2.77839	0.00546282	0.041835	NOT_CHANGE	acetate--CoA ligase
G3A49_RS05205	22.0962	2.35059	0.563857	4.16877	3.06245e-05	0.000710186	UP	DUF4212 domain-containing protein
G3A49_RS05210	255.831	0.559615	0.338354	1.65393	0.098141	0.298686	NOT_CHANGE	VC_2705 family sodium/solute symporter
G3A49_RS05215	79.2997	0.487307	0.333608	1.46072	0.144093	0.372739	NOT_CHANGE	universal stress protein
G3A49_RS05220	27.6765	1.05481	0.495772	2.12762	0.0333689	0.150526	NOT_CHANGE	hypothetical protein
G3A49_RS05245	2414.51	-0.216158	0.16197	-1.33456	0.182022	0.428141	NOT_CHANGE	tyrosine-type recombinase/integrase
G3A49_RS05250	588.58	0.530388	0.183257	2.89423	0.00380088	0.0325096	NOT_CHANGE	APC family permease
G3A49_RS05255	131.549	0.525722	0.237868	2.21014	0.0270956	0.131214	NOT_CHANGE	universal stress protein
G3A49_RS05260	337.074	0.982068	0.181466	5.41185	6.23782e-08	3.73475e-06	NOT_CHANGE	IclR family transcriptional regulator
G3A49_RS05265	20.6104	0.224351	0.464816	0.482666	0.629333	0.806379	NOT_CHANGE	Zn-dependent hydrolase
G3A49_RS05270	174.101	1.11976	0.390517	2.86739	0.00413877	0.0345913	NOT_CHANGE	ABC transporter substrate-binding protein
G3A49_RS05275	43.206	1.33107	0.416577	3.19524	0.00139713	0.0148892	NOT_CHANGE	ABC transporter permease
G3A49_RS05280	27.56	0.965728	0.412898	2.3389	0.0193405	0.102889	NOT_CHANGE	ABC transporter permease
G3A49_RS05285	133.596	0.674534	0.337094	2.00103	0.0453897	0.185392	NOT_CHANGE	ABC transporter ATP-binding protein
G3A49_RS05290	323.214	0.0153612	0.216181	0.0710571	0.943352	0.976737	NOT_CHANGE	DUF1028 domain-containing protein
G3A49_RS05295	740.618	0.398239	0.314411	1.26662	0.205292	0.456627	NOT_CHANGE	hypothetical protein
G3A49_RS05300	255.165	-0.260278	0.317569	-0.819594	0.412448	0.650163	NOT_CHANGE	SprT-like domain-containing protein
G3A49_RS05305	45.5222	-0.399552	0.458151	-0.872097	0.383155	0.628112	NOT_CHANGE	IclR family transcriptional regulator
G3A49_RS05310	486.384	-0.349697	0.212051	-1.64912	0.0991233	0.299886	NOT_CHANGE	galactonate dehydratase
G3A49_RS05315	47.3584	-0.554784	0.419864	-1.32134	0.186388	0.435166	NOT_CHANGE	D-xylose 1-dehydrogenase Gfo6
G3A49_RS05320	261.847	-0.899351	0.33156	-2.71249	0.00667806	0.0488686	NOT_CHANGE	bifunctional 4-hydroxy-2-oxoglutarate aldolase/2-dehydro-3-deoxy-phosphogluconate aldolase
G3A49_RS05325	36.3088	-0.913167	0.469539	-1.94482	0.0517969	0.202334	NOT_CHANGE	2-dehydro-3-deoxygalactonokinase KdgK2
G3A49_RS05330	705.269	-0.227447	0.16743	-1.35846	0.174318	0.420225	NOT_CHANGE	beta-galactosidase
G3A49_RS05335	4.18005	0.604292	0.956076	0.632054	0.527351	NA	NOT_CHANGE	fibronectin type III domain-containing protein
G3A49_RS05340	147.902	0.39675	0.264157	1.50195	0.13311	0.358254	NOT_CHANGE	hypothetical protein
G3A49_RS05345	194.44	0.583489	0.290563	2.00814	0.0446289	0.183474	NOT_CHANGE	ABC transporter ATP-binding protein
G3A49_RS05350	112.062	0.785604	0.281198	2.79377	0.00520973	0.0405571	NOT_CHANGE	ABC transporter permease
G3A49_RS05355	120.247	0.232216	0.276075	0.841135	0.400272	0.641904	NOT_CHANGE	hypothetical protein
G3A49_RS05360	7256.97	1.14775	0.170639	6.72621	1.7414e-11	2.47404e-09	NOT_CHANGE	hypothetical protein
G3A49_RS05365	251.795	-0.0636644	0.270934	-0.234981	0.814223	0.916493	NOT_CHANGE	hypothetical protein
G3A49_RS05370	784.045	-0.223978	0.229153	-0.977414	0.328364	0.581658	NOT_CHANGE	helix-turn-helix domain-containing protein
G3A49_RS05375	3002.19	0.591691	0.217632	2.71876	0.00655262	0.0484964	NOT_CHANGE	hypothetical protein
G3A49_RS05380	160.002	-0.906279	0.265373	-3.41511	0.000637561	0.00839795	NOT_CHANGE	hypothetical protein
G3A49_RS05385	646.401	-0.715454	0.219699	-3.25651	0.0011279	0.0126763	NOT_CHANGE	hypothetical protein
G3A49_RS05390	252.529	-0.685703	0.297592	-2.30417	0.0212131	0.110181	NOT_CHANGE	helix-turn-helix transcriptional regulator
G3A49_RS05395	159.389	-0.519397	0.28118	-1.84721	0.0647173	0.229616	NOT_CHANGE	winged helix-turn-helix domain-containing protein
G3A49_RS05400	213.25	-0.961115	0.355704	-2.70201	0.0068922	0.0503238	NOT_CHANGE	halocin C8-like domain-containing protein
G3A49_RS05405	74.1913	-0.851755	0.392623	-2.1694	0.0300527	0.139977	NOT_CHANGE	hypothetical protein
G3A49_RS05410	19.0168	0.193991	0.56869	0.341119	0.733014	0.870495	NOT_CHANGE	phosphonate ABC transporter, permease protein PhnE
G3A49_RS05415	39.0041	0.0476596	0.335743	0.141953	0.887117	0.950051	NOT_CHANGE	phosphonate ABC transporter, permease protein PhnE
G3A49_RS05430	34.3691	-0.359074	0.505819	-0.709886	0.477775	0.703031	NOT_CHANGE	hypothetical protein
G3A49_RS05435	1107.51	0.127487	0.1563	0.815657	0.414696	0.651213	NOT_CHANGE	ribonuclease HI family protein
G3A49_RS05440	161.891	0.0742566	0.22498	0.330059	0.741355	0.87564	NOT_CHANGE	hypothetical protein
G3A49_RS05445	484.144	-0.201841	0.240128	-0.840555	0.400598	0.641904	NOT_CHANGE	TetR/AcrR family transcriptional regulator
G3A49_RS05450	124.927	-0.76196	0.301956	-2.52341	0.0116221	0.0725859	NOT_CHANGE	COG1361 S-layer family protein
G3A49_RS05455	423.243	-0.182492	0.260444	-0.700696	0.483493	0.707047	NOT_CHANGE	RND family transporter
G3A49_RS05460	1707.94	-0.152482	0.190409	-0.800812	0.42324	0.65945	NOT_CHANGE	hypothetical protein
G3A49_RS05465	1122.55	0.535519	0.230931	2.31896	0.0203974	0.106617	NOT_CHANGE	pirin family protein
G3A49_RS05470	557.641	0.228778	0.236537	0.967198	0.333445	0.586557	NOT_CHANGE	ring-cleaving dioxygenase
G3A49_RS05475	250.044	0.210023	0.277764	0.756122	0.449576	0.682676	NOT_CHANGE	alpha/beta hydrolase
G3A49_RS05480	1785.56	-0.356905	0.244824	-1.45781	0.144894	0.373697	NOT_CHANGE	NAD(P)/FAD-dependent oxidoreductase
G3A49_RS05485	351.223	-0.179739	0.26638	-0.674745	0.499838	0.717822	NOT_CHANGE	DMT family transporter
G3A49_RS05490	133.26	0.0152553	0.616863	0.0247304	0.98027	0.989168	NOT_CHANGE	hypothetical protein
G3A49_RS05495	10049	-0.815713	0.443097	-1.84094	0.0656309	0.230886	NOT_CHANGE	superoxide dismutase
G3A49_RS05500	105.763	0.0211089	0.299573	0.0704635	0.943825	0.976737	NOT_CHANGE	hypothetical protein
G3A49_RS05505	33.5756	0.00509176	0.431487	0.0118005	0.990585	0.995118	NOT_CHANGE	substrate-binding domain-containing protein
G3A49_RS05510	7.64086	0.0667345	0.787908	0.0846983	0.932501	0.971735	NOT_CHANGE	phosphate ABC transporter permease subunit PstC
G3A49_RS05515	79.055	-0.20734	0.327129	-0.633816	0.526201	0.734852	NOT_CHANGE	phosphate ABC transporter permease PstA
G3A49_RS05520	27.7976	1.10427	0.496401	2.22455	0.0261114	0.127009	NOT_CHANGE	phosphate ABC transporter ATP-binding protein PstB
G3A49_RS05525	145.736	0.103906	0.256723	0.40474	0.685669	0.842621	NOT_CHANGE	PhoU domain-containing protein
G3A49_RS05530	209.506	0.279896	0.214571	1.30445	0.192081	0.442944	NOT_CHANGE	hypothetical protein
G3A49_RS05535	230.837	0.251375	0.255316	0.984566	0.324837	0.580286	NOT_CHANGE	alanine--glyoxylate aminotransferase family protein
G3A49_RS05540	90.5927	0.318305	0.276284	1.15209	0.249283	0.508713	NOT_CHANGE	AIR synthase family protein
G3A49_RS05545	1113.55	0.720768	0.158681	4.54225	5.56562e-06	0.000174549	NOT_CHANGE	cobyrinic acid a,c-diamide synthase
G3A49_RS05550	460.802	0.616157	0.186385	3.30583	0.000946948	0.0112574	NOT_CHANGE	cob(I)yrinic acid a,c-diamide adenosyltransferase
G3A49_RS05555	89.428	0.0189356	0.254758	0.0743275	0.94075	0.97602	NOT_CHANGE	LeuA family protein
G3A49_RS05560	30.1884	0.875857	0.528348	1.65773	0.0973724	0.297437	NOT_CHANGE	CaiB/BaiF CoA-transferase family protein
G3A49_RS05565	161.09	0.240333	0.287808	0.835048	0.403691	0.643006	NOT_CHANGE	ABC transporter ATP-binding protein
G3A49_RS05570	6.55942	0.901937	0.9571	0.942364	0.346006	0.599683	NOT_CHANGE	carbohydrate ABC transporter permease
G3A49_RS05575	13.3306	0.365229	0.58296	0.626509	0.530981	0.73902	NOT_CHANGE	carbohydrate ABC transporter permease
G3A49_RS05580	31.2258	1.08418	0.404096	2.68299	0.00729677	0.0522803	NOT_CHANGE	ABC transporter substrate-binding protein
G3A49_RS05585	3098.9	-0.0336165	0.199416	-0.168575	0.866131	0.94213	NOT_CHANGE	helix-turn-helix domain-containing protein
G3A49_RS05590	5039.47	0.394993	0.127361	3.10136	0.00192633	0.0193397	NOT_CHANGE	universal stress protein
G3A49_RS05595	1016.85	0.140671	0.151948	0.925783	0.354559	0.605483	NOT_CHANGE	hypothetical protein
G3A49_RS05600	1040.14	-0.0288392	0.261296	-0.11037	0.912116	0.962075	NOT_CHANGE	hypothetical protein
G3A49_RS05605	153.865	-0.255585	0.253074	-1.00992	0.312533	0.567976	NOT_CHANGE	hypothetical protein
G3A49_RS05610	2111.83	-0.048961	0.205574	-0.238167	0.811751	0.915444	NOT_CHANGE	peptidylprolyl isomerase
G3A49_RS05615	3333.82	0.494272	0.336791	1.46759	0.142215	0.369973	NOT_CHANGE	bifunctional 2-polyprenyl-6-hydroxyphenol methylase/3-demethylubiquinol 3-O-methyltransferase UbiG
G3A49_RS05620	958.314	0.438487	0.277132	1.58223	0.113598	0.326652	NOT_CHANGE	amidohydrolase family protein
G3A49_RS05625	166.83	-0.0889679	0.493441	-0.180301	0.856916	0.938731	NOT_CHANGE	hypothetical protein
G3A49_RS05630	800.634	1.56357	0.251102	6.22682	4.75996e-10	4.63871e-08	NOT_CHANGE	enoyl-CoA hydratase/isomerase family protein
G3A49_RS05635	124.338	1.31449	0.313836	4.18845	2.80861e-05	0.000660625	NOT_CHANGE	helix-turn-helix domain-containing protein
G3A49_RS05640	12207.7	3.48975	0.296638	11.7644	5.95706e-32	2.45207e-29	UP	1,2-phenylacetyl-CoA epoxidase subunit PaaA
G3A49_RS05645	2853.93	3.48581	0.337885	10.3166	5.9314e-25	1.95321e-22	UP	1,2-phenylacetyl-CoA epoxidase subunit PaaB
G3A49_RS05650	9871.75	3.65394	0.364182	10.0333	1.08849e-23	3.25854e-21	UP	1,2-phenylacetyl-CoA epoxidase subunit PaaC
G3A49_RS05655	4171.97	3.63979	0.394852	9.21813	3.02335e-20	8.29656e-18	UP	1,2-phenylacetyl-CoA epoxidase subunit PaaD
G3A49_RS18615	305.476	3.49504	0.383337	9.11739	7.69532e-20	1.94928e-17	UP	1,2-phenylacetyl-CoA epoxidase subunit PaaE
G3A49_RS05660	897.032	1.85978	0.39475	4.7113	2.46147e-06	8.71573e-05	NOT_CHANGE	aldehyde dehydrogenase
G3A49_RS05665	20.44	0.741807	0.419403	1.76872	0.0769408	0.257135	NOT_CHANGE	PaaI family thioesterase
G3A49_RS05670	6.05572	-0.24399	0.861141	-0.283333	0.776922	0.900212	NOT_CHANGE	ABC transporter ATP-binding protein
G3A49_RS05675	7.55612	-0.504915	0.680009	-0.742513	0.457777	0.688967	NOT_CHANGE	ABC transporter ATP-binding protein
G3A49_RS05680	11.4814	0.841034	0.550092	1.5289	0.12629	0.347986	NOT_CHANGE	ABC transporter permease
G3A49_RS05690	67.1349	2.47025	0.408308	6.04998	1.44865e-09	1.1926e-07	UP	LLM class flavin-dependent oxidoreductase
G3A49_RS05695	11.8187	1.87976	0.584071	3.21838	0.00128917	0.0138733	NOT_CHANGE	VOC family protein
G3A49_RS05700	979.611	1.3432	0.389725	3.44652	0.000567848	0.00763234	NOT_CHANGE	MaoC/PaaZ C-terminal domain-containing protein
G3A49_RS05705	132.378	1.00495	0.38404	2.61679	0.00887608	0.0594084	NOT_CHANGE	PaaI family thioesterase
G3A49_RS05710	66.4439	3.0166	0.431358	6.99326	2.68564e-12	4.42191e-10	UP	phenylacetate--CoA ligase PaaK
G3A49_RS05715	355.864	1.56812	0.268193	5.84698	5.00593e-09	3.66323e-07	NOT_CHANGE	thiolase domain-containing protein
G3A49_RS05720	598.609	1.22433	0.25749	4.75484	1.98601e-06	7.38096e-05	NOT_CHANGE	zinc ribbon domain-containing protein
G3A49_RS05725	403.806	1.07454	0.304961	3.52354	0.000425827	0.00612336	NOT_CHANGE	3-hydroxyacyl-CoA dehydrogenase family protein
G3A49_RS05730	371.458	0.848563	0.2377	3.56989	0.000357125	0.00529736	NOT_CHANGE	enoyl-CoA hydratase/isomerase family protein
G3A49_RS05735	98.3944	1.24737	0.391298	3.18778	0.00143367	0.0151729	NOT_CHANGE	IclR family transcriptional regulator
G3A49_RS05740	59.9015	2.69889	0.465831	5.79371	6.88464e-09	4.85274e-07	UP	EthD family reductase
G3A49_RS05745	223.155	2.64055	0.378432	6.97762	3.00225e-12	4.70782e-10	UP	thiamine pyrophosphate-binding protein
G3A49_RS05750	151.1	2.51378	0.311889	8.05987	7.63767e-16	1.57193e-13	UP	NAD(P)-dependent oxidoreductase
G3A49_RS05755	48.2274	0.781008	0.431168	1.81138	0.0700825	0.240899	NOT_CHANGE	hypothetical protein
G3A49_RS05760	54.3588	0.507567	0.414169	1.22551	0.220384	0.475262	NOT_CHANGE	cupin domain-containing protein
G3A49_RS05765	8.62528	1.20752	0.768512	1.57124	0.116126	0.329943	NOT_CHANGE	HD domain-containing protein
G3A49_RS05770	14.8701	2.53585	0.674256	3.76095	0.000169269	0.0029649	UP	EthD family reductase
G3A49_RS05775	524.762	2.38086	0.37224	6.39604	1.59462e-10	1.75036e-08	UP	Xaa-Pro peptidase family protein
G3A49_RS05780	881.284	-0.586333	0.359934	-1.629	0.103313	0.306665	NOT_CHANGE	hydantoinase B/oxoprolinase family protein
G3A49_RS05785	884.176	-0.360169	0.299177	-1.20387	0.228641	0.481953	NOT_CHANGE	hydantoinase/oxoprolinase family protein
G3A49_RS05790	182.97	0.311972	0.328249	0.950415	0.341901	0.595704	NOT_CHANGE	Nramp family divalent metal transporter
G3A49_RS05795	90.609	0.424001	0.357965	1.18448	0.236225	0.490768	NOT_CHANGE	ribbon-helix-helix protein, CopG family
G3A49_RS05800	22.0578	-0.431012	0.402335	-1.07128	0.284045	0.542647	NOT_CHANGE	response regulator
G3A49_RS05805	1718.33	-0.259144	0.313633	-0.826265	0.408654	0.647386	NOT_CHANGE	ABC transporter substrate-binding protein
G3A49_RS05810	26.2174	-0.293549	0.444044	-0.661081	0.50856	0.721848	NOT_CHANGE	zinc ribbon domain-containing protein
G3A49_RS05815	1.44175	0.30047	1.36286	0.22047	0.825505	NA	NOT_CHANGE	hypothetical protein
G3A49_RS05820	126.653	-0.446854	0.262503	-1.70228	0.0887031	0.281677	NOT_CHANGE	TetR/AcrR family transcriptional regulator
G3A49_RS05825	69.2007	0.33079	0.311235	1.06283	0.287859	0.544782	NOT_CHANGE	SDR family NAD(P)-dependent oxidoreductase
G3A49_RS05830	983.447	-0.171859	0.162809	-1.05558	0.291158	0.548817	NOT_CHANGE	DUF1028 domain-containing protein
G3A49_RS05835	64478.9	0.756145	0.244266	3.09558	0.0019643	0.0196609	NOT_CHANGE	TQO small subunit DoxD
G3A49_RS05840	1558.92	-0.0179981	0.275943	-0.0652239	0.947996	0.978605	NOT_CHANGE	nitrous oxide reductase accessory protein NosL
G3A49_RS05845	1491.31	-0.0437986	0.222841	-0.196547	0.844182	0.930853	NOT_CHANGE	PAS domain-containing sensor histidine kinase
G3A49_RS05850	106.505	0.471549	0.271544	1.73655	0.082467	0.268875	NOT_CHANGE	long-chain-fatty-acid--CoA ligase
G3A49_RS05855	554.296	-0.256083	0.265446	-0.964727	0.334682	0.587164	NOT_CHANGE	cobyric acid synthase
G3A49_RS05860	44.0885	-0.717245	0.439573	-1.63169	0.102746	0.305638	NOT_CHANGE	MFS transporter
G3A49_RS05865	701.964	0.295199	0.162285	1.81902	0.0689088	0.238609	NOT_CHANGE	lactate utilization protein
G3A49_RS18620	4263.59	-0.0831581	0.189602	-0.438592	0.660957	0.827538	NOT_CHANGE	HVO_A0556 family zinc finger protein
G3A49_RS05870	718.539	-0.103743	0.188928	-0.549111	0.582929	0.778421	NOT_CHANGE	ABC transporter substrate-binding protein
G3A49_RS05875	1345.26	-0.207107	0.286599	-0.722635	0.469904	0.696096	NOT_CHANGE	ABC transporter substrate-binding protein
G3A49_RS05880	7105.1	1.45877	0.477381	3.05578	0.00224477	0.0218699	NOT_CHANGE	histidine ammonia-lyase
G3A49_RS05885	5263.26	1.42605	0.4447	3.20678	0.00134231	0.0143982	NOT_CHANGE	imidazolonepropionase
G3A49_RS05890	3379.79	1.33476	0.382689	3.48785	0.000486914	0.00685217	NOT_CHANGE	formimidoylglutamase
G3A49_RS05895	9122.6	1.11379	0.278347	4.00146	6.29527e-05	0.00134379	NOT_CHANGE	urocanate hydratase
G3A49_RS05900	66.7014	-0.476413	0.280286	-1.69974	0.0891794	0.282917	NOT_CHANGE	helix-turn-helix domain-containing protein
G3A49_RS05905	207.674	-0.0235746	0.246256	-0.0957324	0.923733	0.967771	NOT_CHANGE	VOC family protein
G3A49_RS05910	133.703	0.419882	0.308709	1.36012	0.173792	0.419264	NOT_CHANGE	MFS transporter
G3A49_RS05915	20.8969	1.07985	0.407426	2.65043	0.00803888	0.0557306	NOT_CHANGE	3-isopropylmalate dehydratase small subunit
G3A49_RS05920	70.753	2.15963	0.34688	6.22585	4.78944e-10	4.63871e-08	UP	3-isopropylmalate dehydratase large subunit
G3A49_RS05925	45.7843	1.78432	0.397355	4.49049	7.1059e-06	0.000205829	NOT_CHANGE	hydroxymethylglutaryl-CoA lyase
G3A49_RS05930	84.6728	2.20662	0.356886	6.18297	6.29071e-10	5.45912e-08	UP	CaiB/BaiF CoA-transferase family protein
G3A49_RS05935	127.101	2.26846	0.476675	4.75894	1.94614e-06	7.36626e-05	UP	dihydroorotase family protein
G3A49_RS05940	70.3408	2.21755	0.414904	5.34473	9.05495e-08	5.12976e-06	UP	isochorismatase family protein
G3A49_RS05945	25.0722	1.00956	0.687266	1.46895	0.141848	0.369837	NOT_CHANGE	LLM class flavin-dependent oxidoreductase
G3A49_RS05950	17.8591	0.905567	0.761197	1.18966	0.23418	0.488691	NOT_CHANGE	nuclear transport factor 2 family protein
G3A49_RS05955	21.9183	0.819207	0.757086	1.08205	0.279229	0.538852	NOT_CHANGE	FAD-dependent oxidoreductase
G3A49_RS05960	63.3938	2.38312	0.538192	4.42802	9.51024e-06	0.0002654	UP	ABC transporter substrate-binding protein
G3A49_RS05965	25.5483	2.65538	0.705642	3.76307	0.000167838	0.00295556	UP	branched-chain amino acid ABC transporter permease
G3A49_RS05970	23.1782	2.63578	0.625023	4.21708	2.47482e-05	0.00059486	UP	branched-chain amino acid ABC transporter permease
G3A49_RS05975	16.2159	2.75883	0.719796	3.83279	0.0001267	0.00237058	UP	ABC transporter ATP-binding protein
G3A49_RS05980	14.7444	1.7711	0.813877	2.17612	0.0295462	0.138204	NOT_CHANGE	ABC transporter ATP-binding protein
G3A49_RS05985	23.1025	2.89727	0.644858	4.49288	7.02671e-06	0.000205829	UP	MmgE/PrpD family protein
G3A49_RS05990	9.53796	1.23653	0.633145	1.95299	0.0508202	0.199227	NOT_CHANGE	MmgE/PrpD family protein
G3A49_RS05995	45.9855	0.0931352	0.467731	0.199121	0.842168	0.929065	NOT_CHANGE	IclR family transcriptional regulator
G3A49_RS06000	3711.92	0.0695414	0.231755	0.300065	0.764128	0.892929	NOT_CHANGE	guanosine monophosphate reductase
G3A49_RS06005	3020.63	0.485644	0.277763	1.74841	0.0803924	0.265795	NOT_CHANGE	bifunctional sugar-1-phosphate nucleotidylyltransferase/acetyltransferase
G3A49_RS06010	817.716	0.696803	0.266415	2.61548	0.00891011	0.0595152	NOT_CHANGE	response regulator
G3A49_RS06015	498.079	0.0839173	0.34723	0.241676	0.809031	0.91445	NOT_CHANGE	Rrf2 family transcriptional regulator
G3A49_RS06020	2012.58	0.717027	0.314409	2.28055	0.022575	0.114193	NOT_CHANGE	helix-turn-helix domain-containing protein
G3A49_RS06025	34.2266	0.104507	0.598199	0.174703	0.861313	0.940258	NOT_CHANGE	hypothetical protein
G3A49_RS06030	583.36	0.422729	0.196403	2.15235	0.0313697	0.144476	NOT_CHANGE	DICT sensory domain-containing protein
G3A49_RS06035	25.8441	-0.0200921	0.465126	-0.0431971	0.965544	0.987128	NOT_CHANGE	harpin-binding protein
G3A49_RS06040	2974.7	0.452621	0.346227	1.3073	0.191112	0.44193	NOT_CHANGE	helix-turn-helix domain-containing protein
G3A49_RS06045	33.1158	-0.340436	0.447366	-0.760979	0.446669	0.680627	NOT_CHANGE	glutamine--fructose-6-phosphate transaminase (isomerizing)
G3A49_RS06050	31.8402	0.734524	0.364818	2.0134	0.0440729	0.181642	NOT_CHANGE	sugar phosphate nucleotidyltransferase
G3A49_RS06055	906.386	0.373959	0.401527	0.931343	0.351676	0.602847	NOT_CHANGE	hypothetical protein
G3A49_RS06060	12.1463	-0.529888	0.645601	-0.820766	0.411779	0.64942	NOT_CHANGE	hypothetical protein
G3A49_RS06065	17.9808	-0.382785	0.583585	-0.655919	0.511876	0.72437	NOT_CHANGE	PadR family transcriptional regulator
G3A49_RS06070	195.143	-0.184793	0.293725	-0.629135	0.52926	0.737248	NOT_CHANGE	hypothetical protein
G3A49_RS06075	208.53	-0.209223	0.410866	-0.509224	0.610595	0.79726	NOT_CHANGE	nitrous oxide reductase accessory protein NosL
G3A49_RS06080	18.4657	-0.537616	0.528985	-1.01632	0.309478	0.566182	NOT_CHANGE	phosphoglucosamine mutase
G3A49_RS06085	53.5097	1.05802	0.392318	2.69685	0.00699993	0.0508847	NOT_CHANGE	HalOD1 output domain-containing protein
G3A49_RS06090	396.712	1.73248	0.340316	5.0908	3.56563e-07	1.81583e-05	NOT_CHANGE	NADPH-dependent F420 reductase
G3A49_RS06095	161.281	0.696002	0.490919	1.41775	0.156263	0.391744	NOT_CHANGE	MFS transporter
G3A49_RS06100	6.41164	0.942401	0.852185	1.10586	0.268786	0.527788	NOT_CHANGE	chemotaxis protein CheW
G3A49_RS06105	3.11927	-0.16465	1.07774	-0.152774	0.878576	NA	NOT_CHANGE	methyl-accepting chemotaxis protein
G3A49_RS06110	98.0744	0.230938	0.416527	0.554436	0.57928	0.776066	NOT_CHANGE	metal ABC transporter permease
G3A49_RS06115	293.715	0.327746	0.252183	1.29963	0.193727	0.445179	NOT_CHANGE	metal ABC transporter ATP-binding protein
G3A49_RS06120	105.429	0.3329	0.305343	1.09025	0.275603	0.534173	NOT_CHANGE	metal ABC transporter substrate-binding protein
G3A49_RS06125	635.38	0.177336	0.190392	0.931426	0.351633	0.602847	NOT_CHANGE	hypothetical protein
G3A49_RS06130	1359.29	-0.508425	0.280301	-1.81386	0.0697	0.240086	NOT_CHANGE	cold-shock protein
G3A49_RS06135	130.192	-0.297967	0.222495	-1.33921	0.180503	0.426124	NOT_CHANGE	TetR/AcrR family transcriptional regulator
G3A49_RS06140	367.301	0.482529	0.274553	1.75751	0.0788306	0.261164	NOT_CHANGE	DMT family transporter
G3A49_RS06145	2550.74	0.0607567	0.228272	0.266159	0.790117	0.906886	NOT_CHANGE	FAD-dependent oxidoreductase
G3A49_RS06150	421.242	-0.603932	0.296126	-2.03945	0.0414056	0.175551	NOT_CHANGE	hypothetical protein
G3A49_RS06155	106.061	-0.533546	0.262905	-2.02943	0.0424149	0.178381	NOT_CHANGE	hypothetical protein
G3A49_RS06160	67.2683	0.0132551	0.404102	0.0328014	0.973833	0.988368	NOT_CHANGE	hypothetical protein
G3A49_RS06165	1319.27	0.0338241	0.298458	0.113329	0.909769	0.960523	NOT_CHANGE	hypothetical protein
G3A49_RS06170	4045.53	0.390351	0.155337	2.51293	0.0119734	0.0738362	NOT_CHANGE	high-potential iron-sulfur protein
G3A49_RS06175	2075.46	-0.0260418	0.87249	-0.0298477	NA	NA	NOT_CHANGE	heavy metal translocating P-type ATPase
G3A49_RS06180	555.1	-0.102158	0.385326	-0.26512	0.790917	0.907488	NOT_CHANGE	hypothetical protein
G3A49_RS06185	305.734	-0.523913	0.426774	-1.22761	0.219593	0.474487	NOT_CHANGE	hypothetical protein
G3A49_RS06190	3764.88	-0.545244	0.387131	-1.40842	0.159006	0.395771	NOT_CHANGE	hypothetical protein
G3A49_RS06195	1274.14	0.0734823	0.420967	0.174556	0.861428	0.940258	NOT_CHANGE	PAS domain-containing sensor histidine kinase
G3A49_RS06200	68.1266	-0.536134	0.359595	-1.49094	0.135977	0.360035	NOT_CHANGE	VOC family protein
G3A49_RS06205	524.331	-0.298591	0.175327	-1.70305	0.0885579	0.281488	NOT_CHANGE	hypothetical protein
G3A49_RS06210	132.963	-0.484484	0.308712	-1.56937	0.116561	0.330893	NOT_CHANGE	type IV pilin
G3A49_RS06215	10073.2	-0.743906	0.226006	-3.29154	0.000996403	0.0116353	NOT_CHANGE	type IV pilin
G3A49_RS06220	592.801	0.184647	0.223539	0.826014	0.408796	0.647386	NOT_CHANGE	M20 family metallopeptidase
G3A49_RS06225	3072.52	-0.025691	0.160144	-0.160424	0.872547	0.942992	NOT_CHANGE	aminotransferase class V-fold PLP-dependent enzyme
G3A49_RS06230	353.255	-0.41116	0.215132	-1.9112	0.0559795	0.21311	NOT_CHANGE	YbaK/EbsC family protein
G3A49_RS06235	8299.47	-0.396074	0.223971	-1.76841	0.0769922	0.257135	NOT_CHANGE	translation initiation factor eIF-1A
G3A49_RS06240	240.625	0.91145	0.312385	2.91771	0.00352608	0.0307179	NOT_CHANGE	orc1/cdc6 family replication initiation protein
G3A49_RS06245	232.279	0.372127	0.235244	1.58187	0.113678	0.326652	NOT_CHANGE	hypothetical protein
G3A49_RS06250	297.067	0.151173	0.223854	0.675319	0.499473	0.717649	NOT_CHANGE	ParA family protein
G3A49_RS06255	2066.29	0.00947864	0.17359	0.0546037	0.956454	0.983427	NOT_CHANGE	peptide-methionine (S)-S-oxide reductase MsrA
G3A49_RS06260	464.436	0.567237	0.203961	2.7811	0.00541743	0.0416813	NOT_CHANGE	CBS domain-containing protein
G3A49_RS06265	277.919	-0.0294161	0.235589	-0.124862	0.900633	0.956088	NOT_CHANGE	5'/3'-nucleotidase SurE
G3A49_RS06270	3.56691	-1.95282	1.15091	-1.69677	0.0897401	NA	NOT_CHANGE	winged helix-turn-helix domain-containing protein
G3A49_RS06275	24.8885	-0.143305	0.440095	-0.325623	0.74471	0.878341	NOT_CHANGE	GNAT family N-acetyltransferase
G3A49_RS06280	18.3691	-1.02331	0.548473	-1.86574	0.0620775	0.22638	NOT_CHANGE	GNAT family N-acetyltransferase
G3A49_RS06285	13.4076	-0.921718	0.59918	-1.5383	0.123975	0.343068	NOT_CHANGE	antibiotic ABC transporter permease
G3A49_RS06290	18.6665	-0.39465	0.445175	-0.886507	0.375345	0.623783	NOT_CHANGE	polysaccharide deacetylase family protein
G3A49_RS06295	35.8099	-0.915221	0.449226	-2.03733	0.0416173	0.175925	NOT_CHANGE	non-hydrolyzing UDP-N-acetylglucosamine 2-epimerase
G3A49_RS18915	287.257	-1.09802	0.294166	-3.73266	0.000189469	0.0032666	NOT_CHANGE	hypothetical protein
G3A49_RS06305	51.583	-0.822243	0.446341	-1.84218	0.0654482	0.230751	NOT_CHANGE	Gfo/Idh/MocA family protein
G3A49_RS06310	66.3559	-0.396962	0.445879	-0.89029	0.37331	0.622751	NOT_CHANGE	DegT/DnrJ/EryC1/StrS aminotransferase family protein
G3A49_RS06315	60.804	-0.761504	0.464509	-1.63938	0.101135	0.302766	NOT_CHANGE	acyltransferase
G3A49_RS06320	237.532	-0.341258	0.415278	-0.821758	0.411215	0.64936	NOT_CHANGE	metal-dependent hydrolase
G3A49_RS06325	64.6127	-0.753293	0.298737	-2.52159	0.0116825	0.0725859	NOT_CHANGE	DUF354 domain-containing protein
G3A49_RS06330	257.597	-0.420183	0.256169	-1.64026	0.100952	0.302763	NOT_CHANGE	glycosyltransferase family 4 protein
G3A49_RS18625	2.39295	1.00782	1.15247	0.87449	0.381852	NA	NOT_CHANGE	hypothetical protein pseudo true transl_table 11 exon_number 1
G3A49_RS06435	902.878	0.208345	0.150121	1.38784	0.165186	0.406241	NOT_CHANGE	nickel-responsive transcriptional regulator NikR
G3A49_RS06440	1670	0.0578139	0.431151	0.134092	0.89333	0.95253	NOT_CHANGE	ABC transporter substrate-binding protein
G3A49_RS06445	2077.64	0.70622	0.374149	1.88754	0.0590882	0.220601	NOT_CHANGE	oleate hydratase
G3A49_RS06450	69.4362	-0.341898	0.322628	-1.05973	0.289269	0.545881	NOT_CHANGE	helix-turn-helix domain-containing protein
G3A49_RS06455	152.414	-0.221659	0.31944	-0.693898	0.487746	0.710439	NOT_CHANGE	aminotransferase class V-fold PLP-dependent enzyme
G3A49_RS06460	78.7283	0.0342787	0.286089	0.119818	0.904627	0.958529	NOT_CHANGE	creatininase family protein
G3A49_RS06465	1279.18	0.151215	0.290587	0.520377	0.602801	0.792108	NOT_CHANGE	ABC transporter substrate-binding protein
G3A49_RS06470	8754.66	0.595452	0.177776	3.34946	0.000809707	0.0102552	NOT_CHANGE	PAS domain S-box protein
G3A49_RS06475	501.887	0.0437108	0.283177	0.154359	0.877327	0.946605	NOT_CHANGE	HEAT repeat domain-containing protein
G3A49_RS06480	549.272	-0.758036	0.175348	-4.32303	1.53899e-05	0.000386862	NOT_CHANGE	PQQ-binding-like beta-propeller repeat protein
G3A49_RS06485	309.855	-0.960276	0.195433	-4.91358	8.94262e-07	3.87474e-05	NOT_CHANGE	PQQ-binding-like beta-propeller repeat protein
G3A49_RS06490	747.91	-0.192899	0.486258	-0.396701	0.691588	0.844732	NOT_CHANGE	PQQ-like beta-propeller repeat protein
G3A49_RS06495	919.584	-0.411573	0.43725	-0.941275	0.346564	0.600094	NOT_CHANGE	PQQ-binding-like beta-propeller repeat protein
G3A49_RS06500	299.191	0.00452322	0.184648	0.0244964	0.980457	0.989168	NOT_CHANGE	helix-turn-helix domain-containing protein
G3A49_RS06505	171.845	0.000741912	0.210334	0.0035273	0.997186	0.999006	NOT_CHANGE	alpha/beta fold hydrolase
G3A49_RS06510	1278.24	0.281388	0.426888	0.659162	0.509792	0.723014	NOT_CHANGE	hypothetical protein
G3A49_RS06515	2472.14	0.249093	0.318293	0.782589	0.433869	0.668931	NOT_CHANGE	ABC transporter ATP-binding protein
G3A49_RS06520	2883.53	0.594977	0.399321	1.48997	0.136231	0.360035	NOT_CHANGE	hypothetical protein
G3A49_RS06525	10821.5	0.224214	0.507016	0.442222	0.658329	0.826249	NOT_CHANGE	PQQ-binding-like beta-propeller repeat protein
G3A49_RS06530	251.511	0.0912475	0.240607	0.379239	0.70451	0.854494	NOT_CHANGE	DUF6293 family protein
G3A49_RS06535	2473.26	0.235143	0.213123	1.10332	0.269887	0.528021	NOT_CHANGE	PPC domain-containing DNA-binding protein
G3A49_RS06540	53.7352	-0.476903	0.502241	-0.949551	0.342341	0.596154	NOT_CHANGE	SDR family NAD(P)-dependent oxidoreductase
G3A49_RS06545	91.1179	0.258278	0.324944	0.794839	0.426707	0.662441	NOT_CHANGE	LLM class flavin-dependent oxidoreductase
G3A49_RS06550	9.33037	-0.504222	0.669608	-0.753011	0.451443	0.68444	NOT_CHANGE	polysaccharide deacetylase
G3A49_RS06555	2.71285	-1.17383	1.16272	-1.00956	0.312707	NA	NOT_CHANGE	ABC transporter ATP-binding protein
G3A49_RS06560	2.22063	-0.605992	1.13152	-0.535556	0.592266	NA	NOT_CHANGE	ABC transporter permease
G3A49_RS06565	3.39855	-1.97049	1.1794	-1.67075	0.0947707	NA	NOT_CHANGE	ABC transporter permease
G3A49_RS06570	3.71163	-1.60079	1.05077	-1.52344	0.127649	NA	NOT_CHANGE	ABC transporter substrate-binding protein
G3A49_RS06575	3.39605	-1.33041	1.02982	-1.29189	0.196394	NA	NOT_CHANGE	creatininase family protein
G3A49_RS06580	15.7846	-0.7555	0.696648	-1.08448	0.278153	0.537677	NOT_CHANGE	amidohydrolase
G3A49_RS06585	26.9549	0.679144	0.617285	1.10021	0.27124	0.52902	NOT_CHANGE	IclR family transcriptional regulator
G3A49_RS06590	5280.55	0.299597	0.246937	1.21325	0.225033	0.479449	NOT_CHANGE	archaea-specific SMC-related protein
G3A49_RS06595	1750.34	0.0369555	0.301179	0.122703	0.902343	0.956669	NOT_CHANGE	rod-determining factor RdfA
G3A49_RS06600	162.644	-0.464212	0.214251	-2.16667	0.03026	0.140149	NOT_CHANGE	L-rhamnose 1-dehydrogenase
G3A49_RS06605	98.1888	-0.0251815	0.405261	-0.0621365	0.950454	0.980221	NOT_CHANGE	2,4-diketo-3-deoxy-L-rhamnonate hydrolase
G3A49_RS06610	404.191	0.735612	0.233298	3.1531	0.00161546	0.0166762	NOT_CHANGE	IclR family transcriptional regulator
G3A49_RS06615	279.608	0.112388	0.418074	0.268823	0.788066	0.905795	NOT_CHANGE	TIGR03560 family F420-dependent LLM class oxidoreductase
G3A49_RS06620	1287.08	-0.0105606	0.333819	-0.0316356	0.974763	0.988368	NOT_CHANGE	L-rhamnonate dehydratase
G3A49_RS06625	74.3368	0.416193	0.355339	1.17126	0.241495	0.498899	NOT_CHANGE	2-keto-3-deoxy-L-rhamnonate dehydrogenase
G3A49_RS06630	56.1187	0.694447	0.457552	1.51774	0.129079	0.352452	NOT_CHANGE	ABC transporter ATP-binding protein
G3A49_RS06635	15.4233	0.936535	0.702938	1.33232	0.182757	0.429007	NOT_CHANGE	carbohydrate ABC transporter permease
G3A49_RS06640	24.2434	1.40638	0.764118	1.84052	0.0656918	0.230886	NOT_CHANGE	carbohydrate ABC transporter permease
G3A49_RS06645	78.2839	0.896314	1.01107	0.886504	0.375346	0.623783	NOT_CHANGE	ABC transporter substrate-binding protein
G3A49_RS06650	28.6638	0.556711	0.484486	1.14908	0.250524	0.509874	NOT_CHANGE	L-rhamnono-1,4-lactonase
G3A49_RS06655	129.036	-0.940747	0.447284	-2.10324	0.0354444	0.157941	NOT_CHANGE	L-rhamnose mutarotase
G3A49_RS06660	38.0507	-0.89049	0.530616	-1.67822	0.0933041	0.291207	NOT_CHANGE	Gfo/Idh/MocA family protein
G3A49_RS06665	60.8378	0.132479	0.387892	0.341537	0.732699	0.870495	NOT_CHANGE	glycoside hydrolase family 105 protein
G3A49_RS06670	403.887	0.194149	0.244164	0.79516	0.426521	0.662441	NOT_CHANGE	IclR family transcriptional regulator
G3A49_RS06675	137.391	-0.21677	0.318841	-0.679869	0.496588	0.716139	NOT_CHANGE	aldehyde dehydrogenase family protein
G3A49_RS06680	12.1424	-0.83227	0.521542	-1.59579	0.110536	0.32185	NOT_CHANGE	AEC family transporter
G3A49_RS06685	14.4458	0.496123	0.679976	0.729618	0.465623	0.693173	NOT_CHANGE	SGNH/GDSL hydrolase family protein
G3A49_RS06690	21.3358	-0.107206	0.42531	-0.252066	0.80099	0.911625	NOT_CHANGE	dihydrodipicolinate synthase family protein
G3A49_RS06695	82.8276	-0.23184	0.297812	-0.778477	0.436288	0.670993	NOT_CHANGE	NAD(P)-dependent oxidoreductase
G3A49_RS06705	383.785	-0.463469	0.46604	-0.994481	0.319989	0.577051	NOT_CHANGE	universal stress protein
G3A49_RS06710	8.8516	-0.378277	0.710449	-0.532448	0.594415	0.788435	NOT_CHANGE	hypothetical protein
G3A49_RS06715	117.605	0.998723	0.48569	2.05629	0.0397541	0.170235	NOT_CHANGE	ABC transporter substrate-binding protein
G3A49_RS06720	72.4164	0.747396	0.404369	1.8483	0.0645589	0.229616	NOT_CHANGE	ABC transporter permease
G3A49_RS06725	27.3496	2.18697	0.530901	4.11934	3.79954e-05	0.000862888	UP	ABC transporter permease
G3A49_RS06730	50.4721	-0.192454	0.394088	-0.488352	0.6253	0.804027	NOT_CHANGE	ABC transporter ATP-binding protein
G3A49_RS06735	41.3156	0.168054	0.518117	0.324355	0.745669	0.878529	NOT_CHANGE	ABC transporter ATP-binding protein
G3A49_RS06740	24.623	-0.531036	0.624673	-0.850103	0.395268	0.637645	NOT_CHANGE	hypothetical protein
G3A49_RS06745	90.2915	-0.410473	0.281689	-1.45718	0.145066	0.373697	NOT_CHANGE	enolase C-terminal domain-like protein
G3A49_RS06750	85.0609	-0.637866	0.309745	-2.05933	0.0394629	0.170022	NOT_CHANGE	sulfatase
G3A49_RS06755	175.763	-0.251078	0.322018	-0.779702	0.435566	0.67087	NOT_CHANGE	glycosyl hydrolase family 28 protein
G3A49_RS08960	1446.72	-1.09856	0.234451	-4.68565	2.79076e-06	9.37751e-05	NOT_CHANGE	30S ribosomal protein S15
G3A49_RS06765	452.42	-0.449926	0.360333	-1.24864	0.211797	0.465586	NOT_CHANGE	SMP-30/gluconolactonase/LRE family protein
G3A49_RS06770	1888.01	1.50252	0.471455	3.187	0.00143758	0.0151729	NOT_CHANGE	ABC transporter substrate-binding protein
G3A49_RS06775	413.287	1.93543	0.485524	3.98626	6.71231e-05	0.00139896	NOT_CHANGE	ABC transporter permease
G3A49_RS06780	445.578	1.51759	0.52895	2.86907	0.00411685	0.0344956	NOT_CHANGE	ABC transporter permease
G3A49_RS06785	690.049	1.39218	0.535967	2.5975	0.00939038	0.0617216	NOT_CHANGE	ABC transporter ATP-binding protein
G3A49_RS06790	726.304	1.17389	0.553547	2.12067	0.0339494	0.152103	NOT_CHANGE	ABC transporter ATP-binding protein
G3A49_RS06795	532.763	1.15304	0.517809	2.22676	0.025963	0.126474	NOT_CHANGE	DUF917 domain-containing protein
G3A49_RS06800	996.824	1.36272	0.528584	2.57805	0.00993597	0.0640296	NOT_CHANGE	hydantoinase/oxoprolinase N-terminal domain-containing protein
G3A49_RS06805	623.568	1.12345	0.538474	2.08636	0.0369462	0.162275	NOT_CHANGE	DUF917 domain-containing protein
G3A49_RS06810	591.033	1.24746	0.500563	2.49211	0.0126985	0.0765865	NOT_CHANGE	DUF917 domain-containing protein
G3A49_RS06815	311.519	-0.249285	0.343008	-0.726763	0.467371	0.694394	NOT_CHANGE	Lrp/AsnC family transcriptional regulator
G3A49_RS06820	704.655	0.209081	0.173603	1.20436	0.228451	0.481953	NOT_CHANGE	helix-turn-helix domain-containing protein
G3A49_RS06825	18966.8	0.100259	0.365293	0.274463	0.783729	0.903016	NOT_CHANGE	IS200/IS605-like element ISHal1 family transposase
G3A49_RS06830	40771.7	-0.158602	0.425518	-0.372726	0.709352	0.856895	NOT_CHANGE	RNA-guided endonuclease TnpB family protein
G3A49_RS06835	652.687	0.29101	0.283086	1.02799	0.303953	0.561368	NOT_CHANGE	zinc-dependent alcohol dehydrogenase family protein
G3A49_RS06840	67.1705	0.251646	0.308363	0.816071	0.41446	0.651213	NOT_CHANGE	aspartate aminotransferase family protein
G3A49_RS06845	101.114	-0.582506	0.255662	-2.27842	0.0227015	0.114657	NOT_CHANGE	NAD-dependent succinate-semialdehyde dehydrogenase
G3A49_RS06850	90.4278	0.209269	0.360371	0.580703	0.561441	0.7606	NOT_CHANGE	APC family permease
G3A49_RS06855	156.271	-0.21471	0.20259	-1.05982	0.289226	0.545881	NOT_CHANGE	Lrp/AsnC family transcriptional regulator
G3A49_RS06860	865.233	-0.19167	0.22653	-0.846111	0.397491	0.639817	NOT_CHANGE	ferredoxin
G3A49_RS06865	2205.66	0.135167	0.210129	0.643255	0.520059	0.729195	NOT_CHANGE	CbtA family protein
G3A49_RS06870	336.717	0.334915	0.290059	1.15464	0.248236	0.508043	NOT_CHANGE	CbtB domain-containing protein
G3A49_RS06875	1815.83	0.311781	0.468087	0.666075	0.505363	0.719171	NOT_CHANGE	precorrin-6Y C5,15-methyltransferase (decarboxylating) subunit CbiT
G3A49_RS06880	3403.82	0.405672	0.451468	0.898563	0.368885	0.61817	NOT_CHANGE	cobalt-factor II C(20)-methyltransferase
G3A49_RS06885	4104.79	0.4911	0.455646	1.07781	0.281119	0.540943	NOT_CHANGE	precorrin-4 C(11)-methyltransferase
G3A49_RS06890	4535.67	0.436579	0.431556	1.01164	0.31171	0.567733	NOT_CHANGE	cobalt-precorrin 5A hydrolase
G3A49_RS06895	2169.04	0.468192	0.401937	1.16484	0.244085	0.5033	NOT_CHANGE	precorrin-3B C(17)-methyltransferase
G3A49_RS06900	1900.58	0.550178	0.369225	1.49009	0.136201	0.360035	NOT_CHANGE	precorrin-3B C(17)-methyltransferase
G3A49_RS06905	158.297	0.575646	0.361831	1.59092	0.111627	0.322728	NOT_CHANGE	ferredoxin
G3A49_RS06910	913.741	0.806547	0.31308	2.57617	0.00999012	0.0642528	NOT_CHANGE	cobalamin biosynthesis protein
G3A49_RS06915	2266.63	0.739884	0.282235	2.62152	0.00875387	0.0589499	NOT_CHANGE	CbiX/SirB N-terminal domain-containing protein
G3A49_RS06920	561.196	0.75689	0.306909	2.46617	0.0136567	0.0797365	NOT_CHANGE	DUF3209 family protein
G3A49_RS06925	2523.32	0.660914	0.275495	2.39901	0.0164395	0.0915992	NOT_CHANGE	PQQ-binding-like beta-propeller repeat protein
G3A49_RS06930	3848.73	0.397386	0.153219	2.59358	0.00949837	0.0622642	NOT_CHANGE	VWA domain-containing protein
G3A49_RS06935	7596.57	0.815739	0.293871	2.77585	0.00550582	0.0420665	NOT_CHANGE	cobaltochelatase subunit CobN
G3A49_RS06940	1146.86	0.728277	0.298228	2.44201	0.0146055	0.0836453	NOT_CHANGE	precorrin-8X methylmutase
G3A49_RS06945	1054.45	0.297261	0.271087	1.09655	0.272837	0.531302	NOT_CHANGE	cobalt-precorrin-7 (C(5))-methyltransferase
G3A49_RS06950	6037.88	-0.190795	0.293049	-0.651069	0.515002	0.727144	NOT_CHANGE	ABC transporter substrate-binding protein
G3A49_RS06955	90762.8	0.161549	0.273702	0.590238	0.555031	0.756009	NOT_CHANGE	diaminobutyrate--2-oxoglutarate transaminase
G3A49_RS06960	84414.1	0.27326	0.317348	0.861073	0.389198	0.632188	NOT_CHANGE	aspartate aminotransferase family protein
G3A49_RS06965	53647.1	0.347997	0.360268	0.965939	0.334075	0.587164	NOT_CHANGE	IucA/IucC family siderophore biosynthesis protein
G3A49_RS06970	14049	0.40469	0.367019	1.10264	0.270184	0.528021	NOT_CHANGE	GNAT family N-acetyltransferase
G3A49_RS06975	35647.8	0.456908	0.404639	1.12918	0.258824	0.519061	NOT_CHANGE	lysine N(6)-hydroxylase/L-ornithine N(5)-oxygenase family protein
G3A49_RS06980	33326.2	0.4416	0.463125	0.953522	0.340326	0.593273	NOT_CHANGE	IucA/IucC family siderophore biosynthesis protein
G3A49_RS06985	616.731	0.979678	0.206463	4.74505	2.08451e-06	7.62699e-05	NOT_CHANGE	HTH-type transcriptional regulator XacR
G3A49_RS06990	84.7097	-0.273247	0.278611	-0.98075	0.326716	0.580286	NOT_CHANGE	2,5-dioxovalerate dehydrogenase
G3A49_RS06995	49.7134	0.76478	0.38386	1.99234	0.0463337	0.186752	NOT_CHANGE	xylonate dehydratase
G3A49_RS07000	4.96545	-0.592417	0.859859	-0.68897	0.490842	0.712575	NOT_CHANGE	xylose/arabinose ABC transporter ATP-binding protein XacK
G3A49_RS07005	3.71474	-1.23095	1.00226	-1.22818	0.219379	NA	NOT_CHANGE	xylose/arabinose ABC transporter ATP-binding protein XacJ
G3A49_RS07010	4.39583	0.135227	1.20788	0.111955	0.910859	NA	NOT_CHANGE	xylose/arabinose ABC transporter permease XacI
G3A49_RS07015	2.80968	2.02927	1.31637	1.54157	0.123179	NA	NOT_CHANGE	xylose/arabinose ABC transporter permease XacH
G3A49_RS07020	15.9753	1.39039	0.810396	1.7157	0.0862176	0.27672	NOT_CHANGE	ABC transporter substrate-binding protein
G3A49_RS07025	27.6002	-1.00631	0.436106	-2.3075	0.0210271	0.109388	NOT_CHANGE	L-arabinose 1-dehydrogenase
G3A49_RS07030	75.1673	-0.431147	0.321782	-1.33987	0.180287	0.426124	NOT_CHANGE	SDR family oxidoreductase
G3A49_RS07035	26.4552	-0.481035	0.404559	-1.18904	0.234426	0.488894	NOT_CHANGE	pentonolactonase XacC
G3A49_RS07040	251.197	-0.362971	0.246358	-1.47335	0.140656	0.367896	NOT_CHANGE	D-xylose 1-dehydrogenase
G3A49_RS07045	8.49028	-0.741958	0.79137	-0.937561	0.34847	0.602052	NOT_CHANGE	D-xylose 1-dehydrogenase
G3A49_RS07050	16.8983	-0.64863	0.609118	-1.06487	0.286936	0.543986	NOT_CHANGE	fumarylacetoacetate hydrolase family protein
G3A49_RS07055	189.606	-0.409364	0.244662	-1.67318	0.0942912	0.292925	NOT_CHANGE	SDR family NAD(P)-dependent oxidoreductase
G3A49_RS07060	42.0945	-0.0199271	0.441488	-0.0451362	0.963999	0.98616	NOT_CHANGE	zinc-binding dehydrogenase
G3A49_RS07065	81.1498	1.34734	0.41286	3.26342	0.00110076	0.0125425	NOT_CHANGE	ABC transporter ATP-binding protein
G3A49_RS07070	41.1297	1.60177	0.435626	3.67693	0.000236057	0.00390621	NOT_CHANGE	ABC transporter permease
G3A49_RS07075	41.6772	1.64844	0.392364	4.2013	2.65387e-05	0.00062872	NOT_CHANGE	ABC transporter permease
G3A49_RS07080	170.641	1.10695	0.291939	3.79173	0.000149602	0.00273689	NOT_CHANGE	ABC transporter substrate-binding protein
G3A49_RS07085	215.7	-0.199848	0.32779	-0.609683	0.542072	0.749074	NOT_CHANGE	helix-turn-helix domain-containing protein
G3A49_RS07090	83.5509	0.453254	0.314265	1.44227	0.149228	0.380173	NOT_CHANGE	SLC13 family permease
G3A49_RS07095	305.632	0.343223	0.271674	1.26336	0.206458	0.4569	NOT_CHANGE	ParA family protein
G3A49_RS07100	158.834	0.164361	0.321169	0.511758	0.60882	0.796086	NOT_CHANGE	hypothetical protein
G3A49_RS07105	573.932	0.48895	0.292655	1.67074	0.0947735	0.293869	NOT_CHANGE	AbrB/MazE/SpoVT family DNA-binding domain-containing protein
G3A49_RS07110	869.092	0.450216	0.284927	1.58011	0.114082	0.327526	NOT_CHANGE	PIN domain-containing protein
G3A49_RS07115	47.3175	-0.719901	0.46373	-1.55241	0.120563	0.33673	NOT_CHANGE	FAD-dependent oxidoreductase
G3A49_RS18630	2.00607	0.539561	1.26367	0.426979	0.669395	NA	NOT_CHANGE	hypothetical protein
G3A49_RS07120	136.469	0.421601	0.268197	1.57198	0.115955	0.32974	NOT_CHANGE	BCCT family transporter
G3A49_RS07125	101.772	-0.143138	0.273846	-0.522696	0.601186	0.791362	NOT_CHANGE	N-methyl-L-tryptophan oxidase
G3A49_RS07130	82.5016	-0.944421	0.321963	-2.93332	0.0033536	0.0297666	NOT_CHANGE	aromatic ring-hydroxylating dioxygenase subunit alpha
G3A49_RS07135	11.2656	-0.643641	0.555141	-1.15942	0.246286	0.505785	NOT_CHANGE	hypothetical protein
G3A49_RS07140	775.051	0.168906	0.266784	0.633117	0.526658	0.735177	NOT_CHANGE	helix-turn-helix domain-containing protein
G3A49_RS07145	128.905	-0.481627	0.296469	-1.62455	0.10426	0.308755	NOT_CHANGE	hypothetical protein
G3A49_RS07150	42.0409	0.33262	0.338746	0.981917	0.326141	0.580286	NOT_CHANGE	threonine ammonia-lyase
G3A49_RS07155	143.305	-0.856349	0.350605	-2.44249	0.0145864	0.0836453	NOT_CHANGE	serine hydroxymethyltransferase
G3A49_RS07160	52.6673	-0.855662	0.427698	-2.00062	0.0454331	0.185392	NOT_CHANGE	heme-binding protein
G3A49_RS07165	149.61	-0.194178	0.296013	-0.655979	0.511837	0.72437	NOT_CHANGE	M20 family metallopeptidase
G3A49_RS07170	172.68	1.1095	0.387461	2.86352	0.00418961	0.0349276	NOT_CHANGE	Cdc6/Cdc18 family protein
G3A49_RS07175	2616.03	-0.679214	0.219818	-3.08989	0.00200228	0.0199803	NOT_CHANGE	TATA-box-binding protein
G3A49_RS07180	22.4794	-0.519301	0.503944	-1.03047	0.302787	0.560157	NOT_CHANGE	thiaminase II
G3A49_RS07185	19.0488	0.288391	0.492138	0.585997	0.557878	0.758189	NOT_CHANGE	TenA family protein
G3A49_RS07190	54.0357	0.405507	0.411336	0.98583	0.324217	0.580286	NOT_CHANGE	sodium:solute symporter
G3A49_RS07195	596.645	0.220936	0.253526	0.871453	0.383507	0.628112	NOT_CHANGE	pyridoxamine 5'-phosphate oxidase family protein
G3A49_RS07200	42.1733	0.210902	0.293807	0.717825	0.472865	0.698606	NOT_CHANGE	GNAT family N-acetyltransferase
G3A49_RS07205	3945.47	0.299826	0.172417	1.73896	0.0820422	0.268554	NOT_CHANGE	aldo/keto reductase
G3A49_RS07210	2294.69	-0.104634	0.21763	-0.480787	0.630668	0.807264	NOT_CHANGE	sporulation protein
G3A49_RS07215	497.988	0.130187	0.257697	0.505194	0.613422	0.798735	NOT_CHANGE	hypothetical protein
G3A49_RS07220	452.47	-0.426481	0.451008	-0.945617	0.344344	0.597747	NOT_CHANGE	hypothetical protein
G3A49_RS07225	1945.69	0.0882847	0.290398	0.304013	0.761118	0.89041	NOT_CHANGE	aldehyde dehydrogenase family protein
G3A49_RS07230	129.791	-0.407397	0.289793	-1.40582	0.159776	0.396491	NOT_CHANGE	molybdenum ABC transporter permease
G3A49_RS07235	287.598	-0.281223	0.244228	-1.15148	0.249535	0.508805	NOT_CHANGE	extracellular solute-binding protein
G3A49_RS07240	320.524	-0.212286	0.30618	-0.693337	0.488098	0.710569	NOT_CHANGE	molybdenum cofactor guanylyltransferase
G3A49_RS07245	343.227	-0.112005	0.28615	-0.391419	0.695487	0.846771	NOT_CHANGE	molybdopterin-dependent oxidoreductase
G3A49_RS07250	18.4295	0.169434	0.594721	0.284897	0.775723	0.899456	NOT_CHANGE	molecular chaperone
G3A49_RS07255	44.752	0.018851	0.355612	0.0530099	0.957724	0.983713	NOT_CHANGE	NrfD/PsrC family molybdoenzyme membrane anchor subunit
G3A49_RS07260	53.2279	0.0887711	0.426263	0.208254	0.83503	0.925531	NOT_CHANGE	sulfate reduction electron transfer complex DsrMKJOP subunit DsrO
G3A49_RS07265	247.73	0.419258	0.207473	2.02078	0.0433025	0.180272	NOT_CHANGE	molybdopterin-dependent oxidoreductase
G3A49_RS07270	97.5687	-0.125698	0.245769	-0.511447	0.609038	0.796086	NOT_CHANGE	4Fe-4S ferredoxin N-terminal domain-containing protein
G3A49_RS07275	2538.02	0.231808	0.236662	0.979489	0.327339	0.580286	NOT_CHANGE	helix-turn-helix domain-containing protein
G3A49_RS07280	34.0673	-0.531447	0.593816	-0.894968	0.370804	0.620141	NOT_CHANGE	glycosyltransferase family 2 protein
G3A49_RS07285	35766.4	-0.0254223	0.336739	-0.0754957	0.93982	0.975363	NOT_CHANGE	hypothetical protein
G3A49_RS07290	606.079	-0.130941	0.237247	-0.55192	0.581003	0.777239	NOT_CHANGE	hypothetical protein
G3A49_RS07295	547.576	0.303577	0.204273	1.48614	0.137243	0.361751	NOT_CHANGE	spermidine synthase
G3A49_RS07300	60.8173	0.319207	0.392165	0.813959	0.415668	0.651497	NOT_CHANGE	hypothetical protein
G3A49_RS07305	223.591	-0.0637296	0.209136	-0.304728	0.760573	0.89041	NOT_CHANGE	hypothetical protein
G3A49_RS07310	2170.59	0.570744	0.195532	2.91893	0.00351233	0.0307179	NOT_CHANGE	pentapeptide repeat-containing protein
G3A49_RS07315	239.907	-0.316066	0.219098	-1.44258	0.14914	0.380173	NOT_CHANGE	carbon-nitrogen hydrolase family protein
G3A49_RS07320	204.696	-0.602656	0.205671	-2.9302	0.00338747	0.0299864	NOT_CHANGE	hypothetical protein
G3A49_RS07325	848.6	0.293947	0.159151	1.84697	0.0647511	0.229616	NOT_CHANGE	DUF5518 domain-containing protein
G3A49_RS07330	9.09554	0.377014	0.729789	0.516607	0.605431	0.793348	NOT_CHANGE	trehalose utilization protein ThuA
G3A49_RS07335	6.62009	-2.14541	0.821302	-2.61221	0.00899581	0.059966	NOT_CHANGE	hypothetical protein pseudo true transl_table 11 exon_number 1
G3A49_RS07340	7.8011	-0.734912	0.658329	-1.11633	0.264282	0.522377	NOT_CHANGE	2-oxo-4-hydroxy-4-carboxy-5-ureidoimidazoline decarboxylase pseudo true transl_table 11 exon_number 1
G3A49_RS07345	102.422	0.0867403	0.381195	0.227548	0.819997	0.916899	NOT_CHANGE	factor-independent urate hydroxylase
G3A49_RS07350	8.6172	0.0216389	0.695515	0.0311121	0.97518	0.988368	NOT_CHANGE	hydroxyisourate hydrolase
G3A49_RS07355	22.9983	-0.452941	0.422849	-1.07117	0.284095	0.542647	NOT_CHANGE	hypothetical protein
G3A49_RS07360	217.688	-0.66613	0.271454	-2.45393	0.0141303	0.0816336	NOT_CHANGE	hypothetical protein
G3A49_RS07365	452.453	-0.264129	0.187781	-1.40658	0.159552	0.396233	NOT_CHANGE	ABC transporter ATP-binding protein
G3A49_RS07370	16.8592	-0.392979	0.613708	-0.640335	0.521955	0.731403	NOT_CHANGE	carbohydrate ABC transporter permease
G3A49_RS07375	16.4545	1.36985	0.549335	2.49366	0.0126434	0.0765342	NOT_CHANGE	carbohydrate ABC transporter permease
G3A49_RS07380	48.7242	0.434599	0.5276	0.823728	0.410094	0.648315	NOT_CHANGE	ABC transporter substrate-binding protein
G3A49_RS07385	91.2962	0.315913	0.34418	0.917872	0.358686	0.608684	NOT_CHANGE	glycerophosphodiester phosphodiesterase
G3A49_RS19150	133.629	-1.10026	0.336989	-3.26497	0.00109478	0.0125177	NOT_CHANGE	helix-turn-helix domain-containing protein
G3A49_RS07395	76.9027	0.0491507	0.27891	0.176224	0.860118	0.940258	NOT_CHANGE	biotin synthase BioB
G3A49_RS07400	57.3181	-0.904339	0.325355	-2.77955	0.00544345	0.0417838	NOT_CHANGE	hypothetical protein
G3A49_RS07405	322.827	0.225874	0.239988	0.941189	0.346608	0.600094	NOT_CHANGE	TRAM domain-containing protein
G3A49_RS07410	101.487	0.143775	0.350533	0.410161	0.681688	0.841114	NOT_CHANGE	hypothetical protein
G3A49_RS07415	667.15	0.786735	0.236542	3.32598	0.00088108	0.0107938	NOT_CHANGE	transcription initiation factor IIB family protein
G3A49_RS07420	112.35	0.501637	0.247377	2.02782	0.0425783	0.178451	NOT_CHANGE	stress response translation initiation inhibitor YciH
G3A49_RS07425	151.733	0.0117237	0.212677	0.0551244	0.956039	0.983427	NOT_CHANGE	helix-turn-helix domain-containing protein
G3A49_RS07430	142.355	-0.163083	0.454942	-0.35847	0.719991	0.864988	NOT_CHANGE	MarR family transcriptional regulator
G3A49_RS07435	7.24033	-0.458948	0.658623	-0.69683	0.485909	0.709008	NOT_CHANGE	hypothetical protein
G3A49_RS07440	213.938	0.677554	0.200107	3.38596	0.000709305	0.00919584	NOT_CHANGE	class I SAM-dependent methyltransferase
G3A49_RS18635	192.357	0.845052	0.187347	4.51062	6.46371e-06	0.000191757	NOT_CHANGE	hypothetical protein
G3A49_RS07445	202.91	0.826063	0.224357	3.6819	0.000231499	0.00385013	NOT_CHANGE	winged helix-turn-helix domain-containing protein
G3A49_RS14145	27.2866	-1.10235	0.404934	-2.7223	0.00648297	0.0482639	NOT_CHANGE	TIGR04053 family radical SAM/SPASM domain-containing protein
G3A49_RS07455	89.0177	-0.429348	0.346033	-1.24077	0.214689	0.469126	NOT_CHANGE	hypothetical protein
G3A49_RS07460	46.3164	-0.0326488	0.343921	-0.0949313	0.924369	0.967771	NOT_CHANGE	phosphatidate cytidylyltransferase
G3A49_RS07465	222.272	-0.523567	0.210792	-2.48381	0.0129987	0.0775446	NOT_CHANGE	histidine kinase N-terminal 7TM domain-containing protein
G3A49_RS07470	79.5329	-0.93033	0.341808	-2.7218	0.00649284	0.0482639	NOT_CHANGE	helix-turn-helix domain-containing protein
G3A49_RS07475	49.4248	0.0726702	0.5157	0.140916	0.887937	0.950051	NOT_CHANGE	TasA family protein
G3A49_RS18640	110.566	-0.255915	0.312508	-0.818907	0.41284	0.650469	NOT_CHANGE	hypothetical protein
G3A49_RS07495	207.618	-0.350854	0.239743	-1.46346	0.143341	0.37138	NOT_CHANGE	hypothetical protein
G3A49_RS07500	262.509	0.0866722	0.254919	0.339999	0.733858	0.870531	NOT_CHANGE	LLM class flavin-dependent oxidoreductase
G3A49_RS07505	86.4453	-0.77047	0.309658	-2.48813	0.0128416	0.0773078	NOT_CHANGE	M24 family metallopeptidase
G3A49_RS07510	4268.9	0.0296223	0.200541	0.147712	0.88257	0.948532	NOT_CHANGE	glutamate dehydrogenase GdhB
G3A49_RS07515	24.7157	0.343552	0.531481	0.646406	0.518017	0.727871	NOT_CHANGE	FAD-binding and (Fe-S)-binding domain-containing protein
G3A49_RS07520	12.1104	-0.777649	0.729828	-1.06552	0.286639	0.543986	NOT_CHANGE	D-2-hydroxyacid dehydrogenase
G3A49_RS07525	6.74166	0.102231	0.75575	0.135271	0.892397	0.95253	NOT_CHANGE	amidohydrolase
G3A49_RS07530	8.05943	-0.230259	0.764091	-0.301351	0.763147	0.892099	NOT_CHANGE	threonine/serine dehydratase
G3A49_RS07535	75.4051	0.0376557	0.426988	0.0881893	0.929726	0.970392	NOT_CHANGE	aminotransferase class III-fold pyridoxal phosphate-dependent enzyme
G3A49_RS07540	6.02944	-1.23886	1.08999	-1.13658	0.255715	0.515918	NOT_CHANGE	BCCT family transporter
G3A49_RS07545	63.1029	-0.214714	0.413286	-0.519528	0.603393	0.792389	NOT_CHANGE	hypothetical protein
G3A49_RS07550	9.32103	-0.0439386	0.761903	-0.0576696	0.954012	0.982659	NOT_CHANGE	Rid family detoxifying hydrolase
G3A49_RS07555	175.872	0.348727	0.186332	1.87153	0.0612712	0.224185	NOT_CHANGE	aspartate aminotransferase family protein
G3A49_RS07560	235.389	0.948432	0.287998	3.29319	0.000990582	0.0116085	NOT_CHANGE	aldehyde ferredoxin oxidoreductase family protein
G3A49_RS07565	61.4683	-0.0989123	0.421233	-0.234816	0.814351	0.916493	NOT_CHANGE	IclR family transcriptional regulator
G3A49_RS07570	228.075	-0.0068706	0.336275	-0.0204315	0.983699	0.990921	NOT_CHANGE	inositol monophosphatase
G3A49_RS07575	35.0145	-0.28923	0.421101	-0.686842	0.492183	0.713149	NOT_CHANGE	MFS transporter
G3A49_RS07585	199.146	0.329968	0.497415	0.663364	0.507097	0.721327	NOT_CHANGE	SDR family oxidoreductase
G3A49_RS07590	18.2646	0.482719	0.582317	0.828962	0.407126	0.646727	NOT_CHANGE	molybdenum cofactor guanylyltransferase
G3A49_RS07595	14.8732	-0.555095	0.481601	-1.1526	0.249073	0.508713	NOT_CHANGE	selenium cofactor biosynthesis protein YqeC
G3A49_RS07600	127.163	-0.348936	0.284596	-1.22608	0.22017	0.475112	NOT_CHANGE	aldehyde ferredoxin oxidoreductase family protein
G3A49_RS07605	5.20514	-1.73248	0.906312	-1.91157	0.0559315	0.21311	NOT_CHANGE	GTP-binding protein
G3A49_RS07610	13.5386	-0.291064	0.567703	-0.512704	0.608158	0.795655	NOT_CHANGE	glutathione-independent formaldehyde dehydrogenase
G3A49_RS18675	267.176	-1.12457	0.209071	-5.37891	7.49365e-08	4.32922e-06	NOT_CHANGE	hypothetical protein
G3A49_RS07620	6.70832	-1.12608	0.749465	-1.50251	0.132966	0.358254	NOT_CHANGE	hypothetical protein
G3A49_RS07625	99.7739	0.304943	0.26081	1.16922	0.242317	0.500282	NOT_CHANGE	NADH-ubiquinone oxidoreductase-F iron-sulfur binding region domain-containing protein
G3A49_RS07630	145.35	0.70903	0.246785	2.87307	0.00406507	0.0342812	NOT_CHANGE	formate dehydrogenase subunit alpha
G3A49_RS07635	4.46513	-0.339116	0.826138	-0.410484	0.681451	NA	NOT_CHANGE	hypothetical protein
G3A49_RS09880	103.696	-1.13875	0.26614	-4.27876	1.8794e-05	0.000461855	NOT_CHANGE	hypothetical protein
G3A49_RS07645	62.1413	0.157004	0.310118	0.506272	0.612666	0.798381	NOT_CHANGE	sialidase family protein
G3A49_RS07650	6.52709	-0.313123	0.837856	-0.37372	0.708613	0.856321	NOT_CHANGE	hypothetical protein
G3A49_RS07655	14.8061	-0.164046	0.625964	-0.262068	0.793269	0.908016	NOT_CHANGE	carbohydrate ABC transporter permease
G3A49_RS07660	17.9971	-0.14555	0.520441	-0.279666	0.779734	0.901251	NOT_CHANGE	carbohydrate ABC transporter permease
G3A49_RS07665	90.0699	0.655394	0.294229	2.2275	0.025914	0.126474	NOT_CHANGE	ABC transporter substrate-binding protein
G3A49_RS07670	55.5385	-0.0686687	0.273449	-0.251121	0.801721	0.911625	NOT_CHANGE	ABC transporter ATP-binding protein
G3A49_RS07675	21.4229	0.918778	0.562698	1.63281	0.102509	0.305211	NOT_CHANGE	FAD-binding oxidoreductase pseudo true transl_table 11 exon_number 1
G3A49_RS07680	149.372	-0.235002	0.324884	-0.723342	0.46947	0.696067	NOT_CHANGE	GAF domain-containing protein
G3A49_RS07685	77.7425	1.06205	0.32905	3.22762	0.00124824	0.0136463	NOT_CHANGE	IclR family transcriptional regulator
G3A49_RS07690	439.827	-0.460751	0.223886	-2.05797	0.0395928	0.170185	NOT_CHANGE	malate synthase AceB
G3A49_RS07695	163.333	-0.449987	0.268199	-1.67781	0.0933844	0.291207	NOT_CHANGE	nucleoside deaminase
G3A49_RS07700	8855.53	0.131741	0.304032	0.433314	0.664787	0.829535	NOT_CHANGE	ABC transporter substrate-binding protein
G3A49_RS07705	4750.75	0.0739542	0.393975	0.187713	0.851102	0.934849	NOT_CHANGE	iron ABC transporter permease
G3A49_RS07710	188.763	0.0807462	0.263802	0.306086	0.759539	0.889777	NOT_CHANGE	PAS domain-containing sensor histidine kinase
G3A49_RS07715	4809.86	-0.163698	0.16177	-1.01192	0.311575	0.567733	NOT_CHANGE	outer membrane lipoprotein carrier protein LolA
G3A49_RS07720	13133.1	2.47675	0.399617	6.1978	5.72585e-10	5.23756e-08	UP	helix-turn-helix domain-containing protein
G3A49_RS07725	4272.28	2.4504	0.431581	5.67773	1.36493e-08	8.81314e-07	UP	hypothetical protein
G3A49_RS07730	165.311	0.11349	0.213947	0.530459	0.595794	0.788565	NOT_CHANGE	DUF6498-containing protein
G3A49_RS07735	32.9491	0.531161	0.472318	1.12458	0.260766	0.520309	NOT_CHANGE	DUF6498-containing protein
G3A49_RS07740	23.9685	-0.545932	0.557296	-0.979609	0.327279	0.580286	NOT_CHANGE	ABC transporter ATP-binding protein
G3A49_RS07745	8.7087	0.164723	0.617193	0.26689	0.789554	0.906555	NOT_CHANGE	ABC transporter permease
G3A49_RS07750	14.6261	-1.2306	0.594772	-2.06903	0.0385437	0.167889	NOT_CHANGE	ABC transporter permease
G3A49_RS07755	10.4835	0.213121	0.700765	0.304127	0.761031	0.89041	NOT_CHANGE	extracellular solute-binding protein
G3A49_RS07760	112.169	-0.710874	0.241715	-2.94096	0.00327195	0.0291204	NOT_CHANGE	deoxyhypusine synthase
G3A49_RS07765	73.1276	-0.373636	0.421023	-0.887448	0.374838	0.623783	NOT_CHANGE	DoxX family membrane protein
G3A49_RS07770	4.70446	-0.187328	1.23791	-0.151326	0.879718	0.947275	NOT_CHANGE	2-phosphosulfolactate phosphatase
G3A49_RS07775	5.17316	1.43995	1.21846	1.18178	0.237295	0.492073	NOT_CHANGE	sugar phosphate isomerase/epimerase
G3A49_RS07780	12.3861	0.336803	0.813584	0.413974	0.678893	0.839818	NOT_CHANGE	hypothetical protein
G3A49_RS07785	4.17455	-0.165152	0.97033	-0.170202	0.864851	NA	NOT_CHANGE	ABC transporter ATP-binding protein
G3A49_RS07790	3.44776	0.360092	0.966688	0.3725	0.70952	NA	NOT_CHANGE	energy-coupling factor transporter transmembrane component T
G3A49_RS07795	16.2062	0.473809	0.608549	0.778588	0.436222	0.670993	NOT_CHANGE	sensor histidine kinase KdpD
G3A49_RS07800	528.05	-0.111736	0.35808	-0.312043	0.755008	0.886677	NOT_CHANGE	rod-determining factor RdfA
G3A49_RS07805	162.67	0.231114	0.237943	0.9713	0.331399	0.58502	NOT_CHANGE	archaea-specific SMC-related protein
G3A49_RS07810	10.345	-1.01942	0.616319	-1.65404	0.0981189	0.298686	NOT_CHANGE	inorganic phosphate transporter
G3A49_RS07815	1.56141	0.300264	1.3654	0.219909	0.825942	NA	NOT_CHANGE	hypothetical protein
G3A49_RS07825	1.25955	-0.707709	1.45426	-0.486645	0.62651	NA	NOT_CHANGE	bifunctional 2-dehydro-3-deoxygluconokinase/2-dehydro-3-deoxygalactonokinase
G3A49_RS07830	16.1283	0.353527	0.577109	0.612584	0.540152	0.747047	NOT_CHANGE	bifunctional 4-hydroxy-2-oxoglutarate aldolase/2-dehydro-3-deoxy-phosphogluconate aldolase
G3A49_RS07835	47.7558	0.255507	0.277026	0.922323	0.35636	0.60771	NOT_CHANGE	Rid family detoxifying hydrolase
G3A49_RS07840	406.267	0.751403	0.30407	2.47115	0.0134678	0.0792879	NOT_CHANGE	SDR family NAD(P)-dependent oxidoreductase
G3A49_RS07845	154.935	0.140259	0.358438	0.391306	0.695571	0.846771	NOT_CHANGE	mandelate racemase/muconate lactonizing enzyme family protein
G3A49_RS07850	234.123	-0.198189	0.265228	-0.747237	0.45492	0.686916	NOT_CHANGE	hypothetical protein
G3A49_RS07855	17.1366	0.592935	0.579219	1.02368	0.305986	0.562868	NOT_CHANGE	carbohydrate ABC transporter permease
G3A49_RS07860	12.4443	0.624397	0.827087	0.754936	0.450288	0.683054	NOT_CHANGE	carbohydrate ABC transporter permease
G3A49_RS07865	76.6267	0.102653	0.333302	0.307987	0.758092	0.888905	NOT_CHANGE	sugar ABC transporter substrate-binding protein
G3A49_RS07870	29.9532	-0.489713	0.470332	-1.04121	0.297779	0.554945	NOT_CHANGE	creatininase family protein
G3A49_RS07875	158.387	0.0297568	0.285685	0.104159	0.917043	0.964673	NOT_CHANGE	ABC transporter ATP-binding protein
G3A49_RS19090	8.51651	0.250065	0.733341	0.340995	0.733107	0.870495	NOT_CHANGE	IclR family transcriptional regulator
G3A49_RS07890	52.1445	-0.162274	0.410049	-0.395744	0.692294	0.845282	NOT_CHANGE	P-loop NTPase
G3A49_RS07895	38.0306	-0.0405476	0.430159	-0.0942618	0.924901	0.96781	NOT_CHANGE	HEAT repeat domain-containing protein
G3A49_RS07900	75.8167	0.0748511	0.252934	0.295932	0.767282	0.894794	NOT_CHANGE	hypothetical protein
G3A49_RS07905	45.7906	-0.138584	0.334128	-0.414764	0.678315	0.839447	NOT_CHANGE	molecular chaperone TorD family protein
G3A49_RS07910	46.3157	1.03876	0.53978	1.92441	0.0543034	0.209392	NOT_CHANGE	ethylbenzene dehydrogenase-related protein
G3A49_RS07915	57.9497	0.320142	0.605563	0.528669	0.597035	0.78956	NOT_CHANGE	4Fe-4S dicluster domain-containing protein
G3A49_RS07920	153.102	0.749858	0.618435	1.21251	0.225318	0.479449	NOT_CHANGE	molybdopterin-dependent oxidoreductase
G3A49_RS07925	3.72511	1.06326	1.01627	1.04624	0.295451	NA	NOT_CHANGE	hypothetical protein
G3A49_RS07930	118.244	0.245949	0.581427	0.423009	0.672289	0.836045	NOT_CHANGE	cytochrome bc complex cytochrome b subunit
G3A49_RS07935	60.1906	0.417224	0.425411	0.980754	0.326714	0.580286	NOT_CHANGE	ubiquinol-cytochrome c reductase iron-sulfur subunit
G3A49_RS07940	74.8494	-0.255095	0.339571	-0.751227	0.452516	0.68575	NOT_CHANGE	hypothetical protein
G3A49_RS07945	110.466	-0.165841	0.317597	-0.522176	0.601548	0.791362	NOT_CHANGE	transcriptional regulator NarO
G3A49_RS07950	83.6794	0.0906105	0.49221	0.184089	0.853944	0.936721	NOT_CHANGE	hypothetical protein
G3A49_RS08065	973.399	0.276631	0.206519	1.3395	0.18041	0.426124	NOT_CHANGE	PAS domain-containing protein
G3A49_RS08070	137.802	-0.198928	0.27339	-0.727634	0.466837	0.694039	NOT_CHANGE	response regulator transcription factor
G3A49_RS08075	489.297	0.537092	0.189312	2.83707	0.00455294	0.0367472	NOT_CHANGE	poly-gamma-glutamate biosynthesis protein PgsC/CapC
G3A49_RS08080	397.514	0.384607	0.208377	1.84572	0.0649323	0.229661	NOT_CHANGE	Mur ligase family protein
G3A49_RS18905	10.0578	0.0141666	0.651597	0.0217414	0.982654	0.990204	NOT_CHANGE	transposase pseudo true transl_table 11 exon_number 1
G3A49_RS08110	275.315	-0.270693	0.245124	-1.10431	0.269458	0.528021	NOT_CHANGE	MarR family transcriptional regulator
G3A49_RS19120	107.019	-0.201362	0.424534	-0.474313	0.635277	0.810212	NOT_CHANGE	hypothetical protein pseudo true transl_table 11 exon_number 1
G3A49_RS08120	41.0747	-0.599918	0.292856	-2.04851	0.0405105	0.17213	NOT_CHANGE	transcription initiation factor IIB family protein
G3A49_RS08125	157.64	-0.747182	0.269465	-2.77283	0.00555708	0.0423599	NOT_CHANGE	hypothetical protein
G3A49_RS08130	5.06089	-1.17812	0.897638	-1.31246	0.189363	0.4396	NOT_CHANGE	SWIM zinc finger family protein
G3A49_RS08175	27.1575	-0.577826	0.39187	-1.47453	0.140338	0.367354	NOT_CHANGE	HD family hydrolase
G3A49_RS08180	26.4965	-0.667645	0.402005	-1.66079	0.0967561	0.296941	NOT_CHANGE	ImmA/IrrE family metallo-endopeptidase
G3A49_RS08185	10.5007	0.711674	0.716662	0.993041	0.32069	0.577051	NOT_CHANGE	hypothetical protein
G3A49_RS08190	5.3375	2.12616	1.10094	1.93123	0.0534551	0.207335	NOT_CHANGE	hypothetical protein pseudo true transl_table 11 exon_number 1
G3A49_RS08195	1.12572	0.468652	1.49442	0.313602	0.753823	NA	NOT_CHANGE	hypothetical protein
G3A49_RS08200	3.19664	0.297665	1.06781	0.278762	0.780428	NA	NOT_CHANGE	hypothetical protein
G3A49_RS08205	72.2947	-0.835047	0.355698	-2.34763	0.0188932	0.101493	NOT_CHANGE	hypothetical protein
G3A49_RS08210	208.017	-0.130008	0.271926	-0.4781	0.632579	0.808336	NOT_CHANGE	nucleotidyltransferase domain-containing protein
G3A49_RS08215	1983.62	-0.252229	0.262718	-0.960075	0.337018	0.589378	NOT_CHANGE	transcriptional regulator
G3A49_RS08220	1880.35	-0.273087	0.317009	-0.861449	0.388991	0.632188	NOT_CHANGE	DUF6516 family protein
G3A49_RS08225	65.9378	-0.794121	0.327961	-2.42139	0.0154613	0.0877888	NOT_CHANGE	PadR family transcriptional regulator
G3A49_RS08230	8.28192	-0.737129	0.6223	-1.18452	0.236206	0.490768	NOT_CHANGE	SOSS complex subunit B family protein pseudo true transl_table 11 exon_number 1
G3A49_RS08240	156.454	0.0130674	0.521387	0.0250628	0.980005	0.989168	NOT_CHANGE	ZIP family metal transporter
G3A49_RS08245	978.38	-0.253818	0.24191	-1.04923	0.294074	0.552254	NOT_CHANGE	hypothetical protein
G3A49_RS08250	277.439	0.0650916	0.276218	0.235653	0.813702	0.916493	NOT_CHANGE	ABC transporter permease
G3A49_RS08255	383.352	-0.207598	0.297657	-0.69744	0.485527	0.709008	NOT_CHANGE	ABC transporter ATP-binding protein
G3A49_RS08260	1115.22	0.0790136	0.229967	0.343586	0.731157	0.870495	NOT_CHANGE	sorbosone dehydrogenase family protein
G3A49_RS08265	1110.28	0.692304	0.159003	4.35403	1.33657e-05	0.000354946	NOT_CHANGE	Gfo/Idh/MocA family protein
G3A49_RS08270	2.93371	1.22122	1.12395	1.08654	0.27724	NA	NOT_CHANGE	hypothetical protein
G3A49_RS08275	2583.07	-0.123116	0.167559	-0.734761	0.462485	0.691627	NOT_CHANGE	aldo/keto reductase
G3A49_RS08280	385.382	0.0281156	0.196079	0.143389	0.885983	0.949956	NOT_CHANGE	metal-dependent hydrolase
G3A49_RS08285	379.416	-0.0567857	0.206887	-0.274478	0.783718	0.903016	NOT_CHANGE	SelT/SelW/SelH family protein
G3A49_RS08290	175.256	-0.0642874	0.269006	-0.238981	0.81112	0.915046	NOT_CHANGE	hypothetical protein
G3A49_RS08295	2212.57	0.26699	0.137907	1.93601	0.0528667	0.20578	NOT_CHANGE	heme o synthase
G3A49_RS08300	1160.71	-0.205183	0.172775	-1.18757	0.235001	0.489474	NOT_CHANGE	cytochrome c oxidase subunit II
G3A49_RS08305	364.14	-0.0777811	0.159678	-0.487113	0.626178	0.804528	NOT_CHANGE	adenylyltransferase/cytidyltransferase family protein
G3A49_RS08310	614.035	-0.380946	0.166364	-2.28982	0.0220315	0.11283	NOT_CHANGE	Mov34/MPN/PAD-1 family protein
G3A49_RS08315	88.5312	-0.283033	0.354739	-0.797863	0.42495	0.661011	NOT_CHANGE	fructosamine kinase family protein
G3A49_RS08320	626.903	-0.0617623	0.173832	-0.355299	0.722365	0.86626	NOT_CHANGE	DHH family phosphoesterase
G3A49_RS08325	42.7446	-0.262963	0.330296	-0.796144	0.425948	0.661939	NOT_CHANGE	phosphatidylserine/phosphatidylglycerophosphate/cardiolipin synthase family protein
G3A49_RS08330	3187.66	-0.279785	0.169778	-1.64795	0.0993631	0.300186	NOT_CHANGE	HEAT repeat domain-containing protein
G3A49_RS08335	149.12	-0.1105	0.207713	-0.531982	0.594738	0.788435	NOT_CHANGE	carbon-nitrogen hydrolase family protein
G3A49_RS08340	571.817	-0.477905	0.236423	-2.0214	0.0432386	0.180234	NOT_CHANGE	NADH:flavin oxidoreductase/NADH oxidase
G3A49_RS08345	2807.6	0.100761	0.22841	0.44114	0.659112	0.826525	NOT_CHANGE	hypothetical protein
[truncated: 1,774 more rows]
